# Supplementary material for: P16-specific DNA methylation by engineered zinc finger methyltransferase inactivates gene transcription and promotes cancer metastasis
Source: Genome Biol. 2015 Nov 23;16:252. doi: 10.1186/s13059-015-0819-6 (PMC4656189; doi:10.1186/s13059-015-0819-6)
Supplement: Additional file 2: — File S1 (annotated_tss_P16Dnmt-Myc.fq_macs_peaksFile). (XLSX 1943 kb) [file 13059_2015_819_MOESM2_ESM.xlsx]

## Sheet: annotated_tss_P16Dnmt-Myc.fq_ma
chr:end	chr	start	end	length	summit	tags	#NAME?	fold_enrichment	tss	P16Dnmt-Myc		P16Dnmt-IgG	Vector-Myc
chr1:10471	chr1	10005	10471	467	53	60	229.91	13.44	NR_046018-TSS_upstream2k	NR_046018-TSS	upstream2k	NR_046018-TSS_upstream2k	NR_046018-TSS_upstream2k
chr1:10471	chr1	10005	10471	467	53	60	229.91	13.44	NR_024540-TSS_downstream2k_5k	NR_024540-TSS	downstream2k_5k	NR_024540-TSS_downstream2k_5k	NR_024540-TSS_downstream2k_5k
chr1:29403	chr1	28999	29403	405	116	32	50.89	4.8	NA
chr1:440196	chr1	439880	440196	317	209	34	156.65	13.83	NA
chr1:445478	chr1	445255	445478	224	105	15	51.62	10.89	NA
chr1:460069	chr1	459899	460069	171	128	14	54.63	6.33	NA
chr1:521633	chr1	521458	521633	176	127	17	79.6	8.91	NA
chr1:523426	chr1	523185	523426	242	113	22	85.47	8.06	NA
chr1:537511	chr1	537200	537511	312	102	24	62.16	5.15	NA
chr1:542701	chr1	542325	542701	377	76	37	116.7	6.55	NA
chr1:565409	chr1	564461	565409	949	622	475	463.91	4.1	NR_106781-TSS_downstream2k_5k	NR_106781-TSS	downstream2k_5k	NR_106781-TSS_downstream2k_5k	NR_106781-TSS_downstream2k_5k
chr1:565896	chr1	565588	565896	309	228	127	72.41	3.15	NR_106781-TSS_downstream2k_5k	NR_106781-TSS	downstream2k_5k	NR_106781-TSS_downstream2k_5k	NR_106781-TSS_downstream2k_5k
chr1:565896	chr1	565588	565896	309	228	127	72.41	3.15	NR_106781-TSS_downstream2k	NR_106781-TSS	downstream2k	NR_106781-TSS_downstream2k	NR_106781-TSS_downstream2k
chr1:566968	chr1	566045	566968	924	418	562	762.3	4.03	NR_106781-TSS_downstream2k	NR_106781-TSS	downstream2k	NR_106781-TSS_downstream2k	NR_106781-TSS_downstream2k
chr1:568419	chr1	567116	568419	1304	801	576	362.35	4.17	NR_106781-TSS_upstream2k	NR_106781-TSS	upstream2k	NR_106781-TSS_upstream2k	NR_106781-TSS_upstream2k
chr1:568419	chr1	567116	568419	1304	801	576	362.35	4.17	NR_106781-TSS_downstream2k	NR_106781-TSS	downstream2k	NR_106781-TSS_downstream2k	NR_106781-TSS_downstream2k
chr1:569003	chr1	568750	569003	254	59	107	66.92	2.92	NR_106781-TSS_upstream2k	NR_106781-TSS	upstream2k	NR_106781-TSS_upstream2k	NR_106781-TSS_upstream2k
chr1:570388	chr1	569265	570388	1124	664	475	337.67	4.54	NR_106781-TSS_upstream2k_5k	NR_106781-TSS	upstream2k_5k	NR_106781-TSS_upstream2k_5k	NR_106781-TSS_upstream2k_5k
chr1:570388	chr1	569265	570388	1124	664	475	337.67	4.54	NR_106781-TSS_upstream2k	NR_106781-TSS	upstream2k	NR_106781-TSS_upstream2k	NR_106781-TSS_upstream2k
chr1:724265	chr1	724039	724265	227	127	33	111.74	15.02	NA
chr1:725435	chr1	725002	725435	434	82	38	71.44	8.91	NA
chr1:726432	chr1	726273	726432	160	50	32	144.67	14.89	NA
chr1:727110	chr1	726809	727110	302	143	50	177.66	14.49	NA
chr1:805506	chr1	804891	805506	616	346	91	312.41	10.73	NR_027055-TSS_upstream2k_5k	NR_027055-TSS	upstream2k_5k	#N/A	#N/A
chr1:805506	chr1	804891	805506	616	346	91	312.41	10.73	NR_027055-TSS_upstream2k	NR_027055-TSS	upstream2k	#N/A	#N/A
chr1:811545	chr1	811254	811545	292	160	46	146.29	14.96	NA
chr1:824374	chr1	823355	824374	1020	541	125	195.08	7.2	NA
chr1:825306	chr1	824973	825306	334	111	53	137.87	8.68	NA
chr1:839891	chr1	839617	839891	275	221	27	59.11	6.2	NA
chr1:844070	chr1	843426	844070	645	358	86	213.18	7.48	NA
chr1:865740	chr1	865220	865740	521	271	52	100.33	5.02	NM_152486-TSS_downstream2k_5k	NM_152486-TSS	downstream2k_5k	#N/A	#N/A
chr1:912125	chr1	911907	912125	219	75	21	50.33	6.51	NM_001291367-TSS_upstream2k	NM_001291367-TSS	upstream2k	#N/A	#N/A
chr1:912125	chr1	911907	912125	219	75	21	50.33	6.51	NM_001291366-TSS_upstream2k	NM_001291366-TSS	upstream2k	#N/A	#N/A
chr1:955762	chr1	954960	955762	803	377	122	262.09	8.62	NM_198576-TSS_upstream2k	NM_198576-TSS	upstream2k	#N/A	#N/A
chr1:955762	chr1	954960	955762	803	377	122	262.09	8.62	NM_198576-TSS_downstream2k	NM_198576-TSS	downstream2k	#N/A	#N/A
chr1:994845	chr1	993665	994845	1181	617	176	234.95	5.5	NA
chr1:997847	chr1	996866	997847	982	465	202	458.47	6.45	NA
chr1:1003963	chr1	1003675	1003963	289	51	22	69.05	5.61	NM_001205252-TSS_downstream2k_5k	NM_001205252-TSS	downstream2k_5k	#N/A	#N/A
chr1:1016689	chr1	1015715	1016689	975	551	140	270.82	5.94	NM_017891-TSS_downstream2k	NM_017891-TSS	downstream2k	#N/A	#N/A
chr1:1073475	chr1	1072733	1073475	743	434	102	146.9	5.76	NR_038869-TSS_downstream2k	NR_038869-TSS	downstream2k	#N/A	#N/A
chr1:1077602	chr1	1076072	1077602	1531	729	232	354.02	5.25	NR_038869-TSS_downstream2k_5k	NR_038869-TSS	downstream2k_5k	#N/A	#N/A
chr1:1085500	chr1	1084329	1085500	1172	758	210	632.38	9.77	NA
chr1:1093408	chr1	1092707	1093408	702	244	90	207.53	6.58	NA
chr1:1106436	chr1	1105163	1106436	1274	657	302	812.96	8.52	NR_029957-TSS_downstream2k_5k	NR_029957-TSS	downstream2k_5k	#N/A	#N/A
chr1:1106436	chr1	1105163	1106436	1274	657	302	812.96	8.52	NR_029957-TSS_downstream2k	NR_029957-TSS	downstream2k	#N/A	#N/A
chr1:1106436	chr1	1105163	1106436	1274	657	302	812.96	8.52	NR_029834-TSS_downstream2k_5k	NR_029834-TSS	downstream2k_5k	#N/A	#N/A
chr1:1106436	chr1	1105163	1106436	1274	657	302	812.96	8.52	NR_029834-TSS_downstream2k	NR_029834-TSS	downstream2k	#N/A	#N/A
chr1:1106436	chr1	1105163	1106436	1274	657	302	812.96	8.52	NR_029639-TSS_downstream2k_5k	NR_029639-TSS	downstream2k_5k	#N/A	#N/A
chr1:1106436	chr1	1105163	1106436	1274	657	302	812.96	8.52	NM_001130045-TSS_upstream2k_5k	NM_001130045-TSS	upstream2k_5k	#N/A	#N/A
chr1:1149754	chr1	1149488	1149754	267	108	21	54	5.59	NM_016547-TSS_downstream2k_5k	NM_016547-TSS	downstream2k_5k	#N/A	#N/A
chr1:1149754	chr1	1149488	1149754	267	108	21	54	5.59	NM_016176-TSS_downstream2k_5k	NM_016176-TSS	downstream2k_5k	#N/A	#N/A
chr1:1149754	chr1	1149488	1149754	267	108	21	54	5.59	NM_003327-TSS_upstream2k_5k	NM_003327-TSS	upstream2k_5k	#N/A	#N/A
chr1:1172923	chr1	1172323	1172923	601	286	58	159.3	7.52	NM_080605-TSS_downstream2k_5k	NM_080605-TSS	downstream2k_5k	#N/A	#N/A
chr1:1172923	chr1	1172323	1172923	601	286	58	159.3	7.52	NM_001014980-TSS_downstream2k_5k	NM_001014980-TSS	downstream2k_5k	#N/A	#N/A
chr1:1181100	chr1	1179727	1181100	1374	666	296	586.93	6.68	NM_001014980-TSS_upstream2k_5k	NM_001014980-TSS	upstream2k_5k	#N/A	#N/A
chr1:1181100	chr1	1179727	1181100	1374	666	296	586.93	6.68	NM_001014980-TSS_upstream2k	NM_001014980-TSS	upstream2k	#N/A	#N/A
chr1:1182698	chr1	1182023	1182698	676	449	88	73.44	3.37	NM_001014980-TSS_upstream2k_5k	NM_001014980-TSS	upstream2k_5k	#N/A	#N/A
chr1:1241209	chr1	1240794	1241209	416	131	41	104.66	7.32	NM_153339-TSS_upstream2k_5k	NM_153339-TSS	upstream2k_5k	#N/A	#N/A
chr1:1291944	chr1	1291547	1291944	398	194	39	81.92	6.85	NM_032348-TSS_upstream2k_5k	NM_032348-TSS	upstream2k_5k	#N/A	#N/A
chr1:1291944	chr1	1291547	1291944	398	194	39	81.92	6.85	NM_001282585-TSS_upstream2k_5k	NM_001282585-TSS	upstream2k_5k	#N/A	#N/A
chr1:1291944	chr1	1291547	1291944	398	194	39	81.92	6.85	NM_001282584-TSS_upstream2k_5k	NM_001282584-TSS	upstream2k_5k	#N/A	#N/A
chr1:1291944	chr1	1291547	1291944	398	194	39	81.92	6.85	NM_001282583-TSS_upstream2k_5k	NM_001282583-TSS	upstream2k_5k	#N/A	#N/A
chr1:1291944	chr1	1291547	1291944	398	194	39	81.92	6.85	NM_001282582-TSS_upstream2k_5k	NM_001282582-TSS	upstream2k_5k	#N/A	#N/A
chr1:1318170	chr1	1317552	1318170	619	546	160	822.19	16.91	NM_030937-TSS_downstream2k_5k	NM_030937-TSS	downstream2k_5k	#N/A	NM_030937-TSS_downstream2k_5k
chr1:1363495	chr1	1361389	1363495	2107	1440	332	558.84	14.06	NM_001146685-TSS_upstream2k	NM_001146685-TSS	upstream2k	#N/A	#N/A
chr1:1363495	chr1	1361389	1363495	2107	1440	332	558.84	14.06	NM_001146685-TSS_downstream2k	NM_001146685-TSS	downstream2k	#N/A	#N/A
chr1:1474542	chr1	1474244	1474542	299	51	26	52.02	3.81	NM_014188-TSS_downstream2k_5k	NM_014188-TSS	downstream2k_5k	#N/A	#N/A
chr1:1474542	chr1	1474244	1474542	299	51	26	52.02	3.81	NM_001114748-TSS_upstream2k_5k	NM_001114748-TSS	upstream2k_5k	#N/A	#N/A
chr1:1476444	chr1	1475727	1476444	718	314	77	165.22	7.25	NM_014188-TSS_downstream2k	NM_014188-TSS	downstream2k	#N/A	#N/A
chr1:1561265	chr1	1560862	1561265	404	353	38	92.01	5.47	NA
chr1:1577576	chr1	1576623	1577576	954	513	157	491.09	11.39	NA
chr1:1640932	chr1	1639978	1640932	955	302	148	496.65	9.68	NA
chr1:1716938	chr1	1716648	1716938	291	151	28	99.74	12.87	NM_002074-TSS_upstream2k	NM_002074-TSS	upstream2k	#N/A	#N/A
chr1:1716938	chr1	1716648	1716938	291	151	28	99.74	12.87	NM_002074-TSS_downstream2k	NM_002074-TSS	downstream2k	#N/A	#N/A
chr1:1716938	chr1	1716648	1716938	291	151	28	99.74	12.87	NM_001282539-TSS_upstream2k	NM_001282539-TSS	upstream2k	#N/A	#N/A
chr1:1716938	chr1	1716648	1716938	291	151	28	99.74	12.87	NM_001282539-TSS_downstream2k	NM_001282539-TSS	downstream2k	#N/A	#N/A
chr1:1716938	chr1	1716648	1716938	291	151	28	99.74	12.87	NM_001282538-TSS_upstream2k	NM_001282538-TSS	upstream2k	#N/A	#N/A
chr1:1716938	chr1	1716648	1716938	291	151	28	99.74	12.87	NM_001282538-TSS_downstream2k	NM_001282538-TSS	downstream2k	#N/A	#N/A
chr1:1717578	chr1	1717365	1717578	214	162	42	264.64	22.3	NM_002074-TSS_upstream2k	NM_002074-TSS	upstream2k	#N/A	#N/A
chr1:1717578	chr1	1717365	1717578	214	162	42	264.64	22.3	NM_001282539-TSS_upstream2k	NM_001282539-TSS	upstream2k	#N/A	#N/A
chr1:1717578	chr1	1717365	1717578	214	162	42	264.64	22.3	NM_001282538-TSS_upstream2k	NM_001282538-TSS	upstream2k	#N/A	#N/A
chr1:1861290	chr1	1860821	1861290	470	321	58	197.86	9.78	NA
chr1:1880777	chr1	1880043	1880777	735	388	132	533.11	15.71	NM_001080484-TSS_downstream2k_5k	NM_001080484-TSS	downstream2k_5k	#N/A	#N/A
chr1:1901137	chr1	1900653	1901137	485	128	45	93.61	7.3	NA
chr1:1905549	chr1	1904871	1905549	679	249	75	157.32	4.94	NA
chr1:1960322	chr1	1959536	1960322	787	271	115	303.87	8.2	NA
chr1:1984586	chr1	1983286	1984586	1301	720	297	844.81	11.5	NM_002744-TSS_downstream2k_5k	NM_002744-TSS	downstream2k_5k	#N/A	#N/A
chr1:1984586	chr1	1983286	1984586	1301	720	297	844.81	11.5	NM_002744-TSS_downstream2k	NM_002744-TSS	downstream2k	#N/A	#N/A
chr1:2036333	chr1	2036110	2036333	224	75	20	77.36	7.13	NM_001033582-TSS_upstream2k	NM_001033582-TSS	upstream2k	#N/A	#N/A
chr1:2036333	chr1	2036110	2036333	224	75	20	77.36	7.13	NM_001033582-TSS_downstream2k	NM_001033582-TSS	downstream2k	#N/A	#N/A
chr1:2242916	chr1	2242663	2242916	254	103	21	50.52	6.31	NA
chr1:2256738	chr1	2256172	2256738	567	434	70	217.42	13.89	NM_024848-TSS_upstream2k_5k	NM_024848-TSS	upstream2k_5k	#N/A	#N/A
chr1:2268127	chr1	2267876	2268127	252	156	20	54.62	7.22	NA
chr1:2333240	chr1	2332141	2333240	1100	694	279	1073.91	13.1	NM_153818-TSS_downstream2k_5k	NM_153818-TSS	downstream2k_5k	#N/A	#N/A
chr1:2333240	chr1	2332141	2333240	1100	694	279	1073.91	13.1	NM_002617-TSS_downstream2k_5k	NM_002617-TSS	downstream2k_5k	#N/A	#N/A
chr1:2369329	chr1	2366660	2369329	2670	1164	813	1195.51	8.69	NA
chr1:2372296	chr1	2371667	2372296	630	261	181	237.68	8.49	NA
chr1:2384636	chr1	2384117	2384636	520	132	46	98.05	6	NA
chr1:2399227	chr1	2398624	2399227	604	237	122	459.04	11.05	NA
chr1:2408363	chr1	2407384	2408363	980	306	110	204.5	6.32	NM_014638-TSS_upstream2k	NM_014638-TSS	upstream2k	#N/A	#N/A
chr1:2408363	chr1	2407384	2408363	980	306	110	204.5	6.32	NM_014638-TSS_downstream2k	NM_014638-TSS	downstream2k	#N/A	#N/A
chr1:2478746	chr1	2478299	2478746	448	323	43	118.04	7.35	NR_037844-TSS_downstream2k_5k	NR_037844-TSS	downstream2k_5k	#N/A	#N/A
chr1:2486255	chr1	2485985	2486255	271	127	26	64.19	5.75	NR_037844-TSS_upstream2k_5k	NR_037844-TSS	upstream2k_5k	#N/A	#N/A
chr1:2486255	chr1	2485985	2486255	271	127	26	64.19	5.75	NM_003820-TSS_upstream2k	NM_003820-TSS	upstream2k	#N/A	#N/A
chr1:2486255	chr1	2485985	2486255	271	127	26	64.19	5.75	NM_001297605-TSS_upstream2k	NM_001297605-TSS	upstream2k	#N/A	#N/A
chr1:2494552	chr1	2494133	2494552	420	285	40	77.98	4.65	NR_121638-TSS_upstream2k_5k	NR_121638-TSS	upstream2k_5k	#N/A	#N/A
chr1:2572527	chr1	2572265	2572527	263	118	20	54.75	6.79	NM_001242672-TSS_downstream2k	NM_001242672-TSS	downstream2k	#N/A	#N/A
chr1:2583989	chr1	2583587	2583989	403	131	68	108.48	7	NA
chr1:2586197	chr1	2585023	2586197	1175	557	189	182.64	4.61	NA
chr1:2586709	chr1	2586224	2586709	486	132	75	67.17	5.12	NA
chr1:2629432	chr1	2628852	2629432	581	389	93	176.8	8.07	NA
chr1:2689740	chr1	2689503	2689740	238	130	24	57.35	4.74	NA
chr1:2722082	chr1	2721716	2722082	367	214	38	79.39	6.94	NA
chr1:2746968	chr1	2746720	2746968	249	119	23	64.67	6.52	NA
chr1:2776886	chr1	2775312	2776886	1575	778	401	1232.96	20.99	NA
chr1:2804295	chr1	2803639	2804295	657	102	57	109.58	5.23	NA
chr1:2821971	chr1	2820654	2821971	1318	679	211	544.32	10.79	NA
chr1:2933915	chr1	2932513	2933915	1403	682	303	805.16	11.48	NM_080431-TSS_upstream2k_5k	NM_080431-TSS	upstream2k_5k	#N/A	#N/A
chr1:2956250	chr1	2955545	2956250	706	403	115	395.95	12.16	NA
chr1:3021897	chr1	3021458	3021897	440	315	43	105.24	5.98	NA
chr1:3028246	chr1	3027715	3028246	532	130	50	83.14	4.84	NA
chr1:3030315	chr1	3029582	3030315	734	273	96	241.58	7.91	NA
chr1:3038439	chr1	3038126	3038439	314	190	25	63.19	5.62	NA
chr1:3079341	chr1	3079010	3079341	332	149	31	78.79	5.58	NA
chr1:3084768	chr1	3084239	3084768	530	210	79	237.11	7.33	NA
chr1:3118223	chr1	3117176	3118223	1048	333	200	619.27	12.26	NA
chr1:3187689	chr1	3185506	3187689	2184	948	609	1389.51	6.87	NA
chr1:3240380	chr1	3239939	3240380	442	131	38	84.66	6.25	NA
chr1:3268538	chr1	3267992	3268538	547	373	79	238.17	7.6	NA
chr1:3319732	chr1	3319389	3319732	344	86	29	70.34	5.91	NA
chr1:3400717	chr1	3400223	3400717	495	331	47	135.32	8.52	NM_001409-TSS_downstream2k_5k	NM_001409-TSS	downstream2k_5k	#N/A	#N/A
chr1:3409759	chr1	3408890	3409759	870	422	87	198.22	5.85	NM_001409-TSS_upstream2k_5k	NM_001409-TSS	upstream2k_5k	#N/A	#N/A
chr1:3419053	chr1	3418512	3419053	542	120	55	86.33	6.8	NA
chr1:3420299	chr1	3419604	3420299	696	438	84	154.38	7.22	NA
chr1:3432019	chr1	3431824	3432019	196	62	18	62.63	6.09	NA
chr1:3432349	chr1	3432056	3432349	294	120	31	112.27	8.33	NA
chr1:3477410	chr1	3476865	3477410	546	187	66	191.27	6.93	NR_030277-TSS_upstream2k	NR_030277-TSS	upstream2k	#N/A	#N/A
chr1:3477410	chr1	3476865	3477410	546	187	66	191.27	6.93	NR_030277-TSS_downstream2k	NR_030277-TSS	downstream2k	#N/A	#N/A
chr1:3527489	chr1	3526636	3527489	854	557	117	260.47	6.81	NA
chr1:3528382	chr1	3527767	3528382	616	196	58	82.59	4.8	NA
chr1:3593277	chr1	3592009	3593277	1269	626	201	430.5	7.3	NA
chr1:3601272	chr1	3600607	3601272	666	171	83	80.17	3.73	NA
chr1:3605490	chr1	3604525	3605490	966	462	116	110.22	4.82	NM_001204191-TSS_upstream2k_5k	NM_001204191-TSS	upstream2k_5k	#N/A	#N/A
chr1:3605490	chr1	3604525	3605490	966	462	116	110.22	4.82	NM_001204191-TSS_upstream2k	NM_001204191-TSS	upstream2k	#N/A	#N/A
chr1:3605490	chr1	3604525	3605490	966	462	116	110.22	4.82	NM_001204190-TSS_upstream2k_5k	NM_001204190-TSS	upstream2k_5k	#N/A	#N/A
chr1:3605490	chr1	3604525	3605490	966	462	116	110.22	4.82	NM_001204190-TSS_upstream2k	NM_001204190-TSS	upstream2k	#N/A	#N/A
chr1:3605490	chr1	3604525	3605490	966	462	116	110.22	4.82	NM_001204189-TSS_upstream2k_5k	NM_001204189-TSS	upstream2k_5k	#N/A	#N/A
chr1:3605490	chr1	3604525	3605490	966	462	116	110.22	4.82	NM_001204189-TSS_upstream2k	NM_001204189-TSS	upstream2k	#N/A	#N/A
chr1:3605490	chr1	3604525	3605490	966	462	116	110.22	4.82	NM_001126242-TSS_upstream2k_5k	NM_001126242-TSS	upstream2k_5k	#N/A	#N/A
chr1:3605490	chr1	3604525	3605490	966	462	116	110.22	4.82	NM_001126242-TSS_upstream2k	NM_001126242-TSS	upstream2k	#N/A	#N/A
chr1:3605490	chr1	3604525	3605490	966	462	116	110.22	4.82	NM_001126241-TSS_upstream2k_5k	NM_001126241-TSS	upstream2k_5k	#N/A	#N/A
chr1:3605490	chr1	3604525	3605490	966	462	116	110.22	4.82	NM_001126241-TSS_upstream2k	NM_001126241-TSS	upstream2k	#N/A	#N/A
chr1:3605490	chr1	3604525	3605490	966	462	116	110.22	4.82	NM_001126240-TSS_upstream2k_5k	NM_001126240-TSS	upstream2k_5k	#N/A	#N/A
chr1:3605490	chr1	3604525	3605490	966	462	116	110.22	4.82	NM_001126240-TSS_upstream2k	NM_001126240-TSS	upstream2k	#N/A	#N/A
chr1:3611633	chr1	3609998	3611633	1636	315	676	2131.69	13.32	NM_001204192-TSS_upstream2k_5k	NM_001204192-TSS	upstream2k_5k	#N/A	#N/A
chr1:3611633	chr1	3609998	3611633	1636	315	676	2131.69	13.32	NM_001204191-TSS_downstream2k_5k	NM_001204191-TSS	downstream2k_5k	#N/A	#N/A
chr1:3611633	chr1	3609998	3611633	1636	315	676	2131.69	13.32	NM_001204190-TSS_downstream2k_5k	NM_001204190-TSS	downstream2k_5k	#N/A	#N/A
chr1:3611633	chr1	3609998	3611633	1636	315	676	2131.69	13.32	NM_001204189-TSS_downstream2k_5k	NM_001204189-TSS	downstream2k_5k	#N/A	#N/A
chr1:3611633	chr1	3609998	3611633	1636	315	676	2131.69	13.32	NM_001126242-TSS_downstream2k_5k	NM_001126242-TSS	downstream2k_5k	#N/A	#N/A
chr1:3611633	chr1	3609998	3611633	1636	315	676	2131.69	13.32	NM_001126241-TSS_downstream2k_5k	NM_001126241-TSS	downstream2k_5k	#N/A	#N/A
chr1:3611633	chr1	3609998	3611633	1636	315	676	2131.69	13.32	NM_001126240-TSS_downstream2k_5k	NM_001126240-TSS	downstream2k_5k	#N/A	#N/A
chr1:3622432	chr1	3622180	3622432	253	129	22	61.24	6.13	NA
chr1:3634334	chr1	3633782	3634334	553	210	55	139.48	6.18	NA
chr1:3640654	chr1	3640350	3640654	305	208	26	71.23	6.34	NA
chr1:3680106	chr1	3679328	3680106	779	500	94	252.73	8.31	NA
chr1:3837369	chr1	3836362	3837369	1008	800	180	615.26	12.92	NA
chr1:4107969	chr1	4107216	4107969	754	413	151	519.35	10.24	NA
chr1:4274191	chr1	4273660	4274191	532	246	60	149.91	7.06	NA
chr1:4274681	chr1	4274198	4274681	484	70	62	173.38	10.28	NA
chr1:4363377	chr1	4363135	4363377	243	63	36	195.07	14.26	NA
chr1:4393552	chr1	4393343	4393552	210	53	17	67.2	8.75	NA
chr1:4439328	chr1	4439042	4439328	287	109	22	71.83	6.24	NA
chr1:4486409	chr1	4485786	4486409	624	226	71	252.55	10.48	NA
chr1:4486619	chr1	4486437	4486619	183	89	16	52.99	6.68	NA
chr1:4672419	chr1	4672193	4672419	227	104	18	57.77	7.34	NA
chr1:4688971	chr1	4688527	4688971	445	339	46	134.79	7.93	NA
chr1:4812539	chr1	4811959	4812539	581	265	76	256.58	13.03	NA
chr1:4999508	chr1	4999136	4999508	373	253	31	91.47	6.32	NA
chr1:5020280	chr1	5019796	5020280	485	156	60	223.51	12.12	NA
chr1:5190506	chr1	5190288	5190506	219	137	16	51.57	6.93	NA
chr1:5190732	chr1	5190597	5190732	136	82	14	64.11	10.34	NA
chr1:5306988	chr1	5305793	5306988	1196	639	173	525.5	11.73	NA
chr1:5489188	chr1	5488986	5489188	203	63	17	70.46	6.93	NA
chr1:5570013	chr1	5569739	5570013	275	108	25	69.04	5.95	NA
chr1:5612187	chr1	5611956	5612187	232	110	17	60.75	8.7	NA
chr1:5715894	chr1	5715668	5715894	227	176	22	69.78	7.55	NA
chr1:5728654	chr1	5728305	5728654	350	153	41	72.03	6.69	NA
chr1:5730694	chr1	5730214	5730694	481	424	52	60.55	4.87	NA
chr1:5732900	chr1	5732292	5732900	609	123	66	71.8	4.79	NA
chr1:5804528	chr1	5803950	5804528	579	385	76	76.92	6.08	NA
chr1:5808272	chr1	5807005	5808272	1268	585	327	948.1	10.37	NA
chr1:5874351	chr1	5873194	5874351	1158	497	230	787.76	11.72	NA
chr1:6038309	chr1	6037561	6038309	749	254	63	137.21	4.88	NA
chr1:6146497	chr1	6146100	6146497	398	123	37	97.97	5.93	NA
chr1:6186302	chr1	6184915	6186302	1388	576	145	195.05	4.89	NA
chr1:6208576	chr1	6207421	6208576	1156	166	156	328.98	5.82	NA
chr1:6209355	chr1	6208966	6209355	390	292	44	80.63	5.5	NA
chr1:6225249	chr1	6224711	6225249	539	202	60	116.2	5.94	NA
chr1:6266397	chr1	6265980	6266397	418	135	42	79.1	5.29	NM_207396-TSS_upstream2k	NM_207396-TSS	upstream2k	#N/A	#N/A
chr1:6266397	chr1	6265980	6266397	418	135	42	79.1	5.29	NM_207396-TSS_downstream2k	NM_207396-TSS	downstream2k	#N/A	#N/A
chr1:6270784	chr1	6270363	6270784	422	122	37	58.48	4.87	NM_207396-TSS_downstream2k_5k	NM_207396-TSS	downstream2k_5k	#N/A	#N/A
chr1:6305572	chr1	6304019	6305572	1554	942	284	592.4	8.41	NM_207370-TSS_downstream2k_5k	NM_207370-TSS	downstream2k_5k	#N/A	#N/A
chr1:6305572	chr1	6304019	6305572	1554	942	284	592.4	8.41	NM_207370-TSS_downstream2k	NM_207370-TSS	downstream2k	#N/A	#N/A
chr1:6305572	chr1	6304019	6305572	1554	942	284	592.4	8.41	NM_001024598-TSS_upstream2k	NM_001024598-TSS	upstream2k	#N/A	#N/A
chr1:6305572	chr1	6304019	6305572	1554	942	284	592.4	8.41	NM_001024598-TSS_downstream2k	NM_001024598-TSS	downstream2k	#N/A	#N/A
chr1:6320958	chr1	6320564	6320958	395	232	39	66.74	5.48	NM_181866-TSS_downstream2k_5k	NM_181866-TSS	downstream2k_5k	#N/A	#N/A
chr1:6320958	chr1	6320564	6320958	395	232	39	66.74	5.48	NM_181865-TSS_downstream2k_5k	NM_181865-TSS	downstream2k_5k	#N/A	#N/A
chr1:6320958	chr1	6320564	6320958	395	232	39	66.74	5.48	NM_181864-TSS_downstream2k_5k	NM_181864-TSS	downstream2k_5k	#N/A	#N/A
chr1:6320958	chr1	6320564	6320958	395	232	39	66.74	5.48	NM_007274-TSS_downstream2k_5k	NM_007274-TSS	downstream2k_5k	#N/A	#N/A
chr1:6339571	chr1	6339131	6339571	441	328	39	57.56	4.21	NA
chr1:6380013	chr1	6379784	6380013	230	152	19	50.04	5.99	NA
chr1:6398845	chr1	6398538	6398845	308	202	25	61.72	6.76	NA
chr1:6419934	chr1	6419105	6419934	830	416	138	390.79	8.98	NA
chr1:6420602	chr1	6420093	6420602	510	251	44	50.78	3.41	NA
chr1:6446467	chr1	6445952	6446467	516	215	52	141.81	6.45	NA
chr1:6458113	chr1	6457807	6458113	307	183	28	57.09	5.32	NA
chr1:6485055	chr1	6484235	6485055	821	338	92	154.83	5.12	NR_036218-TSS_downstream2k_5k	NR_036218-TSS	downstream2k_5k	#N/A	#N/A
chr1:6485055	chr1	6484235	6485055	821	338	92	154.83	5.12	NM_031475-TSS_upstream2k	NM_031475-TSS	upstream2k	#N/A	#N/A
chr1:6485055	chr1	6484235	6485055	821	338	92	154.83	5.12	NM_031475-TSS_downstream2k	NM_031475-TSS	downstream2k	#N/A	#N/A
chr1:6489884	chr1	6489370	6489884	515	268	46	72.8	6.17	NR_036218-TSS_downstream2k	NR_036218-TSS	downstream2k	#N/A	#N/A
chr1:6489884	chr1	6489370	6489884	515	268	46	72.8	6.17	NM_031475-TSS_downstream2k_5k	NM_031475-TSS	downstream2k_5k	#N/A	#N/A
chr1:6509913	chr1	6509054	6509913	860	168	155	332.21	7.96	NA
chr1:6529936	chr1	6528502	6529936	1435	696	357	744.6	8.55	NM_198681-TSS_upstream2k_5k	NM_198681-TSS	upstream2k_5k	#N/A	#N/A
chr1:6529936	chr1	6528502	6529936	1435	696	357	744.6	8.55	NM_020631-TSS_upstream2k_5k	NM_020631-TSS	upstream2k_5k	#N/A	#N/A
chr1:6529936	chr1	6528502	6529936	1435	696	357	744.6	8.55	NM_001265594-TSS_upstream2k_5k	NM_001265594-TSS	upstream2k_5k	#N/A	#N/A
chr1:6529936	chr1	6528502	6529936	1435	696	357	744.6	8.55	NM_001265593-TSS_upstream2k_5k	NM_001265593-TSS	upstream2k_5k	#N/A	#N/A
chr1:6529936	chr1	6528502	6529936	1435	696	357	744.6	8.55	NM_001265592-TSS_upstream2k_5k	NM_001265592-TSS	upstream2k_5k	#N/A	#N/A
chr1:6529936	chr1	6528502	6529936	1435	696	357	744.6	8.55	NM_001042665-TSS_upstream2k_5k	NM_001042665-TSS	upstream2k_5k	#N/A	#N/A
chr1:6529936	chr1	6528502	6529936	1435	696	357	744.6	8.55	NM_001042664-TSS_upstream2k_5k	NM_001042664-TSS	upstream2k_5k	#N/A	#N/A
chr1:6529936	chr1	6528502	6529936	1435	696	357	744.6	8.55	NM_001042663-TSS_upstream2k_5k	NM_001042663-TSS	upstream2k_5k	#N/A	#N/A
chr1:6529936	chr1	6528502	6529936	1435	696	357	744.6	8.55	NM_001039664-TSS_upstream2k_5k	NM_001039664-TSS	upstream2k_5k	#N/A	#N/A
chr1:6534617	chr1	6533806	6534617	812	530	91	64.77	4.42	NA
chr1:6549719	chr1	6549259	6549719	461	332	45	58.74	4.42	NA
chr1:6552148	chr1	6551527	6552148	622	513	90	193.82	7.38	NA
chr1:6559307	chr1	6558319	6559307	989	690	122	202.07	6.62	NA
chr1:6633066	chr1	6632890	6633066	177	127	16	56.49	6.11	NA
chr1:6674964	chr1	6673995	6674964	970	532	112	272.72	7.01	NM_153812-TSS_downstream2k	NM_153812-TSS	downstream2k	#N/A	#N/A
chr1:6812198	chr1	6811702	6812198	497	219	44	118.13	9.27	NA
chr1:6934757	chr1	6934637	6934757	121	46	11	54.04	8.91	NA
chr1:7001779	chr1	7000408	7001779	1372	638	264	718.91	10.93	NA
chr1:7022953	chr1	7022690	7022953	264	125	22	79.39	9.05	NA
chr1:7124716	chr1	7123814	7124716	903	228	94	244.28	6.87	NA
chr1:7290091	chr1	7288979	7290091	1113	543	146	403.03	8.51	NA
chr1:7383281	chr1	7383001	7383281	281	53	29	102.95	8.26	NA
chr1:7449191	chr1	7448992	7449191	200	122	15	54.19	7.42	NA
chr1:7484846	chr1	7484317	7484846	530	431	43	109.82	7.45	NA
chr1:7497505	chr1	7497189	7497505	317	179	32	87.88	6.76	NA
chr1:7517332	chr1	7515890	7517332	1443	478	191	363.51	6.9	NA
chr1:7564040	chr1	7563838	7564040	203	149	19	57.89	6.66	NA
chr1:7580670	chr1	7579730	7580670	941	472	168	584.62	11.18	NA
chr1:7610222	chr1	7609844	7610222	379	105	37	107.43	6.11	NA
chr1:7662260	chr1	7661956	7662260	305	143	31	97.68	7.55	NA
chr1:7694203	chr1	7693965	7694203	239	126	19	54.13	5.17	NA
chr1:7741680	chr1	7741135	7741680	546	116	48	82.1	5.24	NA
chr1:7925515	chr1	7925368	7925515	148	101	13	59.56	8.91	NA
chr1:7963737	chr1	7962739	7963737	999	293	246	1043.45	12.8	NA
chr1:7974677	chr1	7974277	7974677	401	132	36	122.14	9.35	NM_001561-TSS_downstream2k	NM_001561-TSS	downstream2k	#N/A	#N/A
chr1:8002738	chr1	8001775	8002738	964	481	207	783.09	12.86	NA
chr1:8035529	chr1	8035295	8035529	235	115	16	55.13	9.9	NA
chr1:8218366	chr1	8217646	8218366	721	257	99	326.39	11.14	NA
chr1:8258145	chr1	8257768	8258145	378	96	35	103.86	6.52	NA
chr1:8258987	chr1	8258770	8258987	218	137	22	75.49	6.39	NA
chr1:8292672	chr1	8292167	8292672	506	270	56	190.99	13.04	NA
chr1:9041603	chr1	9041179	9041603	425	277	36	110.48	8.19	NA
chr1:9050203	chr1	9049869	9050203	335	194	28	92.25	7.72	NA
chr1:9063093	chr1	9062886	9063093	208	64	17	53	6.09	NM_207420-TSS_downstream2k	NM_207420-TSS	downstream2k	#N/A	#N/A
chr1:9190070	chr1	9189632	9190070	439	318	39	130.27	9.39	NA
chr1:9206681	chr1	9206086	9206681	596	206	69	213.94	8.99	NA
chr1:9262412	chr1	9261114	9262412	1299	732	341	1160.04	15.78	NA
chr1:9343152	chr1	9342015	9343152	1138	707	260	860.55	12.07	NA
chr1:9379732	chr1	9379192	9379732	541	273	76	280.03	9.47	NA
chr1:9413115	chr1	9412385	9413115	731	505	79	188.83	6.13	NA
chr1:9441029	chr1	9439964	9441029	1066	397	220	769.13	15.75	NA
chr1:9689078	chr1	9688627	9689078	452	242	50	84.25	4.14	NA
chr1:9690433	chr1	9689222	9690433	1212	800	161	328.55	6.27	NA
chr1:9761247	chr1	9760465	9761247	783	181	80	242	7.91	NA
chr1:9778078	chr1	9777697	9778078	382	145	37	99.04	7.02	NA
chr1:9829592	chr1	9828725	9829592	868	297	103	332.26	11.32	NA
chr1:9884610	chr1	9884284	9884610	327	120	24	58.8	4.84	NA
chr1:9885881	chr1	9885416	9885881	466	116	39	89.64	7.25	NA
chr1:9904918	chr1	9904273	9904918	646	320	83	253.22	9.24	NM_020248-TSS_downstream2k_5k	NM_020248-TSS	downstream2k_5k	#N/A	#N/A
chr1:9904918	chr1	9904273	9904918	646	320	83	253.22	9.24	NM_001012329-TSS_downstream2k_5k	NM_001012329-TSS	downstream2k_5k	#N/A	#N/A
chr1:9944555	chr1	9943675	9944555	881	257	110	343.76	8.63	NA
chr1:10066239	chr1	10065863	10066239	377	177	37	126.18	9.4	NA
chr1:10093309	chr1	10093134	10093309	176	126	16	65.2	9.71	NM_006048-TSS_downstream2k	NM_006048-TSS	downstream2k	#N/A	#N/A
chr1:10093309	chr1	10093134	10093309	176	126	16	65.2	9.71	NM_001105562-TSS_downstream2k	NM_001105562-TSS	downstream2k	#N/A	#N/A
chr1:10535542	chr1	10535323	10535542	220	108	16	53.48	9	NM_004565-TSS_downstream2k	NM_004565-TSS	downstream2k	#N/A	#N/A
chr1:10690091	chr1	10689508	10690091	584	113	51	118.56	5.89	NA
chr1:10703147	chr1	10701673	10703147	1475	697	208	412.81	10.51	NM_017766-TSS_downstream2k_5k	NM_017766-TSS	downstream2k_5k	#N/A	#N/A
chr1:10710102	chr1	10709570	10710102	533	286	50	127.48	6.94	NM_017766-TSS_upstream2k_5k	NM_017766-TSS	upstream2k_5k	#N/A	#N/A
chr1:10724913	chr1	10724005	10724913	909	290	94	151.49	4.96	NA
chr1:10740298	chr1	10740034	10740298	265	121	23	60.82	7.25	NA
chr1:10782467	chr1	10782096	10782467	372	267	28	56.87	5.78	NA
chr1:10789673	chr1	10788925	10789673	749	270	89	284.35	9.81	NA
chr1:10832440	chr1	10831041	10832440	1400	683	242	436.58	8.39	NA
chr1:10833667	chr1	10832764	10833667	904	522	136	216.8	5.33	NA
chr1:10845483	chr1	10845126	10845483	358	221	35	92.36	5.58	NA
chr1:10859811	chr1	10859140	10859811	672	513	73	167.31	8.02	NA
chr1:10890435	chr1	10890182	10890435	254	117	25	61.76	6.69	NA
chr1:10890794	chr1	10890468	10890794	327	72	28	55.84	3.9	NA
chr1:10891353	chr1	10890920	10891353	434	161	51	136.8	6.53	NA
chr1:10896371	chr1	10896056	10896371	316	114	24	59.55	4.43	NA
chr1:10897543	chr1	10897345	10897543	199	150	16	50.19	5.37	NA
chr1:10950823	chr1	10949976	10950823	848	446	94	244.16	6.45	NA
chr1:10960486	chr1	10959477	10960486	1010	280	136	327.68	6.48	NA
chr1:11000501	chr1	11000344	11000501	158	104	14	51.14	7.02	NA
chr1:11030555	chr1	11029908	11030555	648	249	84	298.68	9.29	NA
chr1:11333752	chr1	11333317	11333752	436	326	39	126.26	8.23	NM_013319-TSS_downstream2k	NM_013319-TSS	downstream2k	#N/A	#N/A
chr1:11398717	chr1	11397609	11398717	1109	670	271	878.19	11.41	NA
chr1:11474361	chr1	11473396	11474361	966	531	179	633.26	12.88	NA
chr1:11502375	chr1	11501541	11502375	835	374	141	464.02	10.64	NA
chr1:11544574	chr1	11544324	11544574	251	167	23	74.75	5.99	NA
chr1:11582052	chr1	11580851	11582052	1202	662	224	585.34	7.24	NA
chr1:11590824	chr1	11589878	11590824	947	456	130	347.89	8.87	NA
chr1:11676954	chr1	11676296	11676954	659	282	75	212.37	7.88	NA
chr1:11711192	chr1	11710539	11711192	654	268	80	135.5	6.23	NM_183413-TSS_upstream2k_5k	NM_183413-TSS	upstream2k_5k	#N/A	#N/A
chr1:11711192	chr1	11710539	11711192	654	268	80	135.5	6.23	NM_183412-TSS_upstream2k_5k	NM_183412-TSS	upstream2k_5k	#N/A	#N/A
chr1:11711192	chr1	11710539	11711192	654	268	80	135.5	6.23	NM_033182-TSS_upstream2k_5k	NM_033182-TSS	upstream2k_5k	#N/A	#N/A
chr1:11711192	chr1	11710539	11711192	654	268	80	135.5	6.23	NM_012168-TSS_upstream2k_5k	NM_012168-TSS	upstream2k_5k	#N/A	#N/A
chr1:11711192	chr1	11710539	11711192	654	268	80	135.5	6.23	NM_001014765-TSS_upstream2k_5k	NM_001014765-TSS	upstream2k_5k	#N/A	#N/A
chr1:11741672	chr1	11741352	11741672	321	119	28	96.39	7.72	NA
chr1:11751867	chr1	11751530	11751867	338	81	33	94.14	7.25	NM_198545-TSS_upstream2k	NM_198545-TSS	upstream2k	#N/A	#N/A
chr1:11751867	chr1	11751530	11751867	338	81	33	94.14	7.25	NM_198545-TSS_downstream2k	NM_198545-TSS	downstream2k	#N/A	#N/A
chr1:11752132	chr1	11751870	11752132	263	166	28	91.55	6.68	NM_198545-TSS_downstream2k	NM_198545-TSS	downstream2k	#N/A	#N/A
chr1:11796848	chr1	11796258	11796848	591	272	90	326.58	8.69	NM_020350-TSS_downstream2k	NM_020350-TSS	downstream2k	#N/A	#N/A
chr1:11796848	chr1	11796258	11796848	591	272	90	326.58	8.69	NM_001040197-TSS_downstream2k	NM_001040197-TSS	downstream2k	#N/A	#N/A
chr1:11796848	chr1	11796258	11796848	591	272	90	326.58	8.69	NM_001040196-TSS_downstream2k	NM_001040196-TSS	downstream2k	#N/A	#N/A
chr1:11796848	chr1	11796258	11796848	591	272	90	326.58	8.69	NM_001040195-TSS_downstream2k	NM_001040195-TSS	downstream2k	#N/A	#N/A
chr1:11796848	chr1	11796258	11796848	591	272	90	326.58	8.69	NM_001040194-TSS_downstream2k	NM_001040194-TSS	downstream2k	#N/A	#N/A
chr1:11822283	chr1	11821973	11822283	311	55	26	68.26	5.21	NM_001010881-TSS_upstream2k	NM_001010881-TSS	upstream2k	#N/A	#N/A
chr1:11822283	chr1	11821973	11822283	311	55	26	68.26	5.21	NM_001010881-TSS_downstream2k	NM_001010881-TSS	downstream2k	#N/A	#N/A
chr1:11863932	chr1	11863411	11863932	522	319	56	170.44	6.71	NR_046428-TSS_upstream2k_5k	NR_046428-TSS	upstream2k_5k	#N/A	#N/A
chr1:11863932	chr1	11863411	11863932	522	319	56	170.44	6.71	NM_001286-TSS_upstream2k_5k	NM_001286-TSS	upstream2k_5k	#N/A	#N/A
chr1:11863932	chr1	11863411	11863932	522	319	56	170.44	6.71	NM_001256959-TSS_upstream2k_5k	NM_001256959-TSS	upstream2k_5k	#N/A	#N/A
chr1:11865060	chr1	11864803	11865060	258	136	23	67.93	6.34	NR_046428-TSS_upstream2k	NR_046428-TSS	upstream2k	#N/A	#N/A
chr1:11865060	chr1	11864803	11865060	258	136	23	67.93	6.34	NM_001286-TSS_upstream2k	NM_001286-TSS	upstream2k	#N/A	#N/A
chr1:11865060	chr1	11864803	11865060	258	136	23	67.93	6.34	NM_001256959-TSS_upstream2k	NM_001256959-TSS	upstream2k	#N/A	#N/A
chr1:11954846	chr1	11954218	11954846	629	140	60	151.48	6.47	NA
chr1:11967587	chr1	11966884	11967587	704	381	93	327.92	10.39	NA
chr1:12024397	chr1	12023330	12024397	1068	503	253	933.78	12.99	NA
chr1:12040930	chr1	12040614	12040930	317	137	25	76.14	6.64	NM_014874-TSS_downstream2k	NM_014874-TSS	downstream2k	#N/A	#N/A
chr1:12040930	chr1	12040614	12040930	317	137	25	76.14	6.64	NM_001127660-TSS_downstream2k	NM_001127660-TSS	downstream2k	#N/A	#N/A
chr1:12080609	chr1	12079892	12080609	718	179	73	234.02	9.09	NM_021933-TSS_downstream2k	NM_021933-TSS	downstream2k	#N/A	#N/A
chr1:12149229	chr1	12148699	12149229	531	52	50	124.93	5.76	NA
chr1:12218360	chr1	12217717	12218360	644	403	73	185.89	7.78	NA
chr1:12222156	chr1	12221773	12222156	384	206	41	99.12	6.47	NR_107000-TSS_upstream2k_5k	NR_107000-TSS	upstream2k_5k	#N/A	#N/A
chr1:12222156	chr1	12221773	12222156	384	206	41	99.12	6.47	NM_001066-TSS_upstream2k_5k	NM_001066-TSS	upstream2k_5k	#N/A	#N/A
chr1:12229065	chr1	12228270	12229065	796	440	76	197.92	6.59	NR_107000-TSS_downstream2k_5k	NR_107000-TSS	downstream2k_5k	#N/A	#N/A
chr1:12229065	chr1	12228270	12229065	796	440	76	197.92	6.59	NR_107000-TSS_downstream2k	NR_107000-TSS	downstream2k	#N/A	#N/A
chr1:12229065	chr1	12228270	12229065	796	440	76	197.92	6.59	NM_001066-TSS_downstream2k_5k	NM_001066-TSS	downstream2k_5k	#N/A	#N/A
chr1:12229065	chr1	12228270	12229065	796	440	76	197.92	6.59	NM_001066-TSS_downstream2k	NM_001066-TSS	downstream2k	#N/A	#N/A
chr1:12242509	chr1	12241671	12242509	839	259	95	164.66	6.03	NA
chr1:12246459	chr1	12246071	12246459	389	239	46	76.44	5.72	NA
chr1:12371034	chr1	12370801	12371034	234	122	19	64.52	7.65	NA
chr1:12645793	chr1	12645603	12645793	191	93	16	54.13	6.32	NA
chr1:12655908	chr1	12655289	12655908	620	208	62	174.91	7.46	NA
chr1:12705577	chr1	12704672	12705577	906	233	115	338.52	6.9	NM_001013630-TSS_downstream2k	NM_001013630-TSS	downstream2k	#N/A	#N/A
chr1:12718317	chr1	12718102	12718317	216	128	20	72.93	10.51	NA
chr1:12718714	chr1	12718435	12718714	280	140	24	77.51	11.21	NA
chr1:12775748	chr1	12775469	12775748	280	142	25	81.8	7.84	NR_111984-TSS_upstream2k	NR_111984-TSS	upstream2k	#N/A	#N/A
chr1:12775748	chr1	12775469	12775748	280	142	25	81.8	7.84	NM_001103170-TSS_upstream2k	NM_001103170-TSS	upstream2k	#N/A	#N/A
chr1:12975594	chr1	12974840	12975594	755	604	82	202.26	8.55	NM_001012277-TSS_upstream2k	NM_001012277-TSS	upstream2k	#N/A	#N/A
chr1:12975594	chr1	12974840	12975594	755	604	82	202.26	8.55	NM_001012276-TSS_upstream2k	NM_001012276-TSS	upstream2k	#N/A	#N/A
chr1:13375167	chr1	13374984	13375167	184	50	14	52.18	6.49	NA
chr1:14107148	chr1	14107004	14107148	145	51	14	61.2	7.83	NA
chr1:14386638	chr1	14386511	14386638	128	46	11	51.62	6.93	NA
chr1:15285563	chr1	15285057	15285563	507	228	63	207.38	8.81	NA
chr1:15504927	chr1	15504607	15504927	321	243	27	77.95	6.01	NA
chr1:15551955	chr1	15551257	15551955	699	485	76	236.68	8.99	NA
chr1:15574069	chr1	15573879	15574069	191	142	15	55.04	7.2	NM_052929-TSS_downstream2k	NM_052929-TSS	downstream2k	#N/A	#N/A
chr1:15660273	chr1	15659426	15660273	848	406	172	629.84	14.44	NA
chr1:15715026	chr1	15714836	15715026	191	74	15	57.8	7.58	NA
chr1:15742924	chr1	15742450	15742924	475	381	46	110.3	6.58	NA
chr1:15752843	chr1	15752374	15752843	470	365	39	79.24	5.47	NA
chr1:15944119	chr1	15943372	15944119	748	381	137	602.36	15.81	NM_032341-TSS_upstream2k	NM_032341-TSS	upstream2k	#N/A	#N/A
chr1:15944119	chr1	15943372	15944119	748	381	137	602.36	15.81	NM_032341-TSS_downstream2k	NM_032341-TSS	downstream2k	#N/A	#N/A
chr1:16031020	chr1	16030689	16031020	332	85	27	76.81	7.67	NA
chr1:16085366	chr1	16084816	16085366	551	353	58	121.3	7.62	NM_017556-TSS_upstream2k	NM_017556-TSS	upstream2k	#N/A	#N/A
chr1:16085366	chr1	16084816	16085366	551	353	58	121.3	7.62	NM_017556-TSS_downstream2k	NM_017556-TSS	downstream2k	#N/A	#N/A
chr1:16094191	chr1	16093803	16094191	389	280	33	77.79	5.84	NM_001024216-TSS_downstream2k_5k	NM_001024216-TSS	downstream2k_5k	#N/A	#N/A
chr1:16094191	chr1	16093803	16094191	389	280	33	77.79	5.84	NM_001024215-TSS_downstream2k_5k	NM_001024215-TSS	downstream2k_5k	#N/A	#N/A
chr1:16286400	chr1	16285687	16286400	714	270	105	372.32	8.85	NA
chr1:16318599	chr1	16318154	16318599	446	125	38	99.74	5.73	NA
chr1:16344931	chr1	16343743	16344931	1189	667	191	340.44	7.31	NM_014424-TSS_upstream2k_5k	NM_014424-TSS	upstream2k_5k	#N/A	#N/A
chr1:16344931	chr1	16343743	16344931	1189	667	191	340.44	7.31	NM_004070-TSS_upstream2k_5k	NM_004070-TSS	upstream2k_5k	#N/A	#N/A
chr1:16344931	chr1	16343743	16344931	1189	667	191	340.44	7.31	NM_001257139-TSS_upstream2k_5k	NM_001257139-TSS	upstream2k_5k	#N/A	#N/A
chr1:16344931	chr1	16343743	16344931	1189	667	191	340.44	7.31	NM_001042704-TSS_upstream2k_5k	NM_001042704-TSS	upstream2k_5k	#N/A	#N/A
chr1:16353303	chr1	16352823	16353303	481	343	52	100.76	5.58	NM_004070-TSS_downstream2k_5k	NM_004070-TSS	downstream2k_5k	#N/A	#N/A
chr1:16353303	chr1	16352823	16353303	481	343	52	100.76	5.58	NM_001257139-TSS_downstream2k_5k	NM_001257139-TSS	downstream2k_5k	#N/A	#N/A
chr1:16353303	chr1	16352823	16353303	481	343	52	100.76	5.58	NM_001042704-TSS_downstream2k_5k	NM_001042704-TSS	downstream2k_5k	#N/A	#N/A
chr1:16362562	chr1	16362209	16362562	354	241	42	96.26	6.08	NA
chr1:16382400	chr1	16381892	16382400	509	402	48	70.23	4.46	NM_182623-TSS_downstream2k_5k	NM_182623-TSS	downstream2k_5k	#N/A	#N/A
chr1:16382400	chr1	16381892	16382400	509	402	48	70.23	4.46	NM_182623-TSS_downstream2k	NM_182623-TSS	downstream2k	#N/A	#N/A
chr1:16385686	chr1	16385271	16385686	416	211	46	74.5	4.82	NM_182623-TSS_upstream2k	NM_182623-TSS	upstream2k	#N/A	#N/A
chr1:16395418	chr1	16394964	16395418	455	325	46	53.3	4.03	NA
chr1:16398855	chr1	16398395	16398855	461	327	41	59.16	5.54	NA
chr1:16399361	chr1	16398864	16399361	498	133	50	86.86	5.12	NA
chr1:16410048	chr1	16409713	16410048	336	58	27	51.48	4.01	NA
chr1:16414793	chr1	16414275	16414793	519	336	83	192.05	6.64	NA
chr1:16416348	chr1	16415672	16416348	677	523	97	215.68	8.87	NA
chr1:16517830	chr1	16517569	16517830	262	129	25	85.71	7.67	NA
chr1:16518383	chr1	16518082	16518383	302	248	27	88.55	7.15	NA
chr1:16526143	chr1	16525738	16526143	406	110	36	99.87	7.16	NM_153213-TSS_upstream2k	NM_153213-TSS	upstream2k	#N/A	#N/A
chr1:16678832	chr1	16678667	16678832	166	69	13	53.91	6.93	NA
chr1:16735899	chr1	16735518	16735899	382	125	32	90.74	6.85	NA
chr1:16892306	chr1	16891309	16892306	998	50	120	69.34	4.17	NM_017940-TSS_upstream2k_5k	NM_017940-TSS	upstream2k_5k	NM_017940-TSS_upstream2k_5k	NM_017940-TSS_upstream2k_5k
chr1:16892978	chr1	16892312	16892978	667	486	96	93.19	3.82	NM_017940-TSS_upstream2k_5k	NM_017940-TSS	upstream2k_5k	NM_017940-TSS_upstream2k_5k	NM_017940-TSS_upstream2k_5k
chr1:16893917	chr1	16892981	16893917	937	514	107	62.74	4.22	NM_017940-TSS_upstream2k_5k	NM_017940-TSS	upstream2k_5k	NM_017940-TSS_upstream2k_5k	NM_017940-TSS_upstream2k_5k
chr1:16934190	chr1	16933408	16934190	783	297	102	76.3	3.56	NA
chr1:16940501	chr1	16939314	16940501	1188	751	160	105.2	3.55	NR_026752-TSS_downstream2k_5k	NR_026752-TSS	downstream2k_5k	#N/A	#N/A
chr1:16944915	chr1	16944105	16944915	811	208	107	59.09	2.72	NR_026752-TSS_upstream2k	NR_026752-TSS	upstream2k	#N/A	#N/A
chr1:16944915	chr1	16944105	16944915	811	208	107	59.09	2.72	NR_026752-TSS_downstream2k	NR_026752-TSS	downstream2k	#N/A	#N/A
chr1:16957216	chr1	16956555	16957216	662	434	71	76.51	4.5	NA
chr1:17026247	chr1	17024206	17026247	2042	1328	275	157.44	4.14	NA
chr1:17031071	chr1	17030075	17031071	997	318	126	86.55	3.04	NA
chr1:17060760	chr1	17060423	17060760	338	108	30	53.08	4.52	NM_001282321-TSS_upstream2k	NM_001282321-TSS	upstream2k	#N/A	#N/A
chr1:17060760	chr1	17060423	17060760	338	108	30	53.08	4.52	NM_001282321-TSS_downstream2k	NM_001282321-TSS	downstream2k	#N/A	#N/A
chr1:17106326	chr1	17105258	17106326	1069	505	218	530.28	8.75	NA
chr1:17248742	chr1	17247869	17248742	874	351	145	319.05	5.63	NM_014675-TSS_upstream2k	NM_014675-TSS	upstream2k	#N/A	#N/A
chr1:17248742	chr1	17247869	17248742	874	351	145	319.05	5.63	NM_014675-TSS_downstream2k	NM_014675-TSS	downstream2k	#N/A	#N/A
chr1:17266148	chr1	17265306	17266148	843	626	130	299.94	7.41	NA
chr1:17338285	chr1	17337942	17338285	344	296	29	77.96	6.06	NA
chr1:17433685	chr1	17433180	17433685	506	354	54	163.3	7.35	NA
chr1:17447298	chr1	17446929	17447298	370	255	32	93.68	6.82	NA
chr1:17493095	chr1	17492179	17493095	917	203	134	406.28	10.33	NA
chr1:17562363	chr1	17561422	17562363	942	308	130	377.41	9.46	NA
chr1:17577524	chr1	17576942	17577524	583	216	70	223.76	8.29	NM_016233-TSS_downstream2k	NM_016233-TSS	downstream2k	#N/A	#N/A
chr1:17787110	chr1	17786763	17787110	348	205	31	99.63	6.38	NA
chr1:17867491	chr1	17866829	17867491	663	535	57	132.58	7.38	NM_018125-TSS_downstream2k	NM_018125-TSS	downstream2k	#N/A	#N/A
chr1:17881115	chr1	17880485	17881115	631	433	71	208.77	5.68	NA
chr1:17900615	chr1	17899911	17900615	705	361	95	252.16	8.85	NA
chr1:17945154	chr1	17944664	17945154	491	138	51	166.35	7.33	NA
chr1:18016283	chr1	18015557	18016283	727	464	117	398.71	11.98	NA
chr1:18070162	chr1	18069510	18070162	653	243	61	175.03	7.36	NA
chr1:18181005	chr1	18180071	18181005	935	505	166	570.09	11.57	NA
chr1:18186558	chr1	18186185	18186558	374	236	47	175.5	9.64	NA
chr1:18279675	chr1	18279152	18279675	524	143	41	104.86	4.78	NA
chr1:18282415	chr1	18282089	18282415	327	82	26	62.61	6.13	NA
chr1:18345170	chr1	18344874	18345170	297	195	22	56.52	5.24	NA
chr1:18376505	chr1	18376328	18376505	178	74	14	57.23	10.89	NA
chr1:18427749	chr1	18427503	18427749	247	64	25	86.9	6.6	NA
chr1:18476876	chr1	18476668	18476876	209	154	18	66.8	6.93	NA
chr1:18667466	chr1	18667117	18667466	350	256	34	113.45	7.67	NA
chr1:18805314	chr1	18805089	18805314	226	83	18	70.45	10.89	NM_152375-TSS_upstream2k_5k	NM_152375-TSS	upstream2k_5k	#N/A	#N/A
chr1:18866773	chr1	18866421	18866773	353	66	46	175.59	8.82	NA
chr1:18885111	chr1	18884794	18885111	318	203	30	103.74	8.85	NA
chr1:18964106	chr1	18963557	18964106	550	255	51	82.68	5.8	NA
chr1:18967080	chr1	18966600	18967080	481	236	49	76.46	5.15	NA
chr1:18969536	chr1	18969082	18969536	455	120	46	84.85	4.28	NA
chr1:19019495	chr1	19019250	19019495	246	127	20	53.66	5.55	NA
chr1:19052107	chr1	19051609	19052107	499	245	44	96.59	5.51	NA
chr1:19086030	chr1	19085323	19086030	708	429	116	458.56	18.85	NA
chr1:19168289	chr1	19168104	19168289	186	52	16	54.65	6.22	NM_152232-TSS_upstream2k_5k	NM_152232-TSS	upstream2k_5k	#N/A	#N/A
chr1:19239704	chr1	19239398	19239704	307	259	23	78.47	5.79	NA
chr1:19248982	chr1	19248723	19248982	260	142	22	57.18	5.29	NA
chr1:19326873	chr1	19326255	19326873	619	295	80	245.39	8.06	NA
chr1:19384749	chr1	19384457	19384749	293	76	26	58.15	4.62	NA
chr1:19397110	chr1	19396707	19397110	404	290	40	125.07	7.94	NM_020765-TSS_downstream2k_5k	NM_020765-TSS	downstream2k_5k	#N/A	#N/A
chr1:19651097	chr1	19650734	19651097	364	256	27	67.68	6.06	NA
chr1:19884723	chr1	19883821	19884723	903	475	145	547.01	11.11	NA
chr1:19998760	chr1	19998319	19998760	442	291	42	116.79	8.17	NA
chr1:20096131	chr1	20095898	20096131	234	134	17	54.23	8.74	NA
chr1:20249594	chr1	20248687	20249594	908	364	146	434.01	8.79	NM_014589-TSS_upstream2k_5k	NM_014589-TSS	upstream2k_5k	#N/A	#N/A
chr1:20249594	chr1	20248687	20249594	908	364	146	434.01	8.79	NM_014589-TSS_upstream2k	NM_014589-TSS	upstream2k	#N/A	#N/A
chr1:20419981	chr1	20419391	20419981	591	154	71	271.35	10.7	NA
chr1:20669154	chr1	20668590	20669154	565	98	71	190.49	6.79	NA
chr1:20670042	chr1	20669749	20670042	294	141	28	56.43	5.56	NA
chr1:20670519	chr1	20670053	20670519	467	152	45	82.96	5.48	NA
chr1:20757656	chr1	20756919	20757656	738	99	82	195.55	7.6	NA
chr1:20813720	chr1	20812042	20813720	1679	669	223	385.47	6.44	NM_018584-TSS_upstream2k_5k	NM_018584-TSS	upstream2k_5k	#N/A	#N/A
chr1:20849386	chr1	20848770	20849386	617	308	88	359.54	16.15	NA
chr1:20880405	chr1	20880106	20880405	300	201	26	84.99	8.12	NM_207334-TSS_downstream2k	NM_207334-TSS	downstream2k	#N/A	#N/A
chr1:20900859	chr1	20900265	20900859	595	326	56	181.72	8.12	NA
chr1:20952765	chr1	20952436	20952765	330	175	46	212.63	19.76	NA
chr1:21056109	chr1	21055496	21056109	614	511	47	80.63	5.24	NA
chr1:21168439	chr1	21168238	21168439	202	133	17	70.77	8.91	NA
chr1:21616521	chr1	21616289	21616521	233	105	23	71.74	6.68	NR_038404-TSS_upstream2k_5k	NR_038404-TSS	upstream2k_5k	#N/A	#N/A
chr1:21634991	chr1	21634642	21634991	350	45	25	69.66	5.62	NA
chr1:21651156	chr1	21650981	21651156	176	118	14	51.66	6.15	NA
chr1:21659586	chr1	21659315	21659586	272	134	23	53.35	4.88	NA
chr1:21665789	chr1	21665008	21665789	782	642	77	166.13	5.66	NA
chr1:21812506	chr1	21812327	21812506	180	131	14	53.29	6.49	NA
chr1:21858137	chr1	21857810	21858137	328	117	24	65.52	6.46	NA
chr1:21890683	chr1	21889449	21890683	1235	850	175	349.57	6.9	NA
chr1:21963688	chr1	21963244	21963688	445	207	54	176.95	11.4	NA
chr1:21980563	chr1	21978626	21980563	1938	1403	395	743.25	8.7	NA
chr1:21982589	chr1	21982039	21982589	551	330	72	64.69	4.2	NA
chr1:22196360	chr1	22195762	22196360	599	247	64	190.51	9.57	NA
chr1:22200709	chr1	22200271	22200709	439	138	40	82.15	7.27	NA
chr1:22262769	chr1	22262323	22262769	447	108	36	67.88	5.31	NA
chr1:22380014	chr1	22379791	22380014	224	109	16	51.66	8.87	NM_044472-TSS_downstream2k	NM_044472-TSS	downstream2k	#N/A	#N/A
chr1:22380014	chr1	22379791	22380014	224	109	16	51.66	8.87	NM_001791-TSS_downstream2k	NM_001791-TSS	downstream2k	#N/A	#N/A
chr1:22380014	chr1	22379791	22380014	224	109	16	51.66	8.87	NM_001039802-TSS_downstream2k	NM_001039802-TSS	downstream2k	#N/A	#N/A
chr1:22584440	chr1	22583452	22584440	989	470	136	338.93	8.61	NA
chr1:22608786	chr1	22608207	22608786	580	238	60	156.39	7.96	NA
chr1:22673492	chr1	22673248	22673492	245	111	20	55.95	7.16	NA
chr1:22699533	chr1	22699396	22699533	138	42	20	111.27	14.58	NA
chr1:22883283	chr1	22882690	22883283	594	293	58	156.67	7.32	NA
chr1:22894285	chr1	22893117	22894285	1169	276	176	434.91	6.39	NM_020526-TSS_downstream2k_5k	NM_020526-TSS	downstream2k_5k	#N/A	#N/A
chr1:22894285	chr1	22893117	22894285	1169	276	176	434.91	6.39	NM_001006943-TSS_downstream2k_5k	NM_001006943-TSS	downstream2k_5k	#N/A	#N/A
chr1:22927553	chr1	22925529	22927553	2025	973	547	1307.03	9.69	NA
chr1:22970331	chr1	22970102	22970331	230	130	18	51.98	5.26	NM_172369-TSS_upstream2k	NM_172369-TSS	upstream2k	#N/A	#N/A
chr1:22970331	chr1	22970102	22970331	230	130	18	51.98	5.26	NM_172369-TSS_downstream2k	NM_172369-TSS	downstream2k	#N/A	#N/A
chr1:22970331	chr1	22970102	22970331	230	130	18	51.98	5.26	NM_001114101-TSS_upstream2k	NM_001114101-TSS	upstream2k	#N/A	#N/A
chr1:22970331	chr1	22970102	22970331	230	130	18	51.98	5.26	NM_001114101-TSS_downstream2k	NM_001114101-TSS	downstream2k	#N/A	#N/A
chr1:23197576	chr1	23197181	23197576	396	245	36	82.96	5.42	NA
chr1:23202321	chr1	23201951	23202321	371	174	39	84.51	6.53	NA
chr1:23222608	chr1	23222376	23222608	233	105	18	59	7.68	NA
chr1:23753578	chr1	23753306	23753578	273	71	22	62.55	4.49	NM_017707-TSS_downstream2k	NM_017707-TSS	downstream2k	#N/A	#N/A
chr1:23753578	chr1	23753306	23753578	273	71	22	62.55	4.49	NM_001143778-TSS_downstream2k	NM_001143778-TSS	downstream2k	#N/A	#N/A
chr1:23760251	chr1	23759793	23760251	459	337	42	105.76	5.87	NM_017707-TSS_upstream2k_5k	NM_017707-TSS	upstream2k_5k	#N/A	#N/A
chr1:23760251	chr1	23759793	23760251	459	337	42	105.76	5.87	NM_001143778-TSS_upstream2k_5k	NM_001143778-TSS	upstream2k_5k	#N/A	#N/A
chr1:23811526	chr1	23810381	23811526	1146	450	201	607.6	10.87	NA
chr1:23851417	chr1	23851088	23851417	330	102	29	90.64	7.8	NR_110799-TSS_downstream2k_5k	NR_110799-TSS	downstream2k_5k	#N/A	#N/A
chr1:23861448	chr1	23861315	23861448	134	51	12	54.42	7.5	NA
chr1:23918492	chr1	23918326	23918492	167	89	16	52.67	6.06	NA
chr1:24118522	chr1	24117868	24118522	655	297	100	326.24	8.36	NM_007260-TSS_downstream2k	NM_007260-TSS	downstream2k	#N/A	#N/A
chr1:24118522	chr1	24117868	24118522	655	297	100	326.24	8.36	NM_001127621-TSS_downstream2k_5k	NM_001127621-TSS	downstream2k_5k	#N/A	#N/A
chr1:24118522	chr1	24117868	24118522	655	297	100	326.24	8.36	NM_001008216-TSS_downstream2k_5k	NM_001008216-TSS	downstream2k_5k	#N/A	#N/A
chr1:24118522	chr1	24117868	24118522	655	297	100	326.24	8.36	NM_000403-TSS_downstream2k_5k	NM_000403-TSS	downstream2k_5k	#N/A	#N/A
chr1:24119056	chr1	24118620	24119056	437	129	38	64.3	4.94	NM_007260-TSS_downstream2k	NM_007260-TSS	downstream2k	#N/A	#N/A
chr1:24119056	chr1	24118620	24119056	437	129	38	64.3	4.94	NM_001127621-TSS_downstream2k_5k	NM_001127621-TSS	downstream2k_5k	#N/A	#N/A
chr1:24119056	chr1	24118620	24119056	437	129	38	64.3	4.94	NM_001008216-TSS_downstream2k_5k	NM_001008216-TSS	downstream2k_5k	#N/A	#N/A
chr1:24119056	chr1	24118620	24119056	437	129	38	64.3	4.94	NM_000403-TSS_downstream2k_5k	NM_000403-TSS	downstream2k_5k	#N/A	#N/A
chr1:24261519	chr1	24261171	24261519	349	224	30	86.45	8.7	NA
chr1:24416739	chr1	24416569	24416739	171	109	16	54.54	7.13	NA
chr1:24469265	chr1	24468968	24469265	298	139	27	83.93	8.2	NA
chr1:24477464	chr1	24477182	24477464	283	115	25	88.72	6.86	NM_173065-TSS_downstream2k_5k	NM_173065-TSS	downstream2k_5k	#N/A	#N/A
chr1:24477464	chr1	24477182	24477464	283	115	25	88.72	6.86	NM_173064-TSS_downstream2k_5k	NM_173064-TSS	downstream2k_5k	#N/A	#N/A
chr1:24477464	chr1	24477182	24477464	283	115	25	88.72	6.86	NM_170743-TSS_downstream2k_5k	NM_170743-TSS	downstream2k_5k	#N/A	#N/A
chr1:24538966	chr1	24538823	24538966	144	92	15	76.4	12.87	NA
chr1:24624950	chr1	24623928	24624950	1023	558	280	1184.64	15.09	NA
chr1:24679872	chr1	24679647	24679872	226	77	20	56.04	5.29	NM_178122-TSS_downstream2k_5k	NM_178122-TSS	downstream2k_5k	#N/A	#N/A
chr1:24679872	chr1	24679647	24679872	226	77	20	56.04	5.29	NM_001199014-TSS_downstream2k_5k	NM_001199014-TSS	downstream2k_5k	#N/A	#N/A
chr1:24679872	chr1	24679647	24679872	226	77	20	56.04	5.29	NM_001199013-TSS_downstream2k_5k	NM_001199013-TSS	downstream2k_5k	#N/A	#N/A
chr1:24679872	chr1	24679647	24679872	226	77	20	56.04	5.29	NM_001199012-TSS_downstream2k_5k	NM_001199012-TSS	downstream2k_5k	#N/A	#N/A
chr1:24829179	chr1	24828536	24829179	644	140	58	160.24	8.1	NM_013441-TSS_upstream2k	NM_013441-TSS	upstream2k	#N/A	#N/A
chr1:24829179	chr1	24828536	24829179	644	140	58	160.24	8.1	NM_001251984-TSS_upstream2k	NM_001251984-TSS	upstream2k	#N/A	#N/A
chr1:24829179	chr1	24828536	24829179	644	140	58	160.24	8.1	NM_001251984-TSS_downstream2k	NM_001251984-TSS	downstream2k	#N/A	#N/A
chr1:24829179	chr1	24828536	24829179	644	140	58	160.24	8.1	NM_001251983-TSS_upstream2k	NM_001251983-TSS	upstream2k	#N/A	#N/A
chr1:24829179	chr1	24828536	24829179	644	140	58	160.24	8.1	NM_001251981-TSS_upstream2k	NM_001251981-TSS	upstream2k	#N/A	#N/A
chr1:24829179	chr1	24828536	24829179	644	140	58	160.24	8.1	NM_001251979-TSS_upstream2k	NM_001251979-TSS	upstream2k	#N/A	#N/A
chr1:24829179	chr1	24828536	24829179	644	140	58	160.24	8.1	NM_001251979-TSS_downstream2k	NM_001251979-TSS	downstream2k	#N/A	#N/A
chr1:24829179	chr1	24828536	24829179	644	140	58	160.24	8.1	NM_001251978-TSS_upstream2k_5k	NM_001251978-TSS	upstream2k_5k	#N/A	#N/A
chr1:24829179	chr1	24828536	24829179	644	140	58	160.24	8.1	NM_001251977-TSS_upstream2k	NM_001251977-TSS	upstream2k	#N/A	#N/A
chr1:24970477	chr1	24970117	24970477	361	135	30	95.31	6.73	NM_005839-TSS_downstream2k	NM_005839-TSS	downstream2k	#N/A	#N/A
chr1:25057349	chr1	25056391	25057349	959	365	105	310.02	8.66	NA
chr1:25176405	chr1	25175763	25176405	643	268	70	243.53	10.7	NA
chr1:25203346	chr1	25203149	25203346	198	98	15	58.27	8.91	NA
chr1:25335776	chr1	25335180	25335776	597	266	71	225.27	8.96	NA
chr1:25371749	chr1	25371500	25371749	250	114	21	65.58	6.19	NA
chr1:25381204	chr1	25380286	25381204	919	526	238	868.21	14.2	NA
chr1:25395036	chr1	25393277	25395036	1760	1311	183	338.58	6.03	NA
chr1:25431266	chr1	25430903	25431266	364	102	28	85.57	6.16	NA
chr1:25493910	chr1	25493123	25493910	788	491	82	237.97	10.21	NA
chr1:25901024	chr1	25900305	25901024	720	371	110	373.99	11.47	NA
chr1:26108992	chr1	26108699	26108992	294	52	22	54.32	4.68	NA
chr1:26126851	chr1	26126405	26126851	447	284	38	95.91	7.02	NM_206926-TSS_upstream2k	NM_206926-TSS	upstream2k	#N/A	#N/A
chr1:26126851	chr1	26126405	26126851	447	284	38	95.91	7.02	NM_206926-TSS_downstream2k	NM_206926-TSS	downstream2k	#N/A	#N/A
chr1:26126851	chr1	26126405	26126851	447	284	38	95.91	7.02	NM_020451-TSS_upstream2k	NM_020451-TSS	upstream2k	#N/A	#N/A
chr1:26126851	chr1	26126405	26126851	447	284	38	95.91	7.02	NM_020451-TSS_downstream2k	NM_020451-TSS	downstream2k	#N/A	#N/A
chr1:26127560	chr1	26127020	26127560	541	235	54	140.18	6.27	NM_206926-TSS_downstream2k	NM_206926-TSS	downstream2k	#N/A	#N/A
chr1:26127560	chr1	26127020	26127560	541	235	54	140.18	6.27	NM_020451-TSS_downstream2k	NM_020451-TSS	downstream2k	#N/A	#N/A
chr1:26135286	chr1	26135078	26135286	209	133	17	52.96	6.88	NA
chr1:26198209	chr1	26197883	26198209	327	158	29	69.53	6.18	NA
chr1:26202004	chr1	26201615	26202004	390	117	43	129.09	7.55	NA
chr1:26330814	chr1	26330384	26330814	431	247	48	171.78	8.2	NA
chr1:26348293	chr1	26347166	26348293	1128	608	194	590.06	10.25	NM_004455-TSS_upstream2k	NM_004455-TSS	upstream2k	#N/A	#N/A
chr1:26348293	chr1	26347166	26348293	1128	608	194	590.06	10.25	NM_004455-TSS_downstream2k	NM_004455-TSS	downstream2k	#N/A	#N/A
chr1:26361826	chr1	26361313	26361826	514	241	56	127.73	7.29	NM_032513-TSS_downstream2k_5k	NM_032513-TSS	downstream2k_5k	#N/A	#N/A
chr1:26361826	chr1	26361313	26361826	514	241	56	127.73	7.29	NM_001004434-TSS_downstream2k_5k	NM_001004434-TSS	downstream2k_5k	#N/A	#N/A
chr1:26371970	chr1	26371724	26371970	247	111	21	64.64	7.54	NA
chr1:26482999	chr1	26482702	26482999	298	245	29	86.94	6.78	NM_024869-TSS_upstream2k_5k	NM_024869-TSS	upstream2k_5k	#N/A	#N/A
chr1:26517303	chr1	26516582	26517303	722	388	164	637.67	11.15	NM_198137-TSS_upstream2k	NM_198137-TSS	upstream2k	#N/A	#N/A
chr1:26517303	chr1	26516582	26517303	722	388	164	637.67	11.15	NM_198137-TSS_downstream2k	NM_198137-TSS	downstream2k	#N/A	#N/A
chr1:26680485	chr1	26680011	26680485	475	79	49	122.79	5.85	NA
chr1:26687166	chr1	26686919	26687166	248	103	20	53.63	5.59	NM_173574-TSS_downstream2k	NM_173574-TSS	downstream2k	#N/A	#N/A
chr1:26687166	chr1	26686919	26687166	248	103	20	53.63	5.59	NM_001114759-TSS_downstream2k	NM_001114759-TSS	downstream2k	#N/A	#N/A
chr1:26716471	chr1	26716249	26716471	223	139	19	57.51	5.82	NA
chr1:26746179	chr1	26745282	26746179	898	626	138	442.58	9.32	NA
chr1:27022792	chr1	27022280	27022792	513	237	54	181.44	9.73	NM_139135-TSS_upstream2k	NM_139135-TSS	upstream2k	#N/A	#N/A
chr1:27022792	chr1	27022280	27022792	513	237	54	181.44	9.73	NM_139135-TSS_downstream2k	NM_139135-TSS	downstream2k	#N/A	#N/A
chr1:27022792	chr1	27022280	27022792	513	237	54	181.44	9.73	NM_006015-TSS_upstream2k	NM_006015-TSS	upstream2k	#N/A	#N/A
chr1:27022792	chr1	27022280	27022792	513	237	54	181.44	9.73	NM_006015-TSS_downstream2k	NM_006015-TSS	downstream2k	#N/A	#N/A
chr1:27098245	chr1	27098080	27098245	166	46	13	52.76	6.77	NA
chr1:27153532	chr1	27153280	27153532	253	110	22	58.6	7.22	NM_032283-TSS_downstream2k	NM_032283-TSS	downstream2k	#N/A	#N/A
chr1:27154156	chr1	27153537	27154156	620	187	60	154.91	7.14	NM_032283-TSS_downstream2k	NM_032283-TSS	downstream2k	#N/A	#N/A
chr1:27160577	chr1	27160328	27160577	250	100	18	54.94	6.86	NA
chr1:27299616	chr1	27298284	27299616	1333	878	244	762.65	13.82	NA
chr1:27318407	chr1	27317675	27318407	733	350	98	293.77	8.26	NM_001013642-TSS_upstream2k_5k	NM_001013642-TSS	upstream2k_5k	#N/A	#N/A
chr1:27318407	chr1	27317675	27318407	733	350	98	293.77	8.26	NM_001013642-TSS_upstream2k	NM_001013642-TSS	upstream2k	#N/A	#N/A
chr1:27338739	chr1	27338320	27338739	420	182	34	83.05	5.62	NA
chr1:27426122	chr1	27425402	27426122	721	553	72	135.55	4.56	NR_046474-TSS_upstream2k	NR_046474-TSS	upstream2k	#N/A	#N/A
chr1:27426122	chr1	27425402	27426122	721	553	72	135.55	4.56	NM_003047-TSS_upstream2k	NM_003047-TSS	upstream2k	#N/A	#N/A
chr1:27426734	chr1	27426158	27426734	577	352	63	136.4	7.58	NR_046474-TSS_upstream2k	NR_046474-TSS	upstream2k	#N/A	#N/A
chr1:27426734	chr1	27426158	27426734	577	352	63	136.4	7.58	NM_003047-TSS_upstream2k	NM_003047-TSS	upstream2k	#N/A	#N/A
chr1:27580264	chr1	27579563	27580264	702	380	138	576.04	12.8	NA
chr1:27692484	chr1	27692163	27692484	322	181	39	147.51	12.07	NM_173452-TSS_downstream2k_5k	NM_173452-TSS	downstream2k_5k	#N/A	#N/A
chr1:27692484	chr1	27692163	27692484	322	181	39	147.51	12.07	NM_003665-TSS_downstream2k_5k	NM_003665-TSS	downstream2k_5k	#N/A	#N/A
chr1:27700955	chr1	27700161	27700955	795	412	82	181.37	6.08	NM_207397-TSS_downstream2k_5k	NM_207397-TSS	downstream2k_5k	#N/A	#N/A
chr1:27700955	chr1	27700161	27700955	795	412	82	181.37	6.08	NM_173452-TSS_upstream2k_5k	NM_173452-TSS	upstream2k_5k	#N/A	#N/A
chr1:27700955	chr1	27700161	27700955	795	412	82	181.37	6.08	NM_003665-TSS_upstream2k_5k	NM_003665-TSS	upstream2k_5k	#N/A	#N/A
chr1:27736553	chr1	27736160	27736553	394	94	36	112.77	8.51	NA
chr1:27824357	chr1	27823118	27824357	1240	720	433	1685.8	15.13	NA
chr1:27852519	chr1	27851957	27852519	563	202	56	129.7	7.5	NA
chr1:27882905	chr1	27882373	27882905	533	222	45	68.53	4.75	NA
chr1:27884206	chr1	27883541	27884206	666	345	108	330.46	9.3	NA
chr1:27891250	chr1	27890791	27891250	460	180	50	85.01	5.09	NA
chr1:27893592	chr1	27892794	27893592	799	385	103	218.11	7.38	NA
chr1:27931079	chr1	27928762	27931079	2318	1664	384	603.65	10.78	NA
chr1:27961473	chr1	27961169	27961473	305	99	24	52.13	5.03	NA
chr1:28198975	chr1	28198703	28198975	273	126	23	62.48	6.25	NM_004848-TSS_upstream2k	NM_004848-TSS	upstream2k	#N/A	#N/A
chr1:28198975	chr1	28198703	28198975	273	126	23	62.48	6.25	NM_001286115-TSS_upstream2k	NM_001286115-TSS	upstream2k	#N/A	#N/A
chr1:28198975	chr1	28198703	28198975	273	126	23	62.48	6.25	NM_001286113-TSS_upstream2k	NM_001286113-TSS	upstream2k	#N/A	#N/A
chr1:28198975	chr1	28198703	28198975	273	126	23	62.48	6.25	NM_001105556-TSS_upstream2k	NM_001105556-TSS	upstream2k	#N/A	#N/A
chr1:28198975	chr1	28198703	28198975	273	126	23	62.48	6.25	NM_001039477-TSS_upstream2k	NM_001039477-TSS	upstream2k	#N/A	#N/A
chr1:28244268	chr1	28242851	28244268	1418	608	402	1401.83	13.08	NA
chr1:28261749	chr1	28261124	28261749	626	244	77	242.68	8.66	NM_014474-TSS_upstream2k	NM_014474-TSS	upstream2k	#N/A	#N/A
chr1:28261749	chr1	28261124	28261749	626	244	77	242.68	8.66	NM_014474-TSS_downstream2k	NM_014474-TSS	downstream2k	#N/A	#N/A
chr1:28261749	chr1	28261124	28261749	626	244	77	242.68	8.66	NM_001009568-TSS_upstream2k	NM_001009568-TSS	upstream2k	#N/A	#N/A
chr1:28261749	chr1	28261124	28261749	626	244	77	242.68	8.66	NM_001009568-TSS_downstream2k	NM_001009568-TSS	downstream2k	#N/A	#N/A
chr1:28520910	chr1	28520596	28520910	315	106	24	52.6	4.58	NA
chr1:28586968	chr1	28586626	28586968	343	82	28	81.39	6.67	NM_031459-TSS_downstream2k	NM_031459-TSS	downstream2k	#N/A	#N/A
chr1:28918971	chr1	28918640	28918971	332	202	29	82.46	6.49	NM_152304-TSS_upstream2k	NM_152304-TSS	upstream2k	#N/A	#N/A
chr1:28918971	chr1	28918640	28918971	332	202	29	82.46	6.49	NM_152304-TSS_downstream2k	NM_152304-TSS	downstream2k	#N/A	#N/A
chr1:28918971	chr1	28918640	28918971	332	202	29	82.46	6.49	NM_001193532-TSS_upstream2k	NM_001193532-TSS	upstream2k	#N/A	#N/A
chr1:28919729	chr1	28919477	28919729	253	143	23	70.66	6.44	NM_152304-TSS_downstream2k	NM_152304-TSS	downstream2k	#N/A	#N/A
chr1:28919729	chr1	28919477	28919729	253	143	23	70.66	6.44	NM_001193532-TSS_downstream2k	NM_001193532-TSS	downstream2k	#N/A	#N/A
chr1:29064313	chr1	29063865	29064313	449	159	41	138.74	6.77	NM_016258-TSS_downstream2k	NM_016258-TSS	downstream2k	#N/A	#N/A
chr1:29064313	chr1	29063865	29064313	449	159	41	138.74	6.77	NM_001173128-TSS_downstream2k	NM_001173128-TSS	downstream2k	#N/A	#N/A
chr1:29064313	chr1	29063865	29064313	449	159	41	138.74	6.77	NM_001172828-TSS_downstream2k	NM_001172828-TSS	downstream2k	#N/A	#N/A
chr1:29214833	chr1	29214507	29214833	327	147	30	85.84	6.25	NM_203343-TSS_downstream2k	NM_203343-TSS	downstream2k	#N/A	#N/A
chr1:29214833	chr1	29214507	29214833	327	147	30	85.84	6.25	NM_203342-TSS_downstream2k	NM_203342-TSS	downstream2k	#N/A	#N/A
chr1:29214833	chr1	29214507	29214833	327	147	30	85.84	6.25	NM_004437-TSS_downstream2k	NM_004437-TSS	downstream2k	#N/A	#N/A
chr1:29214833	chr1	29214507	29214833	327	147	30	85.84	6.25	NM_001166007-TSS_downstream2k	NM_001166007-TSS	downstream2k	#N/A	#N/A
chr1:29214833	chr1	29214507	29214833	327	147	30	85.84	6.25	NM_001166005-TSS_downstream2k	NM_001166005-TSS	downstream2k	#N/A	#N/A
chr1:29224395	chr1	29223779	29224395	617	327	63	164.25	7.47	NA
chr1:29449429	chr1	29448980	29449429	450	314	35	58.14	5.18	NM_001171868-TSS_upstream2k_5k	NM_001171868-TSS	upstream2k_5k	#N/A	#N/A
chr1:29449429	chr1	29448980	29449429	450	314	35	58.14	5.18	NM_001003682-TSS_upstream2k_5k	NM_001003682-TSS	upstream2k_5k	#N/A	#N/A
chr1:29451622	chr1	29451134	29451622	489	254	57	144.84	6.89	NA
chr1:29610059	chr1	29609805	29610059	255	111	24	57.12	6.19	NA
chr1:29720612	chr1	29720122	29720612	491	333	57	155.07	9.01	NA
chr1:29742254	chr1	29741988	29742254	267	138	22	63.36	7.21	NA
chr1:29780730	chr1	29779938	29780730	793	335	126	391.7	8.24	NA
chr1:29843701	chr1	29841821	29843701	1881	1621	321	450.21	7.11	NA
chr1:29845697	chr1	29844799	29845697	899	309	149	201.9	4.7	NA
chr1:29863262	chr1	29863049	29863262	214	112	20	88.49	15.84	NA
chr1:29875909	chr1	29875122	29875909	788	267	155	688.03	14.38	NA
chr1:30103778	chr1	30103320	30103778	459	339	44	106.07	7.25	NA
chr1:30115406	chr1	30115005	30115406	402	172	37	115.88	7.7	NA
chr1:30171273	chr1	30170814	30171273	460	261	53	186.12	9.27	NA
chr1:30180271	chr1	30179760	30180271	512	415	67	171.58	6.73	NA
chr1:30181016	chr1	30180316	30181016	701	280	122	412.12	11.96	NA
chr1:30273589	chr1	30273370	30273589	220	114	18	55.69	9.17	NA
chr1:30390681	chr1	30389546	30390681	1136	729	186	568.76	11.75	NA
chr1:30420805	chr1	30420534	30420805	272	69	26	93.47	7.27	NA
chr1:30427297	chr1	30426828	30427297	470	110	41	119.46	5.39	NA
chr1:30436414	chr1	30435732	30436414	683	327	97	344.68	10.37	NA
chr1:30539590	chr1	30538909	30539590	682	373	69	198.94	8.26	NA
chr1:30558974	chr1	30558138	30558974	837	148	85	220.28	6.45	NA
chr1:30574154	chr1	30573854	30574154	301	254	26	81.57	6.27	NA
chr1:30621683	chr1	30621367	30621683	317	53	23	63.36	7.34	NA
chr1:30657689	chr1	30656912	30657689	778	341	89	302.67	10.1	NA
chr1:30838625	chr1	30838452	30838625	174	54	19	81.12	12.07	NA
chr1:30952203	chr1	30951829	30952203	375	103	31	73.46	4.64	NA
chr1:30979722	chr1	30979208	30979722	515	245	58	194.45	10.53	NA
chr1:30998645	chr1	30997528	30998645	1118	515	194	516.62	8.66	NA
chr1:31124864	chr1	31123816	31124864	1049	751	441	1803.16	17.28	NA
chr1:31132303	chr1	31131674	31132303	630	261	53	118.7	5.78	NA
chr1:31166528	chr1	31164753	31166528	1776	824	312	685.23	9.48	NA
chr1:31177660	chr1	31177236	31177660	425	78	40	110.66	6.13	NA
chr1:31213503	chr1	31212736	31213503	768	442	86	184.59	5.88	NR_039616-TSS_upstream2k	NR_039616-TSS	upstream2k	#N/A	#N/A
chr1:31221823	chr1	31221366	31221823	458	135	45	103.52	6.27	NA
chr1:31264917	chr1	31263985	31264917	933	391	179	653.36	10.47	NA
chr1:31384595	chr1	31383941	31384595	655	397	117	288.2	6.44	NA
chr1:31388240	chr1	31387721	31388240	520	249	50	73.6	4.4	NA
chr1:31587883	chr1	31587040	31587883	844	451	131	429.31	14.11	NA
chr1:31905167	chr1	31904512	31905167	656	361	425	2482.43	19.43	NA
chr1:31977140	chr1	31976528	31977140	613	402	58	160.6	7.02	NR_034112-TSS_downstream2k_5k	NR_034112-TSS	downstream2k_5k	#N/A	#N/A
chr1:32042257	chr1	32041990	32042257	268	118	26	57.55	5.24	NM_022164-TSS_upstream2k	NM_022164-TSS	upstream2k	#N/A	#N/A
chr1:32042257	chr1	32041990	32042257	268	118	26	57.55	5.24	NM_022164-TSS_downstream2k	NM_022164-TSS	downstream2k	#N/A	#N/A
chr1:32042257	chr1	32041990	32042257	268	118	26	57.55	5.24	NM_001204415-TSS_upstream2k	NM_001204415-TSS	upstream2k	#N/A	#N/A
chr1:32042257	chr1	32041990	32042257	268	118	26	57.55	5.24	NM_001204414-TSS_upstream2k	NM_001204414-TSS	upstream2k	#N/A	#N/A
chr1:32042257	chr1	32041990	32042257	268	118	26	57.55	5.24	NM_001204414-TSS_downstream2k	NM_001204414-TSS	downstream2k	#N/A	#N/A
chr1:32058284	chr1	32057794	32058284	491	363	50	125.52	5.94	NA
chr1:32083910	chr1	32083718	32083910	193	140	17	56.9	6.79	NM_001525-TSS_downstream2k	NM_001525-TSS	downstream2k	#N/A	#N/A
chr1:32135979	chr1	32135459	32135979	521	122	49	85.85	4.98	NA
chr1:32161768	chr1	32161415	32161768	354	243	25	52.2	6.17	NA
chr1:32181850	chr1	32181045	32181850	806	487	94	225.79	8.38	NA
chr1:32212413	chr1	32212091	32212413	323	113	32	75.83	7.23	NA
chr1:32226142	chr1	32225758	32226142	385	273	36	69.22	5.67	NR_036216-TSS_upstream2k	NR_036216-TSS	upstream2k	#N/A	#N/A
chr1:32250059	chr1	32249636	32250059	424	309	40	104.82	7.14	NA
chr1:32261861	chr1	32261270	32261861	592	391	70	102.43	4.4	NA
chr1:32265792	chr1	32264803	32265792	990	433	167	399.98	8.89	NA
chr1:32410399	chr1	32409925	32410399	475	213	38	104.46	6.82	NA
chr1:32480512	chr1	32480068	32480512	445	365	42	136.78	10.28	NR_073499-TSS_downstream2k	NR_073499-TSS	downstream2k	#N/A	#N/A
chr1:32480512	chr1	32480068	32480512	445	365	42	136.78	10.28	NR_073498-TSS_downstream2k	NR_073498-TSS	downstream2k	#N/A	#N/A
chr1:32480512	chr1	32480068	32480512	445	365	42	136.78	10.28	NM_006559-TSS_downstream2k	NM_006559-TSS	downstream2k	#N/A	#N/A
chr1:32480512	chr1	32480068	32480512	445	365	42	136.78	10.28	NM_001271878-TSS_downstream2k	NM_001271878-TSS	downstream2k	#N/A	#N/A
chr1:32667906	chr1	32667654	32667906	253	113	21	50.1	6.87	NM_024296-TSS_downstream2k	NM_024296-TSS	downstream2k	#N/A	#N/A
chr1:32667906	chr1	32667654	32667906	253	113	21	50.1	6.87	NM_018134-TSS_upstream2k_5k	NM_018134-TSS	upstream2k_5k	#N/A	#N/A
chr1:32667906	chr1	32667654	32667906	253	113	21	50.1	6.87	NM_001301011-TSS_downstream2k	NM_001301011-TSS	downstream2k	#N/A	#N/A
chr1:32667906	chr1	32667654	32667906	253	113	21	50.1	6.87	NM_001160042-TSS_upstream2k_5k	NM_001160042-TSS	upstream2k_5k	#N/A	#N/A
chr1:32732931	chr1	32731582	32732931	1350	584	358	1270.45	12.91	NA
chr1:32758159	chr1	32757844	32758159	316	141	30	92.77	8.62	NM_004964-TSS_downstream2k	NM_004964-TSS	downstream2k	#N/A	#N/A
chr1:32802976	chr1	32801962	32802976	1015	659	100	171.96	5.43	NR_052852-TSS_upstream2k_5k	NR_052852-TSS	upstream2k_5k	#N/A	#N/A
chr1:32802976	chr1	32801962	32802976	1015	659	100	171.96	5.43	NM_023009-TSS_upstream2k_5k	NM_023009-TSS	upstream2k_5k	#N/A	#N/A
chr1:32817319	chr1	32816821	32817319	499	354	56	170.77	7.07	NA
chr1:32928959	chr1	32928467	32928959	493	347	65	233.91	8.44	NM_001145720-TSS_upstream2k_5k	NM_001145720-TSS	upstream2k_5k	#N/A	#N/A
chr1:32928959	chr1	32928467	32928959	493	347	65	233.91	8.44	NM_001145720-TSS_upstream2k	NM_001145720-TSS	upstream2k	#N/A	#N/A
chr1:33169039	chr1	33168095	33169039	945	685	97	285.1	9.87	NA
chr1:33184881	chr1	33184523	33184881	359	245	37	105.68	6.34	NA
chr1:33186180	chr1	33185833	33186180	348	241	31	69.74	5.92	NA
chr1:33191344	chr1	33190974	33191344	371	224	35	99.73	7.55	NA
chr1:33207423	chr1	33206912	33207423	512	218	51	148.45	6.2	NM_020888-TSS_upstream2k	NM_020888-TSS	upstream2k	#N/A	#N/A
chr1:33223701	chr1	33223436	33223701	266	131	24	68.24	8.14	NA
chr1:33335759	chr1	33335480	33335759	280	145	24	53.01	6.43	NA
chr1:33342452	chr1	33341920	33342452	533	284	64	196.34	9.15	NA
chr1:33350926	chr1	33349976	33350926	951	244	101	123.99	4.18	NM_002143-TSS_upstream2k_5k	NM_002143-TSS	upstream2k_5k	#N/A	#N/A
chr1:33350926	chr1	33349976	33350926	951	244	101	123.99	4.18	NM_002143-TSS_upstream2k	NM_002143-TSS	upstream2k	#N/A	#N/A
chr1:33352173	chr1	33351048	33352173	1126	394	162	316.67	7.5	NM_002143-TSS_upstream2k	NM_002143-TSS	upstream2k	#N/A	#N/A
chr1:33352173	chr1	33351048	33352173	1126	394	162	316.67	7.5	NM_002143-TSS_downstream2k	NM_002143-TSS	downstream2k	#N/A	#N/A
chr1:33359781	chr1	33359296	33359781	486	194	56	156.39	8.98	NM_033504-TSS_downstream2k	NM_033504-TSS	downstream2k	#N/A	#N/A
chr1:33536476	chr1	33536178	33536476	299	103	30	106.11	8.51	NA
chr1:33617299	chr1	33617018	33617299	282	132	29	107.8	10.28	NA
chr1:33685341	chr1	33685085	33685341	257	150	22	67.6	8.3	NA
chr1:33834474	chr1	33833505	33834474	970	419	128	344.79	9.79	NA
chr1:33907469	chr1	33906728	33907469	742	403	188	837.68	12.79	NA
chr1:34330917	chr1	34330293	34330917	625	167	70	236.56	9.38	NR_038372-TSS_upstream2k_5k	NR_038372-TSS	upstream2k_5k	#N/A	#N/A
chr1:34330917	chr1	34330293	34330917	625	167	70	236.56	9.38	NR_033264-TSS_downstream2k	NR_033264-TSS	downstream2k	#N/A	#N/A
chr1:34330917	chr1	34330293	34330917	625	167	70	236.56	9.38	NM_145205-TSS_downstream2k_5k	NM_145205-TSS	downstream2k_5k	#N/A	#N/A
chr1:34466859	chr1	34466224	34466859	636	488	85	312.21	9.99	NA
chr1:35226050	chr1	35225752	35226050	299	151	26	64.02	6.34	NM_153212-TSS_downstream2k	NM_153212-TSS	downstream2k	#N/A	#N/A
chr1:35450860	chr1	35450559	35450860	302	125	23	64.69	7.11	NM_007167-TSS_downstream2k	NM_007167-TSS	downstream2k	#N/A	#N/A
chr1:35450860	chr1	35450559	35450860	302	125	23	64.69	7.11	NM_001195156-TSS_upstream2k_5k	NM_001195156-TSS	upstream2k_5k	#N/A	#N/A
chr1:35727482	chr1	35727163	35727482	320	153	29	98.07	8.97	NA
chr1:36591112	chr1	36590742	36591112	371	297	31	55.18	5.38	NA
chr1:36622938	chr1	36622121	36622938	818	604	101	250.48	6.11	NM_018067-TSS_downstream2k	NM_018067-TSS	downstream2k	#N/A	#N/A
chr1:36622938	chr1	36622121	36622938	818	604	101	250.48	6.11	NM_001286366-TSS_downstream2k	NM_001286366-TSS	downstream2k	#N/A	#N/A
chr1:36622938	chr1	36622121	36622938	818	604	101	250.48	6.11	NM_001286365-TSS_downstream2k	NM_001286365-TSS	downstream2k	#N/A	#N/A
chr1:36644667	chr1	36644140	36644667	528	221	58	118.83	5.28	NA
chr1:36645480	chr1	36644751	36645480	730	423	83	176.37	5.36	NA
chr1:36653592	chr1	36653357	36653592	236	114	18	61.83	8.14	NA
chr1:36761310	chr1	36761098	36761310	213	94	18	60.91	7.24	NA
chr1:36789769	chr1	36788584	36789769	1186	677	147	230.52	6.43	NM_018166-TSS_upstream2k_5k	NM_018166-TSS	upstream2k_5k	#N/A	#N/A
chr1:36789769	chr1	36788584	36789769	1186	677	147	230.52	6.43	NM_018166-TSS_upstream2k	NM_018166-TSS	upstream2k	#N/A	#N/A
chr1:36872135	chr1	36871975	36872135	161	107	16	57.99	8.81	NA
chr1:36872410	chr1	36872145	36872410	266	143	25	87	6.32	NA
chr1:36886771	chr1	36886549	36886771	223	141	21	76.8	8.05	NM_145047-TSS_upstream2k_5k	NM_145047-TSS	upstream2k_5k	#N/A	#N/A
chr1:36931935	chr1	36931135	36931935	801	409	115	391.04	13.03	NM_172313-TSS_upstream2k	NM_172313-TSS	upstream2k	#N/A	#N/A
chr1:36931935	chr1	36931135	36931935	801	409	115	391.04	13.03	NM_172313-TSS_downstream2k	NM_172313-TSS	downstream2k	#N/A	#N/A
chr1:36931935	chr1	36931135	36931935	801	409	115	391.04	13.03	NM_156039-TSS_upstream2k	NM_156039-TSS	upstream2k	#N/A	#N/A
chr1:36931935	chr1	36931135	36931935	801	409	115	391.04	13.03	NM_156039-TSS_downstream2k	NM_156039-TSS	downstream2k	#N/A	#N/A
chr1:36931935	chr1	36931135	36931935	801	409	115	391.04	13.03	NM_000760-TSS_upstream2k	NM_000760-TSS	upstream2k	#N/A	#N/A
chr1:36931935	chr1	36931135	36931935	801	409	115	391.04	13.03	NM_000760-TSS_downstream2k	NM_000760-TSS	downstream2k	#N/A	#N/A
chr1:37046422	chr1	37046134	37046422	289	144	28	79.6	7.12	NA
chr1:37155147	chr1	37153758	37155147	1390	374	357	1112.36	11.75	NA
chr1:37339201	chr1	37338934	37339201	268	148	21	60.08	6.9	NA
chr1:37366195	chr1	37365624	37366195	572	293	75	274.42	12.08	NA
chr1:37503239	chr1	37502060	37503239	1180	851	125	316.98	7.93	NA
chr1:37532666	chr1	37532357	37532666	310	197	26	76.76	6.11	NA
chr1:37569185	chr1	37567899	37569185	1287	592	391	1333.46	12.84	NA
chr1:37597409	chr1	37597155	37597409	255	169	26	90.1	8.03	NA
chr1:37821077	chr1	37820525	37821077	553	188	68	241.34	9.64	NA
chr1:37904482	chr1	37904218	37904482	265	111	23	70.82	7.51	NA
chr1:37945437	chr1	37945196	37945437	242	104	21	64.06	5.87	NR_106790-TSS_upstream2k	NR_106790-TSS	upstream2k	#N/A	#N/A
chr1:37980196	chr1	37979986	37980196	211	66	18	72.73	8.61	NA
chr1:38077518	chr1	38077264	38077518	255	122	23	66.2	14.3	NM_001242910-TSS_upstream2k	NM_001242910-TSS	upstream2k	NM_001242910-TSS_upstream2k	NM_001242910-TSS_upstream2k
chr1:38077518	chr1	38077264	38077518	255	122	23	66.2	14.3	NM_001242909-TSS_upstream2k	NM_001242909-TSS	upstream2k	NM_001242909-TSS_upstream2k	NM_001242909-TSS_upstream2k
chr1:38077518	chr1	38077264	38077518	255	122	23	66.2	14.3	NM_001242908-TSS_upstream2k	NM_001242908-TSS	upstream2k	NM_001242908-TSS_upstream2k	NM_001242908-TSS_upstream2k
chr1:38077518	chr1	38077264	38077518	255	122	23	66.2	14.3	NM_001038633-TSS_upstream2k	NM_001038633-TSS	upstream2k	#N/A	NM_001038633-TSS_upstream2k
chr1:38135331	chr1	38135095	38135331	237	179	24	57.45	5.25	NA
chr1:38139859	chr1	38139669	38139859	191	94	20	50.94	6.2	NA
chr1:38174899	chr1	38174261	38174899	639	406	70	225.62	8.46	NA
chr1:38188246	chr1	38187829	38188246	418	145	47	131.87	8.21	NA
chr1:38219628	chr1	38219226	38219628	403	180	45	122.59	7.46	NA
chr1:38274412	chr1	38273831	38274412	582	294	63	211.51	8.1	NM_198446-TSS_downstream2k	NM_198446-TSS	downstream2k	#N/A	#N/A
chr1:38274412	chr1	38273831	38274412	582	294	63	211.51	8.1	NM_005955-TSS_downstream2k	NM_005955-TSS	downstream2k	#N/A	#N/A
chr1:38274412	chr1	38273831	38274412	582	294	63	211.51	8.1	NM_001142726-TSS_downstream2k	NM_001142726-TSS	downstream2k	#N/A	#N/A
chr1:38412499	chr1	38411778	38412499	722	351	80	218.49	8.48	NA
chr1:38471261	chr1	38470955	38471261	307	216	32	71.1	5.04	NA
chr1:38472437	chr1	38471302	38472437	1136	643	158	448.59	6.7	NA
chr1:38599923	chr1	38599554	38599923	370	138	34	85.26	5.68	NA
chr1:38733952	chr1	38733017	38733952	936	509	143	448.3	11.24	NA
chr1:38808182	chr1	38808007	38808182	176	123	16	55.87	6.76	NA
chr1:39325516	chr1	39324916	39325516	601	293	67	236.42	11.32	NR_037637-TSS_downstream2k_5k	NR_037637-TSS	downstream2k_5k	#N/A	#N/A
chr1:39325516	chr1	39324916	39325516	601	293	67	236.42	11.32	NR_037636-TSS_downstream2k_5k	NR_037636-TSS	downstream2k_5k	#N/A	#N/A
chr1:39325516	chr1	39324916	39325516	601	293	67	236.42	11.32	NR_037635-TSS_downstream2k_5k	NR_037635-TSS	downstream2k_5k	#N/A	#N/A
chr1:39325516	chr1	39324916	39325516	601	293	67	236.42	11.32	NR_037634-TSS_downstream2k_5k	NR_037634-TSS	downstream2k_5k	#N/A	#N/A
chr1:39325516	chr1	39324916	39325516	601	293	67	236.42	11.32	NR_037633-TSS_downstream2k_5k	NR_037633-TSS	downstream2k_5k	#N/A	#N/A
chr1:39325516	chr1	39324916	39325516	601	293	67	236.42	11.32	NR_037632-TSS_downstream2k_5k	NR_037632-TSS	downstream2k_5k	#N/A	#N/A
chr1:39325516	chr1	39324916	39325516	601	293	67	236.42	11.32	NM_012333-TSS_downstream2k_5k	NM_012333-TSS	downstream2k_5k	#N/A	#N/A
chr1:39356118	chr1	39355984	39356118	135	52	12	56.62	8.91	NM_017821-TSS_upstream2k_5k	NM_017821-TSS	upstream2k_5k	#N/A	#N/A
chr1:39407785	chr1	39406976	39407785	810	562	102	325.99	10.14	NA
chr1:39509628	chr1	39509346	39509628	283	136	25	51.86	5.46	NA
chr1:39510580	chr1	39509782	39510580	799	376	100	277.69	9.92	NA
chr1:39547670	chr1	39547132	39547670	539	449	47	83.83	5.03	NM_012090-TSS_upstream2k_5k	NM_012090-TSS	upstream2k_5k	#N/A	#N/A
chr1:39548079	chr1	39547809	39548079	271	192	27	67.25	5.61	NM_012090-TSS_upstream2k_5k	NM_012090-TSS	upstream2k_5k	#N/A	#N/A
chr1:39548079	chr1	39547809	39548079	271	192	27	67.25	5.61	NM_012090-TSS_upstream2k	NM_012090-TSS	upstream2k	#N/A	#N/A
chr1:39613024	chr1	39612481	39613024	544	112	54	178.35	6.24	NA
chr1:39874790	chr1	39874268	39874790	523	196	51	148.09	7.72	NM_015038-TSS_upstream2k	NM_015038-TSS	upstream2k	#N/A	#N/A
chr1:40227579	chr1	40226748	40227579	832	176	84	227.98	7.96	NM_001720-TSS_upstream2k_5k	NM_001720-TSS	upstream2k_5k	#N/A	#N/A
chr1:40367272	chr1	40367057	40367272	216	110	17	52.78	7.08	NM_005376-TSS_upstream2k	NM_005376-TSS	upstream2k	#N/A	#N/A
chr1:40390532	chr1	40390150	40390532	383	259	34	103.52	6.93	NA
chr1:40600844	chr1	40600351	40600844	494	75	68	281.88	9.45	NA
chr1:40723902	chr1	40723719	40723902	184	68	15	62.33	8.91	NM_005857-TSS_upstream2k	NM_005857-TSS	upstream2k	#N/A	#N/A
chr1:40723902	chr1	40723719	40723902	184	68	15	62.33	8.91	NM_005857-TSS_downstream2k	NM_005857-TSS	downstream2k	#N/A	#N/A
chr1:40765997	chr1	40765050	40765997	948	387	133	357.94	8.73	NM_001852-TSS_downstream2k	NM_001852-TSS	downstream2k	#N/A	#N/A
chr1:40783607	chr1	40783281	40783607	327	97	24	66.1	7.31	NA
chr1:40916173	chr1	40915620	40916173	554	413	78	311.72	13.09	NM_023070-TSS_upstream2k	NM_023070-TSS	upstream2k	#N/A	#N/A
chr1:40952184	chr1	40952018	40952184	167	113	15	67.81	9.9	NA
chr1:41249120	chr1	41247962	41249120	1159	529	159	266.82	6.42	NM_172163-TSS_upstream2k	NM_172163-TSS	upstream2k	#N/A	#N/A
chr1:41249120	chr1	41247962	41249120	1159	529	159	266.82	6.42	NM_004700-TSS_upstream2k	NM_004700-TSS	upstream2k	#N/A	#N/A
chr1:41252330	chr1	41251709	41252330	622	165	73	91.15	4.77	NM_172163-TSS_downstream2k_5k	NM_172163-TSS	downstream2k_5k	#N/A	#N/A
chr1:41252330	chr1	41251709	41252330	622	165	73	91.15	4.77	NM_004700-TSS_downstream2k_5k	NM_004700-TSS	downstream2k_5k	#N/A	#N/A
chr1:41274468	chr1	41274069	41274468	400	263	37	67.87	5.06	NA
chr1:41284501	chr1	41283738	41284501	764	356	96	226.98	5.77	NA
chr1:41796273	chr1	41795912	41796273	362	147	32	69.27	5.83	NA
chr1:41797177	chr1	41796683	41797177	495	365	57	159.99	9.91	NA
chr1:41829382	chr1	41828245	41829382	1138	860	104	77.52	3.93	NM_001291281-TSS_downstream2k	NM_001291281-TSS	downstream2k	#N/A	#N/A
chr1:41832033	chr1	41831445	41832033	589	426	89	170.53	5.83	NM_001291281-TSS_downstream2k_5k	NM_001291281-TSS	downstream2k_5k	#N/A	#N/A
chr1:41837946	chr1	41837365	41837946	582	255	62	160.36	9.48	NA
chr1:41882311	chr1	41881694	41882311	618	337	74	197.6	8.76	NA
chr1:41888232	chr1	41887865	41888232	368	254	31	59.91	5.63	NA
chr1:41893851	chr1	41892916	41893851	936	340	100	177.68	5.12	NA
chr1:41984151	chr1	41983980	41984151	172	97	18	52.09	8.44	NA
chr1:41997120	chr1	41996937	41997120	184	131	18	54.32	8.12	NA
chr1:42041437	chr1	42041261	42041437	177	128	16	66.62	8.18	NA
chr1:42077762	chr1	42077441	42077762	322	72	24	57.94	6.47	NA
chr1:42178545	chr1	42178351	42178545	195	118	16	54.2	6.46	NA
chr1:42188094	chr1	42187828	42188094	267	214	27	83.37	6.64	NA
chr1:42249261	chr1	42248494	42249261	768	424	130	470.33	13.21	NA
chr1:42344820	chr1	42344056	42344820	765	462	158	685.11	11.2	NA
chr1:42351796	chr1	42351316	42351796	481	368	54	195.88	9.09	NA
chr1:42367284	chr1	42366490	42367284	795	367	86	212.84	7.48	NA
chr1:42602720	chr1	42602125	42602720	596	267	88	339.16	10.81	NA
chr1:42631497	chr1	42631247	42631497	251	143	21	53.18	7.14	NM_033553-TSS_upstream2k_5k	NM_033553-TSS	upstream2k_5k	#N/A	#N/A
chr1:43200226	chr1	43199450	43200226	777	422	98	296.39	8.4	NM_148960-TSS_upstream2k	NM_148960-TSS	upstream2k	#N/A	#N/A
chr1:43200226	chr1	43199450	43200226	777	422	98	296.39	8.4	NM_001185117-TSS_upstream2k	NM_001185117-TSS	upstream2k	#N/A	#N/A
chr1:43200226	chr1	43199450	43200226	777	422	98	296.39	8.4	NM_001123395-TSS_upstream2k	NM_001123395-TSS	upstream2k	#N/A	#N/A
chr1:43261120	chr1	43260946	43261120	175	51	14	52.69	7.13	NA
chr1:43282904	chr1	43282683	43282904	222	114	16	54.66	8.35	NM_001017922-TSS_upstream2k	NM_001017922-TSS	upstream2k	#N/A	#N/A
chr1:43282904	chr1	43282683	43282904	222	114	16	54.66	8.35	NM_001017922-TSS_downstream2k	NM_001017922-TSS	downstream2k	#N/A	#N/A
chr1:43474833	chr1	43474166	43474833	668	371	68	191	6.68	NA
chr1:43508701	chr1	43508515	43508701	187	94	15	53.58	7.72	NA
chr1:43737621	chr1	43737290	43737621	332	52	29	70.34	6.97	NM_144626-TSS_downstream2k	NM_144626-TSS	downstream2k	#N/A	#N/A
chr1:43818610	chr1	43818371	43818610	240	136	21	71.04	8.81	NA
chr1:43832173	chr1	43831614	43832173	560	262	52	111.07	5.21	NR_106792-TSS_upstream2k	NR_106792-TSS	upstream2k	#N/A	#N/A
chr1:43832173	chr1	43831614	43832173	560	262	52	111.07	5.21	NR_046117-TSS_upstream2k_5k	NR_046117-TSS	upstream2k_5k	#N/A	#N/A
chr1:43832173	chr1	43831614	43832173	560	262	52	111.07	5.21	NM_022821-TSS_upstream2k_5k	NM_022821-TSS	upstream2k_5k	#N/A	#N/A
chr1:43832173	chr1	43831614	43832173	560	262	52	111.07	5.21	NM_001256402-TSS_upstream2k_5k	NM_001256402-TSS	upstream2k_5k	#N/A	#N/A
chr1:43832173	chr1	43831614	43832173	560	262	52	111.07	5.21	NM_001256401-TSS_upstream2k_5k	NM_001256401-TSS	upstream2k_5k	#N/A	#N/A
chr1:43832173	chr1	43831614	43832173	560	262	52	111.07	5.21	NM_001256399-TSS_upstream2k_5k	NM_001256399-TSS	upstream2k_5k	#N/A	#N/A
chr1:44016146	chr1	44015438	44016146	709	262	75	177.92	6.78	NA
chr1:44023863	chr1	44023373	44023863	491	361	50	146.38	9.46	NA
chr1:44036954	chr1	44036738	44036954	217	114	17	51.28	6.16	NA
chr1:44044022	chr1	44043762	44044022	261	120	28	84.24	7.99	NA
chr1:44048255	chr1	44047937	44048255	319	93	29	75.96	5.18	NA
chr1:44058780	chr1	44058626	44058780	155	93	14	58.2	7.03	NA
chr1:44133826	chr1	44133593	44133826	234	180	22	80.36	7.31	NA
chr1:44206698	chr1	44206425	44206698	274	185	23	69.19	6.85	NA
chr1:44283620	chr1	44283187	44283620	434	157	89	438.95	15.97	NA
chr1:44337572	chr1	44336980	44337572	593	196	71	234.68	8.6	NA
chr1:44372679	chr1	44369780	44372679	2900	698	810	1324.88	10.31	NA
chr1:44405136	chr1	44404823	44405136	314	123	25	76.56	5.79	NA
chr1:44704571	chr1	44704251	44704571	321	218	27	66.18	5.91	NR_046817-TSS_downstream2k_5k	NR_046817-TSS	downstream2k_5k	#N/A	#N/A
chr1:44705558	chr1	44705273	44705558	286	121	26	65.41	4.93	NR_046817-TSS_downstream2k_5k	NR_046817-TSS	downstream2k_5k	#N/A	#N/A
chr1:44872053	chr1	44871663	44872053	391	141	37	107.79	7.02	NM_018150-TSS_downstream2k	NM_018150-TSS	downstream2k	#N/A	#N/A
chr1:44887560	chr1	44887279	44887560	282	228	25	70.33	5.51	NA
chr1:44967276	chr1	44966959	44967276	318	107	26	72.43	6.71	NA
chr1:45015789	chr1	45015209	45015789	581	240	47	131.82	8.33	NR_049849-TSS_downstream2k_5k	NR_049849-TSS	downstream2k_5k	#N/A	#N/A
chr1:45058321	chr1	45057421	45058321	901	152	107	255.16	7.21	NA
chr1:45189779	chr1	45189564	45189779	216	108	17	50.58	6.06	NA
chr1:45267536	chr1	45267064	45267536	473	212	58	229.06	11.46	NM_004073-TSS_downstream2k	NM_004073-TSS	downstream2k	#N/A	#N/A
chr1:45267536	chr1	45267064	45267536	473	212	58	229.06	11.46	NM_001013632-TSS_downstream2k_5k	NM_001013632-TSS	downstream2k_5k	#N/A	#N/A
chr1:45452569	chr1	45452251	45452569	319	140	37	166.92	10.8	NA
chr1:46016881	chr1	46016453	46016881	429	153	47	162.51	8.76	NM_153326-TSS_upstream2k	NM_153326-TSS	upstream2k	#N/A	#N/A
chr1:46016881	chr1	46016453	46016881	429	153	47	162.51	8.76	NM_153326-TSS_downstream2k	NM_153326-TSS	downstream2k	#N/A	#N/A
chr1:46016881	chr1	46016453	46016881	429	153	47	162.51	8.76	NM_006066-TSS_upstream2k	NM_006066-TSS	upstream2k	#N/A	#N/A
chr1:46016881	chr1	46016453	46016881	429	153	47	162.51	8.76	NM_006066-TSS_downstream2k	NM_006066-TSS	downstream2k	#N/A	#N/A
chr1:46016881	chr1	46016453	46016881	429	153	47	162.51	8.76	NM_001202414-TSS_upstream2k	NM_001202414-TSS	upstream2k	#N/A	#N/A
chr1:46016881	chr1	46016453	46016881	429	153	47	162.51	8.76	NM_001202414-TSS_downstream2k	NM_001202414-TSS	downstream2k	#N/A	#N/A
chr1:46016881	chr1	46016453	46016881	429	153	47	162.51	8.76	NM_001202413-TSS_upstream2k	NM_001202413-TSS	upstream2k	#N/A	#N/A
chr1:46016881	chr1	46016453	46016881	429	153	47	162.51	8.76	NM_001202413-TSS_downstream2k	NM_001202413-TSS	downstream2k	#N/A	#N/A
chr1:46671216	chr1	46670645	46671216	572	324	54	130.74	6.69	NM_001013615-TSS_downstream2k_5k	NM_001013615-TSS	downstream2k_5k	#N/A	#N/A
chr1:46671216	chr1	46670645	46671216	572	324	54	130.74	6.69	NM_001013615-TSS_downstream2k	NM_001013615-TSS	downstream2k	#N/A	#N/A
chr1:46671632	chr1	46671235	46671632	398	203	40	103.24	6.62	NM_001013615-TSS_downstream2k_5k	NM_001013615-TSS	downstream2k_5k	#N/A	#N/A
chr1:46767451	chr1	46766785	46767451	667	412	61	145.7	5.18	NM_006004-TSS_upstream2k_5k	NM_006004-TSS	upstream2k_5k	#N/A	#N/A
chr1:46767451	chr1	46766785	46767451	667	412	61	145.7	5.18	NM_006004-TSS_upstream2k	NM_006004-TSS	upstream2k	#N/A	#N/A
chr1:46767451	chr1	46766785	46767451	667	412	61	145.7	5.18	NM_001297566-TSS_upstream2k_5k	NM_001297566-TSS	upstream2k_5k	#N/A	#N/A
chr1:46767451	chr1	46766785	46767451	667	412	61	145.7	5.18	NM_001297566-TSS_upstream2k	NM_001297566-TSS	upstream2k	#N/A	#N/A
chr1:46767451	chr1	46766785	46767451	667	412	61	145.7	5.18	NM_001297565-TSS_upstream2k_5k	NM_001297565-TSS	upstream2k_5k	#N/A	#N/A
chr1:46767451	chr1	46766785	46767451	667	412	61	145.7	5.18	NM_001297565-TSS_upstream2k	NM_001297565-TSS	upstream2k	#N/A	#N/A
chr1:46867240	chr1	46865926	46867240	1315	519	268	765.86	12.19	NA
chr1:46909215	chr1	46908268	46909215	948	585	277	1053.34	11.55	NR_121680-TSS_downstream2k_5k	NR_121680-TSS	downstream2k_5k	#N/A	#N/A
chr1:46918888	chr1	46918326	46918888	563	375	70	195.62	8.19	NA
chr1:46925289	chr1	46924354	46925289	936	254	92	123.89	4.29	NA
chr1:46927178	chr1	46926754	46927178	425	251	42	63.33	5.55	NA
chr1:46954452	chr1	46953207	46954452	1246	515	229	664.1	9.63	NA
chr1:46977840	chr1	46977517	46977840	324	90	24	58.07	5.8	NM_172225-TSS_downstream2k_5k	NM_172225-TSS	downstream2k_5k	#N/A	#N/A
chr1:46977840	chr1	46977517	46977840	324	90	24	58.07	5.8	NM_147192-TSS_downstream2k_5k	NM_147192-TSS	downstream2k_5k	#N/A	#N/A
chr1:46984135	chr1	46983729	46984135	407	143	36	106.8	6.85	NA
chr1:47009253	chr1	47008914	47009253	340	150	35	94.77	6.62	NR_038403-TSS_downstream2k_5k	NR_038403-TSS	downstream2k_5k	#N/A	#N/A
chr1:47009253	chr1	47008914	47009253	340	150	35	94.77	6.62	NM_001097611-TSS_downstream2k_5k	NM_001097611-TSS	downstream2k_5k	#N/A	#N/A
chr1:47011782	chr1	47011440	47011782	343	235	32	56.91	3.87	NM_001097611-TSS_upstream2k	NM_001097611-TSS	upstream2k	#N/A	#N/A
chr1:47134229	chr1	47134059	47134229	171	95	15	54.48	6.38	NM_001300864-TSS_upstream2k_5k	NM_001300864-TSS	upstream2k_5k	#N/A	#N/A
chr1:47134229	chr1	47134059	47134229	171	95	15	54.48	6.38	NM_001300863-TSS_upstream2k_5k	NM_001300863-TSS	upstream2k_5k	#N/A	#N/A
chr1:47134229	chr1	47134059	47134229	171	95	15	54.48	6.38	NM_001145474-TSS_upstream2k_5k	NM_001145474-TSS	upstream2k_5k	#N/A	#N/A
chr1:47489957	chr1	47489397	47489957	561	304	88	347.38	9.83	NM_178033-TSS_downstream2k	NM_178033-TSS	downstream2k	#N/A	#N/A
chr1:47656002	chr1	47655455	47656002	548	93	49	97.66	6.27	NA
chr1:47658368	chr1	47657959	47658368	410	111	38	86.04	5.28	NA
chr1:47678018	chr1	47677623	47678018	396	135	39	118.02	7.02	NM_003189-TSS_downstream2k_5k	NM_003189-TSS	downstream2k_5k	#N/A	#N/A
chr1:47678018	chr1	47677623	47678018	396	135	39	118.02	7.02	NM_001290406-TSS_downstream2k_5k	NM_001290406-TSS	downstream2k_5k	#N/A	#N/A
chr1:47678018	chr1	47677623	47678018	396	135	39	118.02	7.02	NM_001290405-TSS_downstream2k_5k	NM_001290405-TSS	downstream2k_5k	#N/A	#N/A
chr1:47678018	chr1	47677623	47678018	396	135	39	118.02	7.02	NM_001290404-TSS_downstream2k_5k	NM_001290404-TSS	downstream2k_5k	#N/A	#N/A
chr1:47678018	chr1	47677623	47678018	396	135	39	118.02	7.02	NM_001290403-TSS_downstream2k_5k	NM_001290403-TSS	downstream2k_5k	#N/A	#N/A
chr1:47678018	chr1	47677623	47678018	396	135	39	118.02	7.02	NM_001287347-TSS_downstream2k_5k	NM_001287347-TSS	downstream2k_5k	#N/A	#N/A
chr1:47700392	chr1	47700235	47700392	158	107	13	53.64	10.31	NA
chr1:47804262	chr1	47804104	47804262	159	112	13	56.01	6.93	NR_046395-TSS_downstream2k_5k	NR_046395-TSS	downstream2k_5k	#N/A	#N/A
chr1:47804262	chr1	47804104	47804262	159	112	13	56.01	6.93	NR_046394-TSS_downstream2k_5k	NR_046394-TSS	downstream2k_5k	#N/A	#N/A
chr1:47804262	chr1	47804104	47804262	159	112	13	56.01	6.93	NM_016308-TSS_downstream2k_5k	NM_016308-TSS	downstream2k_5k	#N/A	#N/A
chr1:47804262	chr1	47804104	47804262	159	112	13	56.01	6.93	NM_001136140-TSS_downstream2k_5k	NM_001136140-TSS	downstream2k_5k	#N/A	#N/A
chr1:47903842	chr1	47903593	47903842	250	64	21	68.71	6.46	NM_004474-TSS_downstream2k_5k	NM_004474-TSS	downstream2k_5k	#N/A	#N/A
chr1:47903842	chr1	47903593	47903842	250	64	21	68.71	6.46	NM_004474-TSS_downstream2k	NM_004474-TSS	downstream2k	#N/A	#N/A
chr1:47999883	chr1	47998400	47999883	1484	621	281	802.2	10.04	NA
chr1:48015050	chr1	48014364	48015050	687	536	80	215.46	6.84	NA
chr1:48044486	chr1	48043926	48044486	561	301	62	206.88	8.59	NA
chr1:48237393	chr1	48237189	48237393	205	98	16	53.17	5.84	NA
chr1:48360856	chr1	48360687	48360856	170	93	13	52.75	6.93	NA
chr1:48375463	chr1	48374720	48375463	744	634	179	729.59	11.98	NA
chr1:48375842	chr1	48375564	48375842	279	151	32	65.08	4.73	NA
chr1:48381842	chr1	48381653	48381842	190	140	15	54.53	7.1	NA
chr1:48463642	chr1	48463088	48463642	555	309	74	271.54	10.58	NA
chr1:48514423	chr1	48514018	48514423	406	145	38	123.54	7.08	NA
chr1:48688255	chr1	48687795	48688255	461	126	49	138.53	7.52	NM_001135181-TSS_upstream2k	NM_001135181-TSS	upstream2k	#N/A	#N/A
chr1:48688255	chr1	48687795	48688255	461	126	49	138.53	7.52	NM_001011547-TSS_upstream2k	NM_001011547-TSS	upstream2k	#N/A	#N/A
chr1:49063774	chr1	49063124	49063774	651	538	71	232.27	7.91	NA
chr1:49158076	chr1	49157550	49158076	527	116	48	113.41	7.58	NA
chr1:50891844	chr1	50891617	50891844	228	144	18	50.8	5.84	NA
chr1:50892128	chr1	50891871	50892128	258	113	21	61.86	6.82	NA
chr1:51538197	chr1	51537830	51538197	368	119	44	169.24	9.65	NA
chr1:51649353	chr1	51649134	51649353	220	96	19	77.94	11.67	NA
chr1:51762907	chr1	51762145	51762907	763	443	134	453.85	10.02	NM_001297662-TSS_upstream2k	NM_001297662-TSS	upstream2k	#N/A	#N/A
chr1:51806185	chr1	51805463	51806185	723	217	72	195.31	7.99	NA
chr1:52061329	chr1	52060995	52061329	335	249	33	110.23	9.81	NA
chr1:52194547	chr1	52194289	52194547	259	118	19	52.77	7.84	NM_148907-TSS_upstream2k	NM_148907-TSS	upstream2k	#N/A	#N/A
chr1:52194547	chr1	52194289	52194547	259	118	19	52.77	7.84	NM_148905-TSS_upstream2k	NM_148905-TSS	upstream2k	#N/A	#N/A
chr1:52194547	chr1	52194289	52194547	259	118	19	52.77	7.84	NM_148904-TSS_upstream2k	NM_148904-TSS	upstream2k	#N/A	#N/A
chr1:52372824	chr1	52372227	52372824	598	247	73	237.63	8.96	NM_002867-TSS_downstream2k	NM_002867-TSS	downstream2k	#N/A	#N/A
chr1:52608057	chr1	52607888	52608057	170	53	13	52.75	6.93	NM_007324-TSS_downstream2k	NM_007324-TSS	downstream2k	#N/A	#N/A
chr1:52608057	chr1	52607888	52608057	170	53	13	52.75	6.93	NM_004799-TSS_downstream2k	NM_004799-TSS	downstream2k	#N/A	#N/A
chr1:52706551	chr1	52706323	52706551	229	139	17	58.72	7.38	NA
chr1:53019357	chr1	53018498	53019357	860	444	114	325.16	9.8	NA
chr1:53192750	chr1	53192563	53192750	188	72	15	50.38	4.87	NM_024646-TSS_downstream2k	NM_024646-TSS	downstream2k	#N/A	#N/A
chr1:53392979	chr1	53392664	53392979	316	217	28	97.47	7.68	NM_002979-TSS_upstream2k	NM_002979-TSS	upstream2k	#N/A	#N/A
chr1:53392979	chr1	53392664	53392979	316	217	28	97.47	7.68	NM_002979-TSS_downstream2k	NM_002979-TSS	downstream2k	#N/A	#N/A
chr1:53392979	chr1	53392664	53392979	316	217	28	97.47	7.68	NM_001193617-TSS_upstream2k	NM_001193617-TSS	upstream2k	#N/A	#N/A
chr1:53392979	chr1	53392664	53392979	316	217	28	97.47	7.68	NM_001193617-TSS_downstream2k	NM_001193617-TSS	downstream2k	#N/A	#N/A
chr1:53392979	chr1	53392664	53392979	316	217	28	97.47	7.68	NM_001193600-TSS_upstream2k	NM_001193600-TSS	upstream2k	#N/A	#N/A
chr1:53392979	chr1	53392664	53392979	316	217	28	97.47	7.68	NM_001193600-TSS_downstream2k	NM_001193600-TSS	downstream2k	#N/A	#N/A
chr1:53392979	chr1	53392664	53392979	316	217	28	97.47	7.68	NM_001193599-TSS_upstream2k	NM_001193599-TSS	upstream2k	#N/A	#N/A
chr1:53392979	chr1	53392664	53392979	316	217	28	97.47	7.68	NM_001193599-TSS_downstream2k	NM_001193599-TSS	downstream2k	#N/A	#N/A
chr1:53392979	chr1	53392664	53392979	316	217	28	97.47	7.68	NM_001007098-TSS_upstream2k	NM_001007098-TSS	upstream2k	#N/A	#N/A
chr1:53392979	chr1	53392664	53392979	316	217	28	97.47	7.68	NM_001007098-TSS_downstream2k	NM_001007098-TSS	downstream2k	#N/A	#N/A
chr1:53548332	chr1	53547330	53548332	1003	490	217	708.37	12.91	NR_109858-TSS_downstream2k_5k	NR_109858-TSS	downstream2k_5k	#N/A	#N/A
chr1:53548332	chr1	53547330	53548332	1003	490	217	708.37	12.91	NM_006671-TSS_downstream2k_5k	NM_006671-TSS	downstream2k_5k	#N/A	#N/A
chr1:53548332	chr1	53547330	53548332	1003	490	217	708.37	12.91	NM_001287597-TSS_downstream2k_5k	NM_001287597-TSS	downstream2k_5k	#N/A	#N/A
chr1:53548332	chr1	53547330	53548332	1003	490	217	708.37	12.91	NM_001287595-TSS_downstream2k_5k	NM_001287595-TSS	downstream2k_5k	#N/A	#N/A
chr1:53639559	chr1	53638480	53639559	1080	710	203	714.64	10.34	NA
chr1:53660452	chr1	53660104	53660452	349	121	27	55.23	6.25	NM_000098-TSS_upstream2k	NM_000098-TSS	upstream2k	#N/A	#N/A
chr1:53754292	chr1	53753388	53754292	905	581	136	387.86	10	NA
chr1:53794377	chr1	53793541	53794377	837	314	160	548.69	12.51	NA
chr1:53842061	chr1	53841747	53842061	315	171	32	80.83	6.84	NA
chr1:53891567	chr1	53891344	53891567	224	170	19	62.35	6.3	NA
chr1:53926077	chr1	53925781	53926077	297	176	28	82.5	5.49	NM_033067-TSS_downstream2k	NM_033067-TSS	downstream2k	#N/A	#N/A
chr1:53953048	chr1	53952459	53953048	590	321	76	260.73	9.6	NA
chr1:53968127	chr1	53967276	53968127	852	534	208	527.54	7.81	NM_147193-TSS_downstream2k_5k	NM_147193-TSS	downstream2k_5k	#N/A	#N/A
chr1:53969209	chr1	53968167	53969209	1043	544	244	571.93	6.9	NM_147193-TSS_downstream2k_5k	NM_147193-TSS	downstream2k_5k	#N/A	#N/A
chr1:53991723	chr1	53991141	53991723	583	356	63	173.69	7.4	NA
chr1:54042432	chr1	54041654	54042432	779	240	85	226.03	10.27	NA
chr1:54207075	chr1	54206695	54207075	381	213	42	146.63	7.97	NA
chr1:54412982	chr1	54412723	54412982	260	113	20	66.43	7.98	NM_052940-TSS_downstream2k	NM_052940-TSS	downstream2k	#N/A	#N/A
chr1:54412982	chr1	54412723	54412982	260	113	20	66.43	7.98	NM_001256409-TSS_downstream2k	NM_001256409-TSS	downstream2k	#N/A	#N/A
chr1:54448142	chr1	54447565	54448142	578	300	62	182.49	9.19	NA
chr1:54589846	chr1	54589629	54589846	218	144	18	58.9	6.38	NA
chr1:54594901	chr1	54594691	54594901	211	127	16	53.38	8.62	NA
chr1:54705335	chr1	54705035	54705335	301	107	24	63.38	5.77	NR_103541-TSS_downstream2k_5k	NR_103541-TSS	downstream2k_5k	#N/A	#N/A
chr1:54705658	chr1	54705343	54705658	316	170	28	79.23	6.34	NR_103541-TSS_downstream2k_5k	NR_103541-TSS	downstream2k_5k	#N/A	#N/A
chr1:54739709	chr1	54739322	54739709	388	108	32	87.4	7.81	NA
chr1:54841893	chr1	54841470	54841893	424	151	36	102.24	7.27	NA
chr1:54925268	chr1	54923897	54925268	1372	747	376	1085.84	10.89	NA
chr1:54930534	chr1	54929790	54930534	745	550	96	218.43	7.75	NA
chr1:54950245	chr1	54949607	54950245	639	293	79	251.74	10.59	NA
chr1:54956621	chr1	54955910	54956621	712	317	76	231.98	6.22	NA
chr1:54965873	chr1	54965190	54965873	684	382	84	298.21	10.49	NA
chr1:55045134	chr1	55044906	55045134	229	127	17	51.7	6.55	NA
chr1:55089386	chr1	55089210	55089386	177	123	14	54.95	8.48	NA
chr1:55117186	chr1	55116966	55117186	221	97	17	56.75	6.89	NA
chr1:55352133	chr1	55351977	55352133	157	47	13	52.47	6.36	NA
chr1:55503657	chr1	55503399	55503657	259	116	23	59.88	5.72	NR_110451-TSS_upstream2k_5k	NR_110451-TSS	upstream2k_5k	#N/A	#N/A
chr1:55503657	chr1	55503399	55503657	259	116	23	59.88	5.72	NM_174936-TSS_upstream2k	NM_174936-TSS	upstream2k	#N/A	#N/A
chr1:55503973	chr1	55503662	55503973	312	101	24	52.52	4.53	NR_110451-TSS_upstream2k_5k	NR_110451-TSS	upstream2k_5k	#N/A	#N/A
chr1:55503973	chr1	55503662	55503973	312	101	24	52.52	4.53	NR_110451-TSS_upstream2k	NR_110451-TSS	upstream2k	#N/A	#N/A
chr1:55503973	chr1	55503662	55503973	312	101	24	52.52	4.53	NM_174936-TSS_upstream2k	NM_174936-TSS	upstream2k	#N/A	#N/A
chr1:55699713	chr1	55699456	55699713	258	126	24	92.21	8.78	NA
chr1:55834402	chr1	55834181	55834402	222	104	16	54.38	7.38	NA
chr1:55851742	chr1	55851037	55851742	706	264	136	590.98	15.96	NA
chr1:56449246	chr1	56448859	56449246	388	269	44	174.33	10.51	NA
chr1:56793364	chr1	56792797	56793364	568	209	60	213.79	9.57	NA
chr1:56894650	chr1	56893861	56894650	790	229	83	205.88	8.88	NA
chr1:57045569	chr1	57044663	57045569	907	485	170	648.09	14.26	NA
chr1:57111561	chr1	57111323	57111561	239	94	20	67.38	7.44	NM_006252-TSS_downstream2k	NM_006252-TSS	downstream2k	#N/A	#N/A
chr1:57111772	chr1	57111570	57111772	203	134	18	65.68	8.26	NM_006252-TSS_downstream2k	NM_006252-TSS	downstream2k	#N/A	#N/A
chr1:57587112	chr1	57586552	57587112	561	452	45	123.53	6.71	NA
chr1:58931995	chr1	58931660	58931995	336	66	26	64.14	4.99	NA
chr1:59012364	chr1	59011811	59012364	554	133	55	162.48	7.75	NA
chr1:59265959	chr1	59265125	59265959	835	393	110	289.14	7.53	NA
chr1:59327376	chr1	59326618	59327376	759	275	119	418.78	11.61	NA
chr1:59361795	chr1	59360640	59361795	1156	722	265	773.37	11.36	NA
chr1:59369979	chr1	59369214	59369979	766	418	90	257.12	8.97	NA
chr1:59617149	chr1	59616523	59617149	627	280	88	251.88	7.51	NA
chr1:59763154	chr1	59762371	59763154	784	341	227	1031.42	15.05	NR_103473-TSS_upstream2k	NR_103473-TSS	upstream2k	#N/A	#N/A
chr1:59763154	chr1	59762371	59763154	784	341	227	1031.42	15.05	NR_103473-TSS_downstream2k	NR_103473-TSS	downstream2k	#N/A	#N/A
chr1:59763154	chr1	59762371	59763154	784	341	227	1031.42	15.05	NM_018291-TSS_upstream2k	NM_018291-TSS	upstream2k	#N/A	#N/A
chr1:59763154	chr1	59762371	59763154	784	341	227	1031.42	15.05	NM_018291-TSS_downstream2k	NM_018291-TSS	downstream2k	#N/A	#N/A
chr1:59763154	chr1	59762371	59763154	784	341	227	1031.42	15.05	NM_001113411-TSS_upstream2k	NM_001113411-TSS	upstream2k	#N/A	#N/A
chr1:59763154	chr1	59762371	59763154	784	341	227	1031.42	15.05	NM_001113411-TSS_downstream2k	NM_001113411-TSS	downstream2k	#N/A	#N/A
chr1:59953763	chr1	59953332	59953763	432	49	42	105.96	6.14	NA
chr1:59956898	chr1	59956651	59956898	248	141	25	68.76	11.88	NA
chr1:60423160	chr1	60422919	60423160	242	135	19	67.13	8.22	NA
chr1:60512419	chr1	60511525	60512419	895	338	170	680.44	10.6	NA
chr1:60550101	chr1	60549865	60550101	237	147	19	74.03	9.9	NA
chr1:61064335	chr1	61063845	61064335	491	360	52	190.37	9.7	NA
chr1:62741924	chr1	62741274	62741924	651	269	118	498.66	14.57	NA
chr1:62815669	chr1	62814735	62815669	935	320	146	489.55	10.66	NA
chr1:63087118	chr1	63086569	63087118	550	109	81	352.29	11.64	NA
chr1:63154050	chr1	63153357	63154050	694	192	61	183.38	6.52	NA
chr1:63375635	chr1	63375425	63375635	211	88	16	56.68	8.22	NA
chr1:63438882	chr1	63437806	63438882	1077	718	154	456.07	9.35	NA
chr1:63493295	chr1	63492424	63493295	872	592	123	408.68	10.04	NA
chr1:63733166	chr1	63732326	63733166	841	367	133	490.14	13.28	NA
chr1:63794727	chr1	63794449	63794727	279	228	23	63.77	5.05	NR_106716-TSS_upstream2k_5k	NR_106716-TSS	upstream2k_5k	#N/A	#N/A
chr1:63794727	chr1	63794449	63794727	279	228	23	63.77	5.05	NR_106716-TSS_upstream2k	NR_106716-TSS	upstream2k	#N/A	#N/A
chr1:64208060	chr1	64207549	64208060	512	229	55	189.14	9.02	NA
chr1:64664966	chr1	64664771	64664966	196	148	16	58.83	7.92	NM_152489-TSS_upstream2k_5k	NM_152489-TSS	upstream2k_5k	#N/A	#N/A
chr1:64704916	chr1	64704710	64704916	207	116	25	131.13	16.83	NA
chr1:64937980	chr1	64937698	64937980	283	122	28	91.85	9.38	NM_020925-TSS_downstream2k	NM_020925-TSS	downstream2k	#N/A	#N/A
chr1:64971617	chr1	64970921	64971617	697	261	71	210.34	7.72	NM_001293274-TSS_upstream2k	NM_001293274-TSS	upstream2k	#N/A	#N/A
chr1:64971617	chr1	64970921	64971617	697	261	71	210.34	7.72	NM_001293274-TSS_downstream2k	NM_001293274-TSS	downstream2k	#N/A	#N/A
chr1:65363643	chr1	65363173	65363643	471	73	67	291.99	16.39	NA
chr1:65385100	chr1	65384981	65385100	120	73	12	59.08	10.2	NA
chr1:65474232	chr1	65473952	65474232	281	228	29	90.15	6.61	NA
chr1:65474582	chr1	65474243	65474582	340	53	45	172.24	12.03	NA
chr1:65533101	chr1	65532114	65533101	988	168	120	350.83	8.13	NA
chr1:65614030	chr1	65613792	65614030	239	58	22	61.4	5.16	NM_203464-TSS_downstream2k	NM_203464-TSS	downstream2k	#N/A	#N/A
chr1:65614030	chr1	65613792	65614030	239	58	22	61.4	5.16	NM_013410-TSS_upstream2k	NM_013410-TSS	upstream2k	#N/A	#N/A
chr1:65614030	chr1	65613792	65614030	239	58	22	61.4	5.16	NM_013410-TSS_downstream2k	NM_013410-TSS	downstream2k	#N/A	#N/A
chr1:65614030	chr1	65613792	65614030	239	58	22	61.4	5.16	NM_001005353-TSS_downstream2k	NM_001005353-TSS	downstream2k	#N/A	#N/A
chr1:65834728	chr1	65834067	65834728	662	261	86	301.68	9.16	NA
chr1:66866565	chr1	66865767	66866565	799	353	132	476.93	8.66	NA
chr1:67203668	chr1	67203467	67203668	202	123	15	57.18	8.91	NA
chr1:67356798	chr1	67355935	67356798	864	591	156	658.11	13.58	NA
chr1:67519749	chr1	67519495	67519749	255	153	18	57.62	8.22	NA
chr1:67669496	chr1	67668895	67669496	602	278	63	214.06	10.79	NA
chr1:68299496	chr1	68298582	68299496	915	579	185	753.67	12.22	NR_040077-TSS_downstream2k	NR_040077-TSS	downstream2k	#N/A	#N/A
chr1:68698553	chr1	68697956	68698553	598	118	64	196.83	6.86	NA
chr1:70854796	chr1	70854575	70854796	222	84	17	50.95	6.27	NA
chr1:70855058	chr1	70854841	70855058	218	62	17	51.75	5.46	NA
chr1:71632824	chr1	71632476	71632824	349	142	36	121.57	8.83	NA
chr1:72776149	chr1	72775996	72776149	154	111	13	57.59	7.92	NA
chr1:73856205	chr1	73855925	73856205	281	228	32	104.07	6.97	NA
chr1:73856726	chr1	73856336	73856726	391	132	38	101.75	7.66	NA
chr1:74526332	chr1	74525725	74526332	608	271	84	351.26	13.36	NA
chr1:75037806	chr1	75037122	75037806	685	203	75	209.51	6.23	NM_001002912-TSS_upstream2k_5k	NM_001002912-TSS	upstream2k_5k	#N/A	#N/A
chr1:76019847	chr1	76019236	76019847	612	279	76	276.47	9.16	NA
chr1:76190508	chr1	76190250	76190508	259	108	25	103.76	11.13	NM_001286044-TSS_downstream2k	NM_001286044-TSS	downstream2k	#N/A	#N/A
chr1:76190508	chr1	76190250	76190508	259	108	25	103.76	11.13	NM_001286043-TSS_downstream2k	NM_001286043-TSS	downstream2k	#N/A	#N/A
chr1:76190508	chr1	76190250	76190508	259	108	25	103.76	11.13	NM_001286042-TSS_downstream2k	NM_001286042-TSS	downstream2k	#N/A	#N/A
chr1:76190508	chr1	76190250	76190508	259	108	25	103.76	11.13	NM_001127328-TSS_downstream2k	NM_001127328-TSS	downstream2k	#N/A	#N/A
chr1:76190508	chr1	76190250	76190508	259	108	25	103.76	11.13	NM_000016-TSS_downstream2k	NM_000016-TSS	downstream2k	#N/A	#N/A
chr1:76231550	chr1	76231379	76231550	172	118	13	52.19	7.92	NA
chr1:77482424	chr1	77481213	77482424	1212	704	401	1597.78	15.74	NA
chr1:77728554	chr1	77728220	77728554	335	190	35	122.15	7.48	NA
chr1:78537375	chr1	78537165	78537375	211	82	23	96.04	8.97	NA
chr1:78821337	chr1	78820384	78821337	954	475	169	641.58	10.73	NA
chr1:78886931	chr1	78886388	78886931	544	377	64	220.82	8.36	NA
chr1:79986153	chr1	79985452	79986153	702	544	110	425.92	9.93	NA
chr1:80878313	chr1	80877859	80878313	455	128	57	253.91	11.15	NA
chr1:82220628	chr1	82219897	82220628	732	381	110	410.27	10.37	NA
chr1:84750823	chr1	84750580	84750823	244	135	18	61.32	7.42	NA
chr1:84972324	chr1	84971876	84972324	449	94	42	138.66	9.7	NA
chr1:85207979	chr1	85207675	85207979	305	121	27	100.43	8.18	NA
chr1:85354881	chr1	85354607	85354881	275	141	23	76.48	7.54	NA
chr1:85454631	chr1	85454407	85454631	225	147	18	68.85	6.73	NA
chr1:85667504	chr1	85666501	85667504	1004	642	123	371.73	7.96	NA
chr1:85742071	chr1	85741774	85742071	298	131	26	81.32	6.19	NR_045484-TSS_upstream2k	NR_045484-TSS	upstream2k	#N/A	#N/A
chr1:85742071	chr1	85741774	85742071	298	131	26	81.32	6.19	NR_045484-TSS_downstream2k	NR_045484-TSS	downstream2k	#N/A	#N/A
chr1:85755289	chr1	85755117	85755289	173	120	13	50.02	6.66	NA
chr1:85810240	chr1	85809924	85810240	317	134	28	73.14	6.61	NA
chr1:86022070	chr1	86021437	86022070	634	428	88	285.74	9.66	NA
chr1:86174017	chr1	86173620	86174017	398	261	37	124.88	9.83	NA
chr1:86563818	chr1	86562488	86563818	1331	929	238	756.69	11.22	NA
chr1:87170585	chr1	87170324	87170585	262	120	22	74.77	9.3	NM_016009-TSS_downstream2k	NM_016009-TSS	downstream2k	#N/A	#N/A
chr1:87170585	chr1	87170324	87170585	262	120	22	74.77	9.3	NM_001206653-TSS_downstream2k	NM_001206653-TSS	downstream2k	#N/A	#N/A
chr1:87170585	chr1	87170324	87170585	262	120	22	74.77	9.3	NM_001206652-TSS_downstream2k	NM_001206652-TSS	downstream2k	#N/A	#N/A
chr1:87170585	chr1	87170324	87170585	262	120	22	74.77	9.3	NM_001206651-TSS_downstream2k	NM_001206651-TSS	downstream2k	#N/A	#N/A
chr1:87794775	chr1	87794126	87794775	650	377	73	222.33	8.5	NM_006769-TSS_upstream2k	NM_006769-TSS	upstream2k	#N/A	#N/A
chr1:87794775	chr1	87794126	87794775	650	377	73	222.33	8.5	NM_006769-TSS_downstream2k	NM_006769-TSS	downstream2k	#N/A	#N/A
chr1:88061334	chr1	88061066	88061334	269	160	22	74.55	8.66	NA
chr1:88061532	chr1	88061359	88061532	174	123	15	56.46	8.42	NA
chr1:88229746	chr1	88229627	88229746	120	59	11	50.52	7.24	NA
chr1:88663139	chr1	88662692	88663139	448	305	48	186.73	9.3	NA
chr1:88906887	chr1	88906180	88906887	708	388	129	556.47	14.9	NA
chr1:89506230	chr1	89505623	89506230	608	240	81	278.42	9.96	NA
chr1:89990674	chr1	89990052	89990674	623	175	88	325.34	10.17	NM_001134476-TSS_upstream2k	NM_001134476-TSS	upstream2k	#N/A	#N/A
chr1:89990674	chr1	89990052	89990674	623	175	88	325.34	10.17	NM_001134476-TSS_downstream2k	NM_001134476-TSS	downstream2k	#N/A	#N/A
chr1:90228915	chr1	90228738	90228915	178	53	15	61.69	7.58	NA
chr1:91194907	chr1	91193918	91194907	990	457	166	570.18	10.21	NA
chr1:91802052	chr1	91801420	91802052	633	166	87	355.11	15.62	NA
chr1:91853218	chr1	91852777	91853218	442	122	509	3100	26.39	NA
chr1:92077585	chr1	92077282	92077585	304	229	23	75.8	8.26	NA
chr1:92352041	chr1	92351529	92352041	513	402	45	123.79	7.36	NA
chr1:92546280	chr1	92546020	92546280	261	113	22	71.94	7.31	NM_183242-TSS_downstream2k	NM_183242-TSS	downstream2k	#N/A	#N/A
chr1:93427308	chr1	93426904	93427308	405	288	29	85.96	6.93	NA
chr1:93914553	chr1	93913501	93914553	1053	725	122	301.5	7.64	NM_017737-TSS_upstream2k	NM_017737-TSS	upstream2k	#N/A	#N/A
chr1:93914553	chr1	93913501	93914553	1053	725	122	301.5	7.64	NM_017737-TSS_downstream2k	NM_017737-TSS	downstream2k	#N/A	#N/A
chr1:93914553	chr1	93913501	93914553	1053	725	122	301.5	7.64	NM_001164473-TSS_upstream2k	NM_001164473-TSS	upstream2k	#N/A	#N/A
chr1:93914553	chr1	93913501	93914553	1053	725	122	301.5	7.64	NM_001164473-TSS_downstream2k	NM_001164473-TSS	downstream2k	#N/A	#N/A
chr1:93914553	chr1	93913501	93914553	1053	725	122	301.5	7.64	NM_001024948-TSS_upstream2k	NM_001024948-TSS	upstream2k	#N/A	#N/A
chr1:93914553	chr1	93913501	93914553	1053	725	122	301.5	7.64	NM_001024948-TSS_downstream2k	NM_001024948-TSS	downstream2k	#N/A	#N/A
chr1:94147564	chr1	94146917	94147564	648	149	61	149.21	6.49	NA
chr1:94243554	chr1	94242525	94243554	1030	470	348	1349.7	17.86	NA
chr1:94463775	chr1	94463229	94463775	547	293	61	150.57	5.99	NM_000350-TSS_upstream2k_5k	NM_000350-TSS	upstream2k_5k	#N/A	#N/A
chr1:94477955	chr1	94477689	94477955	267	152	27	53.46	5.14	NA
chr1:94509614	chr1	94509193	94509614	422	362	45	115.48	6.86	NA
chr1:94510122	chr1	94509633	94510122	490	289	49	114.15	5.7	NA
chr1:94527453	chr1	94527165	94527453	289	156	26	64.83	6.18	NA
chr1:94560608	chr1	94559935	94560608	674	376	81	222.14	9.54	NA
chr1:94712768	chr1	94711902	94712768	867	553	93	225.52	6.88	NA
chr1:94765483	chr1	94765188	94765483	296	141	28	77.72	7.79	NA
chr1:95174148	chr1	95173783	95174148	366	256	31	67.17	6.06	NA
chr1:95392923	chr1	95392439	95392923	485	221	44	108.45	5.19	NR_033998-TSS_upstream2k	NR_033998-TSS	upstream2k	#N/A	#N/A
chr1:95699873	chr1	95699580	95699873	294	48	27	81.51	6.44	NR_103484-TSS_upstream2k	NR_103484-TSS	upstream2k	#N/A	#N/A
chr1:95699873	chr1	95699580	95699873	294	48	27	81.51	6.44	NR_103484-TSS_downstream2k	NR_103484-TSS	downstream2k	#N/A	#N/A
chr1:95699873	chr1	95699580	95699873	294	48	27	81.51	6.44	NR_103483-TSS_upstream2k	NR_103483-TSS	upstream2k	#N/A	#N/A
chr1:95699873	chr1	95699580	95699873	294	48	27	81.51	6.44	NR_103483-TSS_downstream2k	NR_103483-TSS	downstream2k	#N/A	#N/A
chr1:95699873	chr1	95699580	95699873	294	48	27	81.51	6.44	NM_015485-TSS_upstream2k	NM_015485-TSS	upstream2k	#N/A	#N/A
chr1:95699873	chr1	95699580	95699873	294	48	27	81.51	6.44	NM_015485-TSS_downstream2k	NM_015485-TSS	downstream2k	#N/A	#N/A
chr1:95699873	chr1	95699580	95699873	294	48	27	81.51	6.44	NM_001278248-TSS_upstream2k	NM_001278248-TSS	upstream2k	#N/A	#N/A
chr1:95699873	chr1	95699580	95699873	294	48	27	81.51	6.44	NM_001278248-TSS_downstream2k	NM_001278248-TSS	downstream2k	#N/A	#N/A
chr1:95699873	chr1	95699580	95699873	294	48	27	81.51	6.44	NM_001278247-TSS_upstream2k	NM_001278247-TSS	upstream2k	#N/A	#N/A
chr1:95699873	chr1	95699580	95699873	294	48	27	81.51	6.44	NM_001278247-TSS_downstream2k	NM_001278247-TSS	downstream2k	#N/A	#N/A
chr1:95699873	chr1	95699580	95699873	294	48	27	81.51	6.44	NM_001199682-TSS_upstream2k	NM_001199682-TSS	upstream2k	#N/A	#N/A
chr1:95699873	chr1	95699580	95699873	294	48	27	81.51	6.44	NM_001199682-TSS_downstream2k	NM_001199682-TSS	downstream2k	#N/A	#N/A
chr1:95699873	chr1	95699580	95699873	294	48	27	81.51	6.44	NM_001128142-TSS_upstream2k	NM_001128142-TSS	upstream2k	#N/A	#N/A
chr1:95699873	chr1	95699580	95699873	294	48	27	81.51	6.44	NM_001128142-TSS_downstream2k	NM_001128142-TSS	downstream2k	#N/A	#N/A
chr1:96427104	chr1	96426901	96427104	204	119	20	67.58	7.07	NA
chr1:97170240	chr1	97169988	97170240	253	200	23	75.44	6.85	NA
chr1:97455389	chr1	97454929	97455389	461	357	43	103.01	6.78	NA
chr1:97468045	chr1	97467728	97468045	318	189	27	70.78	6.17	NA
chr1:97545824	chr1	97545045	97545824	780	379	105	324.56	11.29	NM_000110-TSS_upstream2k_5k	NM_000110-TSS	upstream2k_5k	#N/A	#N/A
chr1:97545824	chr1	97545045	97545824	780	379	105	324.56	11.29	NM_000110-TSS_upstream2k	NM_000110-TSS	upstream2k	#N/A	#N/A
chr1:98373544	chr1	98373213	98373544	332	52	32	108.19	6.99	NA
chr1:98823260	chr1	98822607	98823260	654	436	96	289.28	9.57	NA
chr1:99297296	chr1	99297163	99297296	134	50	12	52.79	7.24	NA
chr1:99374928	chr1	99374540	99374928	389	148	45	161.7	10.74	NA
chr1:100322171	chr1	100321733	100322171	439	165	78	360.34	27.18	NM_000645-TSS_upstream2k_5k	NM_000645-TSS	upstream2k_5k	#N/A	#N/A
chr1:100436154	chr1	100435644	100436154	511	174	60	189.55	8.93	NM_012243-TSS_downstream2k	NM_012243-TSS	downstream2k	#N/A	#N/A
chr1:100436154	chr1	100435644	100436154	511	174	60	189.55	8.93	NM_001271685-TSS_upstream2k	NM_001271685-TSS	upstream2k	#N/A	#N/A
chr1:100436154	chr1	100435644	100436154	511	174	60	189.55	8.93	NM_001271685-TSS_downstream2k	NM_001271685-TSS	downstream2k	#N/A	#N/A
chr1:100436154	chr1	100435644	100436154	511	174	60	189.55	8.93	NM_001271684-TSS_downstream2k	NM_001271684-TSS	downstream2k	#N/A	#N/A
chr1:100443246	chr1	100442865	100443246	382	109	32	81.24	5.55	NA
chr1:100704390	chr1	100703440	100704390	951	584	125	326.39	7.66	NA
chr1:100792061	chr1	100791703	100792061	359	187	41	114.73	7.39	NA
chr1:100792450	chr1	100792063	100792450	388	89	47	140.46	8.06	NA
chr1:100818639	chr1	100817587	100818639	1053	445	204	618.91	10.67	NM_033313-TSS_upstream2k	NM_033313-TSS	upstream2k	#N/A	#N/A
chr1:100818639	chr1	100817587	100818639	1053	445	204	618.91	10.67	NM_033313-TSS_downstream2k	NM_033313-TSS	downstream2k	#N/A	#N/A
chr1:100818639	chr1	100817587	100818639	1053	445	204	618.91	10.67	NM_033312-TSS_upstream2k	NM_033312-TSS	upstream2k	#N/A	#N/A
chr1:100818639	chr1	100817587	100818639	1053	445	204	618.91	10.67	NM_033312-TSS_downstream2k	NM_033312-TSS	downstream2k	#N/A	#N/A
chr1:100818639	chr1	100817587	100818639	1053	445	204	618.91	10.67	NM_003672-TSS_upstream2k	NM_003672-TSS	upstream2k	#N/A	#N/A
chr1:100818639	chr1	100817587	100818639	1053	445	204	618.91	10.67	NM_003672-TSS_downstream2k	NM_003672-TSS	downstream2k	#N/A	#N/A
chr1:100819215	chr1	100818655	100819215	561	141	53	65.18	3.99	NM_033313-TSS_downstream2k	NM_033313-TSS	downstream2k	#N/A	#N/A
chr1:100819215	chr1	100818655	100819215	561	141	53	65.18	3.99	NM_033312-TSS_downstream2k	NM_033312-TSS	downstream2k	#N/A	#N/A
chr1:100819215	chr1	100818655	100819215	561	141	53	65.18	3.99	NM_003672-TSS_downstream2k	NM_003672-TSS	downstream2k	#N/A	#N/A
chr1:101701967	chr1	101701669	101701967	299	185	24	50.87	4.24	NR_104626-TSS_upstream2k	NR_104626-TSS	upstream2k	#N/A	#N/A
chr1:101701967	chr1	101701669	101701967	299	185	24	50.87	4.24	NM_001400-TSS_upstream2k	NM_001400-TSS	upstream2k	#N/A	#N/A
chr1:101723806	chr1	101723566	101723806	241	133	24	91.67	8.15	NA
chr1:101742422	chr1	101741791	101742422	632	318	85	278.51	10.04	NA
chr1:103062960	chr1	103062361	103062960	600	367	71	239.93	9.57	NA
chr1:103573284	chr1	103572346	103573284	939	529	133	306.5	7.65	NA
chr1:103574378	chr1	103573978	103574378	401	112	50	101.66	5.4	NA
chr1:105508937	chr1	105508725	105508937	213	88	18	70.39	8.39	NA
chr1:105636142	chr1	105636020	105636142	123	70	11	50.54	9.28	NA
chr1:106279223	chr1	106278888	106279223	336	53	29	93.64	6.55	NA
chr1:107274066	chr1	107273455	107274066	612	207	128	585.93	16.73	NA
chr1:107612217	chr1	107612038	107612217	180	127	15	54.38	7.54	NA
chr1:108113537	chr1	108113422	108113537	116	47	17	94.07	12.99	NM_006113-TSS_downstream2k	NM_006113-TSS	downstream2k	NM_006113-TSS_downstream2k	NM_006113-TSS_downstream2k
chr1:108113537	chr1	108113422	108113537	116	47	17	94.07	12.99	NM_001079874-TSS_downstream2k	NM_001079874-TSS	downstream2k	#N/A	#N/A
chr1:108309554	chr1	108309226	108309554	329	199	32	99.35	6.39	NA
chr1:108907635	chr1	108907351	108907635	285	144	25	65.85	6.59	NA
chr1:109103510	chr1	109103278	109103510	233	123	22	55.12	5.75	NM_001010883-TSS_downstream2k	NM_001010883-TSS	downstream2k	#N/A	#N/A
chr1:109138186	chr1	109137839	109138186	348	157	35	101.18	6.52	NA
chr1:109371036	chr1	109370865	109371036	172	120	15	50.56	6.71	NA
chr1:109694204	chr1	109693145	109694204	1060	619	151	433.51	8.51	NA
chr1:109797839	chr1	109797145	109797839	695	147	73	150.39	8.19	NM_001408-TSS_downstream2k_5k	NM_001408-TSS	downstream2k_5k	#N/A	#N/A
chr1:109803329	chr1	109802377	109803329	953	157	110	189.95	5.95	NA
chr1:109815901	chr1	109815255	109815901	647	334	103	242.32	5.69	NA
chr1:109825730	chr1	109825496	109825730	235	109	19	52.21	8.46	NM_032636-TSS_upstream2k_5k	NM_032636-TSS	upstream2k_5k	#N/A	#N/A
chr1:109825730	chr1	109825496	109825730	235	109	19	52.21	8.46	NM_001032291-TSS_upstream2k_5k	NM_001032291-TSS	upstream2k_5k	#N/A	#N/A
chr1:109825730	chr1	109825496	109825730	235	109	19	52.21	8.46	NM_001005290-TSS_upstream2k_5k	NM_001005290-TSS	upstream2k_5k	#N/A	#N/A
chr1:110032901	chr1	110032163	110032901	739	301	68	84.82	4.32	NM_182580-TSS_upstream2k_5k	NM_182580-TSS	upstream2k_5k	#N/A	#N/A
chr1:110032901	chr1	110032163	110032901	739	301	68	84.82	4.32	NM_001134404-TSS_upstream2k_5k	NM_001134404-TSS	upstream2k_5k	#N/A	#N/A
chr1:110032901	chr1	110032163	110032901	739	301	68	84.82	4.32	NM_001134403-TSS_upstream2k_5k	NM_001134403-TSS	upstream2k_5k	#N/A	#N/A
chr1:110032901	chr1	110032163	110032901	739	301	68	84.82	4.32	NM_001134402-TSS_upstream2k_5k	NM_001134402-TSS	upstream2k_5k	#N/A	#N/A
chr1:110032901	chr1	110032163	110032901	739	301	68	84.82	4.32	NM_001134400-TSS_upstream2k_5k	NM_001134400-TSS	upstream2k_5k	#N/A	#N/A
chr1:110163966	chr1	110162902	110163966	1065	629	159	249.89	5.67	NM_203404-TSS_upstream2k_5k	NM_203404-TSS	upstream2k_5k	#N/A	#N/A
chr1:110163966	chr1	110162902	110163966	1065	629	159	249.89	5.67	NM_139156-TSS_downstream2k	NM_139156-TSS	downstream2k	#N/A	#N/A
chr1:110163966	chr1	110162902	110163966	1065	629	159	249.89	5.67	NM_004037-TSS_upstream2k	NM_004037-TSS	upstream2k	#N/A	#N/A
chr1:110163966	chr1	110162902	110163966	1065	629	159	249.89	5.67	NM_004037-TSS_downstream2k	NM_004037-TSS	downstream2k	#N/A	#N/A
chr1:110163966	chr1	110162902	110163966	1065	629	159	249.89	5.67	NM_001257361-TSS_upstream2k_5k	NM_001257361-TSS	upstream2k_5k	#N/A	#N/A
chr1:110163966	chr1	110162902	110163966	1065	629	159	249.89	5.67	NM_001257360-TSS_downstream2k	NM_001257360-TSS	downstream2k	#N/A	#N/A
chr1:110177950	chr1	110177352	110177950	599	259	57	85.97	4.89	NA
chr1:110200188	chr1	110199718	110200188	471	174	53	121.4	7.55	NR_024538-TSS_downstream2k	NR_024538-TSS	downstream2k	#N/A	#N/A
chr1:110200188	chr1	110199718	110200188	471	174	53	121.4	7.55	NM_147148-TSS_downstream2k	NM_147148-TSS	downstream2k	#N/A	#N/A
chr1:110200188	chr1	110199718	110200188	471	174	53	121.4	7.55	NM_000850-TSS_downstream2k	NM_000850-TSS	downstream2k	#N/A	#N/A
chr1:110211890	chr1	110211267	110211890	624	236	57	133.15	6.34	NM_001142368-TSS_downstream2k	NM_001142368-TSS	downstream2k	#N/A	#N/A
chr1:110211890	chr1	110211267	110211890	624	236	57	133.15	6.34	NM_000848-TSS_downstream2k	NM_000848-TSS	downstream2k	#N/A	#N/A
chr1:110256128	chr1	110255555	110256128	574	230	57	98.35	5.21	NM_000851-TSS_downstream2k	NM_000851-TSS	downstream2k	#N/A	#N/A
chr1:110283734	chr1	110283492	110283734	243	57	24	57.77	5.95	NA
chr1:110300716	chr1	110300235	110300716	482	385	47	68.68	4.3	NA
chr1:110313290	chr1	110312976	110313290	315	71	27	55.58	3.96	NA
chr1:110363264	chr1	110362421	110363264	844	278	98	92.79	4.31	NA
chr1:110364622	chr1	110363840	110364622	783	512	87	73.15	3.65	NA
chr1:110365391	chr1	110364634	110365391	758	472	111	168.94	5.91	NA
chr1:110434156	chr1	110432909	110434156	1248	662	178	268.56	6.73	NA
chr1:110435904	chr1	110435143	110435904	762	390	118	213.41	6.87	NA
chr1:110489698	chr1	110489409	110489698	290	51	26	77.93	5.07	NA
chr1:110642849	chr1	110641949	110642849	901	478	123	235.88	5.79	NA
chr1:110652922	chr1	110652434	110652922	489	346	59	122.03	6.6	NM_203412-TSS_upstream2k_5k	NM_203412-TSS	upstream2k_5k	#N/A	#N/A
chr1:110656944	chr1	110656542	110656944	403	300	46	90.92	5.74	NM_203412-TSS_downstream2k	NM_203412-TSS	downstream2k	#N/A	#N/A
chr1:110743848	chr1	110743233	110743848	616	281	91	226	8.05	NA
chr1:110754149	chr1	110753249	110754149	901	765	115	214.35	5.66	NR_046546-TSS_upstream2k_5k	NR_046546-TSS	upstream2k_5k	#N/A	#N/A
chr1:110754149	chr1	110753249	110754149	901	765	115	214.35	5.66	NR_036437-TSS_upstream2k	NR_036437-TSS	upstream2k	#N/A	#N/A
chr1:110754149	chr1	110753249	110754149	901	765	115	214.35	5.66	NR_036437-TSS_downstream2k	NR_036437-TSS	downstream2k	#N/A	#N/A
chr1:110754149	chr1	110753249	110754149	901	765	115	214.35	5.66	NM_004978-TSS_upstream2k	NM_004978-TSS	upstream2k	#N/A	#N/A
chr1:110754149	chr1	110753249	110754149	901	765	115	214.35	5.66	NM_004978-TSS_downstream2k	NM_004978-TSS	downstream2k	#N/A	#N/A
chr1:110754149	chr1	110753249	110754149	901	765	115	214.35	5.66	NM_001039574-TSS_upstream2k	NM_001039574-TSS	upstream2k	#N/A	#N/A
chr1:110754149	chr1	110753249	110754149	901	765	115	214.35	5.66	NM_001039574-TSS_downstream2k	NM_001039574-TSS	downstream2k	#N/A	#N/A
chr1:110782985	chr1	110782560	110782985	426	280	42	87.99	5.27	NA
chr1:110834900	chr1	110834104	110834900	797	479	86	177.89	6.06	NA
chr1:111025664	chr1	111025341	111025664	324	103	29	55.4	5.21	NR_108042-TSS_downstream2k_5k	NR_108042-TSS	downstream2k_5k	#N/A	#N/A
chr1:111025664	chr1	111025341	111025664	324	103	29	55.4	5.21	NR_003599-TSS_downstream2k_5k	NR_003599-TSS	downstream2k_5k	#N/A	#N/A
chr1:111025664	chr1	111025341	111025664	324	103	29	55.4	5.21	NR_003599-TSS_downstream2k	NR_003599-TSS	downstream2k	#N/A	#N/A
chr1:111353535	chr1	111353336	111353535	200	114	15	52.31	7.17	NA
chr1:111423127	chr1	111422792	111423127	336	106	29	82.85	5.87	NA
chr1:112020490	chr1	112020266	112020490	225	51	20	68.79	7.15	NM_174896-TSS_downstream2k_5k	NM_174896-TSS	downstream2k_5k	#N/A	#N/A
chr1:112020490	chr1	112020266	112020490	225	51	20	68.79	7.15	NM_001300835-TSS_downstream2k_5k	NM_001300835-TSS	downstream2k_5k	#N/A	#N/A
chr1:112020490	chr1	112020266	112020490	225	51	20	68.79	7.15	NM_001300834-TSS_downstream2k_5k	NM_001300834-TSS	downstream2k_5k	#N/A	#N/A
chr1:112086661	chr1	112085933	112086661	729	396	163	675.12	10.75	NA
chr1:112163313	chr1	112162209	112163313	1105	302	225	667.62	10.72	NM_002884-TSS_upstream2k	NM_002884-TSS	upstream2k	#N/A	#N/A
chr1:112163313	chr1	112162209	112163313	1105	302	225	667.62	10.72	NM_002884-TSS_downstream2k	NM_002884-TSS	downstream2k	#N/A	#N/A
chr1:112163313	chr1	112162209	112163313	1105	302	225	667.62	10.72	NM_001291896-TSS_upstream2k	NM_001291896-TSS	upstream2k	#N/A	#N/A
chr1:112163313	chr1	112162209	112163313	1105	302	225	667.62	10.72	NM_001291896-TSS_downstream2k	NM_001291896-TSS	downstream2k	#N/A	#N/A
chr1:112163313	chr1	112162209	112163313	1105	302	225	667.62	10.72	NM_001010935-TSS_upstream2k	NM_001010935-TSS	upstream2k	#N/A	#N/A
chr1:112163313	chr1	112162209	112163313	1105	302	225	667.62	10.72	NM_001010935-TSS_downstream2k	NM_001010935-TSS	downstream2k	#N/A	#N/A
chr1:112276844	chr1	112276353	112276844	492	390	40	67.04	4.94	NA
chr1:112282566	chr1	112282237	112282566	330	207	29	66.01	6	NR_038952-TSS_upstream2k	NR_038952-TSS	upstream2k	#N/A	#N/A
chr1:112282566	chr1	112282237	112282566	330	207	29	66.01	6	NR_038952-TSS_downstream2k	NR_038952-TSS	downstream2k	#N/A	#N/A
chr1:112282566	chr1	112282237	112282566	330	207	29	66.01	6	NR_038951-TSS_upstream2k	NR_038951-TSS	upstream2k	#N/A	#N/A
chr1:112282566	chr1	112282237	112282566	330	207	29	66.01	6	NR_038951-TSS_downstream2k	NR_038951-TSS	downstream2k	#N/A	#N/A
chr1:112345932	chr1	112345424	112345932	509	392	43	88.32	5.47	NA
chr1:112438512	chr1	112436763	112438512	1750	918	421	972.55	10.57	NA
chr1:112939637	chr1	112938681	112939637	957	355	153	473.63	8.7	NM_018704-TSS_upstream2k	NM_018704-TSS	upstream2k	#N/A	#N/A
chr1:112939637	chr1	112938681	112939637	957	355	153	473.63	8.7	NM_018704-TSS_downstream2k	NM_018704-TSS	downstream2k	#N/A	#N/A
chr1:113051104	chr1	113050411	113051104	694	156	81	102.85	3.82	NM_024494-TSS_upstream2k	NM_024494-TSS	upstream2k	#N/A	#N/A
chr1:113247903	chr1	113247231	113247903	673	336	95	205.99	5.62	NM_175744-TSS_upstream2k_5k	NM_175744-TSS	upstream2k_5k	#N/A	#N/A
chr1:113247903	chr1	113247231	113247903	673	336	95	205.99	5.62	NM_005167-TSS_downstream2k_5k	NM_005167-TSS	downstream2k_5k	#N/A	#N/A
chr1:113247903	chr1	113247231	113247903	673	336	95	205.99	5.62	NM_001042679-TSS_upstream2k_5k	NM_001042679-TSS	upstream2k_5k	#N/A	#N/A
chr1:113247903	chr1	113247231	113247903	673	336	95	205.99	5.62	NM_001042678-TSS_upstream2k_5k	NM_001042678-TSS	upstream2k_5k	#N/A	#N/A
chr1:113250148	chr1	113249375	113250148	774	441	103	210.09	6.96	NM_005167-TSS_downstream2k_5k	NM_005167-TSS	downstream2k_5k	#N/A	#N/A
chr1:113256286	chr1	113256017	113256286	270	173	27	60.38	6.7	NM_005167-TSS_upstream2k_5k	NM_005167-TSS	upstream2k_5k	#N/A	#N/A
chr1:113261523	chr1	113261201	113261523	323	146	38	67.42	5.08	NM_182759-TSS_upstream2k	NM_182759-TSS	upstream2k	#N/A	#N/A
chr1:113261523	chr1	113261201	113261523	323	146	38	67.42	5.08	NM_001004440-TSS_upstream2k	NM_001004440-TSS	upstream2k	#N/A	#N/A
chr1:113265522	chr1	113265026	113265522	497	301	58	103.22	5.35	NM_182759-TSS_downstream2k_5k	NM_182759-TSS	downstream2k_5k	#N/A	#N/A
chr1:113265522	chr1	113265026	113265522	497	301	58	103.22	5.35	NM_182759-TSS_downstream2k	NM_182759-TSS	downstream2k	#N/A	#N/A
chr1:113265522	chr1	113265026	113265522	497	301	58	103.22	5.35	NM_001004440-TSS_downstream2k_5k	NM_001004440-TSS	downstream2k_5k	#N/A	#N/A
chr1:113265522	chr1	113265026	113265522	497	301	58	103.22	5.35	NM_001004440-TSS_downstream2k	NM_001004440-TSS	downstream2k	#N/A	#N/A
chr1:113303169	chr1	113302803	113303169	367	256	37	103.43	6.36	NA
chr1:113684019	chr1	113683479	113684019	541	373	69	235.9	8.32	NA
chr1:113766116	chr1	113765798	113766116	319	124	25	56.99	3.95	NA
chr1:113933448	chr1	113932782	113933448	667	346	74	201.21	8.4	NM_152900-TSS_upstream2k	NM_152900-TSS	upstream2k	#N/A	#N/A
chr1:113933448	chr1	113932782	113933448	667	346	74	201.21	8.4	NM_001142782-TSS_upstream2k	NM_001142782-TSS	upstream2k	#N/A	#N/A
chr1:113980651	chr1	113980234	113980651	418	295	34	82.33	8.33	NA
chr1:114524943	chr1	114524306	114524943	638	94	59	108.41	4.53	NM_020190-TSS_downstream2k_5k	NM_020190-TSS	downstream2k_5k	#N/A	#N/A
chr1:114524943	chr1	114524306	114524943	638	94	59	108.41	4.53	NM_001286353-TSS_downstream2k_5k	NM_001286353-TSS	downstream2k_5k	#N/A	#N/A
chr1:114524943	chr1	114524306	114524943	638	94	59	108.41	4.53	NM_001286352-TSS_downstream2k_5k	NM_001286352-TSS	downstream2k_5k	#N/A	#N/A
chr1:115053802	chr1	115053038	115053802	765	496	89	217.96	6.91	NA
chr1:115610768	chr1	115610559	115610768	210	117	18	53.84	6.37	NA
chr1:115872087	chr1	115871483	115872087	605	85	67	179	7.06	NA
chr1:115880206	chr1	115879879	115880206	328	81	27	58.04	5.47	NA
chr1:115956157	chr1	115955401	115956157	757	519	160	650.18	11.12	NA
chr1:116519331	chr1	116518993	116519331	339	79	25	54.04	5.39	NM_018420-TSS_upstream2k	NM_018420-TSS	upstream2k	#N/A	#N/A
chr1:116519331	chr1	116518993	116519331	339	79	25	54.04	5.39	NM_018420-TSS_downstream2k	NM_018420-TSS	downstream2k	#N/A	#N/A
chr1:116695208	chr1	116694864	116695208	345	52	31	71.81	4.8	NA
chr1:116764992	chr1	116764298	116764992	695	191	91	257.84	8	NA
chr1:116817321	chr1	116816564	116817321	758	404	101	305.26	9.68	NA
chr1:116916928	chr1	116916001	116916928	928	596	92	236.4	11.69	NM_001160233-TSS_upstream2k	NM_001160233-TSS	upstream2k	#N/A	#N/A
chr1:116916928	chr1	116916001	116916928	928	596	92	236.4	11.69	NM_001160233-TSS_downstream2k	NM_001160233-TSS	downstream2k	#N/A	#N/A
chr1:116916928	chr1	116916001	116916928	928	596	92	236.4	11.69	NM_000701-TSS_downstream2k	NM_000701-TSS	downstream2k	#N/A	#N/A
chr1:117114038	chr1	117112746	117114038	1293	180	170	359.77	6.94	NM_001542-TSS_downstream2k_5k	NM_001542-TSS	downstream2k_5k	#N/A	#N/A
chr1:117114038	chr1	117112746	117114038	1293	180	170	359.77	6.94	NM_001007237-TSS_downstream2k_5k	NM_001007237-TSS	downstream2k_5k	#N/A	#N/A
chr1:117122640	chr1	117121903	117122640	738	365	94	260.05	6.46	NM_001542-TSS_upstream2k_5k	NM_001542-TSS	upstream2k_5k	#N/A	#N/A
chr1:117122640	chr1	117121903	117122640	738	365	94	260.05	6.46	NM_001007237-TSS_upstream2k_5k	NM_001007237-TSS	upstream2k_5k	#N/A	#N/A
chr1:117186518	chr1	117186084	117186518	435	124	38	84.93	4.93	NA
chr1:117210592	chr1	117210250	117210592	343	240	31	64.91	5.54	NR_031564-TSS_upstream2k_5k	NR_031564-TSS	upstream2k_5k	#N/A	#N/A
chr1:117237375	chr1	117237115	117237375	261	119	21	55.8	6.32	NM_001013643-TSS_downstream2k	NM_001013643-TSS	downstream2k	#N/A	#N/A
chr1:117412704	chr1	117411842	117412704	863	501	179	615.29	13.25	NA
chr1:117453166	chr1	117452292	117453166	875	510	118	335.2	8.93	NM_020440-TSS_upstream2k	NM_020440-TSS	upstream2k	#N/A	#N/A
chr1:117453166	chr1	117452292	117453166	875	510	118	335.2	8.93	NM_020440-TSS_downstream2k	NM_020440-TSS	downstream2k	#N/A	#N/A
chr1:117458108	chr1	117457881	117458108	228	164	22	66.42	6.59	NA
chr1:117503078	chr1	117502847	117503078	232	107	19	53.99	5.73	NA
chr1:117669819	chr1	117669222	117669819	598	342	59	126.63	5.53	NA
chr1:117910419	chr1	117909322	117910419	1098	642	190	572.9	13.61	NM_006699-TSS_upstream2k	NM_006699-TSS	upstream2k	#N/A	#N/A
chr1:117910419	chr1	117909322	117910419	1098	642	190	572.9	13.61	NM_006699-TSS_downstream2k	NM_006699-TSS	downstream2k	#N/A	#N/A
chr1:118077827	chr1	118077556	118077827	272	182	23	61.62	5.47	NA
chr1:118134290	chr1	118133970	118134290	321	230	35	95.79	5.74	NA
chr1:118134547	chr1	118134299	118134547	249	100	26	72.6	7.02	NR_121626-TSS_downstream2k_5k	NR_121626-TSS	downstream2k_5k	#N/A	#N/A
chr1:118148839	chr1	118148055	118148839	785	345	110	319.22	6.68	NM_017709-TSS_upstream2k	NM_017709-TSS	upstream2k	#N/A	#N/A
chr1:118148839	chr1	118148055	118148839	785	345	110	319.22	6.68	NM_017709-TSS_downstream2k	NM_017709-TSS	downstream2k	#N/A	#N/A
chr1:118672752	chr1	118671873	118672752	880	563	143	450.41	10.13	NA
chr1:118744243	chr1	118743427	118744243	817	445	169	636.83	12.3	NA
chr1:118751611	chr1	118751426	118751611	186	71	16	50.53	7.22	NA
chr1:118973209	chr1	118972959	118973209	251	53	22	69.68	5.3	NA
chr1:119531015	chr1	119530757	119531015	259	169	23	63.34	6.66	NA
chr1:119862998	chr1	119862539	119862998	460	105	41	59.94	4.17	NA
chr1:119983853	chr1	119983473	119983853	381	219	36	81.87	5.16	NA
chr1:120165370	chr1	120165051	120165370	320	179	34	82.1	7.95	NM_001080470-TSS_upstream2k_5k	NM_001080470-TSS	upstream2k_5k	#N/A	#N/A
chr1:120290880	chr1	120289985	120290880	896	355	122	267.87	6.03	NM_005518-TSS_upstream2k	NM_005518-TSS	upstream2k	#N/A	#N/A
chr1:120290880	chr1	120289985	120290880	896	355	122	267.87	6.03	NM_005518-TSS_downstream2k	NM_005518-TSS	downstream2k	#N/A	#N/A
chr1:120290880	chr1	120289985	120290880	896	355	122	267.87	6.03	NM_001166107-TSS_upstream2k	NM_001166107-TSS	upstream2k	#N/A	#N/A
chr1:120290880	chr1	120289985	120290880	896	355	122	267.87	6.03	NM_001166107-TSS_downstream2k	NM_001166107-TSS	downstream2k	#N/A	#N/A
chr1:120544134	chr1	120543826	120544134	309	194	39	97.55	10.26	NA
chr1:120612415	chr1	120611977	120612415	439	135	47	60.79	4.03	NA
chr1:120837314	chr1	120836863	120837314	452	214	49	66.69	4.11	NM_001100910-TSS_upstream2k_5k	NM_001100910-TSS	upstream2k_5k	#N/A	#N/A
chr1:120837314	chr1	120836863	120837314	452	214	49	66.69	4.11	NM_001100910-TSS_upstream2k	NM_001100910-TSS	upstream2k	#N/A	#N/A
chr1:120934990	chr1	120934830	120934990	161	99	14	54.03	6.73	NA
chr1:121126580	chr1	121125987	121126580	594	507	63	52.73	3.11	NA
chr1:121134428	chr1	121133594	121134428	835	506	92	72.85	4.82	NA
chr1:121160894	chr1	121160206	121160894	689	244	79	191.6	7.44	NA
chr1:121352753	chr1	121351550	121352753	1204	1014	371	195.43	6.7	NA
chr1:121354628	chr1	121353802	121354628	827	528	287	97.61	5.27	NA
chr1:121355381	chr1	121354706	121355381	676	334	272	131.93	6.29	NA
chr1:121356476	chr1	121355618	121356476	859	134	354	143.9	7.27	NA
chr1:121358181	chr1	121356630	121358181	1552	1391	530	113.5	6.61	NA
chr1:121374066	chr1	121373843	121374066	224	93	44	63.73	6.75	NA
chr1:121387031	chr1	121384816	121387031	2216	1498	329	107.37	11.49	NA
chr1:121415786	chr1	121415206	121415786	581	244	77	51.1	3.94	NA
chr1:121425346	chr1	121424470	121425346	877	561	119	54.58	5.59	NA
chr1:121428764	chr1	121428565	121428764	200	99	44	74.81	6.83	NA
chr1:121430800	chr1	121430117	121430800	684	402	93	54.58	7.25	NA
chr1:121432535	chr1	121432276	121432535	260	111	42	52.15	6.59	NA
chr1:121436239	chr1	121436025	121436239	215	77	35	56.29	6.32	NA
chr1:121437817	chr1	121437549	121437817	269	215	39	53.49	4.11	NA
chr1:121458908	chr1	121458681	121458908	228	160	89	313.21	16.63	NA
chr1:121463052	chr1	121462303	121463052	750	270	147	220.09	19.32	NA
chr1:121468237	chr1	121467814	121468237	424	356	108	281.69	19.08	NA
chr1:121470321	chr1	121469864	121470321	458	142	62	58.54	8.96	NA
chr1:121471918	chr1	121471574	121471918	345	208	72	138.13	13	NA
chr1:121479236	chr1	121478286	121479236	951	374	384	203.34	7.47	NA
chr1:121485451	chr1	121480741	121485451	4711	4285	3754	3095.37	4.88	NA
chr1:142540809	chr1	142536913	142540809	3897	1591	816	346.63	4.98	NA
chr1:142653675	chr1	142653338	142653675	338	280	48	90.72	6.57	NA
chr1:142722361	chr1	142721932	142722361	430	344	51	75.21	4.29	NA
chr1:142724781	chr1	142724300	142724781	482	336	49	52.82	3.9	NA
chr1:142830330	chr1	142829421	142830330	910	725	90	61.25	3.48	NA
chr1:142855495	chr1	142854831	142855495	665	134	71	52.73	4.77	NA
chr1:142884459	chr1	142883992	142884459	468	168	58	56.06	3.65	NA
chr1:142905219	chr1	142903747	142905219	1473	255	169	73.08	5.1	NA
chr1:142966732	chr1	142966440	142966732	293	156	38	63.94	6.43	NA
chr1:142967751	chr1	142967170	142967751	582	487	80	165.78	6.32	NA
chr1:143118109	chr1	143117869	143118109	241	64	29	101.22	8.87	NA
chr1:143119220	chr1	143118858	143119220	363	110	29	50.42	5.49	NA
chr1:143153172	chr1	143152930	143153172	243	109	30	55.91	7.09	NA
chr1:143278983	chr1	143278298	143278983	686	489	225	65.14	5.26	NA
chr1:143281342	chr1	143279001	143281342	2342	1295	879	316	4.74	NA
chr1:143284275	chr1	143282535	143284275	1741	1255	809	812.23	7.09	NA
chr1:143343589	chr1	143343399	143343589	191	123	16	54.13	9.49	NA
chr1:143518587	chr1	143517941	143518587	647	166	71	50.85	4.22	NA
chr1:143527995	chr1	143527701	143527995	295	169	37	50.25	4.38	NA
chr1:143535220	chr1	143533632	143535220	1589	333	171	53.6	3.13	NA
chr1:143541215	chr1	143540066	143541215	1150	120	179	167.17	4.46	NA
chr1:143544419	chr1	143543601	143544419	819	252	81	82.25	4.43	NA
chr1:143744776	chr1	143743761	143744776	1016	697	274	959.89	15.43	NA
chr1:143915637	chr1	143913601	143915637	2037	639	263	255.19	4.62	NA
chr1:144158991	chr1	144158749	144158991	243	175	24	52.88	5.06	NA
chr1:144310110	chr1	144309693	144310110	418	161	57	224.11	11.32	NA
chr1:144341112	chr1	144340202	144341112	911	596	184	754.62	23.11	NA
chr1:144372117	chr1	144371949	144372117	169	115	13	50.15	6.53	NA
chr1:144383943	chr1	144383783	144383943	161	42	14	54.27	6.77	NA
chr1:144490361	chr1	144489922	144490361	440	162	59	217.37	11.04	NA
chr1:144521295	chr1	144520566	144521295	730	420	143	450.91	11.21	NA
chr1:144572546	chr1	144572061	144572546	486	368	51	66.08	4.53	NA
chr1:144573578	chr1	144573172	144573578	407	141	45	64.72	5.24	NA
chr1:144600466	chr1	144599751	144600466	716	431	122	249.16	8.18	NA
chr1:144886506	chr1	144885701	144886506	806	195	69	50.52	3.98	NM_001002812-TSS_downstream2k_5k	NM_001002812-TSS	downstream2k_5k	#N/A	#N/A
chr1:144886506	chr1	144885701	144886506	806	195	69	50.52	3.98	NM_001002811-TSS_downstream2k_5k	NM_001002811-TSS	downstream2k_5k	#N/A	#N/A
chr1:144932949	chr1	144931830	144932949	1120	794	223	430.07	6.83	NA
chr1:145018483	chr1	145017263	145018483	1221	655	199	177.79	5.33	NA
chr1:145118529	chr1	145117580	145118529	950	524	103	50.42	3.93	NA
chr1:145153263	chr1	145152857	145153263	407	283	38	60.05	5.05	NA
chr1:145209347	chr1	145208467	145209347	881	487	108	95.36	4.84	NM_203458-TSS_upstream2k	NM_203458-TSS	upstream2k	#N/A	#N/A
chr1:145209347	chr1	145208467	145209347	881	487	108	95.36	4.84	NM_203458-TSS_downstream2k	NM_203458-TSS	downstream2k	#N/A	#N/A
chr1:145277772	chr1	145277152	145277772	621	273	98	179.54	10.58	NA
chr1:145325896	chr1	145325581	145325896	316	178	42	67.62	5.47	NA
chr1:145367917	chr1	145367667	145367917	251	108	28	53.71	4.17	NA
chr1:145416269	chr1	145415025	145416269	1245	860	143	282.68	6.12	NM_213653-TSS_downstream2k_5k	NM_213653-TSS	downstream2k_5k	#N/A	#N/A
chr1:145416269	chr1	145415025	145416269	1245	860	143	282.68	6.12	NM_213653-TSS_downstream2k	NM_213653-TSS	downstream2k	#N/A	#N/A
chr1:145416269	chr1	145415025	145416269	1245	860	143	282.68	6.12	NM_213652-TSS_downstream2k_5k	NM_213652-TSS	downstream2k_5k	#N/A	#N/A
chr1:145416269	chr1	145415025	145416269	1245	860	143	282.68	6.12	NM_213652-TSS_downstream2k	NM_213652-TSS	downstream2k	#N/A	#N/A
chr1:145416269	chr1	145415025	145416269	1245	860	143	282.68	6.12	NM_202004-TSS_downstream2k_5k	NM_202004-TSS	downstream2k_5k	#N/A	#N/A
chr1:145416269	chr1	145415025	145416269	1245	860	143	282.68	6.12	NM_202004-TSS_downstream2k	NM_202004-TSS	downstream2k	#N/A	#N/A
chr1:145416269	chr1	145415025	145416269	1245	860	143	282.68	6.12	NM_145277-TSS_downstream2k_5k	NM_145277-TSS	downstream2k_5k	#N/A	#N/A
chr1:145416269	chr1	145415025	145416269	1245	860	143	282.68	6.12	NM_145277-TSS_downstream2k	NM_145277-TSS	downstream2k	#N/A	#N/A
chr1:145438585	chr1	145437872	145438585	714	376	82	220.97	11	NM_006472-TSS_upstream2k	NM_006472-TSS	upstream2k	#N/A	#N/A
chr1:145438585	chr1	145437872	145438585	714	376	82	220.97	11	NM_006472-TSS_downstream2k	NM_006472-TSS	downstream2k	#N/A	#N/A
chr1:145456098	chr1	145455508	145456098	591	151	76	191.92	7.49	NM_032305-TSS_downstream2k	NM_032305-TSS	downstream2k	#N/A	#N/A
chr1:145517225	chr1	145516559	145517225	667	526	71	186.49	7.27	NR_104034-TSS_upstream2k_5k	NR_104034-TSS	upstream2k_5k	#N/A	#N/A
chr1:145517225	chr1	145516559	145517225	667	526	71	186.49	7.27	NR_073493-TSS_upstream2k	NR_073493-TSS	upstream2k	#N/A	#N/A
chr1:145517225	chr1	145516559	145517225	667	526	71	186.49	7.27	NR_073493-TSS_downstream2k	NR_073493-TSS	downstream2k	#N/A	#N/A
chr1:145517225	chr1	145516559	145517225	667	526	71	186.49	7.27	NR_073492-TSS_downstream2k	NR_073492-TSS	downstream2k	#N/A	#N/A
chr1:145517225	chr1	145516559	145517225	667	526	71	186.49	7.27	NR_073491-TSS_downstream2k	NR_073491-TSS	downstream2k	#N/A	#N/A
chr1:145517225	chr1	145516559	145517225	667	526	71	186.49	7.27	NM_003846-TSS_downstream2k	NM_003846-TSS	downstream2k	#N/A	#N/A
chr1:145517225	chr1	145516559	145517225	667	526	71	186.49	7.27	NM_001184795-TSS_upstream2k	NM_001184795-TSS	upstream2k	#N/A	#N/A
chr1:145517225	chr1	145516559	145517225	667	526	71	186.49	7.27	NM_001184795-TSS_downstream2k	NM_001184795-TSS	downstream2k	#N/A	#N/A
chr1:145538284	chr1	145537311	145538284	974	228	107	203.12	6.16	NA
chr1:145543204	chr1	145542775	145543204	430	306	35	59.39	5.44	NA
chr1:145576541	chr1	145575606	145576541	936	690	105	194.35	5.92	NM_006099-TSS_upstream2k	NM_006099-TSS	upstream2k	#N/A	#N/A
chr1:145576541	chr1	145575606	145576541	936	690	105	194.35	5.92	NM_006099-TSS_downstream2k	NM_006099-TSS	downstream2k	#N/A	#N/A
chr1:145612129	chr1	145611779	145612129	351	94	27	55.5	5.37	NM_014455-TSS_downstream2k	NM_014455-TSS	downstream2k	#N/A	#N/A
chr1:145963177	chr1	145962382	145963177	796	484	91	189.8	6.25	NA
chr1:146072792	chr1	146072142	146072792	651	236	78	282.11	8	NA
chr1:146160117	chr1	146159802	146160117	316	50	26	59.55	5.7	NA
chr1:146215937	chr1	146215723	146215937	215	129	19	55.4	5.43	NA
chr1:146380779	chr1	146379621	146380779	1159	657	254	849.82	16.56	NA
chr1:146465344	chr1	146465000	146465344	345	121	29	61.53	4.17	NA
chr1:146577758	chr1	146577310	146577758	449	328	40	95.3	6.12	NA
chr1:146584549	chr1	146584221	146584549	329	220	45	162.4	17.03	NA
chr1:147072214	chr1	147071683	147072214	532	254	49	132.09	6.04	NA
chr1:147504963	chr1	147504317	147504963	647	224	75	167.61	6.41	NA
chr1:147614500	chr1	147613916	147614500	585	122	60	174.02	8.11	NA
chr1:147737859	chr1	147737427	147737859	433	282	55	159.25	8.12	NA
chr1:147876626	chr1	147875992	147876626	635	320	57	210.49	9.37	NR_111930-TSS_downstream2k	NR_111930-TSS	downstream2k	#N/A	#N/A
chr1:147932005	chr1	147931250	147932005	756	570	127	426.84	10.87	NA
chr1:147932456	chr1	147932042	147932456	415	119	52	132.4	10.29	NA
chr1:148006103	chr1	148005841	148006103	263	153	49	119.98	9.54	NA
chr1:148007919	chr1	148007342	148007919	578	204	68	62.91	5.59	NA
chr1:148176820	chr1	148176041	148176820	780	224	204	1110.28	25.08	NA
chr1:148212383	chr1	148211990	148212383	394	291	36	53.99	5.43	NA
chr1:148222111	chr1	148221651	148222111	461	327	43	89.54	6.12	NA
chr1:148248090	chr1	148247647	148248090	444	286	44	61.11	4.49	NR_104217-TSS_downstream2k_5k	NR_104217-TSS	downstream2k_5k	#N/A	#N/A
chr1:148248090	chr1	148247647	148248090	444	286	44	61.11	4.49	NM_015383-TSS_downstream2k_5k	NM_015383-TSS	downstream2k_5k	#N/A	#N/A
chr1:148248090	chr1	148247647	148248090	444	286	44	61.11	4.49	NM_001277444-TSS_downstream2k_5k	NM_001277444-TSS	downstream2k_5k	#N/A	#N/A
chr1:148361013	chr1	148360101	148361013	913	385	165	564.93	12.28	NA
chr1:148532434	chr1	148532035	148532434	400	254	43	62.01	4.6	NA
chr1:148532889	chr1	148532449	148532889	441	215	55	94.49	4.5	NA
chr1:148562852	chr1	148561902	148562852	951	626	147	272.85	8.4	NM_173638-TSS_downstream2k_5k	NM_173638-TSS	downstream2k_5k	#N/A	#N/A
chr1:148562852	chr1	148561902	148562852	951	626	147	272.85	8.4	NM_173638-TSS_downstream2k	NM_173638-TSS	downstream2k	#N/A	#N/A
chr1:148562852	chr1	148561902	148562852	951	626	147	272.85	8.4	NM_001170755-TSS_downstream2k_5k	NM_001170755-TSS	downstream2k_5k	#N/A	#N/A
chr1:148786979	chr1	148786568	148786979	412	122	38	107.59	6.34	NA
chr1:148834369	chr1	148834023	148834369	347	233	35	57.75	4.75	NA
chr1:148860217	chr1	148859114	148860217	1104	240	133	89.38	5.55	NA
chr1:148872299	chr1	148870944	148872299	1356	111	147	62.49	3.85	NA
chr1:148931305	chr1	148928563	148931305	2743	591	418	259.72	4.19	NR_027356-TSS_downstream2k_5k	NR_027356-TSS	downstream2k_5k	#N/A	#N/A
chr1:148931305	chr1	148928563	148931305	2743	591	418	259.72	4.19	NR_027356-TSS_downstream2k	NR_027356-TSS	downstream2k	#N/A	#N/A
chr1:148931305	chr1	148928563	148931305	2743	591	418	259.72	4.19	NR_027355-TSS_downstream2k_5k	NR_027355-TSS	downstream2k_5k	#N/A	#N/A
chr1:148931305	chr1	148928563	148931305	2743	591	418	259.72	4.19	NR_027355-TSS_downstream2k	NR_027355-TSS	downstream2k	#N/A	#N/A
chr1:148931305	chr1	148928563	148931305	2743	591	418	259.72	4.19	NR_027354-TSS_upstream2k	NR_027354-TSS	upstream2k	#N/A	#N/A
chr1:148931305	chr1	148928563	148931305	2743	591	418	259.72	4.19	NR_027354-TSS_downstream2k	NR_027354-TSS	downstream2k	#N/A	#N/A
chr1:148954375	chr1	148954149	148954375	227	49	23	54.37	5.68	NA
chr1:149008443	chr1	149008058	149008443	386	169	46	77.69	5.73	NA
chr1:149011731	chr1	149011357	149011731	375	314	47	50.67	4.01	NA
chr1:149016271	chr1	149015982	149016271	290	70	36	50.16	3.51	NA
chr1:149030268	chr1	149028598	149030268	1671	498	206	134.73	4.94	NA
chr1:149035479	chr1	149034283	149035479	1197	1015	200	326.46	8.41	NA
chr1:149223635	chr1	149223096	149223635	540	128	59	124.86	7.41	NA
chr1:149533418	chr1	149532927	149533418	492	131	54	178.08	7.75	NA
chr1:149576983	chr1	149575625	149576983	1359	806	383	1010.79	10.74	NR_111958-TSS_upstream2k	NR_111958-TSS	upstream2k	#N/A	#N/A
chr1:149576983	chr1	149575625	149576983	1359	806	383	1010.79	10.74	NR_111958-TSS_downstream2k	NR_111958-TSS	downstream2k	#N/A	#N/A
chr1:149576983	chr1	149575625	149576983	1359	806	383	1010.79	10.74	NR_111957-TSS_upstream2k	NR_111957-TSS	upstream2k	#N/A	#N/A
chr1:149576983	chr1	149575625	149576983	1359	806	383	1010.79	10.74	NR_111957-TSS_downstream2k	NR_111957-TSS	downstream2k	#N/A	#N/A
chr1:149576983	chr1	149575625	149576983	1359	806	383	1010.79	10.74	NR_111956-TSS_upstream2k	NR_111956-TSS	upstream2k	#N/A	#N/A
chr1:149576983	chr1	149575625	149576983	1359	806	383	1010.79	10.74	NR_111956-TSS_downstream2k	NR_111956-TSS	downstream2k	#N/A	#N/A
chr1:149576983	chr1	149575625	149576983	1359	806	383	1010.79	10.74	NR_111955-TSS_upstream2k	NR_111955-TSS	upstream2k	#N/A	#N/A
chr1:149576983	chr1	149575625	149576983	1359	806	383	1010.79	10.74	NR_111955-TSS_downstream2k	NR_111955-TSS	downstream2k	#N/A	#N/A
chr1:149576983	chr1	149575625	149576983	1359	806	383	1010.79	10.74	NR_111954-TSS_upstream2k	NR_111954-TSS	upstream2k	#N/A	#N/A
chr1:149576983	chr1	149575625	149576983	1359	806	383	1010.79	10.74	NR_111954-TSS_downstream2k	NR_111954-TSS	downstream2k	#N/A	#N/A
chr1:149576983	chr1	149575625	149576983	1359	806	383	1010.79	10.74	NR_111950-TSS_upstream2k	NR_111950-TSS	upstream2k	#N/A	#N/A
chr1:149576983	chr1	149575625	149576983	1359	806	383	1010.79	10.74	NR_111950-TSS_downstream2k	NR_111950-TSS	downstream2k	#N/A	#N/A
chr1:149576983	chr1	149575625	149576983	1359	806	383	1010.79	10.74	NR_109754-TSS_upstream2k	NR_109754-TSS	upstream2k	#N/A	#N/A
chr1:149576983	chr1	149575625	149576983	1359	806	383	1010.79	10.74	NR_109754-TSS_downstream2k	NR_109754-TSS	downstream2k	#N/A	#N/A
chr1:149576983	chr1	149575625	149576983	1359	806	383	1010.79	10.74	NR_024584-TSS_downstream2k	NR_024584-TSS	downstream2k	#N/A	#N/A
chr1:149576983	chr1	149575625	149576983	1359	806	383	1010.79	10.74	NR_024511-TSS_upstream2k	NR_024511-TSS	upstream2k	#N/A	#N/A
chr1:149576983	chr1	149575625	149576983	1359	806	383	1010.79	10.74	NR_024511-TSS_downstream2k	NR_024511-TSS	downstream2k	#N/A	#N/A
chr1:149576983	chr1	149575625	149576983	1359	806	383	1010.79	10.74	NR_024510-TSS_upstream2k	NR_024510-TSS	upstream2k	#N/A	#N/A
chr1:149576983	chr1	149575625	149576983	1359	806	383	1010.79	10.74	NR_024510-TSS_downstream2k	NR_024510-TSS	downstream2k	#N/A	#N/A
chr1:149607428	chr1	149607059	149607428	370	275	38	127.98	8.91	NR_125392-TSS_downstream2k	NR_125392-TSS	downstream2k	#N/A	#N/A
chr1:149665733	chr1	149665287	149665733	447	381	42	50.49	4.77	NA
chr1:149889916	chr1	149889114	149889916	803	143	85	128.79	4.65	NA
chr1:149908900	chr1	149908118	149908900	783	380	110	285.55	6.99	NM_020205-TSS_downstream2k_5k	NM_020205-TSS	downstream2k_5k	#N/A	#N/A
chr1:149953303	chr1	149952680	149953303	624	342	95	310.87	10.7	NA
chr1:150004855	chr1	150004524	150004855	332	121	32	90.74	7.27	NA
chr1:150014302	chr1	150013992	150014302	311	134	44	183.51	18.52	NA
chr1:150133127	chr1	150132678	150133127	450	309	45	76.71	4.11	NA
chr1:150194145	chr1	150193547	150194145	599	129	106	427.02	10.9	NM_030920-TSS_upstream2k_5k	NM_030920-TSS	upstream2k_5k	#N/A	#N/A
chr1:150194145	chr1	150193547	150194145	599	129	106	427.02	10.9	NM_001280560-TSS_upstream2k_5k	NM_001280560-TSS	upstream2k_5k	#N/A	#N/A
chr1:150194145	chr1	150193547	150194145	599	129	106	427.02	10.9	NM_001280559-TSS_upstream2k_5k	NM_001280559-TSS	upstream2k_5k	#N/A	#N/A
chr1:150194145	chr1	150193547	150194145	599	129	106	427.02	10.9	NM_001136479-TSS_upstream2k_5k	NM_001136479-TSS	upstream2k_5k	#N/A	#N/A
chr1:150194145	chr1	150193547	150194145	599	129	106	427.02	10.9	NM_001136478-TSS_upstream2k_5k	NM_001136478-TSS	upstream2k_5k	#N/A	#N/A
chr1:150199352	chr1	150198894	150199352	459	224	38	98.18	7.27	NA
chr1:150241436	chr1	150240726	150241436	711	560	71	115.35	5.54	NR_045035-TSS_upstream2k_5k	NR_045035-TSS	upstream2k_5k	#N/A	#N/A
chr1:150241436	chr1	150240726	150241436	711	560	71	115.35	5.54	NR_045034-TSS_upstream2k_5k	NR_045034-TSS	upstream2k_5k	#N/A	#N/A
chr1:150241436	chr1	150240726	150241436	711	560	71	115.35	5.54	NR_045033-TSS_upstream2k_5k	NR_045033-TSS	upstream2k_5k	#N/A	#N/A
chr1:150241436	chr1	150240726	150241436	711	560	71	115.35	5.54	NM_024579-TSS_upstream2k_5k	NM_024579-TSS	upstream2k_5k	#N/A	#N/A
chr1:150241436	chr1	150240726	150241436	711	560	71	115.35	5.54	NM_016022-TSS_upstream2k_5k	NM_016022-TSS	upstream2k_5k	#N/A	#N/A
chr1:150241436	chr1	150240726	150241436	711	560	71	115.35	5.54	NM_001301042-TSS_upstream2k_5k	NM_001301042-TSS	upstream2k_5k	#N/A	#N/A
chr1:150241436	chr1	150240726	150241436	711	560	71	115.35	5.54	NM_001301041-TSS_upstream2k_5k	NM_001301041-TSS	upstream2k_5k	#N/A	#N/A
chr1:150241436	chr1	150240726	150241436	711	560	71	115.35	5.54	NM_001301040-TSS_upstream2k_5k	NM_001301040-TSS	upstream2k_5k	#N/A	#N/A
chr1:150241436	chr1	150240726	150241436	711	560	71	115.35	5.54	NM_001301039-TSS_upstream2k_5k	NM_001301039-TSS	upstream2k_5k	#N/A	#N/A
chr1:150241436	chr1	150240726	150241436	711	560	71	115.35	5.54	NM_001243772-TSS_upstream2k_5k	NM_001243772-TSS	upstream2k_5k	#N/A	#N/A
chr1:150241436	chr1	150240726	150241436	711	560	71	115.35	5.54	NM_001243771-TSS_upstream2k_5k	NM_001243771-TSS	upstream2k_5k	#N/A	#N/A
chr1:150241436	chr1	150240726	150241436	711	560	71	115.35	5.54	NM_001077628-TSS_upstream2k_5k	NM_001077628-TSS	upstream2k_5k	#N/A	#N/A
chr1:150288460	chr1	150288138	150288460	323	125	25	59.76	6.22	NA
chr1:150445446	chr1	150445049	150445446	398	289	38	107.63	7.49	NA
chr1:150480647	chr1	150480313	150480647	335	84	34	64.07	5.58	NM_022664-TSS_upstream2k	NM_022664-TSS	upstream2k	#N/A	#N/A
chr1:150480647	chr1	150480313	150480647	335	84	34	64.07	5.58	NM_022664-TSS_downstream2k	NM_022664-TSS	downstream2k	#N/A	#N/A
chr1:150480647	chr1	150480313	150480647	335	84	34	64.07	5.58	NM_004425-TSS_upstream2k	NM_004425-TSS	upstream2k	#N/A	#N/A
chr1:150480647	chr1	150480313	150480647	335	84	34	64.07	5.58	NM_004425-TSS_downstream2k	NM_004425-TSS	downstream2k	#N/A	#N/A
chr1:150480647	chr1	150480313	150480647	335	84	34	64.07	5.58	NM_001202858-TSS_upstream2k	NM_001202858-TSS	upstream2k	#N/A	#N/A
chr1:150480647	chr1	150480313	150480647	335	84	34	64.07	5.58	NM_001202858-TSS_downstream2k	NM_001202858-TSS	downstream2k	#N/A	#N/A
chr1:150525248	chr1	150524353	150525248	896	266	94	118.36	4.66	NR_036211-TSS_upstream2k	NR_036211-TSS	upstream2k	#N/A	#N/A
chr1:150525248	chr1	150524353	150525248	896	266	94	118.36	4.66	NR_036211-TSS_downstream2k	NR_036211-TSS	downstream2k	#N/A	#N/A
chr1:150525248	chr1	150524353	150525248	896	266	94	118.36	4.66	NM_025008-TSS_downstream2k_5k	NM_025008-TSS	downstream2k_5k	#N/A	#N/A
chr1:150525248	chr1	150524353	150525248	896	266	94	118.36	4.66	NM_019032-TSS_downstream2k_5k	NM_019032-TSS	downstream2k_5k	#N/A	#N/A
chr1:150525248	chr1	150524353	150525248	896	266	94	118.36	4.66	NM_001288608-TSS_downstream2k_5k	NM_001288608-TSS	downstream2k_5k	#N/A	#N/A
chr1:150525248	chr1	150524353	150525248	896	266	94	118.36	4.66	NM_001288607-TSS_downstream2k_5k	NM_001288607-TSS	downstream2k_5k	#N/A	#N/A
chr1:150529323	chr1	150528871	150529323	453	300	47	57.38	4.04	NR_104133-TSS_downstream2k_5k	NR_104133-TSS	downstream2k_5k	#N/A	#N/A
chr1:150529323	chr1	150528871	150529323	453	300	47	57.38	4.04	NR_036211-TSS_downstream2k_5k	NR_036211-TSS	downstream2k_5k	#N/A	#N/A
chr1:150534354	chr1	150533475	150534354	880	327	99	143.24	6.65	NR_104133-TSS_upstream2k	NR_104133-TSS	upstream2k	#N/A	#N/A
chr1:150899229	chr1	150898736	150899229	494	201	47	133.83	7.72	NM_012432-TSS_upstream2k	NM_012432-TSS	upstream2k	#N/A	#N/A
chr1:150899229	chr1	150898736	150899229	494	201	47	133.83	7.72	NM_012432-TSS_downstream2k	NM_012432-TSS	downstream2k	#N/A	#N/A
chr1:150899229	chr1	150898736	150899229	494	201	47	133.83	7.72	NM_001243491-TSS_upstream2k	NM_001243491-TSS	upstream2k	#N/A	#N/A
chr1:150899229	chr1	150898736	150899229	494	201	47	133.83	7.72	NM_001243491-TSS_downstream2k	NM_001243491-TSS	downstream2k	#N/A	#N/A
chr1:150899229	chr1	150898736	150899229	494	201	47	133.83	7.72	NM_001145415-TSS_upstream2k	NM_001145415-TSS	upstream2k	#N/A	#N/A
chr1:150899229	chr1	150898736	150899229	494	201	47	133.83	7.72	NM_001145415-TSS_downstream2k	NM_001145415-TSS	downstream2k	#N/A	#N/A
chr1:150958312	chr1	150957758	150958312	555	120	69	141.09	6.86	NM_003568-TSS_downstream2k_5k	NM_003568-TSS	downstream2k_5k	#N/A	#N/A
chr1:151043786	chr1	151043097	151043786	690	386	73	182.29	7.62	NM_144618-TSS_downstream2k	NM_144618-TSS	downstream2k	#N/A	#N/A
chr1:151171638	chr1	151171439	151171638	200	122	16	51.32	7.08	NM_003557-TSS_downstream2k	NM_003557-TSS	downstream2k	#N/A	#N/A
chr1:151171638	chr1	151171439	151171638	200	122	16	51.32	7.08	NM_001135638-TSS_downstream2k	NM_001135638-TSS	downstream2k	#N/A	#N/A
chr1:151171638	chr1	151171439	151171638	200	122	16	51.32	7.08	NM_001135637-TSS_downstream2k	NM_001135637-TSS	downstream2k	#N/A	#N/A
chr1:151171638	chr1	151171439	151171638	200	122	16	51.32	7.08	NM_001135636-TSS_downstream2k	NM_001135636-TSS	downstream2k	#N/A	#N/A
chr1:151255802	chr1	151255323	151255802	480	349	39	79.88	6.35	NM_020832-TSS_downstream2k	NM_020832-TSS	downstream2k	#N/A	#N/A
chr1:151319627	chr1	151319129	151319627	499	325	45	95.29	5.85	NA
chr1:151334901	chr1	151334317	151334901	585	105	65	160.57	6.04	NM_003944-TSS_downstream2k_5k	NM_003944-TSS	downstream2k_5k	#N/A	#N/A
chr1:151334901	chr1	151334317	151334901	585	105	65	160.57	6.04	NM_003944-TSS_downstream2k	NM_003944-TSS	downstream2k	#N/A	#N/A
chr1:151334901	chr1	151334317	151334901	585	105	65	160.57	6.04	NM_001258289-TSS_downstream2k_5k	NM_001258289-TSS	downstream2k_5k	#N/A	#N/A
chr1:151334901	chr1	151334317	151334901	585	105	65	160.57	6.04	NM_001258289-TSS_downstream2k	NM_001258289-TSS	downstream2k	#N/A	#N/A
chr1:151334901	chr1	151334317	151334901	585	105	65	160.57	6.04	NM_001258288-TSS_downstream2k_5k	NM_001258288-TSS	downstream2k_5k	#N/A	#N/A
chr1:151334901	chr1	151334317	151334901	585	105	65	160.57	6.04	NM_001258288-TSS_downstream2k	NM_001258288-TSS	downstream2k	#N/A	#N/A
chr1:151345172	chr1	151344457	151345172	716	108	99	217.22	6.21	NA
chr1:151485176	chr1	151484652	151485176	525	291	47	58.77	3.45	NM_020770-TSS_downstream2k	NM_020770-TSS	downstream2k	#N/A	#N/A
chr1:151486147	chr1	151485273	151486147	875	314	129	310.06	6.73	NM_020770-TSS_downstream2k_5k	NM_020770-TSS	downstream2k_5k	#N/A	#N/A
chr1:151486147	chr1	151485273	151486147	875	314	129	310.06	6.73	NM_020770-TSS_downstream2k	NM_020770-TSS	downstream2k	#N/A	#N/A
chr1:151508203	chr1	151507710	151508203	494	205	47	97.7	5.49	NM_020127-TSS_upstream2k_5k	NM_020127-TSS	upstream2k_5k	#N/A	#N/A
chr1:151508203	chr1	151507710	151508203	494	205	47	97.7	5.49	NM_001301317-TSS_upstream2k_5k	NM_001301317-TSS	upstream2k_5k	#N/A	#N/A
chr1:151508203	chr1	151507710	151508203	494	205	47	97.7	5.49	NM_001126337-TSS_upstream2k_5k	NM_001126337-TSS	upstream2k_5k	#N/A	#N/A
chr1:151508558	chr1	151508285	151508558	274	125	30	79.68	6.55	NM_020127-TSS_upstream2k_5k	NM_020127-TSS	upstream2k_5k	#N/A	#N/A
chr1:151508558	chr1	151508285	151508558	274	125	30	79.68	6.55	NM_001301317-TSS_upstream2k_5k	NM_001301317-TSS	upstream2k_5k	#N/A	#N/A
chr1:151508558	chr1	151508285	151508558	274	125	30	79.68	6.55	NM_001126337-TSS_upstream2k_5k	NM_001126337-TSS	upstream2k_5k	#N/A	#N/A
chr1:151585416	chr1	151584798	151585416	619	516	58	130.35	5.68	NM_030918-TSS_downstream2k	NM_030918-TSS	downstream2k	#N/A	#N/A
chr1:151682161	chr1	151680854	151682161	1308	746	141	188.4	4.57	NA
chr1:151804616	chr1	151803729	151804616	888	403	146	269.96	5.99	NA
chr1:151812520	chr1	151811620	151812520	901	308	127	296.38	7.41	NR_024237-TSS_downstream2k	NR_024237-TSS	downstream2k	#N/A	#N/A
chr1:151812520	chr1	151811620	151812520	901	308	127	296.38	7.41	NM_001136003-TSS_upstream2k_5k	NM_001136003-TSS	upstream2k_5k	#N/A	#N/A
chr1:151812520	chr1	151811620	151812520	901	308	127	296.38	7.41	NM_001136003-TSS_upstream2k	NM_001136003-TSS	upstream2k	#N/A	#N/A
chr1:151908007	chr1	151907506	151908007	502	365	59	200.78	9.57	NA
chr1:151922019	chr1	151921616	151922019	404	201	33	81.13	5.57	NA
chr1:151943629	chr1	151943013	151943629	617	366	110	414.19	10.91	NA
chr1:152083083	chr1	152081927	152083083	1157	515	163	300.09	6.32	NM_007113-TSS_upstream2k_5k	NM_007113-TSS	upstream2k_5k	#N/A	#N/A
chr1:152170682	chr1	152169697	152170682	986	190	262	947.37	13.75	NA
chr1:152451399	chr1	152450656	152451399	744	692	78	121.19	4.74	NA
chr1:152840906	chr1	152840311	152840906	596	442	60	117.4	6.27	NA
chr1:152891667	chr1	152890843	152891667	825	408	114	331.38	9.4	NA
chr1:152914246	chr1	152913963	152914246	284	151	25	62.73	5.68	NA
chr1:152972937	chr1	152972673	152972937	265	106	22	56.87	5.37	NM_005416-TSS_upstream2k	NM_005416-TSS	upstream2k	#N/A	#N/A
chr1:152972937	chr1	152972673	152972937	265	106	22	56.87	5.37	NM_001097589-TSS_upstream2k	NM_001097589-TSS	upstream2k	#N/A	#N/A
chr1:153336107	chr1	153335642	153336107	466	93	36	54.35	3.35	NA
chr1:153337547	chr1	153337215	153337547	333	205	30	51.6	4.38	NA
chr1:153509646	chr1	153508753	153509646	894	582	129	290.6	7.37	NM_014624-TSS_upstream2k_5k	NM_014624-TSS	upstream2k_5k	#N/A	#N/A
chr1:153509646	chr1	153508753	153509646	894	582	129	290.6	7.37	NM_014624-TSS_upstream2k	NM_014624-TSS	upstream2k	#N/A	#N/A
chr1:153509646	chr1	153508753	153509646	894	582	129	290.6	7.37	NM_002962-TSS_upstream2k	NM_002962-TSS	upstream2k	#N/A	#N/A
chr1:153509646	chr1	153508753	153509646	894	582	129	290.6	7.37	NM_002962-TSS_downstream2k	NM_002962-TSS	downstream2k	#N/A	#N/A
chr1:153518544	chr1	153518040	153518544	505	130	58	63.94	3.86	NM_019554-TSS_upstream2k_5k	NM_019554-TSS	upstream2k_5k	#N/A	#N/A
chr1:153518544	chr1	153518040	153518544	505	130	58	63.94	3.86	NM_019554-TSS_upstream2k	NM_019554-TSS	upstream2k	#N/A	#N/A
chr1:153518544	chr1	153518040	153518544	505	130	58	63.94	3.86	NM_002961-TSS_upstream2k_5k	NM_002961-TSS	upstream2k_5k	#N/A	#N/A
chr1:153518544	chr1	153518040	153518544	505	130	58	63.94	3.86	NM_002961-TSS_upstream2k	NM_002961-TSS	upstream2k	#N/A	#N/A
chr1:153518544	chr1	153518040	153518544	505	130	58	63.94	3.86	NM_002960-TSS_downstream2k	NM_002960-TSS	downstream2k	#N/A	#N/A
chr1:153550449	chr1	153549633	153550449	817	359	94	227.79	6.42	NA
chr1:153583237	chr1	153582842	153583237	396	308	44	58.23	4.26	NM_080388-TSS_upstream2k_5k	NM_080388-TSS	upstream2k_5k	#N/A	#N/A
chr1:153583237	chr1	153582842	153583237	396	308	44	58.23	4.26	NM_020672-TSS_downstream2k_5k	NM_020672-TSS	downstream2k_5k	#N/A	#N/A
chr1:153601350	chr1	153600959	153601350	392	247	43	78.82	5.64	NM_006271-TSS_downstream2k	NM_006271-TSS	downstream2k	#N/A	#N/A
chr1:153653160	chr1	153652258	153653160	903	484	153	484.73	11.19	NM_000906-TSS_downstream2k	NM_000906-TSS	downstream2k	#N/A	#N/A
chr1:153666144	chr1	153665381	153666144	764	145	89	177.34	5.48	NR_107050-TSS_upstream2k_5k	NR_107050-TSS	upstream2k_5k	#N/A	#N/A
chr1:153670716	chr1	153670150	153670716	567	240	52	78.14	4.69	NA
chr1:153680679	chr1	153679939	153680679	741	282	98	335.42	12.63	NA
chr1:153701306	chr1	153700159	153701306	1148	965	130	324.58	7.34	NM_023015-TSS_upstream2k	NM_023015-TSS	upstream2k	#N/A	#N/A
chr1:153701306	chr1	153700159	153701306	1148	965	130	324.58	7.34	NM_023015-TSS_downstream2k	NM_023015-TSS	downstream2k	#N/A	#N/A
chr1:153746281	chr1	153745656	153746281	626	185	79	128.54	4.78	NM_024330-TSS_upstream2k_5k	NM_024330-TSS	upstream2k_5k	#N/A	#N/A
chr1:153746281	chr1	153745656	153746281	626	185	79	128.54	4.78	NM_024330-TSS_upstream2k	NM_024330-TSS	upstream2k	#N/A	#N/A
chr1:153767877	chr1	153767429	153767877	449	314	46	86.94	5.25	NA
chr1:153779080	chr1	153778639	153779080	442	392	43	77.06	4.82	NM_020699-TSS_upstream2k	NM_020699-TSS	upstream2k	#N/A	#N/A
chr1:153780009	chr1	153779415	153780009	595	468	73	175.08	7.35	NM_020699-TSS_upstream2k_5k	NM_020699-TSS	upstream2k_5k	#N/A	#N/A
chr1:153895418	chr1	153894739	153895418	680	401	95	285.14	8.43	NA
chr1:153905549	chr1	153905342	153905549	208	80	21	62.26	7.99	NM_014856-TSS_upstream2k_5k	NM_014856-TSS	upstream2k_5k	#N/A	#N/A
chr1:153919061	chr1	153918033	153919061	1029	444	118	230.09	6.03	NM_181715-TSS_downstream2k_5k	NM_181715-TSS	downstream2k_5k	#N/A	#N/A
chr1:153919061	chr1	153918033	153919061	1029	444	118	230.09	6.03	NM_181715-TSS_downstream2k	NM_181715-TSS	downstream2k	#N/A	#N/A
chr1:153924275	chr1	153923873	153924275	403	247	36	82.49	6.1	NM_181715-TSS_upstream2k_5k	NM_181715-TSS	upstream2k_5k	#N/A	#N/A
chr1:153930947	chr1	153930634	153930947	314	93	27	61.9	4.88	NR_106795-TSS_downstream2k_5k	NR_106795-TSS	downstream2k_5k	#N/A	#N/A
chr1:153930947	chr1	153930634	153930947	314	93	27	61.9	4.88	NM_014437-TSS_downstream2k	NM_014437-TSS	downstream2k	#N/A	#N/A
chr1:153930947	chr1	153930634	153930947	314	93	27	61.9	4.88	NM_001271961-TSS_downstream2k	NM_001271961-TSS	downstream2k	#N/A	#N/A
chr1:153930947	chr1	153930634	153930947	314	93	27	61.9	4.88	NM_001271960-TSS_downstream2k	NM_001271960-TSS	downstream2k	#N/A	#N/A
chr1:153930947	chr1	153930634	153930947	314	93	27	61.9	4.88	NM_001271959-TSS_downstream2k	NM_001271959-TSS	downstream2k	#N/A	#N/A
chr1:153930947	chr1	153930634	153930947	314	93	27	61.9	4.88	NM_001271958-TSS_downstream2k	NM_001271958-TSS	downstream2k	#N/A	#N/A
chr1:153930947	chr1	153930634	153930947	314	93	27	61.9	4.88	NM_001271957-TSS_downstream2k	NM_001271957-TSS	downstream2k	#N/A	#N/A
chr1:153958782	chr1	153958507	153958782	276	160	23	54.25	5.02	NR_073553-TSS_upstream2k_5k	NR_073553-TSS	upstream2k_5k	#N/A	#N/A
chr1:153958782	chr1	153958507	153958782	276	160	23	54.25	5.02	NM_002870-TSS_upstream2k_5k	NM_002870-TSS	upstream2k_5k	#N/A	#N/A
chr1:153958782	chr1	153958507	153958782	276	160	23	54.25	5.02	NM_001272038-TSS_upstream2k_5k	NM_001272038-TSS	upstream2k_5k	#N/A	#N/A
chr1:153958782	chr1	153958507	153958782	276	160	23	54.25	5.02	NM_001030-TSS_upstream2k_5k	NM_001030-TSS	upstream2k_5k	#N/A	#N/A
chr1:154155551	chr1	154154784	154155551	768	138	78	178.3	8.42	NR_103460-TSS_downstream2k_5k	NR_103460-TSS	downstream2k_5k	#N/A	#N/A
chr1:154241998	chr1	154241754	154241998	245	128	23	70.15	6.89	NM_006118-TSS_upstream2k_5k	NM_006118-TSS	upstream2k_5k	#N/A	#N/A
chr1:154241998	chr1	154241754	154241998	245	128	23	70.15	6.89	NM_001018837-TSS_upstream2k_5k	NM_001018837-TSS	upstream2k_5k	#N/A	#N/A
chr1:154298063	chr1	154297085	154298063	979	207	121	177.57	5.43	NM_080429-TSS_downstream2k_5k	NM_080429-TSS	downstream2k_5k	#N/A	#N/A
chr1:154298063	chr1	154297085	154298063	979	207	121	177.57	5.43	NM_020452-TSS_upstream2k_5k	NM_020452-TSS	upstream2k_5k	#N/A	#N/A
chr1:154298063	chr1	154297085	154298063	979	207	121	177.57	5.43	NM_001005855-TSS_upstream2k	NM_001005855-TSS	upstream2k	#N/A	#N/A
chr1:154298063	chr1	154297085	154298063	979	207	121	177.57	5.43	NM_001005855-TSS_downstream2k	NM_001005855-TSS	downstream2k	#N/A	#N/A
chr1:154358451	chr1	154357802	154358451	650	385	102	366.18	14.55	NA
chr1:154474255	chr1	154473572	154474255	684	404	69	145.32	6.47	NM_182499-TSS_upstream2k	NM_182499-TSS	upstream2k	#N/A	#N/A
chr1:154474255	chr1	154473572	154474255	684	404	69	145.32	6.47	NM_001098475-TSS_upstream2k	NM_001098475-TSS	upstream2k	#N/A	#N/A
chr1:154492516	chr1	154492047	154492516	470	229	50	141.76	7.55	NA
chr1:154541311	chr1	154540884	154541311	428	122	44	80.25	4.16	NM_000748-TSS_downstream2k	NM_000748-TSS	downstream2k	#N/A	#N/A
chr1:154614470	chr1	154614141	154614470	330	212	31	86.07	7.72	NA
chr1:154706589	chr1	154706009	154706589	581	427	53	120.65	5.57	NA
chr1:154729296	chr1	154728021	154729296	1276	734	408	1259.15	10.85	NA
chr1:154781351	chr1	154781021	154781351	331	116	30	63.74	5.56	NA
chr1:154870719	chr1	154870249	154870719	471	251	45	95.9	5.54	NA
chr1:154934114	chr1	154933527	154934114	588	402	66	141.2	5.38	NM_183001-TSS_downstream2k	NM_183001-TSS	downstream2k	#N/A	#N/A
chr1:154934114	chr1	154933527	154934114	588	402	66	141.2	5.38	NM_138300-TSS_upstream2k_5k	NM_138300-TSS	upstream2k_5k	#N/A	#N/A
chr1:154934114	chr1	154933527	154934114	588	402	66	141.2	5.38	NM_003029-TSS_downstream2k	NM_003029-TSS	downstream2k	#N/A	#N/A
chr1:154934114	chr1	154933527	154934114	588	402	66	141.2	5.38	NM_001202859-TSS_downstream2k	NM_001202859-TSS	downstream2k	#N/A	#N/A
chr1:154934114	chr1	154933527	154934114	588	402	66	141.2	5.38	NM_001130041-TSS_downstream2k	NM_001130041-TSS	downstream2k	#N/A	#N/A
chr1:154934114	chr1	154933527	154934114	588	402	66	141.2	5.38	NM_001130040-TSS_downstream2k	NM_001130040-TSS	downstream2k	#N/A	#N/A
chr1:154943463	chr1	154943125	154943463	339	198	30	58.19	5.35	NR_036212-TSS_upstream2k_5k	NR_036212-TSS	upstream2k_5k	#N/A	#N/A
chr1:154943463	chr1	154943125	154943463	339	198	30	58.19	5.35	NR_024163-TSS_upstream2k_5k	NR_024163-TSS	upstream2k_5k	#N/A	#N/A
chr1:154943463	chr1	154943125	154943463	339	198	30	58.19	5.35	NM_001826-TSS_upstream2k_5k	NM_001826-TSS	upstream2k_5k	#N/A	#N/A
chr1:154981555	chr1	154980314	154981555	1242	490	162	131.28	4.48	NA
chr1:154983057	chr1	154982225	154983057	833	464	95	53.7	3.11	NA
chr1:154990098	chr1	154989233	154990098	866	647	112	147.88	4.89	NM_144622-TSS_downstream2k	NM_144622-TSS	downstream2k	#N/A	#N/A
chr1:155002877	chr1	155001548	155002877	1330	415	158	265.86	6.18	NM_152494-TSS_upstream2k_5k	NM_152494-TSS	upstream2k_5k	#N/A	#N/A
chr1:155002877	chr1	155001548	155002877	1330	415	158	265.86	6.18	NM_001143687-TSS_upstream2k_5k	NM_001143687-TSS	upstream2k_5k	#N/A	#N/A
chr1:155024698	chr1	155023846	155024698	853	718	90	144.55	5.28	NR_048579-TSS_downstream2k	NR_048579-TSS	downstream2k	#N/A	#N/A
chr1:155024698	chr1	155023846	155024698	853	718	90	144.55	5.28	NR_048578-TSS_downstream2k	NR_048578-TSS	downstream2k	#N/A	#N/A
chr1:155024698	chr1	155023846	155024698	853	718	90	144.55	5.28	NR_048577-TSS_downstream2k	NR_048577-TSS	downstream2k	#N/A	#N/A
chr1:155024698	chr1	155023846	155024698	853	718	90	144.55	5.28	NM_207197-TSS_downstream2k	NM_207197-TSS	downstream2k	#N/A	#N/A
chr1:155024698	chr1	155023846	155024698	853	718	90	144.55	5.28	NM_207196-TSS_downstream2k	NM_207196-TSS	downstream2k	#N/A	#N/A
chr1:155024698	chr1	155023846	155024698	853	718	90	144.55	5.28	NM_207195-TSS_downstream2k	NM_207195-TSS	downstream2k	#N/A	#N/A
chr1:155024698	chr1	155023846	155024698	853	718	90	144.55	5.28	NM_207194-TSS_downstream2k	NM_207194-TSS	downstream2k	#N/A	#N/A
chr1:155024698	chr1	155023846	155024698	853	718	90	144.55	5.28	NM_207191-TSS_downstream2k	NM_207191-TSS	downstream2k	#N/A	#N/A
chr1:155024698	chr1	155023846	155024698	853	718	90	144.55	5.28	NM_003815-TSS_downstream2k	NM_003815-TSS	downstream2k	#N/A	#N/A
chr1:155024698	chr1	155023846	155024698	853	718	90	144.55	5.28	NM_001261466-TSS_downstream2k	NM_001261466-TSS	downstream2k	#N/A	#N/A
chr1:155024698	chr1	155023846	155024698	853	718	90	144.55	5.28	NM_001261465-TSS_downstream2k	NM_001261465-TSS	downstream2k	#N/A	#N/A
chr1:155024698	chr1	155023846	155024698	853	718	90	144.55	5.28	NM_001261464-TSS_downstream2k	NM_001261464-TSS	downstream2k	#N/A	#N/A
chr1:155041938	chr1	155041155	155041938	784	320	122	244.1	7.31	NM_182690-TSS_downstream2k_5k	NM_182690-TSS	downstream2k_5k	#N/A	#N/A
chr1:155041938	chr1	155041155	155041938	784	320	122	244.1	7.31	NM_182689-TSS_downstream2k_5k	NM_182689-TSS	downstream2k_5k	#N/A	#N/A
chr1:155041938	chr1	155041155	155041938	784	320	122	244.1	7.31	NM_005227-TSS_downstream2k_5k	NM_005227-TSS	downstream2k_5k	#N/A	#N/A
chr1:155042832	chr1	155042098	155042832	735	544	91	128.5	4.89	NA
chr1:155053393	chr1	155052421	155053393	973	815	115	113.98	4.05	NM_004952-TSS_downstream2k_5k	NM_004952-TSS	downstream2k_5k	#N/A	#N/A
chr1:155053393	chr1	155052421	155053393	973	815	115	113.98	4.05	NM_004952-TSS_downstream2k	NM_004952-TSS	downstream2k	#N/A	#N/A
chr1:155055778	chr1	155054695	155055778	1084	332	142	148.1	4.35	NM_004952-TSS_downstream2k_5k	NM_004952-TSS	downstream2k_5k	#N/A	#N/A
chr1:155058772	chr1	155058147	155058772	626	136	66	66.48	3.74	NA
chr1:155081688	chr1	155080887	155081688	802	389	141	356.85	14.75	NA
chr1:155103105	chr1	155102357	155103105	749	386	85	180.81	7.54	NM_182685-TSS_downstream2k_5k	NM_182685-TSS	downstream2k_5k	#N/A	#N/A
chr1:155103105	chr1	155102357	155103105	749	386	85	180.81	7.54	NM_004428-TSS_downstream2k_5k	NM_004428-TSS	downstream2k_5k	#N/A	#N/A
chr1:155103105	chr1	155102357	155103105	749	386	85	180.81	7.54	NM_001287592-TSS_upstream2k_5k	NM_001287592-TSS	upstream2k_5k	#N/A	#N/A
chr1:155103105	chr1	155102357	155103105	749	386	85	180.81	7.54	NM_001287591-TSS_upstream2k_5k	NM_001287591-TSS	upstream2k_5k	#N/A	#N/A
chr1:155103105	chr1	155102357	155103105	749	386	85	180.81	7.54	NM_001287590-TSS_upstream2k_5k	NM_001287590-TSS	upstream2k_5k	#N/A	#N/A
chr1:155109046	chr1	155108486	155109046	561	475	50	93.57	5.49	NM_153741-TSS_downstream2k_5k	NM_153741-TSS	downstream2k_5k	#N/A	#N/A
chr1:155109046	chr1	155108486	155109046	561	475	50	93.57	5.49	NM_018973-TSS_downstream2k_5k	NM_018973-TSS	downstream2k_5k	#N/A	#N/A
chr1:155109046	chr1	155108486	155109046	561	475	50	93.57	5.49	NM_018845-TSS_downstream2k	NM_018845-TSS	downstream2k	#N/A	#N/A
chr1:155109046	chr1	155108486	155109046	561	475	50	93.57	5.49	NM_001287592-TSS_downstream2k	NM_001287592-TSS	downstream2k	#N/A	#N/A
chr1:155109046	chr1	155108486	155109046	561	475	50	93.57	5.49	NM_001287591-TSS_downstream2k	NM_001287591-TSS	downstream2k	#N/A	#N/A
chr1:155109046	chr1	155108486	155109046	561	475	50	93.57	5.49	NM_001287590-TSS_downstream2k	NM_001287590-TSS	downstream2k	#N/A	#N/A
chr1:155109046	chr1	155108486	155109046	561	475	50	93.57	5.49	NM_001287589-TSS_downstream2k	NM_001287589-TSS	downstream2k	#N/A	#N/A
chr1:155109046	chr1	155108486	155109046	561	475	50	93.57	5.49	NM_001287588-TSS_downstream2k	NM_001287588-TSS	downstream2k	#N/A	#N/A
chr1:155109046	chr1	155108486	155109046	561	475	50	93.57	5.49	NM_001287587-TSS_downstream2k	NM_001287587-TSS	downstream2k	#N/A	#N/A
chr1:155109046	chr1	155108486	155109046	561	475	50	93.57	5.49	NM_001287586-TSS_downstream2k	NM_001287586-TSS	downstream2k	#N/A	#N/A
chr1:155109046	chr1	155108486	155109046	561	475	50	93.57	5.49	NM_001122839-TSS_downstream2k	NM_001122839-TSS	downstream2k	#N/A	#N/A
chr1:155109046	chr1	155108486	155109046	561	475	50	93.57	5.49	NM_001122837-TSS_downstream2k	NM_001122837-TSS	downstream2k	#N/A	#N/A
chr1:155161666	chr1	155161155	155161666	512	228	73	135.03	6.32	NR_045553-TSS_downstream2k_5k	NR_045553-TSS	downstream2k_5k	NR_045553-TSS_downstream2k_5k	NR_045553-TSS_downstream2k_5k
chr1:155161666	chr1	155161155	155161666	512	228	73	135.03	6.32	NR_030281-TSS_upstream2k_5k	NR_030281-TSS	upstream2k_5k	NR_030281-TSS_upstream2k_5k	NR_030281-TSS_upstream2k_5k
chr1:155161666	chr1	155161155	155161666	512	228	73	135.03	6.32	NM_007112-TSS_downstream2k_5k	NM_007112-TSS	downstream2k_5k	NM_007112-TSS_downstream2k_5k	NM_007112-TSS_downstream2k_5k
chr1:155161666	chr1	155161155	155161666	512	228	73	135.03	6.32	NM_002456-TSS_upstream2k_5k	NM_002456-TSS	upstream2k_5k	NM_002456-TSS_upstream2k_5k	NM_002456-TSS_upstream2k_5k
chr1:155161666	chr1	155161155	155161666	512	228	73	135.03	6.32	NM_001252608-TSS_downstream2k_5k	NM_001252608-TSS	downstream2k_5k	NM_001252608-TSS_downstream2k_5k	NM_001252608-TSS_downstream2k_5k
chr1:155161666	chr1	155161155	155161666	512	228	73	135.03	6.32	NM_001252607-TSS_downstream2k_5k	NM_001252607-TSS	downstream2k_5k	NM_001252607-TSS_downstream2k_5k	NM_001252607-TSS_downstream2k_5k
chr1:155161666	chr1	155161155	155161666	512	228	73	135.03	6.32	NM_001204297-TSS_upstream2k_5k	NM_001204297-TSS	upstream2k_5k	NM_001204297-TSS_upstream2k_5k	NM_001204297-TSS_upstream2k_5k
chr1:155161666	chr1	155161155	155161666	512	228	73	135.03	6.32	NM_001204296-TSS_upstream2k_5k	NM_001204296-TSS	upstream2k_5k	NM_001204296-TSS_upstream2k_5k	NM_001204296-TSS_upstream2k_5k
chr1:155161666	chr1	155161155	155161666	512	228	73	135.03	6.32	NM_001204295-TSS_upstream2k_5k	NM_001204295-TSS	upstream2k_5k	NM_001204295-TSS_upstream2k_5k	NM_001204295-TSS_upstream2k_5k
chr1:155161666	chr1	155161155	155161666	512	228	73	135.03	6.32	NM_001204294-TSS_upstream2k_5k	NM_001204294-TSS	upstream2k_5k	NM_001204294-TSS_upstream2k_5k	NM_001204294-TSS_upstream2k_5k
chr1:155161666	chr1	155161155	155161666	512	228	73	135.03	6.32	NM_001204293-TSS_upstream2k_5k	NM_001204293-TSS	upstream2k_5k	NM_001204293-TSS_upstream2k_5k	NM_001204293-TSS_upstream2k_5k
chr1:155161666	chr1	155161155	155161666	512	228	73	135.03	6.32	NM_001204292-TSS_upstream2k_5k	NM_001204292-TSS	upstream2k_5k	NM_001204292-TSS_upstream2k_5k	NM_001204292-TSS_upstream2k_5k
chr1:155161666	chr1	155161155	155161666	512	228	73	135.03	6.32	NM_001204291-TSS_upstream2k_5k	NM_001204291-TSS	upstream2k_5k	NM_001204291-TSS_upstream2k_5k	NM_001204291-TSS_upstream2k_5k
chr1:155161666	chr1	155161155	155161666	512	228	73	135.03	6.32	NM_001204290-TSS_upstream2k_5k	NM_001204290-TSS	upstream2k_5k	NM_001204290-TSS_upstream2k_5k	NM_001204290-TSS_upstream2k_5k
chr1:155161666	chr1	155161155	155161666	512	228	73	135.03	6.32	NM_001204289-TSS_upstream2k_5k	NM_001204289-TSS	upstream2k_5k	NM_001204289-TSS_upstream2k_5k	NM_001204289-TSS_upstream2k_5k
chr1:155161666	chr1	155161155	155161666	512	228	73	135.03	6.32	NM_001204288-TSS_upstream2k_5k	NM_001204288-TSS	upstream2k_5k	NM_001204288-TSS_upstream2k_5k	NM_001204288-TSS_upstream2k_5k
chr1:155161666	chr1	155161155	155161666	512	228	73	135.03	6.32	NM_001204287-TSS_upstream2k_5k	NM_001204287-TSS	upstream2k_5k	NM_001204287-TSS_upstream2k_5k	NM_001204287-TSS_upstream2k_5k
chr1:155161666	chr1	155161155	155161666	512	228	73	135.03	6.32	NM_001204286-TSS_upstream2k_5k	NM_001204286-TSS	upstream2k_5k	NM_001204286-TSS_upstream2k_5k	NM_001204286-TSS_upstream2k_5k
chr1:155161666	chr1	155161155	155161666	512	228	73	135.03	6.32	NM_001204285-TSS_upstream2k_5k	NM_001204285-TSS	upstream2k_5k	NM_001204285-TSS_upstream2k_5k	NM_001204285-TSS_upstream2k_5k
chr1:155161666	chr1	155161155	155161666	512	228	73	135.03	6.32	NM_001044393-TSS_upstream2k_5k	NM_001044393-TSS	upstream2k_5k	#N/A	#N/A
chr1:155161666	chr1	155161155	155161666	512	228	73	135.03	6.32	NM_001044392-TSS_upstream2k_5k	NM_001044392-TSS	upstream2k_5k	#N/A	#N/A
chr1:155161666	chr1	155161155	155161666	512	228	73	135.03	6.32	NM_001044391-TSS_upstream2k_5k	NM_001044391-TSS	upstream2k_5k	#N/A	#N/A
chr1:155161666	chr1	155161155	155161666	512	228	73	135.03	6.32	NM_001044390-TSS_upstream2k_5k	NM_001044390-TSS	upstream2k_5k	#N/A	#N/A
chr1:155161666	chr1	155161155	155161666	512	228	73	135.03	6.32	NM_001018017-TSS_upstream2k_5k	NM_001018017-TSS	upstream2k_5k	#N/A	#N/A
chr1:155161666	chr1	155161155	155161666	512	228	73	135.03	6.32	NM_001018016-TSS_upstream2k_5k	NM_001018016-TSS	upstream2k_5k	#N/A	#N/A
chr1:155163131	chr1	155162332	155163131	800	519	118	226.17	6.77	NR_045553-TSS_downstream2k_5k	NR_045553-TSS	downstream2k_5k	NR_045553-TSS_downstream2k_5k	NR_045553-TSS_downstream2k_5k
chr1:155163131	chr1	155162332	155163131	800	519	118	226.17	6.77	NR_030281-TSS_upstream2k_5k	NR_030281-TSS	upstream2k_5k	NR_030281-TSS_upstream2k_5k	NR_030281-TSS_upstream2k_5k
chr1:155163131	chr1	155162332	155163131	800	519	118	226.17	6.77	NR_030281-TSS_upstream2k	NR_030281-TSS	upstream2k	#N/A	#N/A
chr1:155163131	chr1	155162332	155163131	800	519	118	226.17	6.77	NM_007112-TSS_downstream2k_5k	NM_007112-TSS	downstream2k_5k	NM_007112-TSS_downstream2k_5k	NM_007112-TSS_downstream2k_5k
chr1:155163131	chr1	155162332	155163131	800	519	118	226.17	6.77	NM_002456-TSS_upstream2k_5k	NM_002456-TSS	upstream2k_5k	NM_002456-TSS_upstream2k_5k	NM_002456-TSS_upstream2k_5k
chr1:155163131	chr1	155162332	155163131	800	519	118	226.17	6.77	NM_001252608-TSS_downstream2k_5k	NM_001252608-TSS	downstream2k_5k	NM_001252608-TSS_downstream2k_5k	NM_001252608-TSS_downstream2k_5k
chr1:155163131	chr1	155162332	155163131	800	519	118	226.17	6.77	NM_001252607-TSS_downstream2k_5k	NM_001252607-TSS	downstream2k_5k	NM_001252607-TSS_downstream2k_5k	NM_001252607-TSS_downstream2k_5k
chr1:155163131	chr1	155162332	155163131	800	519	118	226.17	6.77	NM_001204297-TSS_upstream2k_5k	NM_001204297-TSS	upstream2k_5k	NM_001204297-TSS_upstream2k_5k	NM_001204297-TSS_upstream2k_5k
chr1:155163131	chr1	155162332	155163131	800	519	118	226.17	6.77	NM_001204296-TSS_upstream2k_5k	NM_001204296-TSS	upstream2k_5k	NM_001204296-TSS_upstream2k_5k	NM_001204296-TSS_upstream2k_5k
chr1:155163131	chr1	155162332	155163131	800	519	118	226.17	6.77	NM_001204295-TSS_upstream2k_5k	NM_001204295-TSS	upstream2k_5k	NM_001204295-TSS_upstream2k_5k	NM_001204295-TSS_upstream2k_5k
chr1:155163131	chr1	155162332	155163131	800	519	118	226.17	6.77	NM_001204294-TSS_upstream2k_5k	NM_001204294-TSS	upstream2k_5k	NM_001204294-TSS_upstream2k_5k	NM_001204294-TSS_upstream2k_5k
chr1:155163131	chr1	155162332	155163131	800	519	118	226.17	6.77	NM_001204293-TSS_upstream2k_5k	NM_001204293-TSS	upstream2k_5k	NM_001204293-TSS_upstream2k_5k	NM_001204293-TSS_upstream2k_5k
chr1:155163131	chr1	155162332	155163131	800	519	118	226.17	6.77	NM_001204292-TSS_upstream2k_5k	NM_001204292-TSS	upstream2k_5k	NM_001204292-TSS_upstream2k_5k	NM_001204292-TSS_upstream2k_5k
chr1:155163131	chr1	155162332	155163131	800	519	118	226.17	6.77	NM_001204291-TSS_upstream2k_5k	NM_001204291-TSS	upstream2k_5k	NM_001204291-TSS_upstream2k_5k	NM_001204291-TSS_upstream2k_5k
chr1:155163131	chr1	155162332	155163131	800	519	118	226.17	6.77	NM_001204290-TSS_upstream2k_5k	NM_001204290-TSS	upstream2k_5k	NM_001204290-TSS_upstream2k_5k	NM_001204290-TSS_upstream2k_5k
chr1:155163131	chr1	155162332	155163131	800	519	118	226.17	6.77	NM_001204289-TSS_upstream2k_5k	NM_001204289-TSS	upstream2k_5k	NM_001204289-TSS_upstream2k_5k	NM_001204289-TSS_upstream2k_5k
chr1:155163131	chr1	155162332	155163131	800	519	118	226.17	6.77	NM_001204288-TSS_upstream2k_5k	NM_001204288-TSS	upstream2k_5k	NM_001204288-TSS_upstream2k_5k	NM_001204288-TSS_upstream2k_5k
chr1:155163131	chr1	155162332	155163131	800	519	118	226.17	6.77	NM_001204287-TSS_upstream2k_5k	NM_001204287-TSS	upstream2k_5k	NM_001204287-TSS_upstream2k_5k	NM_001204287-TSS_upstream2k_5k
chr1:155163131	chr1	155162332	155163131	800	519	118	226.17	6.77	NM_001204286-TSS_upstream2k_5k	NM_001204286-TSS	upstream2k_5k	NM_001204286-TSS_upstream2k_5k	NM_001204286-TSS_upstream2k_5k
chr1:155163131	chr1	155162332	155163131	800	519	118	226.17	6.77	NM_001204285-TSS_upstream2k_5k	NM_001204285-TSS	upstream2k_5k	NM_001204285-TSS_upstream2k_5k	NM_001204285-TSS_upstream2k_5k
chr1:155163131	chr1	155162332	155163131	800	519	118	226.17	6.77	NM_001044393-TSS_upstream2k_5k	NM_001044393-TSS	upstream2k_5k	#N/A	#N/A
chr1:155163131	chr1	155162332	155163131	800	519	118	226.17	6.77	NM_001044392-TSS_upstream2k_5k	NM_001044392-TSS	upstream2k_5k	#N/A	#N/A
chr1:155163131	chr1	155162332	155163131	800	519	118	226.17	6.77	NM_001044391-TSS_upstream2k_5k	NM_001044391-TSS	upstream2k_5k	#N/A	#N/A
chr1:155163131	chr1	155162332	155163131	800	519	118	226.17	6.77	NM_001044390-TSS_upstream2k_5k	NM_001044390-TSS	upstream2k_5k	#N/A	#N/A
chr1:155163131	chr1	155162332	155163131	800	519	118	226.17	6.77	NM_001018017-TSS_upstream2k_5k	NM_001018017-TSS	upstream2k_5k	#N/A	#N/A
chr1:155163131	chr1	155162332	155163131	800	519	118	226.17	6.77	NM_001018016-TSS_upstream2k_5k	NM_001018016-TSS	upstream2k_5k	#N/A	#N/A
chr1:155181567	chr1	155181132	155181567	436	214	45	69.15	4.16	NR_002188-TSS_downstream2k_5k	NR_002188-TSS	downstream2k_5k	#N/A	#N/A
chr1:155181567	chr1	155181132	155181567	436	214	45	69.15	4.16	NM_198883-TSS_downstream2k_5k	NM_198883-TSS	downstream2k_5k	#N/A	#N/A
chr1:155181567	chr1	155181132	155181567	436	214	45	69.15	4.16	NM_002455-TSS_downstream2k_5k	NM_002455-TSS	downstream2k_5k	#N/A	#N/A
chr1:155197922	chr1	155197553	155197922	370	221	46	62.79	4.86	NA
chr1:155224731	chr1	155224242	155224731	490	373	57	115.5	5.39	NM_052837-TSS_downstream2k	NM_052837-TSS	downstream2k	#N/A	#N/A
chr1:155224731	chr1	155224242	155224731	490	373	57	115.5	5.39	NM_005698-TSS_downstream2k	NM_005698-TSS	downstream2k	#N/A	#N/A
chr1:155225413	chr1	155224969	155225413	445	108	44	71.22	4.91	NM_052837-TSS_downstream2k	NM_052837-TSS	downstream2k	#N/A	#N/A
chr1:155225413	chr1	155224969	155225413	445	108	44	71.22	4.91	NM_005698-TSS_downstream2k	NM_005698-TSS	downstream2k	#N/A	#N/A
chr1:155293469	chr1	155292513	155293469	957	510	106	121.1	5.65	NR_103478-TSS_upstream2k	NR_103478-TSS	upstream2k	#N/A	#N/A
chr1:155293469	chr1	155292513	155293469	957	510	106	121.1	5.65	NM_014328-TSS_upstream2k	NM_014328-TSS	upstream2k	#N/A	#N/A
chr1:155293469	chr1	155292513	155293469	957	510	106	121.1	5.65	NM_001278230-TSS_upstream2k	NM_001278230-TSS	upstream2k	#N/A	#N/A
chr1:155293469	chr1	155292513	155293469	957	510	106	121.1	5.65	NM_001278229-TSS_upstream2k	NM_001278229-TSS	upstream2k	#N/A	#N/A
chr1:155293469	chr1	155292513	155293469	957	510	106	121.1	5.65	NM_001278228-TSS_upstream2k	NM_001278228-TSS	upstream2k	#N/A	#N/A
chr1:155293469	chr1	155292513	155293469	957	510	106	121.1	5.65	NM_001278227-TSS_upstream2k	NM_001278227-TSS	upstream2k	#N/A	#N/A
chr1:155293469	chr1	155292513	155293469	957	510	106	121.1	5.65	NM_001105205-TSS_upstream2k	NM_001105205-TSS	upstream2k	#N/A	#N/A
chr1:155293469	chr1	155292513	155293469	957	510	106	121.1	5.65	NM_001105204-TSS_downstream2k_5k	NM_001105204-TSS	downstream2k_5k	#N/A	#N/A
chr1:155293469	chr1	155292513	155293469	957	510	106	121.1	5.65	NM_001105204-TSS_downstream2k	NM_001105204-TSS	downstream2k	#N/A	#N/A
chr1:155293469	chr1	155292513	155293469	957	510	106	121.1	5.65	NM_001105203-TSS_downstream2k_5k	NM_001105203-TSS	downstream2k_5k	#N/A	#N/A
chr1:155293469	chr1	155292513	155293469	957	510	106	121.1	5.65	NM_001105203-TSS_downstream2k	NM_001105203-TSS	downstream2k	#N/A	#N/A
chr1:155293469	chr1	155292513	155293469	957	510	106	121.1	5.65	NM_001039517-TSS_upstream2k_5k	NM_001039517-TSS	upstream2k_5k	#N/A	#N/A
chr1:155532762	chr1	155532329	155532762	434	273	55	163.78	10.01	NR_027023-TSS_downstream2k	NR_027023-TSS	downstream2k	#N/A	#N/A
chr1:155658594	chr1	155657978	155658594	617	460	67	176.88	7.13	NM_033657-TSS_upstream2k	NM_033657-TSS	upstream2k	#N/A	#N/A
chr1:155658594	chr1	155657978	155658594	617	460	67	176.88	7.13	NM_004632-TSS_upstream2k	NM_004632-TSS	upstream2k	#N/A	#N/A
chr1:155658594	chr1	155657978	155658594	617	460	67	176.88	7.13	NM_001199851-TSS_upstream2k	NM_001199851-TSS	upstream2k	#N/A	#N/A
chr1:155658594	chr1	155657978	155658594	617	460	67	176.88	7.13	NM_001199850-TSS_upstream2k	NM_001199850-TSS	upstream2k	#N/A	#N/A
chr1:155658594	chr1	155657978	155658594	617	460	67	176.88	7.13	NM_001199849-TSS_upstream2k	NM_001199849-TSS	upstream2k	#N/A	#N/A
chr1:155803886	chr1	155803356	155803886	531	255	75	260.38	8.26	NA
chr1:155946225	chr1	155945373	155946225	853	480	125	215.39	7.39	NA
chr1:155948552	chr1	155948176	155948552	377	204	44	54.21	3.91	NA
chr1:156002953	chr1	156002333	156002953	621	414	81	240.66	7.76	NM_020131-TSS_downstream2k_5k	NM_020131-TSS	downstream2k_5k	#N/A	#N/A
chr1:156024022	chr1	156022914	156024022	1109	771	166	387.95	8.19	NM_014017-TSS_upstream2k	NM_014017-TSS	upstream2k	#N/A	#N/A
chr1:156024022	chr1	156022914	156024022	1109	771	166	387.95	8.19	NM_001145264-TSS_upstream2k	NM_001145264-TSS	upstream2k	#N/A	#N/A
chr1:156045096	chr1	156044318	156045096	779	524	92	73.27	3.66	NM_001093725-TSS_upstream2k_5k	NM_001093725-TSS	upstream2k_5k	#N/A	#N/A
chr1:156046488	chr1	156045132	156046488	1357	741	163	93.01	3.8	NM_001093725-TSS_upstream2k_5k	NM_001093725-TSS	upstream2k_5k	#N/A	#N/A
chr1:156050959	chr1	156049569	156050959	1391	707	172	108.52	3.82	NM_001282625-TSS_upstream2k_5k	NM_001282625-TSS	upstream2k_5k	#N/A	#N/A
chr1:156050959	chr1	156049569	156050959	1391	707	172	108.52	3.82	NM_001282625-TSS_upstream2k	NM_001282625-TSS	upstream2k	#N/A	#N/A
chr1:156051966	chr1	156050998	156051966	969	842	96	63.34	4.4	NM_001282625-TSS_upstream2k	NM_001282625-TSS	upstream2k	#N/A	#N/A
chr1:156074625	chr1	156072709	156074625	1917	506	254	266.03	5.3	NA
chr1:156075214	chr1	156074634	156075214	581	87	63	51.21	3.31	NA
chr1:156097227	chr1	156096387	156097227	841	438	108	241.02	7.25	NM_001282624-TSS_downstream2k	NM_001282624-TSS	downstream2k	#N/A	#N/A
chr1:156097227	chr1	156096387	156097227	841	438	108	241.02	7.25	NM_001257374-TSS_downstream2k	NM_001257374-TSS	downstream2k	#N/A	#N/A
chr1:156120382	chr1	156119496	156120382	887	557	131	227.2	6.04	NM_022367-TSS_upstream2k_5k	NM_022367-TSS	upstream2k_5k	#N/A	#N/A
chr1:156120382	chr1	156119496	156120382	887	557	131	227.2	6.04	NM_001193302-TSS_upstream2k_5k	NM_001193302-TSS	upstream2k_5k	#N/A	#N/A
chr1:156120382	chr1	156119496	156120382	887	557	131	227.2	6.04	NM_001193301-TSS_upstream2k	NM_001193301-TSS	upstream2k	#N/A	#N/A
chr1:156120382	chr1	156119496	156120382	887	557	131	227.2	6.04	NM_001193301-TSS_downstream2k	NM_001193301-TSS	downstream2k	#N/A	#N/A
chr1:156120382	chr1	156119496	156120382	887	557	131	227.2	6.04	NM_001193300-TSS_upstream2k_5k	NM_001193300-TSS	upstream2k_5k	#N/A	#N/A
chr1:156125916	chr1	156125387	156125916	530	415	54	68.14	3.85	NM_022367-TSS_downstream2k_5k	NM_022367-TSS	downstream2k_5k	#N/A	#N/A
chr1:156125916	chr1	156125387	156125916	530	415	54	68.14	3.85	NM_001193302-TSS_downstream2k_5k	NM_001193302-TSS	downstream2k_5k	#N/A	#N/A
chr1:156125916	chr1	156125387	156125916	530	415	54	68.14	3.85	NM_001193300-TSS_downstream2k_5k	NM_001193300-TSS	downstream2k_5k	#N/A	#N/A
chr1:156150910	chr1	156150580	156150910	331	120	36	105.94	6.76	NA
chr1:156186693	chr1	156186136	156186693	558	394	480	3100	26.46	NM_007221-TSS_downstream2k_5k	NM_007221-TSS	downstream2k_5k	NM_007221-TSS_downstream2k_5k	NM_007221-TSS_downstream2k_5k
chr1:156186693	chr1	156186136	156186693	558	394	480	3100	26.46	NM_001199664-TSS_downstream2k_5k	NM_001199664-TSS	downstream2k_5k	NM_001199664-TSS_downstream2k_5k	NM_001199664-TSS_downstream2k_5k
chr1:156186693	chr1	156186136	156186693	558	394	480	3100	26.46	NM_001199663-TSS_downstream2k_5k	NM_001199663-TSS	downstream2k_5k	NM_001199663-TSS_downstream2k_5k	NM_001199663-TSS_downstream2k_5k
chr1:156186693	chr1	156186136	156186693	558	394	480	3100	26.46	NM_001199662-TSS_downstream2k_5k	NM_001199662-TSS	downstream2k_5k	NM_001199662-TSS_downstream2k_5k	NM_001199662-TSS_downstream2k_5k
chr1:156186693	chr1	156186136	156186693	558	394	480	3100	26.46	NM_001199661-TSS_downstream2k_5k	NM_001199661-TSS	downstream2k_5k	NM_001199661-TSS_downstream2k_5k	NM_001199661-TSS_downstream2k_5k
chr1:156186693	chr1	156186136	156186693	558	394	480	3100	26.46	NM_001199654-TSS_downstream2k_5k	NM_001199654-TSS	downstream2k_5k	NM_001199654-TSS_downstream2k_5k	NM_001199654-TSS_downstream2k_5k
chr1:156186693	chr1	156186136	156186693	558	394	480	3100	26.46	NM_001199653-TSS_downstream2k_5k	NM_001199653-TSS	downstream2k_5k	NM_001199653-TSS_downstream2k_5k	NM_001199653-TSS_downstream2k_5k
chr1:156327386	chr1	156326809	156327386	578	214	73	200.03	6.36	NA
chr1:156348906	chr1	156347489	156348906	1418	1054	159	294.37	6.49	NA
chr1:156361161	chr1	156359769	156361161	1393	1005	156	197.94	5.55	NA
chr1:156372871	chr1	156371590	156372871	1282	580	151	128.97	4.16	NM_006365-TSS_downstream2k_5k	NM_006365-TSS	downstream2k_5k	#N/A	#N/A
chr1:156372871	chr1	156371590	156372871	1282	580	151	128.97	4.16	NM_006365-TSS_downstream2k	NM_006365-TSS	downstream2k	#N/A	#N/A
chr1:156376804	chr1	156375591	156376804	1214	800	162	205.43	4.4	NM_006365-TSS_upstream2k_5k	NM_006365-TSS	upstream2k_5k	#N/A	#N/A
chr1:156376804	chr1	156375591	156376804	1214	800	162	205.43	4.4	NM_006365-TSS_upstream2k	NM_006365-TSS	upstream2k	#N/A	#N/A
chr1:156401479	chr1	156400230	156401479	1250	777	209	434.48	9.57	NA
chr1:156434100	chr1	156433686	156434100	415	187	41	88.25	4.81	NM_005920-TSS_upstream2k	NM_005920-TSS	upstream2k	#N/A	#N/A
chr1:156434100	chr1	156433686	156434100	415	187	41	88.25	4.81	NM_001271629-TSS_upstream2k	NM_001271629-TSS	upstream2k	#N/A	#N/A
chr1:156470155	chr1	156468498	156470155	1658	370	202	310.46	6.1	NA
chr1:156593988	chr1	156593777	156593988	212	156	22	54.78	5.73	NM_021817-TSS_downstream2k_5k	NM_021817-TSS	downstream2k_5k	#N/A	#N/A
chr1:156594262	chr1	156594011	156594262	252	68	29	78.27	6.29	NM_021817-TSS_downstream2k_5k	NM_021817-TSS	downstream2k_5k	#N/A	#N/A
chr1:156608140	chr1	156607797	156608140	344	263	29	63.23	4.85	NM_198427-TSS_upstream2k_5k	NM_198427-TSS	upstream2k_5k	#N/A	#N/A
chr1:156608140	chr1	156607797	156608140	344	263	29	63.23	4.85	NM_021948-TSS_upstream2k_5k	NM_021948-TSS	upstream2k_5k	#N/A	#N/A
chr1:156640969	chr1	156638708	156640969	2262	1200	741	1277.94	8.75	NM_006617-TSS_upstream2k_5k	NM_006617-TSS	upstream2k_5k	#N/A	#N/A
chr1:156640969	chr1	156638708	156640969	2262	1200	741	1277.94	8.75	NM_006617-TSS_upstream2k	NM_006617-TSS	upstream2k	#N/A	#N/A
chr1:156663758	chr1	156661292	156663758	2467	829	418	665.99	7.44	NA
chr1:156678271	chr1	156677133	156678271	1139	204	154	115.86	3.45	NA
chr1:156680669	chr1	156679169	156680669	1501	599	261	347.51	6.72	NA
chr1:156721835	chr1	156721210	156721835	626	314	74	166.35	8.73	NA
chr1:156779844	chr1	156779525	156779844	320	134	34	62.97	4.83	NM_003975-TSS_upstream2k_5k	NM_003975-TSS	upstream2k_5k	#N/A	#N/A
chr1:156779844	chr1	156779525	156779844	320	134	34	62.97	4.83	NM_001161444-TSS_upstream2k_5k	NM_001161444-TSS	upstream2k_5k	#N/A	#N/A
chr1:156779844	chr1	156779525	156779844	320	134	34	62.97	4.83	NM_001161443-TSS_upstream2k_5k	NM_001161443-TSS	upstream2k_5k	#N/A	#N/A
chr1:156779844	chr1	156779525	156779844	320	134	34	62.97	4.83	NM_001161442-TSS_upstream2k_5k	NM_001161442-TSS	upstream2k_5k	#N/A	#N/A
chr1:156779844	chr1	156779525	156779844	320	134	34	62.97	4.83	NM_001161441-TSS_upstream2k_5k	NM_001161441-TSS	upstream2k_5k	#N/A	#N/A
chr1:156786082	chr1	156785745	156786082	338	189	30	53.31	5.04	NM_001007792-TSS_downstream2k	NM_001007792-TSS	downstream2k	#N/A	#N/A
chr1:156806904	chr1	156805809	156806904	1096	604	167	152.32	4.97	NM_014215-TSS_downstream2k_5k	NM_014215-TSS	downstream2k_5k	#N/A	#N/A
chr1:156811476	chr1	156809612	156811476	1865	517	274	197.48	3.87	NM_014215-TSS_upstream2k	NM_014215-TSS	upstream2k	#N/A	#N/A
chr1:156811476	chr1	156809612	156811476	1865	517	274	197.48	3.87	NM_014215-TSS_downstream2k	NM_014215-TSS	downstream2k	#N/A	#N/A
chr1:156828039	chr1	156827535	156828039	505	293	54	78.92	4.76	NM_002529-TSS_upstream2k_5k	NM_002529-TSS	upstream2k_5k	#N/A	#N/A
chr1:156828039	chr1	156827535	156828039	505	293	54	78.92	4.76	NM_001012331-TSS_upstream2k_5k	NM_001012331-TSS	upstream2k_5k	#N/A	#N/A
chr1:156831848	chr1	156831057	156831848	792	125	87	89.12	4.69	NM_002529-TSS_downstream2k	NM_002529-TSS	downstream2k	#N/A	#N/A
chr1:156831848	chr1	156831057	156831848	792	125	87	89.12	4.69	NM_001012331-TSS_downstream2k	NM_001012331-TSS	downstream2k	#N/A	#N/A
chr1:156836940	chr1	156835901	156836940	1040	313	146	173.77	4.9	NA
chr1:156838350	chr1	156837679	156838350	672	321	73	76.99	4.41	NA
chr1:156850989	chr1	156850382	156850989	608	251	59	80.63	4.67	NA
chr1:156855858	chr1	156855068	156855858	791	132	87	57.06	3.37	NA
chr1:156857778	chr1	156856705	156857778	1074	495	215	510.8	8.75	NA
chr1:156872235	chr1	156871637	156872235	599	236	83	164.02	6.09	NA
chr1:156894239	chr1	156892926	156894239	1314	965	181	135.4	4.38	NM_144702-TSS_downstream2k_5k	NM_144702-TSS	downstream2k_5k	#N/A	#N/A
chr1:156898828	chr1	156897605	156898828	1224	502	237	370.39	6.37	NA
chr1:157015912	chr1	157015238	157015912	675	354	70	164.1	5.68	NA
chr1:157063162	chr1	157061032	157063162	2131	1400	418	828.51	10.49	NM_001004341-TSS_upstream2k	NM_001004341-TSS	upstream2k	#N/A	#N/A
chr1:157063162	chr1	157061032	157063162	2131	1400	418	828.51	10.49	NM_001004341-TSS_downstream2k	NM_001004341-TSS	downstream2k	#N/A	#N/A
chr1:157084663	chr1	157084247	157084663	417	107	40	67.19	4.2	NA
chr1:157108596	chr1	157107750	157108596	847	502	129	333.78	7.34	NM_005240-TSS_upstream2k_5k	NM_005240-TSS	upstream2k_5k	#N/A	#N/A
chr1:157126223	chr1	157125392	157126223	832	534	104	204.08	5.52	NA
chr1:157142017	chr1	157141741	157142017	277	53	24	61.12	6.45	NA
chr1:157254570	chr1	157254001	157254570	570	143	66	155.74	6.11	NA
chr1:157389910	chr1	157389636	157389910	275	174	24	63.34	6.59	NA
chr1:157400153	chr1	157399945	157400153	209	83	17	54.2	7.8	NA
chr1:157668510	chr1	157668145	157668510	366	254	31	72.35	5.76	NA
chr1:157912025	chr1	157911579	157912025	447	99	36	81.54	5.37	NA
chr1:157926531	chr1	157926164	157926531	368	248	43	122.84	7.95	NA
chr1:157964576	chr1	157964140	157964576	437	143	41	53.68	4.15	NM_018240-TSS_downstream2k	NM_018240-TSS	downstream2k	#N/A	#N/A
chr1:157964576	chr1	157964140	157964576	437	143	41	53.68	4.15	NM_001286349-TSS_downstream2k	NM_001286349-TSS	downstream2k	#N/A	#N/A
chr1:157966035	chr1	157965578	157966035	458	146	47	65.23	4.37	NM_018240-TSS_downstream2k_5k	NM_018240-TSS	downstream2k_5k	#N/A	#N/A
chr1:157966035	chr1	157965578	157966035	458	146	47	65.23	4.37	NM_001286349-TSS_downstream2k_5k	NM_001286349-TSS	downstream2k_5k	#N/A	#N/A
chr1:157983920	chr1	157983612	157983920	309	177	28	57.28	5.36	NA
chr1:158030493	chr1	158029820	158030493	674	380	72	162.17	7.51	NA
chr1:158058914	chr1	158058534	158058914	381	140	30	55.73	3.71	NA
chr1:158088629	chr1	158088305	158088629	325	77	30	60.6	4.74	NA
chr1:159143194	chr1	159142641	159143194	554	145	90	271.89	8.18	NM_021189-TSS_downstream2k	NM_021189-TSS	downstream2k	#N/A	#N/A
chr1:159143194	chr1	159142641	159143194	554	145	90	271.89	8.18	NM_001127173-TSS_downstream2k	NM_001127173-TSS	downstream2k	#N/A	#N/A
chr1:159171528	chr1	159170546	159171528	983	373	132	323.74	7.99	NR_037870-TSS_upstream2k_5k	NR_037870-TSS	upstream2k_5k	#N/A	#N/A
chr1:159171528	chr1	159170546	159171528	983	373	132	323.74	7.99	NM_002036-TSS_upstream2k_5k	NM_002036-TSS	upstream2k_5k	#N/A	#N/A
chr1:159171528	chr1	159170546	159171528	983	373	132	323.74	7.99	NM_001122951-TSS_upstream2k_5k	NM_001122951-TSS	upstream2k_5k	#N/A	#N/A
chr1:159419688	chr1	159419538	159419688	151	105	13	51.99	7.79	NA
chr1:159708464	chr1	159708105	159708464	360	216	31	85.36	5.75	NA
chr1:159795551	chr1	159795306	159795551	246	123	22	53.14	5.31	NM_020125-TSS_upstream2k	NM_020125-TSS	upstream2k	#N/A	#N/A
chr1:159818121	chr1	159817672	159818121	450	401	38	66.08	4.3	NA
chr1:159825079	chr1	159823719	159825079	1361	656	297	801.22	12.14	NM_001013661-TSS_upstream2k	NM_001013661-TSS	upstream2k	#N/A	#N/A
chr1:159825079	chr1	159823719	159825079	1361	656	297	801.22	12.14	NM_001013661-TSS_downstream2k	NM_001013661-TSS	downstream2k	#N/A	#N/A
chr1:159863323	chr1	159863093	159863323	231	139	20	51.84	5.07	NA
chr1:159884178	chr1	159883569	159884178	610	369	71	171.93	6.75	NM_003564-TSS_downstream2k_5k	NM_003564-TSS	downstream2k_5k	#N/A	#N/A
chr1:159884178	chr1	159883569	159884178	610	369	71	171.93	6.75	NM_001277224-TSS_downstream2k_5k	NM_001277224-TSS	downstream2k_5k	#N/A	#N/A
chr1:159884178	chr1	159883569	159884178	610	369	71	171.93	6.75	NM_001277223-TSS_downstream2k_5k	NM_001277223-TSS	downstream2k_5k	#N/A	#N/A
chr1:159918461	chr1	159917382	159918461	1080	573	307	955.82	11.69	NM_033438-TSS_downstream2k_5k	NM_033438-TSS	downstream2k_5k	#N/A	#N/A
chr1:159918461	chr1	159917382	159918461	1080	573	307	955.82	11.69	NM_001146173-TSS_downstream2k_5k	NM_001146173-TSS	downstream2k_5k	#N/A	#N/A
chr1:159918461	chr1	159917382	159918461	1080	573	307	955.82	11.69	NM_001146172-TSS_downstream2k_5k	NM_001146172-TSS	downstream2k_5k	#N/A	#N/A
chr1:160058190	chr1	160057061	160058190	1130	613	228	397.45	6.52	NM_052868-TSS_downstream2k_5k	NM_052868-TSS	downstream2k_5k	#N/A	#N/A
chr1:160058190	chr1	160057061	160058190	1130	613	228	397.45	6.52	NM_001206665-TSS_downstream2k_5k	NM_001206665-TSS	downstream2k_5k	#N/A	#N/A
chr1:160062307	chr1	160061033	160062307	1275	995	148	81.63	3.62	NM_052868-TSS_upstream2k	NM_052868-TSS	upstream2k	#N/A	#N/A
chr1:160062307	chr1	160061033	160062307	1275	995	148	81.63	3.62	NM_052868-TSS_downstream2k	NM_052868-TSS	downstream2k	#N/A	#N/A
chr1:160062307	chr1	160061033	160062307	1275	995	148	81.63	3.62	NM_001206665-TSS_upstream2k	NM_001206665-TSS	upstream2k	#N/A	#N/A
chr1:160062307	chr1	160061033	160062307	1275	995	148	81.63	3.62	NM_001206665-TSS_downstream2k	NM_001206665-TSS	downstream2k	#N/A	#N/A
chr1:160086195	chr1	160085305	160086195	891	211	103	146.13	4.9	NM_000702-TSS_upstream2k	NM_000702-TSS	upstream2k	#N/A	#N/A
chr1:160086195	chr1	160085305	160086195	891	211	103	146.13	4.9	NM_000702-TSS_downstream2k	NM_000702-TSS	downstream2k	#N/A	#N/A
chr1:160175637	chr1	160174728	160175637	910	550	116	247.45	5.4	NR_123725-TSS_upstream2k_5k	NR_123725-TSS	upstream2k_5k	#N/A	#N/A
chr1:160175637	chr1	160174728	160175637	910	550	116	247.45	5.4	NR_123724-TSS_upstream2k	NR_123724-TSS	upstream2k	#N/A	#N/A
chr1:160175637	chr1	160174728	160175637	910	550	116	247.45	5.4	NR_123724-TSS_downstream2k	NR_123724-TSS	downstream2k	#N/A	#N/A
chr1:160175637	chr1	160174728	160175637	910	550	116	247.45	5.4	NM_003768-TSS_upstream2k	NM_003768-TSS	upstream2k	#N/A	#N/A
chr1:160175637	chr1	160174728	160175637	910	550	116	247.45	5.4	NM_003768-TSS_downstream2k	NM_003768-TSS	downstream2k	#N/A	#N/A
chr1:160175637	chr1	160174728	160175637	910	550	116	247.45	5.4	NM_001297578-TSS_upstream2k	NM_001297578-TSS	upstream2k	#N/A	#N/A
chr1:160175637	chr1	160174728	160175637	910	550	116	247.45	5.4	NM_001297578-TSS_downstream2k	NM_001297578-TSS	downstream2k	#N/A	#N/A
chr1:160175637	chr1	160174728	160175637	910	550	116	247.45	5.4	NM_001297577-TSS_upstream2k	NM_001297577-TSS	upstream2k	#N/A	#N/A
chr1:160175637	chr1	160174728	160175637	910	550	116	247.45	5.4	NM_001297577-TSS_downstream2k	NM_001297577-TSS	downstream2k	#N/A	#N/A
chr1:160175637	chr1	160174728	160175637	910	550	116	247.45	5.4	NM_001297576-TSS_upstream2k	NM_001297576-TSS	upstream2k	#N/A	#N/A
chr1:160175637	chr1	160174728	160175637	910	550	116	247.45	5.4	NM_001297576-TSS_downstream2k	NM_001297576-TSS	downstream2k	#N/A	#N/A
chr1:160337380	chr1	160336706	160337380	675	494	54	55.88	4.78	NM_005598-TSS_upstream2k	NM_005598-TSS	upstream2k	#N/A	#N/A
chr1:160337380	chr1	160336706	160337380	675	494	54	55.88	4.78	NM_005598-TSS_downstream2k	NM_005598-TSS	downstream2k	#N/A	#N/A
chr1:160345502	chr1	160344131	160345502	1372	684	154	231.42	6.87	NA
chr1:160370892	chr1	160370462	160370892	431	274	42	68.56	4.53	NM_020335-TSS_downstream2k	NM_020335-TSS	downstream2k	#N/A	#N/A
chr1:160375863	chr1	160375278	160375863	586	313	78	121.1	6.45	NM_020335-TSS_downstream2k_5k	NM_020335-TSS	downstream2k_5k	#N/A	#N/A
chr1:160379418	chr1	160378669	160379418	750	418	92	137.94	6.19	NA
chr1:160845417	chr1	160845093	160845417	325	229	31	67.96	4.88	NM_017625-TSS_downstream2k	NM_017625-TSS	downstream2k	#N/A	#N/A
chr1:160845926	chr1	160845422	160845926	505	179	69	213.24	8.68	NM_017625-TSS_downstream2k	NM_017625-TSS	downstream2k	#N/A	#N/A
chr1:161039200	chr1	161038845	161039200	356	120	31	55.24	4.65	NM_030916-TSS_downstream2k	NM_030916-TSS	downstream2k	#N/A	#N/A
chr1:161053599	chr1	161052725	161053599	875	625	124	306.47	8.04	NA
chr1:161102558	chr1	161101567	161102558	992	685	119	254.11	7.56	NA
chr1:161188222	chr1	161187546	161188222	677	257	66	137.63	7.18	NM_004106-TSS_downstream2k_5k	NM_004106-TSS	downstream2k_5k	#N/A	#N/A
chr1:161188222	chr1	161187546	161188222	677	257	66	137.63	7.18	NM_001643-TSS_downstream2k_5k	NM_001643-TSS	downstream2k_5k	#N/A	#N/A
chr1:161274990	chr1	161274677	161274990	314	72	27	60.52	6	NM_000530-TSS_upstream2k	NM_000530-TSS	upstream2k	#N/A	#N/A
chr1:161412881	chr1	161411354	161412881	1528	416	252	205.82	4.87	NA
chr1:161427433	chr1	161426141	161427433	1293	284	209	52.87	2.8	NA
chr1:161442558	chr1	161440549	161442558	2010	1209	306	189.35	3.76	NA
chr1:161564900	chr1	161564483	161564900	418	135	33	70.21	5.18	NA
chr1:161647033	chr1	161646738	161647033	296	186	24	51.83	5.47	NA
chr1:161720191	chr1	161719794	161720191	398	264	47	146.22	7.96	NM_007240-TSS_downstream2k	NM_007240-TSS	downstream2k	#N/A	#N/A
chr1:161942058	chr1	161941045	161942058	1014	666	141	318.01	6.83	NA
chr1:161947111	chr1	161946607	161947111	505	390	46	81.56	5.15	NA
chr1:161958596	chr1	161958361	161958596	236	153	21	59.86	5.39	NA
chr1:162627759	chr1	162627394	162627759	366	153	29	56.76	5.38	NA
chr1:162648433	chr1	162648091	162648433	343	97	27	61.84	5.33	NA
chr1:162814408	chr1	162813857	162814408	552	248	56	136.47	5.88	NA
chr1:163382399	chr1	163382123	163382399	277	129	25	60.7	5.4	NA
chr1:163397440	chr1	163397151	163397440	290	143	33	133.6	11.16	NA
chr1:163598766	chr1	163597695	163598766	1072	625	229	761.43	10.58	NA
chr1:164027537	chr1	164026525	164027537	1013	468	202	705.37	15.81	NA
chr1:164326941	chr1	164326206	164326941	736	387	108	373.2	9.24	NA
chr1:164409764	chr1	164408826	164409764	939	521	165	534.56	9.67	NA
chr1:164529365	chr1	164527946	164529365	1420	393	478	1724.31	11.76	NM_002585-TSS_upstream2k	NM_002585-TSS	upstream2k	#N/A	#N/A
chr1:164529365	chr1	164527946	164529365	1420	393	478	1724.31	11.76	NM_002585-TSS_downstream2k	NM_002585-TSS	downstream2k	#N/A	#N/A
chr1:164529365	chr1	164527946	164529365	1420	393	478	1724.31	11.76	NM_001204963-TSS_upstream2k	NM_001204963-TSS	upstream2k	#N/A	#N/A
chr1:164529365	chr1	164527946	164529365	1420	393	478	1724.31	11.76	NM_001204963-TSS_downstream2k	NM_001204963-TSS	downstream2k	#N/A	#N/A
chr1:164529365	chr1	164527946	164529365	1420	393	478	1724.31	11.76	NM_001204961-TSS_upstream2k	NM_001204961-TSS	upstream2k	#N/A	#N/A
chr1:164529365	chr1	164527946	164529365	1420	393	478	1724.31	11.76	NM_001204961-TSS_downstream2k	NM_001204961-TSS	downstream2k	#N/A	#N/A
chr1:164725562	chr1	164725274	164725562	289	191	24	55.82	5.64	NA
chr1:164850582	chr1	164850325	164850582	258	123	22	55.21	7.02	NA
chr1:165086004	chr1	165084757	165086004	1248	686	294	936.86	10.98	NA
chr1:165451745	chr1	165451355	165451745	391	284	32	63.76	4.53	NA
chr1:166370375	chr1	166369899	166370375	477	328	59	215.99	9.79	NA
chr1:167028846	chr1	167028544	167028846	303	49	24	80.23	6.27	NA
chr1:167095844	chr1	167095074	167095844	771	150	90	269.21	8.78	NA
chr1:167190134	chr1	167189779	167190134	356	111	31	111.83	8.22	NR_037163-TSS_upstream2k	NR_037163-TSS	upstream2k	#N/A	#N/A
chr1:167190134	chr1	167189779	167190134	356	111	31	111.83	8.22	NR_037163-TSS_downstream2k	NR_037163-TSS	downstream2k	#N/A	#N/A
chr1:167190134	chr1	167189779	167190134	356	111	31	111.83	8.22	NM_002697-TSS_upstream2k	NM_002697-TSS	upstream2k	#N/A	#N/A
chr1:167190134	chr1	167189779	167190134	356	111	31	111.83	8.22	NM_002697-TSS_downstream2k	NM_002697-TSS	downstream2k	#N/A	#N/A
chr1:167190134	chr1	167189779	167190134	356	111	31	111.83	8.22	NM_001198786-TSS_upstream2k	NM_001198786-TSS	upstream2k	#N/A	#N/A
chr1:167190134	chr1	167189779	167190134	356	111	31	111.83	8.22	NM_001198786-TSS_downstream2k	NM_001198786-TSS	downstream2k	#N/A	#N/A
chr1:167405080	chr1	167403540	167405080	1541	715	696	2380.02	16.86	NM_198053-TSS_upstream2k_5k	NM_198053-TSS	upstream2k_5k	#N/A	#N/A
chr1:167405080	chr1	167403540	167405080	1541	715	696	2380.02	16.86	NM_000734-TSS_upstream2k_5k	NM_000734-TSS	upstream2k_5k	#N/A	#N/A
chr1:167425060	chr1	167424798	167425060	263	209	22	57.93	4.73	NA
chr1:167583549	chr1	167583176	167583549	374	258	33	108.08	8.26	NA
chr1:167599716	chr1	167599107	167599716	610	463	70	211.44	9.5	NM_052862-TSS_upstream2k	NM_052862-TSS	upstream2k	#N/A	#N/A
chr1:167599716	chr1	167599107	167599716	610	463	70	211.44	9.5	NM_052862-TSS_downstream2k	NM_052862-TSS	downstream2k	#N/A	#N/A
chr1:168106773	chr1	168106190	168106773	584	273	57	147.52	6.42	NA
chr1:168362039	chr1	168361481	168362039	559	108	50	110.07	7.96	NA
chr1:168401421	chr1	168401097	168401421	325	50	29	68.07	5.12	NA
chr1:168534872	chr1	168534587	168534872	286	111	29	85.64	6.42	NA
chr1:168994262	chr1	168993409	168994262	854	340	182	655.53	10.15	NA
chr1:169075492	chr1	169074836	169075492	657	128	64	123.54	5.11	NM_001677-TSS_upstream2k	NM_001677-TSS	upstream2k	#N/A	#N/A
chr1:169076156	chr1	169075503	169076156	654	156	69	139.85	5.02	NM_001677-TSS_upstream2k	NM_001677-TSS	upstream2k	#N/A	#N/A
chr1:169076156	chr1	169075503	169076156	654	156	69	139.85	5.02	NM_001677-TSS_downstream2k	NM_001677-TSS	downstream2k	#N/A	#N/A
chr1:169681341	chr1	169680522	169681341	820	451	225	991.06	11.98	NA
chr1:169962963	chr1	169962828	169962963	136	82	12	53.73	8.43	NA
chr1:170562662	chr1	170562434	170562662	229	103	20	61.8	7.3	NA
chr1:170632966	chr1	170632738	170632966	229	117	19	50.09	5.97	NM_022716-TSS_upstream2k	NM_022716-TSS	upstream2k	#N/A	#N/A
chr1:170632966	chr1	170632738	170632966	229	117	19	50.09	5.97	NM_006902-TSS_upstream2k	NM_006902-TSS	upstream2k	#N/A	#N/A
chr1:171274255	chr1	171273843	171274255	413	128	48	148.62	9.31	NA
chr1:171711974	chr1	171711420	171711974	555	119	52	130.87	5.84	NA
chr1:171735295	chr1	171734944	171735295	352	78	27	64.25	5.31	NA
chr1:171785772	chr1	171785441	171785772	332	170	32	66.55	5.19	NA
chr1:171901529	chr1	171900893	171901529	637	241	108	336.54	9.95	NA
chr1:171973051	chr1	171972370	171973051	682	340	88	201.87	5.92	NA
chr1:171988395	chr1	171987775	171988395	621	99	61	151.36	6.21	NA
chr1:172134163	chr1	172133708	172134163	456	235	41	124.17	7.74	NA
chr1:172369835	chr1	172369267	172369835	569	392	69	219.05	8.15	NA
chr1:172424887	chr1	172424388	172424887	500	211	52	133.98	7.15	NM_001300760-TSS_downstream2k_5k	NM_001300760-TSS	downstream2k_5k	#N/A	#N/A
chr1:172502634	chr1	172502092	172502634	543	229	52	129.83	6.31	NM_016227-TSS_downstream2k	NM_016227-TSS	downstream2k	#N/A	#N/A
chr1:172502634	chr1	172502092	172502634	543	229	52	129.83	6.31	NM_014283-TSS_upstream2k	NM_014283-TSS	upstream2k	#N/A	#N/A
chr1:172502634	chr1	172502092	172502634	543	229	52	129.83	6.31	NM_014283-TSS_downstream2k	NM_014283-TSS	downstream2k	#N/A	#N/A
chr1:172502634	chr1	172502092	172502634	543	229	52	129.83	6.31	NM_001282751-TSS_upstream2k	NM_001282751-TSS	upstream2k	#N/A	#N/A
chr1:172502634	chr1	172502092	172502634	543	229	52	129.83	6.31	NM_001282751-TSS_downstream2k	NM_001282751-TSS	downstream2k	#N/A	#N/A
[truncated: 21,863 more rows]
