# Supplementary material for: P16-specific DNA methylation by engineered zinc finger methyltransferase inactivates gene transcription and promotes cancer metastasis
Source: Genome Biol. 2015 Nov 23;16:252. doi: 10.1186/s13059-015-0819-6 (PMC4656189; doi:10.1186/s13059-015-0819-6)
Supplement: Additional file 3: — File S2 (annotated_tss_P16Dnmt-IgG.fq_macs_peaks). (XLSX 139 kb) [file 13059_2015_819_MOESM3_ESM.xlsx]

## Sheet: annotated_tss_P16Dnmt-IgG.fq_ma
chr	start	end	length	summit	tags	#NAME?	fold_enrichment	tss
chr1	10001	10467	467	58	83	413.78	15.75	NR_046018-TSS_upstream2k
chr1	10001	10467	467	58	83	413.78	15.75	NR_024540-TSS_downstream2k_5k
chr1	564464	564653	190	73	83	63.83	4.27	NR_106781-TSS_downstream2k_5k
chr1	564656	565403	748	565	488	634.57	3.82	NR_106781-TSS_downstream2k_5k
chr1	565592	565897	306	211	147	92.94	3.44	NR_106781-TSS_downstream2k
chr1	565592	565897	306	211	147	92.94	3.44	NR_106781-TSS_downstream2k_5k
chr1	566049	566964	916	584	610	789.27	4.31	NR_106781-TSS_downstream2k
chr1	567120	568254	1135	171	547	316.7	4.02	NR_106781-TSS_downstream2k
chr1	567120	568254	1135	171	547	316.7	4.02	NR_106781-TSS_upstream2k
chr1	568755	569003	249	59	118	74.69	3.67	NR_106781-TSS_upstream2k
chr1	569268	570385	1118	661	548	443.56	5.31	NR_106781-TSS_upstream2k
chr1	569268	570385	1118	661	548	443.56	5.31	NR_106781-TSS_upstream2k_5k
chr1	16891929	16892553	625	576	63	51.32	3.92	NM_017940-TSS_upstream2k_5k
chr1	16892567	16892875	309	130	38	54.19	4.7	NM_017940-TSS_upstream2k_5k
chr1	16893386	16893923	538	115	60	67.21	5.89	NM_017940-TSS_upstream2k_5k
chr1	38077349	38077420	72	36	15	140.1	14.63	NM_001242908-TSS_upstream2k
chr1	38077349	38077420	72	36	15	140.1	14.63	NM_001242910-TSS_upstream2k
chr1	38077349	38077420	72	36	15	140.1	14.63	NM_001038633-TSS_upstream2k
chr1	38077349	38077420	72	36	15	140.1	14.63	NM_001242909-TSS_upstream2k
chr1	51564841	51564989	149	48	13	64.31	9.64	NM_001136508-TSS_upstream2k_5k
chr1	108113410	108113576	167	46	16	52.88	10.41	NM_001079874-TSS_downstream2k
chr1	108113410	108113576	167	46	16	52.88	10.41	NM_006113-TSS_downstream2k
chr1	146035996	146036164	169	80	19	63.92	10.03	NR_046188-TSS_upstream2k_5k
chr1	146035996	146036164	169	80	19	63.92	10.03	NM_001101663-TSS_upstream2k_5k
chr1	146035996	146036164	169	80	19	63.92	10.03	NM_183372-TSS_upstream2k_5k
chr1	146035996	146036164	169	80	19	63.92	10.03	NR_110864-TSS_upstream2k_5k
chr1	149554306	149554466	161	118	12	51	8.05	NM_001135789-TSS_downstream2k
chr1	149554306	149554466	161	118	12	51	8.05	NM_001143883-TSS_downstream2k
chr1	152275326	152275480	155	83	12	51.18	6.67	NM_002016-TSS_upstream2k
chr1	155161211	155161671	461	305	63	203.53	9.55	NM_001252607-TSS_downstream2k_5k
chr1	155161211	155161671	461	305	63	203.53	9.55	NM_007112-TSS_downstream2k_5k
chr1	155161211	155161671	461	305	63	203.53	9.55	NR_045553-TSS_downstream2k_5k
chr1	155161211	155161671	461	305	63	203.53	9.55	NR_030281-TSS_upstream2k_5k
chr1	155161211	155161671	461	305	63	203.53	9.55	NM_001252608-TSS_downstream2k_5k
chr1	155161211	155161671	461	305	63	203.53	9.55	NM_001204295-TSS_upstream2k_5k
chr1	155161211	155161671	461	305	63	203.53	9.55	NM_001044393-TSS_upstream2k_5k
chr1	155161211	155161671	461	305	63	203.53	9.55	NM_001204294-TSS_upstream2k_5k
chr1	155161211	155161671	461	305	63	203.53	9.55	NM_001204296-TSS_upstream2k_5k
chr1	155161211	155161671	461	305	63	203.53	9.55	NM_001204287-TSS_upstream2k_5k
chr1	155161211	155161671	461	305	63	203.53	9.55	NM_001204290-TSS_upstream2k_5k
chr1	155161211	155161671	461	305	63	203.53	9.55	NM_002456-TSS_upstream2k_5k
chr1	155161211	155161671	461	305	63	203.53	9.55	NM_001204293-TSS_upstream2k_5k
chr1	155161211	155161671	461	305	63	203.53	9.55	NM_001204292-TSS_upstream2k_5k
chr1	155161211	155161671	461	305	63	203.53	9.55	NM_001044392-TSS_upstream2k_5k
chr1	155161211	155161671	461	305	63	203.53	9.55	NM_001044391-TSS_upstream2k_5k
chr1	155161211	155161671	461	305	63	203.53	9.55	NM_001204289-TSS_upstream2k_5k
chr1	155161211	155161671	461	305	63	203.53	9.55	NM_001204288-TSS_upstream2k_5k
chr1	155161211	155161671	461	305	63	203.53	9.55	NM_001204285-TSS_upstream2k_5k
chr1	155161211	155161671	461	305	63	203.53	9.55	NM_001204286-TSS_upstream2k_5k
chr1	155161211	155161671	461	305	63	203.53	9.55	NM_001204297-TSS_upstream2k_5k
chr1	155161211	155161671	461	305	63	203.53	9.55	NM_001018016-TSS_upstream2k_5k
chr1	155161211	155161671	461	305	63	203.53	9.55	NM_001018017-TSS_upstream2k_5k
chr1	155161211	155161671	461	305	63	203.53	9.55	NM_001044390-TSS_upstream2k_5k
chr1	155161211	155161671	461	305	63	203.53	9.55	NM_001204291-TSS_upstream2k_5k
chr1	156186156	156186664	509	332	370	2650.51	24.07	NM_001199664-TSS_downstream2k_5k
chr1	156186156	156186664	509	332	370	2650.51	24.07	NM_001199661-TSS_downstream2k_5k
chr1	156186156	156186664	509	332	370	2650.51	24.07	NM_001199662-TSS_downstream2k_5k
chr1	156186156	156186664	509	332	370	2650.51	24.07	NM_001199654-TSS_downstream2k_5k
chr1	156186156	156186664	509	332	370	2650.51	24.07	NM_001199653-TSS_downstream2k_5k
chr1	156186156	156186664	509	332	370	2650.51	24.07	NM_007221-TSS_downstream2k_5k
chr1	156186156	156186664	509	332	370	2650.51	24.07	NM_001199663-TSS_downstream2k_5k
chr1	174903701	174903837	137	88	12	57.39	10.11	NR_121196-TSS_downstream2k
chr1	202174511	202174631	121	45	12	52.91	9.91	NM_021636-TSS_downstream2k
chr1	228780292	228782520	2229	431	321	172.7	3.96	NR_037962-TSS_upstream2k
chr1	228780292	228782520	2229	431	321	172.7	3.96	NR_002834-TSS_upstream2k
chr1	228780292	228782520	2229	431	321	172.7	3.96	NR_037962-TSS_downstream2k
chr1	228780292	228782520	2229	431	321	172.7	3.96	NR_002834-TSS_downstream2k
chr1	228780292	228782520	2229	431	321	172.7	3.96	NR_037962-TSS_downstream2k_5k
chr11	1017344	1017519	176	127	15	55.78	7.33	NM_005961-TSS_upstream2k_5k
chr11	10529371	10529589	219	102	24	59.79	11.02	NM_001190702-TSS_downstream2k
chr11	10529371	10529589	219	102	24	59.79	11.02	NR_039705-TSS_downstream2k
chr11	10529371	10529589	219	102	24	59.79	11.02	NM_016422-TSS_downstream2k_5k
chr11	10529371	10529589	219	102	24	59.79	11.02	NM_001190702-TSS_upstream2k
chr11	10530400	10530565	166	74	19	52.42	8.79	NM_016422-TSS_downstream2k_5k
chr11	10530400	10530565	166	74	19	52.42	8.79	NM_001190702-TSS_upstream2k
chr11	10530400	10530565	166	74	19	52.42	8.79	NR_039705-TSS_upstream2k
chr11	10530676	10531025	350	126	54	177.41	13.74	NM_016422-TSS_downstream2k_5k
chr11	10530676	10531025	350	126	54	177.41	13.74	NM_001190702-TSS_upstream2k
chr11	10530676	10531025	350	126	54	177.41	13.74	NR_039705-TSS_upstream2k
chr11	10531032	10531322	291	41	76	391.75	15.6	NM_016422-TSS_downstream2k
chr11	10531032	10531322	291	41	76	391.75	15.6	NM_016422-TSS_downstream2k_5k
chr11	10531032	10531322	291	41	76	391.75	15.6	NM_001190702-TSS_upstream2k
chr11	10531032	10531322	291	41	76	391.75	15.6	NR_039705-TSS_upstream2k
chr11	35270234	35270413	180	70	17	59.11	8.03	NM_001252652-TSS_downstream2k_5k
chr11	35270234	35270413	180	70	17	59.11	8.03	NM_001195728-TSS_downstream2k_5k
chr11	35270234	35270413	180	70	17	59.11	8.03	NM_004171-TSS_downstream2k_5k
chr11	55026722	55026994	273	54	27	59.47	7.37	NM_024114-TSS_upstream2k_5k
chr11	67029112	67029240	129	47	12	65.31	11.25	NM_001619-TSS_upstream2k_5k
chr11	72282282	72282486	205	73	18	55.31	5.45	NM_001143839-TSS_downstream2k_5k
chr11	72282282	72282486	205	73	18	55.31	5.45	NM_002599-TSS_downstream2k_5k
chr11	72282282	72282486	205	73	18	55.31	5.45	NM_001146209-TSS_downstream2k_5k
chr11	72282282	72282486	205	73	18	55.31	5.45	NM_001243784-TSS_downstream2k_5k
chr12	41304826	41304989	164	45	14	65.98	11.83	NM_175038-TSS_downstream2k_5k
chr12	133343891	133344107	217	119	17	75.1	18.79	NM_005895-TSS_downstream2k
chr13	19712215	19712457	243	116	28	154.94	12.52	NR_046927-TSS_upstream2k_5k
chr13	113917103	113917357	255	153	23	82.94	6.48	NR_107042-TSS_upstream2k
chr13	113917103	113917357	255	153	23	82.94	6.48	NR_107042-TSS_downstream2k
chr13	114519130	114519331	202	90	16	50.07	7.69	NM_000820-TSS_downstream2k_5k
chr13	114519130	114519331	202	90	16	50.07	7.69	NM_001143946-TSS_downstream2k_5k
chr13	114519130	114519331	202	90	16	50.07	7.69	NM_001143945-TSS_downstream2k_5k
chr13	114519130	114519331	202	90	16	50.07	7.69	NR_044995-TSS_downstream2k
chr13	114527140	114527388	249	69	34	158.99	12.17	NM_000820-TSS_upstream2k_5k
chr13	114527140	114527388	249	69	34	158.99	12.17	NM_001143946-TSS_upstream2k_5k
chr13	114527140	114527388	249	69	34	158.99	12.17	NM_001143945-TSS_upstream2k_5k
chr14	50053470	50053651	182	88	15	70.89	13.78	NM_001032-TSS_upstream2k_5k
chr15	20486673	20487534	862	297	85	51.38	3.29	NR_038836-TSS_upstream2k
chr15	41025233	41025369	137	104	20	111.1	16.82	NM_018145-TSS_downstream2k_5k
chr16	32296617	32297101	485	197	90	467.2	21.6	NR_033866-TSS_downstream2k_5k
chr16	32297455	32297630	176	103	22	97.38	9.13	NR_033866-TSS_downstream2k_5k
chr16	33293689	33294478	790	366	233	1188.7	16.84	NR_033866-TSS_downstream2k_5k
chr16	33957093	33957458	366	173	74	56.35	6.13	NR_038368-TSS_downstream2k_5k
chr16	33959113	33959330	218	161	80	134.71	7.11	NR_038368-TSS_downstream2k
chr16	33962940	33963431	492	414	283	1009.79	12.94	NR_038368-TSS_upstream2k
chr16	33962940	33963431	492	414	283	1009.79	12.94	NR_038368-TSS_upstream2k_5k
chr16	33963831	33964198	368	99	162	477.11	14.43	NR_038368-TSS_upstream2k_5k
chr16	46498918	46499242	325	94	37	61.28	6.37	NR_026556-TSS_downstream2k_5k
chr16	46499881	46500423	543	43	102	327.73	20.28	NR_026556-TSS_downstream2k_5k
chr16	68771087	68771277	191	92	19	92.82	11.43	NM_004360-TSS_upstream2k
chr16	68771087	68771277	191	92	19	92.82	11.43	NM_004360-TSS_downstream2k
chr16	89714500	89714713	214	103	18	64.67	7.55	NR_046418-TSS_upstream2k_5k
chr16	89714500	89714713	214	103	18	64.67	7.55	NM_002768-TSS_upstream2k_5k
chr16	89714500	89714713	214	103	18	64.67	7.55	NM_001083314-TSS_upstream2k_5k
chr17	21902684	21903302	619	509	81	87.27	5.35	NR_027084-TSS_upstream2k
chr17	21903955	21904389	435	209	60	74.86	5.02	NR_027084-TSS_upstream2k
chr17	21903955	21904389	435	209	60	74.86	5.02	NR_027084-TSS_downstream2k
chr17	21904477	21905979	1503	314	181	148.66	4.72	NR_027084-TSS_downstream2k
chr17	33478046	33478373	328	132	178	1583.68	50.53	NM_173167-TSS_downstream2k_5k
chr17	33478046	33478373	328	132	178	1583.68	50.53	NM_001033576-TSS_downstream2k_5k
chr17	33478046	33478373	328	132	178	1583.68	50.53	NM_001267052-TSS_downstream2k_5k
chr17	36349714	36349887	174	82	17	50.95	6.08	NR_036750-TSS_downstream2k
chr17	36349714	36349887	174	82	17	50.95	6.08	NR_036750-TSS_downstream2k_5k
chr17	36349927	36350195	269	143	24	60.18	7.48	NR_036750-TSS_downstream2k
chr17	47283906	47284117	212	84	16	61.87	9.94	NM_016428-TSS_upstream2k_5k
chr17	47283906	47284117	212	84	16	61.87	9.94	NM_001135186-TSS_upstream2k_5k
chr17	47283906	47284117	212	84	16	61.87	9.94	NM_001198754-TSS_upstream2k
chr17	47283906	47284117	212	84	16	61.87	9.94	NM_001198755-TSS_upstream2k
chr17	47283906	47284117	212	84	16	61.87	9.94	NM_001198756-TSS_upstream2k
chr17	47283906	47284117	212	84	16	61.87	9.94	NM_031498-TSS_upstream2k
chr18	10003	10215	213	47	21	107.62	11.27	NR_110795-TSS_upstream2k
chr18	10003	10215	213	47	21	107.62	11.27	NR_110795-TSS_upstream2k_5k
chr18	107721	111652	3932	496	3217	2891.3	5.01	NR_033770-TSS_upstream2k
chr18	107721	111652	3932	496	3217	2891.3	5.01	NR_107045-TSS_downstream2k
chr18	107721	111652	3932	496	3217	2891.3	5.01	NR_107045-TSS_downstream2k_5k
chr18	107721	111652	3932	496	3217	2891.3	5.01	NR_033770-TSS_downstream2k
chr18	107721	111652	3932	496	3217	2891.3	5.01	NR_033770-TSS_downstream2k_5k
chr19	7052419	7052573	155	61	12	56.69	11.27	NM_001164425-TSS_downstream2k_5k
chr19	7052419	7052573	155	61	12	56.69	11.27	NM_144614-TSS_downstream2k_5k
chr19	36800236	36800398	163	107	18	50.17	7.95	NR_029389-TSS_upstream2k
chr19	36800236	36800398	163	107	18	50.17	7.95	NR_038279-TSS_downstream2k_5k
chr19	36800236	36800398	163	107	18	50.17	7.95	NR_029389-TSS_upstream2k_5k
chr19	48413517	48413750	234	125	23	66.19	9.62	NR_024220-TSS_upstream2k_5k
chr19	48413517	48413750	234	125	23	66.19	9.62	NR_024219-TSS_upstream2k_5k
chr19	48413517	48413750	234	125	23	66.19	9.62	NR_024217-TSS_upstream2k_5k
chr19	48413517	48413750	234	125	23	66.19	9.62	NR_004437-TSS_downstream2k_5k
chr19	48413517	48413750	234	125	23	66.19	9.62	NR_024216-TSS_downstream2k_5k
chr19	48442733	48442978	246	200	20	52.92	5.28	NR_024218-TSS_upstream2k
chr19	48442733	48442978	246	200	20	52.92	5.28	NR_024218-TSS_downstream2k
chr19	48453165	48453333	169	121	24	81.84	10.08	NR_024221-TSS_upstream2k
chr19	48453165	48453333	169	121	24	81.84	10.08	NR_024216-TSS_downstream2k_5k
chr19	48453165	48453333	169	121	24	81.84	10.08	NR_004437-TSS_downstream2k_5k
chr19	48893781	48893894	114	65	12	71.43	13.78	NM_000836-TSS_upstream2k_5k
chr19	56181789	56181961	173	65	16	81.77	11.27	NM_001130072-TSS_upstream2k_5k
chr19	56181789	56181961	173	65	16	81.77	11.27	NM_013333-TSS_upstream2k_5k
chr2	133011880	133012067	188	91	66	213.06	13.99	NR_031608-TSS_downstream2k_5k
chr2	133012194	133012981	788	661	308	1036.16	15.59	NR_031608-TSS_downstream2k
chr2	133012194	133012981	788	661	308	1036.16	15.59	NR_031608-TSS_downstream2k_5k
chr2	133013059	133013256	198	64	45	86.13	9.29	NR_031608-TSS_downstream2k
chr2	133018797	133019282	486	123	104	103.68	8.11	NR_031608-TSS_upstream2k_5k
chr2	241811724	241811875	152	104	11	50.25	10.02	NM_000030-TSS_downstream2k_5k
chr20	26188748	26188929	182	125	77	467.93	28.82	NR_030386-TSS_downstream2k
chr20	26188748	26188929	182	125	77	467.93	28.82	NR_030386-TSS_upstream2k
chr20	26189008	26189183	176	48	67	383.79	28.57	NR_030386-TSS_upstream2k
chr20	26189298	26189409	112	36	34	174.95	14.6	NR_030386-TSS_upstream2k
chr20	26189765	26190286	522	350	166	813.76	20.89	NR_030386-TSS_upstream2k
chr20	26190429	26190517	89	44	18	78.63	8.02	NR_030386-TSS_upstream2k
chr20	29635933	29636755	823	364	101	59.94	3.51	NR_045115-TSS_downstream2k
chr20	29637296	29638116	821	441	102	71.32	3.67	NR_045115-TSS_downstream2k
chr20	29637296	29638116	821	441	102	71.32	3.67	NR_045115-TSS_upstream2k
chr20	48599491	48599740	250	141	74	239.79	12.16	NM_005985-TSS_upstream2k
chr20	48599491	48599740	250	141	74	239.79	12.16	NM_005985-TSS_downstream2k
chr20	48600291	48600890	600	283	321	1667.63	12.48	NM_005985-TSS_downstream2k
chr20	48604359	48604652	294	133	99	355.14	11.16	NM_005985-TSS_downstream2k_5k
chr20	49623035	49623217	183	108	17	58.13	10.44	NM_002237-TSS_upstream2k_5k
chr20	62324802	62325117	316	168	35	89.02	7.6	NM_001267546-TSS_downstream2k_5k
chr20	62324802	62325117	316	168	35	89.02	7.6	NR_051954-TSS_downstream2k_5k
chr20	62324802	62325117	316	168	35	89.02	7.6	NM_003823-TSS_upstream2k_5k
chr20	62324802	62325117	316	168	35	89.02	7.6	NR_051958-TSS_downstream2k_5k
chr20	62324802	62325117	316	168	35	89.02	7.6	NR_051957-TSS_downstream2k_5k
chr20	62324802	62325117	316	168	35	89.02	7.6	NR_051956-TSS_downstream2k_5k
chr20	62324802	62325117	316	168	35	89.02	7.6	NR_051955-TSS_downstream2k_5k
chr20	62324802	62325117	316	168	35	89.02	7.6	NM_001267548-TSS_downstream2k_5k
chr20	62324802	62325117	316	168	35	89.02	7.6	NM_001134758-TSS_downstream2k_5k
chr20	62324802	62325117	316	168	35	89.02	7.6	NM_001267544-TSS_downstream2k_5k
chr20	62324802	62325117	316	168	35	89.02	7.6	NM_001267545-TSS_downstream2k_5k
chr20	62324802	62325117	316	168	35	89.02	7.6	NM_001267547-TSS_downstream2k_5k
chr20	62324802	62325117	316	168	35	89.02	7.6	NM_001267549-TSS_downstream2k_5k
chr20	62324802	62325117	316	168	35	89.02	7.6	NM_003224-TSS_downstream2k_5k
chr20	62719881	62720066	186	125	24	93.78	12.77	NM_001200019-TSS_downstream2k_5k
chr20	62720099	62720283	185	55	17	50.83	7.17	NM_001200019-TSS_downstream2k_5k
chr21	9825438	9827663	2226	1725	2468	3100	6.29	NR_037421-TSS_upstream2k
chr21	9825438	9827663	2226	1725	2468	3100	6.29	NR_037458-TSS_upstream2k
chr21	9825438	9827663	2226	1725	2468	3100	6.29	NR_037421-TSS_downstream2k
chr21	9825438	9827663	2226	1725	2468	3100	6.29	NR_037458-TSS_downstream2k
chr22	24197151	24197277	127	83	11	58.03	11.27	NM_030807-TSS_upstream2k
chr22	24197151	24197277	127	83	11	58.03	11.27	NR_104248-TSS_upstream2k
chr22	24197151	24197277	127	83	11	58.03	11.27	NM_001282864-TSS_upstream2k
chr22	24197151	24197277	127	83	11	58.03	11.27	NM_001024938-TSS_upstream2k
chr22	24197151	24197277	127	83	11	58.03	11.27	NR_104247-TSS_upstream2k
chr22	24197151	24197277	127	83	11	58.03	11.27	NM_001282864-TSS_upstream2k_5k
chr22	24197151	24197277	127	83	11	58.03	11.27	NM_001024939-TSS_upstream2k_5k
chr22	51198198	51198464	267	80	36	188.95	14.43	NR_026981-TSS_downstream2k_5k
chr3	75718002	75718604	603	454	137	314.33	20.93	NR_040005-TSS_upstream2k_5k
chr3	75718002	75718604	603	454	137	314.33	20.93	NR_040004-TSS_upstream2k_5k
chr3	75718002	75718604	603	454	137	314.33	20.93	NM_001124759-TSS_downstream2k_5k
chr3	75718002	75718604	603	454	137	314.33	20.93	NR_037925-TSS_downstream2k_5k
chr3	75718637	75718864	228	99	49	110.8	9.99	NR_040005-TSS_upstream2k_5k
chr3	75718637	75718864	228	99	49	110.8	9.99	NR_040004-TSS_upstream2k_5k
chr4	120724144	120724290	147	32	11	51.68	12.52	NR_110660-TSS_upstream2k_5k
chr4	190865607	190865715	109	49	12	52.26	8.8	NM_004477-TSS_downstream2k_5k
chr4	190942718	190943984	1267	878	447	1807.09	18.15	NM_001005217-TSS_downstream2k
chr4	190942718	190943984	1267	878	447	1807.09	18.15	NM_001286820-TSS_downstream2k
chr4	190942718	190943984	1267	878	447	1807.09	18.15	NM_001005217-TSS_downstream2k_5k
chr4	190942718	190943984	1267	878	447	1807.09	18.15	NM_001286820-TSS_downstream2k_5k
chr4	190980609	190980853	245	111	22	66.67	6.25	NR_121644-TSS_upstream2k_5k
chr4	190990465	190990618	154	47	19	64.55	9.85	NR_121644-TSS_downstream2k_5k
chr5	6830178	6830365	188	71	18	50.99	5.98	NR_036242-TSS_upstream2k_5k
chr5	60956347	60956476	130	89	16	95.24	17.44	NR_109910-TSS_downstream2k_5k
chr5	79946656	79946845	190	77	21	77.44	13.69	NM_002439-TSS_upstream2k_5k
chr5	79946656	79946845	190	77	21	77.44	13.69	NM_001190470-TSS_upstream2k
chr5	79946920	79947123	204	124	32	152.11	18.39	NM_002439-TSS_upstream2k_5k
chr5	79946920	79947123	204	124	32	152.11	18.39	NM_001190470-TSS_upstream2k
chr5	79947196	79947575	380	108	59	261.99	22.81	NM_002439-TSS_upstream2k_5k
chr5	79947196	79947575	380	108	59	261.99	22.81	NM_001190470-TSS_upstream2k
chr5	134259771	134259995	225	99	34	58.8	9.76	NR_039666-TSS_upstream2k_5k
chr5	134260122	134260388	267	132	63	182.57	16.53	NR_039666-TSS_upstream2k_5k
chr5	134260779	134261477	699	612	103	136.12	9.22	NR_039666-TSS_upstream2k_5k
chr5	134261611	134261691	81	40	26	132.27	8.27	NR_039666-TSS_upstream2k_5k
chr5	134262716	134262994	279	49	57	133.95	9.7	NR_039666-TSS_upstream2k
chr5	134263310	134263787	478	147	88	170.26	11.84	NR_039666-TSS_upstream2k
chr5	134263310	134263787	478	147	88	170.26	11.84	NR_039666-TSS_downstream2k
chr5	140014908	140015040	133	48	11	55.11	12.27	NM_001300980-TSS_upstream2k_5k
chr5	140014908	140015040	133	48	11	55.11	12.27	NM_001300982-TSS_upstream2k_5k
chr5	140014908	140015040	133	48	11	55.11	12.27	NM_018502-TSS_upstream2k_5k
chr5	140014908	140015040	133	48	11	55.11	12.27	NM_001174105-TSS_upstream2k_5k
chr5	140014908	140015040	133	48	11	55.11	12.27	NM_001174104-TSS_upstream2k_5k
chr5	140014908	140015040	133	48	11	55.11	12.27	NM_000591-TSS_upstream2k_5k
chr5	140014908	140015040	133	48	11	55.11	12.27	NM_001040021-TSS_upstream2k_5k
chr5	176018728	176019011	284	172	36	154.52	15.32	NM_052899-TSS_downstream2k_5k
chr5	180472897	180473321	425	194	64	273.15	11.67	NR_107056-TSS_upstream2k_5k
chr6	30098955	30099103	149	88	12	54.01	9.09	NM_001286633-TSS_upstream2k_5k
chr6	32411035	32411161	127	77	10	50.25	7.51	NM_019111-TSS_downstream2k_5k
chr6	62284034	62284122	89	44	15	117.49	18.79	NM_001190706-TSS_downstream2k
chr7	868835	868952	118	68	11	51.88	8.08	NM_001130965-TSS_upstream2k_5k
chr7	100550776	100550962	187	46	20	72.62	12.26	NM_005960-TSS_downstream2k_5k
chr7	107410593	107410724	132	78	11	55.71	9.88	NM_000111-TSS_upstream2k_5k
chr7	142373961	142374070	110	49	10	56.05	11.27	NM_001190487-TSS_upstream2k
chr7	158387924	158388056	133	30	12	63.93	13.78	NR_049893-TSS_downstream2k_5k
chr8	7625906	7626101	196	102	18	76.6	9.33	NR_046351-TSS_upstream2k
chr8	11991277	11991388	112	48	12	72.3	13.78	NM_201402-TSS_downstream2k_5k
chr8	11991277	11991388	112	48	12	72.3	13.78	NM_001256869-TSS_upstream2k
chr8	52733074	52733243	170	109	15	69.22	9.09	NM_052937-TSS_upstream2k_5k
chr8	52733074	52733243	170	109	15	69.22	9.09	NM_001286783-TSS_upstream2k_5k
chr8	52733074	52733243	170	109	15	69.22	9.09	NM_001286782-TSS_upstream2k_5k
chr8	86726453	86728168	1716	1605	350	221.32	3.47	NR_003594-TSS_upstream2k
chr8	86726453	86728168	1716	1605	350	221.32	3.47	NR_003594-TSS_downstream2k
chr8	86728212	86730459	2248	849	408	68.63	2.87	NR_003594-TSS_downstream2k
chr8	86728212	86730459	2248	849	408	68.63	2.87	NR_003594-TSS_downstream2k_5k
chr8	86745432	86750655	5224	4205	1189	102.19	3.72	NR_003594-TSS_upstream2k
chr8	86745432	86750655	5224	4205	1189	102.19	3.72	NR_003594-TSS_upstream2k_5k
chr8	86745432	86750655	5224	4205	1189	102.19	3.72	NR_003594-TSS_downstream2k
chr8	86745432	86750655	5224	4205	1189	102.19	3.72	NR_003594-TSS_downstream2k_5k
chr8	144940180	144940407	228	129	18	64.03	6.97	NM_031308-TSS_upstream2k
chr8	144940466	144940791	326	223	31	121.01	8	NM_031308-TSS_upstream2k
chr9	35914314	35914425	112	49	11	63.64	12.52	NR_024283-TSS_downstream2k_5k
chr9	44992420	44992611	192	122	23	85.51	9.35	NR_027421-TSS_downstream2k_5k
chr9	44992621	44993301	681	595	143	732.14	19.86	NR_027421-TSS_downstream2k_5k
chr9	46115785	46115939	155	118	13	64.28	15.03	NR_103714-TSS_upstream2k
chr9	46387822	46387911	90	45	13	97.15	16.28	NR_103714-TSS_upstream2k_5k
chr9	66454758	66455099	342	229	34	51.29	5.47	NR_121647-TSS_upstream2k_5k
chr9	67787174	67787532	359	124	27	62.1	9.23	NR_103833-TSS_upstream2k_5k
chr9	67791099	67791794	696	206	101	374.21	13.75	NR_027422-TSS_downstream2k
chr9	67791843	67792071	229	118	20	51.07	7.51	NR_027422-TSS_downstream2k
chr9	68424886	68426716	1831	1237	272	70.38	3.56	NR_033907-TSS_downstream2k
chr9	68424886	68426716	1831	1237	272	70.38	3.56	NR_033907-TSS_downstream2k_5k
chr9	70426128	70426381	254	209	21	77.34	7.11	NM_199244-TSS_downstream2k
chr9	72653467	72653558	92	46	14	66.82	8.97	NM_153267-TSS_upstream2k_5k
chr9	72653467	72653558	92	46	14	66.82	8.97	NR_125850-TSS_upstream2k_5k
chr9	139944414	139944828	415	134	79	367.73	16.11	NM_001246-TSS_upstream2k
chr9	139944414	139944828	415	134	79	367.73	16.11	NM_203468-TSS_upstream2k
chr9	139944414	139944828	415	134	79	367.73	16.11	NM_001246-TSS_upstream2k_5k
chr9	139944414	139944828	415	134	79	367.73	16.11	NM_203468-TSS_upstream2k_5k
chr9	140281210	140281429	220	127	18	55.17	5.83	NR_104599-TSS_downstream2k_5k
chrX	7812197	7812422	226	104	23	119.16	10.02	NM_013452-TSS_downstream2k
chrX	7812197	7812422	226	104	23	119.16	10.02	NM_013452-TSS_downstream2k_5k
chrX	11153670	11153850	181	82	13	56.51	11.27	NM_013427-TSS_downstream2k
chrX	11153670	11153850	181	82	13	56.51	11.27	NR_109776-TSS_downstream2k
chrX	11153670	11153850	181	82	13	56.51	11.27	NM_013423-TSS_downstream2k
chrX	11153670	11153850	181	82	13	56.51	11.27	NM_001287242-TSS_downstream2k
chrX	49767143	49767366	224	116	17	72.95	16.25	NR_029708-TSS_upstream2k
chrX	49767143	49767366	224	116	17	72.95	16.25	NR_030241-TSS_upstream2k
chrX	119365345	119365460	116	38	10	53.89	11.27	NR_027131-TSS_downstream2k_5k
chrX	153296304	153296739	436	209	35	148.93	8.77	NM_001110792-TSS_upstream2k
chr12	34831177	34831407	231	118	33	88.4	7.51	NA
chr12	34831630	34831875	246	135	33	78.2	9.07	NA
chr12	34833984	34834299	316	92	46	78	7.93	NA
chr12	34834488	34834682	195	104	37	90.17	10.3	NA
chr12	34835877	34836014	138	92	27	67.69	8.21	NA
chr12	34837609	34837747	139	49	46	161.57	12.13	NA
chr12	34838625	34838708	84	42	24	83.46	6.16	NA
chr12	34838920	34839158	239	65	40	55.58	4.74	NA
chr1	724049	724229	181	119	23	94.74	15.15	NA
chr1	725013	725182	170	75	16	51.68	9.63	NA
chr1	726292	726375	84	42	28	243.02	19.79	NA
chr1	726843	727049	207	111	26	99.17	12.95	NA
chr1	815356	815580	225	112	26	89.52	9.86	NA
chr1	823387	823624	238	143	28	69.17	6.79	NA
chr1	824952	825284	333	135	51	165.24	14.13	NA
chr1	825768	826004	237	112	29	76.51	8.51	NA
chr1	2371834	2372037	204	82	17	74.3	10.47	NA
chr1	2419481	2419620	140	44	11	50.1	6.9	NA
chr1	2583591	2583966	376	125	55	71.97	6.02	NA
chr1	2585064	2585758	695	512	149	279.41	6.98	NA
chr1	2623437	2623635	199	108	29	52.71	6.13	NA
chr1	2629004	2629364	361	240	76	232.82	8.51	NA
chr1	4363133	4363403	271	207	30	144.38	13.11	NA
chr1	5717154	5717282	129	72	12	52.52	7.62	NA
chr1	5730204	5730382	179	60	24	66.92	7.41	NA
chr1	5732292	5732685	394	122	46	93.64	6.3	NA
chr1	5735019	5735171	153	43	19	56.19	6.45	NA
chr1	11582668	11582989	322	201	30	126.89	8.89	NA
chr12	38030767	38030982	216	121	25	53.12	9.32	NA
chr12	38034185	38034394	210	84	27	55.6	8.37	NA
chr12	38038020	38038240	221	102	30	64.93	10.48	NA
chr1	17124624	17124783	160	73	12	51.02	9.14	NA
chr1	18376346	18376458	113	64	11	62.87	11.18	NA
chr1	18452482	18452636	155	83	12	56.69	7.51	NA
chr1	22699409	22699545	137	48	13	67.09	14.04	NA
chr1	31904591	31905104	514	171	104	543.51	15.67	NA
chr12	38082412	38082612	201	94	17	53.07	8.1	NA
chr1	38743958	38744050	93	46	10	53.94	10.81	NA
chr1	41096232	41096392	161	96	13	50.08	6.83	NA
chr12	38106116	38106196	81	40	13	69.38	7.69	NA
chr1	56230557	56230737	181	73	13	56.51	10.02	NA
chr1	70406468	70406613	146	98	11	50.57	7.27	NA
chr1	91852729	91853149	421	265	442	3100	28.42	NA
chr12	38234617	38234672	56	28	10	96.96	8.03	NA
chr1	116157191	116157384	194	125	15	51.13	7.48	NA
chr1	118876453	118876608	156	54	14	55.89	6.51	NA
chr1	120543907	120544089	183	116	28	87.23	8.31	NA
chr1	120634860	120635041	182	68	22	58.06	7.73	NA
chr1	121351589	121352505	917	771	244	121.8	5.88	NA
chr1	121352513	121353033	521	51	145	83.61	7.44	NA
chr1	121353935	121354699	765	399	251	113.94	6	NA
chr1	121354907	121355373	467	129	220	237.67	6.86	NA
chr1	121355625	121355900	276	127	119	95.86	7.94	NA
chr1	121356043	121356481	439	277	213	211.26	6.06	NA
chr1	121357670	121358161	492	354	252	339.7	7.9	NA
chr1	121358991	121359220	230	64	87	72.46	6.67	NA
chr1	121367281	121367720	440	65	71	67.92	5.76	NA
chr1	121373822	121373985	164	114	38	114.82	9.15	NA
chr1	121379474	121379674	201	163	34	66.93	5.06	NA
chr1	121386234	121386534	301	84	93	289.44	13.26	NA
chr1	121424595	121425088	494	423	60	56.6	5.63	NA
chr1	121427960	121428151	192	107	33	59.22	7	NA
chr1	121432273	121432466	194	109	33	77.87	7.13	NA
chr1	121458726	121458911	186	117	73	379.9	23.97	NA
chr1	121462402	121462675	274	172	66	221.06	18.58	NA
chr1	121468087	121468288	202	84	79	404.54	24.77	NA
chr1	121469903	121470052	150	104	39	142.94	12.32	NA
chr1	121471661	121471981	321	126	54	108.16	12.14	NA
chr1	121475028	121475179	152	47	41	87.23	7.91	NA
chr1	121478362	121479212	851	300	309	215.28	8.33	NA
chr1	121484036	121485435	1400	901	2307	3100	5.38	NA
chr1	142535685	142536111	427	286	52	51.51	3.46	NA
chr1	142537037	142539921	2885	1442	425	283.79	4.89	NA
chr1	142593012	142593666	655	92	81	78.27	4.76	NA
chr1	142598739	142599262	524	261	56	50.8	4.52	NA
chr1	142967550	142967755	206	141	22	54.04	9.37	NA
chr1	143209658	143209900	243	149	26	70.67	6.75	NA
chr1	143228508	143228908	401	81	50	72.77	4.45	NA
chr1	143255280	143255819	540	180	56	56.94	4.14	NA
chr1	143278572	143279822	1251	228	392	252.21	6.39	NA
chr1	143279829	143281050	1222	467	395	257.17	6.2	NA
chr1	143282533	143284295	1763	1257	585	517.97	7.04	NA
chr1	143344396	143344598	203	88	16	53.97	8.29	NA
chr1	143495861	143496397	537	419	55	61.55	5.68	NA
chr1	143527772	143527961	190	86	26	64.68	7.59	NA
chr1	143540114	143540613	500	353	77	111.69	4.03	NA
chr1	143543603	143543986	384	262	43	79.02	6.09	NA
chr1	144094797	144094970	174	70	14	62.8	8.28	NA
chr1	144826328	144826491	164	61	31	148.07	17.83	NA
chr1	145277273	145277548	276	150	45	118.53	10.08	NA
chr1	145311844	145311942	99	49	13	52.62	8.31	NA
chr1	145323607	145323813	207	80	26	71.71	11.11	NA
chr14	19010335	19010636	302	75	54	94.39	6.68	NA
chr1	146584271	146584559	289	177	30	112.47	11.35	NA
chr1	148005881	148006101	221	108	34	113.25	10.64	NA
chr1	148007418	148007661	244	143	30	70.49	6.8	NA
chr1	148012289	148012434	146	42	21	66.19	10.03	NA
chr1	148013702	148013936	235	133	33	98.35	10.99	NA
chr1	148683953	148684117	165	111	14	54.22	7.62	NA
chr1	149034093	149034611	519	79	71	94.04	5.62	NA
chr1	149034732	149035478	747	658	127	256.31	10.6	NA
chr1	149224925	149225249	325	230	28	55.1	5.44	NA
chr14	20228191	20228429	239	179	20	88.68	8.54	NA
chr14	28307837	28307981	145	97	11	52.26	11.27	NA
chr14	30675464	30675587	124	74	10	51.2	8.77	NA
chr14	32954088	32954162	75	37	15	161	18.79	NA
chr1	161414378	161415860	1483	419	169	52.35	3.25	NA
chr1	161437825	161439417	1593	1029	176	58.44	2.88	NA
chr2	90392032	90392470	439	343	103	110.31	5.33	NA
chr1	179372037	179372140	104	45	10	50.05	9.18	NA
chr1	190509172	190509344	173	83	13	56.83	9.64	NA
chr1	201682604	201682720	117	68	12	53.03	8.73	NA
chr14	104619795	104619976	182	112	16	78.61	11.27	NA
chr1	202609793	202609947	155	112	14	54.8	9.95	NA
chr1	203889631	203889875	245	162	25	108.9	9.18	NA
chr1	210618564	210618681	118	76	11	56.99	7.95	NA
chr1	217164886	217165098	213	110	16	55.86	12	NA
chr1	224199515	224199896	382	44	38	79.26	9.63	NA
chr1	224201268	224201595	328	203	53	187.48	11.83	NA
chr1	224202472	224202823	352	87	46	130.77	12.89	NA
chr1	224204061	224204275	215	158	24	60.15	7.07	NA
chr1	224345578	224345684	107	57	10	51	8.6	NA
chr1	227700846	227700995	150	101	17	77.08	12.5	NA
chr1	228744050	228744515	466	241	67	54.99	4.03	NA
chr1	228744520	228747173	2654	663	343	97.38	3.54	NA
chr15	20307531	20308053	523	132	72	83.31	5.53	NA
chr1	236260352	236260767	416	156	123	733.54	21.81	NA
chr1	236878091	236878289	199	52	18	61.14	5.81	NA
chr1	237766337	237766627	291	163	46	232.23	16.31	NA
chr1	238133094	238133226	133	48	11	52.79	8.14	NA
chr1	240348230	240348504	275	81	72	498.81	20.87	NA
chr1	246187995	246188145	151	107	13	51.31	9.39	NA
chr1	249240192	249240382	191	76	25	152.67	22.5	NA
chr10	103588	103754	167	103	15	57.95	9.13	NA
chr10	764205	764396	192	84	14	60.58	10.02	NA
chr10	1282156	1282348	193	92	15	67.52	11.27	NA
chr10	35310513	35310736	224	128	28	163.93	32.56	NA
chr10	38775611	38775836	226	113	22	63.68	13.15	NA
chr10	38775950	38776023	74	37	12	77.06	8.05	NA
chr10	38778026	38778166	141	94	46	311.62	27.74	NA
chr10	38785693	38785882	190	68	21	97.1	17.65	NA
chr10	38791676	38791869	194	91	16	54.74	10.71	NA
chr10	38798216	38798410	195	80	18	74.89	14.07	NA
chr10	38806281	38806477	197	92	17	56.68	7.59	NA
chr10	38808755	38808916	162	113	23	112.92	17.57	NA
chr10	38815639	38818580	2942	1716	470	822.32	7.79	NA
chr10	38818644	38818835	192	132	27	53.89	6.69	NA
chr10	38872084	38872247	164	51	16	50.3	7.67	NA
chr10	38872586	38872761	176	84	33	144.99	18.13	NA
chr10	38874054	38874241	188	83	21	53.87	6.49	NA
chr10	38875533	38875658	126	31	19	62.3	7.3	NA
chr10	38877229	38877397	169	98	27	64.14	7.05	NA
chr10	38880814	38881185	372	228	58	139.65	10.04	NA
chr10	38881558	38881881	324	239	47	108.11	11.51	NA
chr10	38881911	38882033	123	57	32	140.97	12.63	NA
chr10	38883045	38883401	357	106	39	72.73	9.42	NA
chr10	38887011	38887167	157	67	36	175.04	18.63	NA
chr10	38888351	38888436	86	43	13	60.21	7.41	NA
chr10	38888617	38888850	234	127	26	71.31	10.71	NA
chr10	39076644	39076804	161	91	21	77.29	11.58	NA
chr10	39078782	39078968	187	49	27	96.74	14.16	NA
chr10	39079023	39079141	119	37	15	51.26	8.05	NA
chr10	39079144	39079320	177	117	22	68.22	10.95	NA
chr10	39079369	39079593	225	108	45	198.06	15.95	NA
chr10	39083695	39083951	257	117	31	68.32	11.85	NA
chr10	39093801	39093947	147	108	19	86.23	14.46	NA
chr10	39094132	39094217	86	43	19	142.62	15.14	NA
chr10	39101954	39102135	182	46	34	154.48	19.63	NA
chr10	39105189	39105404	216	120	27	77.12	12.12	NA
chr10	39107188	39107412	225	110	23	57.73	5.9	NA
chr10	39108811	39108920	110	35	17	69.51	9.3	NA
chr10	39111890	39112169	280	112	47	172.17	19.71	NA
chr10	39124439	39124648	210	113	35	163.52	20	NA
chr10	39125430	39125688	259	83	62	352.53	21.31	NA
chr10	39132052	39132204	153	47	17	65.22	9.81	NA
chr10	39137181	39137345	165	59	21	51.49	9.41	NA
chr10	39138065	39138287	223	114	61	303.83	28.5	NA
chr10	39139367	39139619	253	126	34	90.04	15.38	NA
chr10	39147254	39147474	221	130	30	77.49	13.03	NA
chr10	39148319	39148473	155	109	22	65.33	9.71	NA
chr10	39148998	39149257	260	212	29	59.37	8.19	NA
chr10	39149341	39149483	143	39	25	89.47	11.54	NA
chr10	39151029	39151227	199	134	41	167.53	19.1	NA
chr10	42356034	42357963	1930	451	597	435.53	8.72	NA
chr10	42360528	42361339	812	212	270	72.92	5.32	NA
chr10	42364219	42365429	1211	565	359	87.26	6.82	NA
chr10	42368847	42369818	972	564	282	105.04	4.69	NA
chr10	42382667	42389825	7159	630	5720	182.87	3.73	NA
chr10	42392006	42395344	3339	1801	2528	63.82	2.92	NA
chr10	42395358	42397351	1994	805	1468	96.17	3.08	NA
chr10	42398346	42399619	1274	1116	712	208.28	4.95	NA
chr10	42400056	42400796	741	312	634	925.39	5.79	NA
chr10	42406649	42406941	293	119	78	137.51	12.89	NA
chr10	42408205	42408404	200	93	139	742.22	21.54	NA
chr10	42409109	42409433	325	143	151	582.03	17.54	NA
chr10	42418207	42418393	187	97	29	134.84	18.59	NA
chr10	42428613	42428839	227	142	24	91.22	15.97	NA
chr10	42527379	42527875	497	58	134	109.41	7.54	NA
chr10	42527885	42528459	575	155	220	303.22	12.57	NA
chr10	42529234	42529882	649	243	412	911.02	9.4	NA
chr10	42529962	42530858	897	259	308	118.9	6.77	NA
chr10	42532368	42532619	252	196	136	126.23	4.7	NA
chr10	42533345	42534014	670	537	268	86.35	6.42	NA
chr10	42534048	42534783	736	681	253	51.89	5.72	NA
chr10	42534905	42535600	696	297	251	60	6.82	NA
chr10	42542883	42543155	273	169	194	444.01	8.73	NA
chr10	42543548	42543933	386	210	117	54.94	4.21	NA
chr10	42544333	42545317	985	350	353	344.78	7.32	NA
chr10	42545935	42546511	577	176	225	438.04	12.78	NA
chr10	42596695	42597255	561	436	618	1282.77	5.76	NA
chr10	42597277	42599040	1764	795	1277	1177.55	5.7	NA
chr10	42599050	42599448	399	76	367	560.36	5.25	NA
chr10	42599487	42600587	1101	170	1128	2007.33	5.62	NA
chr10	42640667	42640956	290	169	31	65.85	6.25	NA
chr10	42640976	42641335	360	131	32	52.86	5.87	NA
chr10	42643421	42643723	303	167	33	62	4.74	NA
chr10	42648960	42649290	331	126	42	82.55	6.47	NA
chr10	42653309	42653631	323	248	36	60.39	6.54	NA
chr10	42661844	42662116	273	135	36	55.51	5.95	NA
chr10	42666804	42666989	186	126	25	63.23	10.07	NA
chr10	42759625	42759784	160	114	16	56.13	7.55	NA
chr10	42794687	42794865	179	130	30	150.48	22.13	NA
chr10	42817151	42817446	296	202	50	212.94	16.39	NA
chr10	42817806	42817971	166	42	22	82.05	11	NA
chr10	42817984	42818238	255	135	31	100.71	13.64	NA
chr10	43993544	43993663	120	48	11	55.52	8.94	NA
chr10	50754914	50755088	175	105	15	50.08	7.44	NA
chr10	51819348	51819469	122	75	12	55.76	8.7	NA
chr10	60556800	60556999	200	93	15	52.31	7.88	NA
chr10	66024494	66024693	200	121	18	62.69	7.69	NA
chr10	68144822	68144959	138	77	12	53.3	8.29	NA
chr10	73493452	73493649	198	64	18	59.91	7.29	NA
chr10	74885863	74886035	173	95	13	50.78	7.45	NA
chr10	76942572	76942711	140	62	13	54.75	8.41	NA
chr10	94967367	94967444	78	39	17	172.41	21.29	NA
chr10	98561238	98561554	317	153	130	1146.83	51.14	NA
chr10	99292275	99292494	220	131	25	138.83	26.3	NA
chr10	109547963	109548107	145	49	11	52.26	8.77	NA
chr10	119941111	119941250	140	99	14	77.82	16.28	NA
chr10	127574527	127574814	288	183	33	51.68	5.23	NA
chr10	127575002	127575468	467	98	55	73.96	5.69	NA
chr10	127593961	127594347	387	252	38	53.65	5.41	NA
chr10	127597453	127597713	261	161	27	50.75	4.37	NA
chr10	127606241	127606572	332	222	32	54.97	6.05	NA
chr10	130262737	130262920	184	107	22	128.66	15.03	NA
chr10	134177869	134178073	205	69	31	203.16	21.29	NA
chr10	134178215	134178430	216	88	23	123.21	18.79	NA
chr10	134925224	134925417	194	134	25	134.42	19.65	NA
chr10	135499375	135501443	2069	1687	859	2145.61	14.25	NA
chr10	135523732	135523945	214	103	15	51.15	12.79	NA
chr11	183320	183424	105	58	14	68.71	9.56	NA
chr11	964835	965324	490	186	68	398.79	15	NA
chr16	86006184	86006523	340	48	34	125.21	9.95	NA
chr11	1092801	1093007	207	85	25	134.16	12.36	NA
chr11	1093180	1093469	290	216	34	173.88	13.64	NA
chr11	1212801	1212950	150	67	11	50.81	8.77	NA
chr11	3675088	3675277	190	141	28	136.98	16.14	NA
chr11	3675540	3675900	361	254	35	122.42	9.78	NA
chr11	6831721	6831837	117	45	15	82.14	15.82	NA
chr17	18593328	18593425	98	49	11	68.78	13.78	NA
chr17	19355602	19355719	118	88	10	53.2	8.77	NA
chr17	21476838	21476980	143	96	11	52.86	12.52	NA
chr17	21566214	21566392	179	95	13	57.06	10.02	NA
chr11	15796793	15796918	126	44	10	50.56	8.77	NA
chr21	9646285	9646503	219	105	21	60.57	5.56	NA
chr11	45848163	45848390	228	90	25	104.03	18.02	NA
chr11	48749474	48749715	242	142	21	58.89	7.49	NA
chr11	48805030	48805278	249	135	27	59.26	11.34	NA
chr11	48817833	48818045	213	114	35	109.94	12.77	NA
chr11	48847098	48847384	287	93	33	75.02	7.18	NA
chr11	48859134	48859685	552	249	75	105.89	14.92	NA
chr11	48861007	48861214	208	80	32	61.12	9.12	NA
chr11	48861871	48862057	187	49	30	62.94	9.93	NA
chr11	48867692	48867929	238	124	37	124.28	17.69	NA
chr11	48876909	48877085	177	64	20	64.21	9.65	NA
chr11	48878881	48879126	246	138	26	53.93	6.06	NA
chr11	48882496	48882769	274	138	40	87.48	10.44	NA
chr11	48887017	48887449	433	335	56	81.9	10.87	NA
chr11	48888118	48888589	472	249	57	74.99	6.97	NA
chr11	48892945	48893104	160	41	30	68.64	7.49	NA
chr11	48894672	48894910	239	126	65	217.91	19.35	NA
chr11	48898994	48899294	301	216	41	66.92	7.47	NA
chr11	48955871	48956176	306	167	35	57.64	7.11	NA
chr11	48961732	48961955	224	128	27	55.65	8.43	NA
chr11	48962884	48963096	213	144	39	132.44	12.5	NA
chr11	49030135	49030316	182	132	17	66.27	8.22	NA
chr11	50650957	50651316	360	258	41	153.58	18.05	NA
chr11	50659949	50660098	150	109	22	115.49	18.42	NA
chr11	50669237	50669426	190	49	16	54.67	11.35	NA
chr11	50676960	50677160	201	84	18	50.06	9.79	NA
chr11	50688978	50689108	131	94	16	53.52	7.08	NA
chr11	50695079	50695263	185	130	35	145.2	16.94	NA
chr11	50695466	50695653	188	95	23	65.4	10.38	NA
chr11	50698272	50698490	219	96	21	50.13	7.14	NA
chr11	50699530	50699680	151	49	16	51.32	8.5	NA
chr11	50711252	50711343	92	46	13	72.72	10.61	NA
chr11	50724616	50724849	234	121	31	76.62	10.82	NA
chr11	50725118	50725274	157	92	22	60.78	7.39	NA
chr11	50726829	50727016	188	139	24	53.54	8.37	NA
chr11	50743062	50743193	132	48	22	94.7	12.05	NA
chr11	50745549	50745763	215	115	27	69.24	9.02	NA
chr11	50750006	50750097	92	46	15	56.13	7.08	NA
chr11	50764077	50764292	216	79	33	116.47	11.86	NA
chr11	50769831	50770003	173	104	22	88.63	13.92	NA
chr11	50779620	50779731	112	48	11	51.39	9.48	NA
chr11	50780740	50781030	291	171	23	80.94	11.34	NA
chr11	50781969	50782117	149	103	12	53.5	7.87	NA
chr11	50783450	50783576	127	42	11	58.03	12.52	NA
chr11	51567241	51567588	348	70	54	82.09	8.92	NA
chr11	51568321	51568663	343	231	56	69.89	7.58	NA
chr11	51568848	51569077	230	106	45	79.43	10.5	NA
chr11	51569562	51570312	751	140	172	300.77	10.63	NA
chr11	51571256	51571504	249	49	49	60.35	7.3	NA
chr11	51571982	51572207	226	184	67	137.03	6.32	NA
chr11	51573126	51573269	144	37	34	57.05	6.54	NA
chr11	51574167	51574384	218	119	58	116.6	10.75	NA
chr11	51575648	51575798	151	48	48	95.21	7.72	NA
chr11	51579447	51579697	251	181	119	172.7	9.28	NA
chr11	51580431	51581154	724	402	318	258.18	7.46	NA
chr11	51581475	51584028	2554	1279	860	58.13	6.92	NA
chr11	51584133	51585156	1024	653	451	76.17	5.46	NA
chr11	51588249	51589550	1302	670	676	239.6	5.85	NA
chr11	51590288	51590662	375	122	181	96.47	5.59	NA
chr11	51590713	51591439	727	228	497	650.8	7.05	NA
chr11	51592378	51593633	1256	733	398	152.15	8.91	NA
chr11	54753960	54754098	139	36	11	54.09	12.52	NA
chr11	54928908	54929076	169	84	14	56.54	11.22	NA
chr11	54941746	54941902	157	78	13	53.94	10.31	NA
chr11	54965383	54965486	104	45	13	78.54	13.26	NA
chr11	54979408	54979634	227	110	21	88.29	14.66	NA
chr11	54989699	54989834	136	93	21	95.45	12.37	NA
chr11	55000393	55000587	195	104	25	99.84	14.34	NA
chr11	55007299	55007416	118	75	13	69.91	11.7	NA
chr11	55012499	55012698	200	110	30	84.1	11.47	NA
chr11	55014230	55014375	146	105	26	82.75	9.75	NA
chr11	55014772	55015349	578	443	74	128.39	10.33	NA
chr11	55015469	55015547	79	39	14	54.08	5.74	NA
chr19	24614244	24614689	446	180	62	126.69	10.46	NA
chr11	57222873	57222974	102	30	13	81.69	13.79	NA
chr11	65738783	65738989	207	113	22	73.69	7.97	NA
chr19	27731783	27733657	1875	462	1595	2572.66	6.39	NA
chr19	27733769	27735029	1261	130	706	172.67	4.46	NA
chr11	76319038	76319197	160	49	15	52.68	7.14	NA
chr11	77597474	77597771	298	97	44	203.89	22.13	NA
chr11	85194935	85195356	422	204	205	1357.77	33.79	NA
chr11	87584601	87584734	134	48	12	59.77	10.4	NA
chr11	92160522	92160630	109	49	10	51.57	8.89	NA
chr11	93970865	93971072	208	91	20	51.38	6.23	NA
chr11	98113116	98113299	184	120	17	57.32	7.97	NA
chr11	105395059	105395183	125	87	10	50.88	7.51	NA
chr11	109058246	109058386	141	92	11	51.29	7.14	NA
chr11	110756094	110756240	147	95	11	50.8	7.36	NA
chr11	113593018	113593167	150	71	12	55.86	9.52	NA
chr11	131212050	131212411	362	268	35	148.71	10.99	NA
chr11	134710111	134710308	198	81	16	62.11	10.36	NA
chr12	60003	60158	156	96	13	63.95	8.77	NA
chr12	95444	95546	103	55	17	97.45	13.33	NA
chr12	95597	95739	143	78	41	303.2	26.16	NA
chr12	2364914	2365243	330	256	73	516.76	33.16	NA
chr12	17250627	17250775	149	46	22	147.42	21.29	NA
chr12	20704309	20704507	199	108	150	1613.61	59.52	NA
chr12	34343430	34343570	141	49	13	51.13	6.99	NA
chr12	34344956	34345182	227	111	18	52.28	13.11	NA
chr12	34372607	34372702	96	48	37	357.41	37.76	NA
chr19	27805882	27806060	179	119	32	159.9	17.2	NA
chr19	27806538	27806844	307	201	34	113.11	10.33	NA
chr19	27811871	27812079	209	98	16	50.59	8.93	NA
chr19	27812569	27812681	113	46	12	55.44	9.78	NA
chr19	27814298	27814493	196	95	24	112.85	16.67	NA
chr19	27821665	27821900	236	119	32	160.84	18.1	NA
chr19	27822209	27822286	78	39	16	139.69	15.53	NA
chr19	27868389	27869738	1350	279	131	130.91	4.17	NA
chr12	34841419	34841672	254	123	80	276.53	11.35	NA
chr12	34841757	34841972	216	47	52	136.83	8.65	NA
chr12	34842087	34842276	190	47	63	207.72	15.53	NA
chr12	34846896	34847029	134	46	67	365.98	17.5	NA
chr12	34847600	34847717	118	49	31	114.3	8.52	NA
chr12	34848419	34848476	58	29	15	94.53	5.34	NA
chr12	34849242	34849531	290	60	45	79.08	8.25	NA
chr12	34853773	34853971	199	126	36	130.66	16.38	NA
chr12	34855637	34855788	152	106	15	51.74	8.89	NA
chr12	37991859	37992017	159	69	26	105.89	13.65	NA
chr12	37994854	37995144	291	217	44	127.51	10.29	NA
chr12	37998247	37998373	127	64	19	57.95	5.96	NA
chr12	38002222	38002305	84	42	19	92	8.39	NA
chr12	38007025	38007271	247	169	40	105.8	8.81	NA
chr12	38008479	38008771	293	163	40	92.48	10.74	NA
chr12	38012342	38012403	62	31	12	80.62	6.06	NA
chr12	38016374	38016493	120	45	47	317.54	22.52	NA
chr12	38018533	38018625	93	46	14	54.46	7.18	NA
chr12	38028882	38029062	181	108	21	52.88	5.13	NA
chr12	38029070	38029302	233	37	35	109.84	9.3	NA
chr19	44961412	44961558	147	59	32	154.88	16.95	NA
chr19	44962280	44962459	180	113	28	100.93	7.76	NA
chr19	44963381	44963500	120	49	19	74.16	8.84	NA
chr12	38050657	38050892	236	115	29	71.88	11.08	NA
chr12	38051930	38052090	161	59	19	52.14	7.96	NA
chr12	38061064	38061197	134	93	15	54.84	9.69	NA
chr12	38062849	38063037	189	48	26	91.73	11.52	NA
chr12	38074714	38074853	140	46	16	59.4	9.79	NA
chr3	96336037	96336303	267	228	28	142.47	18.4	NA
chr12	38093879	38094125	247	123	31	70.49	11.3	NA
chr12	38098844	38099004	161	103	26	91.59	12.37	NA
chr2	10539332	10539490	159	43	15	78.79	13.78	NA
chr12	38130325	38130499	175	128	19	57.42	10.03	NA
chr12	38155092	38155193	102	52	11	52.46	8.85	NA
chr12	38187579	38187705	127	79	13	55.78	10.39	NA
chr2	25543845	25544031	187	77	18	92.85	18.79	NA
chr12	38257641	38257825	185	76	15	52.42	6.39	NA
chr12	38448787	38448994	208	78	27	132.36	23.47	NA
chr12	38590711	38590895	185	137	20	68.17	8.54	NA
chr2	33141300	33141656	357	304	96	805.37	38.27	NA
chr12	41757445	41757598	154	42	22	121.97	20.39	NA
chr12	53390191	53390352	162	106	13	51.93	6.12	NA
chr12	67723367	67723510	144	96	11	52.56	10.02	NA
chr12	69549894	69550017	124	74	10	50.14	8.54	NA
chr12	71391029	71391162	134	78	11	50.05	8.79	NA
chr12	96807536	96807699	164	49	14	60.01	8.47	NA
chr12	98469210	98469402	193	81	14	52.68	12.35	NA
chr12	102284657	102284806	150	49	23	156.85	25.05	NA
chr12	114501989	114502115	127	77	14	75.04	9.73	NA
chr12	115626138	115626263	126	79	10	50.56	8.77	NA
chr12	117048226	117048350	125	79	10	50.88	10.02	NA
chr12	120735028	120735120	93	46	12	77.93	15.03	NA
chr12	127650468	127650677	210	49	102	872.78	33.57	NA
chr12	127650794	127650989	196	114	38	198.97	13.67	NA
chr12	129572401	129572560	160	113	14	70.4	10.02	NA
chr12	131130586	131131024	439	331	79	410.57	21.31	NA
chr12	131962068	131962230	163	76	14	60.33	10.58	NA
chr12	132072951	132073224	274	55	38	206.44	17.99	NA
chr12	132185674	132185753	80	40	10	77.83	12.5	NA
chr12	132816104	132816220	117	44	10	53.54	10.02	NA
chr2	87720215	87720764	550	80	61	175.21	11.6	NA
chr2	88124328	88124563	236	126	40	250.44	39.78	NA
chr13	20018426	20018573	148	42	13	66.64	11.27	NA
chr13	25482520	25482658	139	46	11	54.09	12.52	NA
chr13	28033626	28033839	214	121	28	147.55	29.05	NA
chr13	28033928	28034076	149	100	48	429.3	43.33	NA
chr13	38116451	38116586	136	97	11	55.04	7.51	NA
chr13	53234911	53235111	201	86	13	51.41	13.78	NA
chr13	65957126	65957307	182	46	15	57.94	6.97	NA
chr13	73211713	73211983	271	97	21	50.99	5.97	NA
chr13	75790101	75790261	161	49	12	54.93	11.27	NA
chr13	100161428	100161581	154	82	13	54.63	7.18	NA
chr13	110076471	110076709	239	118	92	762.94	30.25	NA
chr2	89853180	89853617	438	46	71	151.3	17.16	NA
chr13	114217711	114217907	197	102	15	59.34	7.73	NA
chr2	89857121	89857481	361	265	47	115.93	12.53	NA
chr2	89860576	89860659	84	42	14	64.32	7.61	NA
chr13	114965102	114965282	181	108	18	85.26	13.04	NA
chr14	19000531	19000766	236	124	35	101.57	12.68	NA
chr14	19001139	19001520	382	125	61	166.82	10	NA
chr14	19001936	19002066	131	84	26	92.52	10.17	NA
chr14	19004050	19004349	300	123	76	232.47	13.8	NA
chr14	19007727	19008200	474	98	79	117.88	7.87	NA
chr14	19009411	19009639	229	72	48	109.4	7.93	NA
chr2	89872002	89872283	282	116	85	57.35	6.36	NA
chr14	19012502	19012671	170	84	43	124.64	6.43	NA
chr14	19017698	19017857	160	49	26	58.82	8.39	NA
chr14	19018895	19019227	333	212	38	52.15	7.25	NA
chr14	19033644	19033892	249	181	38	81.07	8.26	NA
chr14	19034087	19034230	144	59	32	108.5	11.15	NA
chr14	19035892	19036214	323	101	49	86.03	8.84	NA
chr14	19042045	19042256	212	105	30	58.29	9.21	NA
chr14	19629999	19630162	164	89	17	90.93	14.46	NA
chr14	19945124	19945335	212	88	22	116.36	16.28	NA
chr2	90372444	90373727	1284	958	271	192.08	5.54	NA
chr2	90375039	90376041	1003	551	212	74.78	3.08	NA
chr2	90381144	90381532	389	242	90	52.56	4.95	NA
chr2	90383220	90383868	649	77	140	60.98	4.23	NA
chr14	32954247	32954327	81	40	23	257.21	28.81	NA
chr14	36417599	36417747	149	44	11	51.1	8.77	NA
chr4	49511918	49512777	860	435	240	212.9	7.53	NA
chr14	50320410	50320511	102	52	16	116.16	18.79	NA
chr14	50329239	50329462	224	96	23	119.95	12.52	NA
chr14	88237508	88237878	371	131	79	557.46	51.11	NA
chr2	91595104	91595530	427	358	67	50.72	4.47	NA
chr14	105987383	105987651	269	63	27	135.56	10.02	NA
chr14	106049046	106049169	124	84	14	84.69	12.52	NA
chr14	106049213	106049353	141	49	11	53.47	11.27	NA
chr14	107092656	107092762	107	65	12	74.56	13.78	NA
chr14	107161675	107161775	101	41	29	216.65	24.22	NA
chr15	20002248	20002618	371	91	37	53.38	5.37	NA
chr15	20005294	20005542	249	116	46	120.4	12.57	NA
chr15	20012300	20012590	291	189	33	60.6	5.38	NA
chr15	20018266	20018639	374	243	42	95.98	8.67	NA
chr15	20025596	20025843	248	125	21	53.27	9.89	NA
chr15	20144830	20145004	175	54	19	51.4	7.41	NA
chr15	20147670	20147943	274	198	23	51.66	5.94	NA
chr2	92025033	92025141	109	64	12	50.65	8.49	NA
chr15	20308248	20308595	348	94	50	67.7	5.26	NA
chr15	20309605	20310645	1041	278	137	147.91	4.51	NA
chr2	92267760	92267933	174	39	32	51.18	7.08	NA
chr15	20545483	20547834	2352	799	589	685.02	5.08	NA
chr15	21315575	21316368	794	281	119	201.77	6.43	NA
chr15	21316972	21317581	610	381	75	101.36	4.1	NA
chr15	22074933	22075102	170	126	14	50.34	8.18	NA
chr15	22823439	22823612	174	64	16	58.44	7.69	NA
chr15	27567890	27568049	160	91	12	51.81	8.14	NA
chr15	27816235	27816439	205	105	14	57.05	10	NA
chr15	29779730	29779878	149	44	11	51.1	7.51	NA
chr2	92291369	92291836	468	64	327	887.15	9.17	NA
chr15	45254115	45254253	139	55	11	50.4	8.05	NA
chr15	84472330	84472500	171	102	13	55.65	8.14	NA
chr15	93212449	93212604	156	49	14	52	6.9	NA
chr15	93747476	93747619	144	34	19	88.3	12.15	NA
chr15	95600168	95600364	197	95	15	50.82	7.55	NA
chr15	99732234	99732350	117	68	10	52.71	8.59	NA
chr15	100339902	100340192	291	118	30	138.19	14.44	NA
chr15	100962632	100962782	151	94	12	50.64	8.56	NA
chr16	508337	508571	235	103	20	73.9	8.82	NA
chr16	542309	542557	249	119	30	133.67	17.35	NA
chr16	544769	545127	359	235	33	108.67	10.53	NA
chr16	896576	896798	223	117	24	100.84	13.82	NA
chr16	896858	897255	398	208	52	233.27	14.48	NA
chr16	1075251	1075490	240	106	31	167.01	16.39	NA
chr16	6003277	6003406	130	59	11	57.01	8.77	NA
chr16	7058976	7059110	135	87	12	63.22	11.27	NA
chr16	14580781	14581060	280	151	102	766.05	54.61	NA
chr16	24972736	24972959	224	99	17	69.49	15.38	NA
chr16	32094720	32095068	349	228	33	56.67	5.67	NA
chr16	32118326	32118860	535	139	43	71.41	5.33	NA
chr2	132994968	132995159	192	60	27	61.28	7.74	NA
chr2	132996611	132996966	356	224	56	124.01	12.43	NA
chr16	32790186	32790406	221	112	21	54.24	7.03	NA
chr16	32848186	32848712	527	120	52	69.64	4.81	NA
chr16	32856057	32856189	133	79	13	52.49	7.63	NA
chr16	33037985	33038205	221	82	28	72.12	6.02	NA
chr16	33237166	33241009	3844	2747	996	1081.1	5.64	NA
chr16	33241017	33241312	296	99	115	261.64	7.32	NA
chr4	190200758	190201022	265	160	32	130.49	10.79	NA
chr16	33865983	33866820	838	720	115	222.82	18.92	NA
chr16	33867097	33867336	240	100	33	74.67	5.98	NA
chr16	33869758	33870029	272	187	41	77.32	8.1	NA
chr16	33872870	33873121	252	138	56	202.96	21.1	NA
chr16	33873949	33874136	188	138	52	229.55	19.71	NA
chr16	33874916	33875108	193	127	27	62.73	10	NA
chr16	33875601	33875833	233	164	35	82.55	8.54	NA
chr16	33879582	33879798	217	104	30	80.48	11.03	NA
chr16	33881711	33881881	171	43	24	80.16	12.22	NA
chr16	33887549	33887828	280	139	51	227.96	21.29	NA
chr16	33894852	33895057	206	163	30	58.04	6.77	NA
chr16	33896562	33896764	203	59	53	194.62	16.3	NA
chr16	33899524	33899979	456	362	96	253.08	15.49	NA
chr16	33909293	33909375	83	41	12	57.21	7.34	NA
chr16	33910360	33910520	161	36	19	59.84	8.38	NA
chr16	33913430	33913580	151	46	21	67.08	9.45	NA
chr16	33915739	33915956	218	49	28	61.48	5.25	NA
chr16	33923126	33923871	746	610	113	161.94	5.51	NA
chr16	33924306	33924971	666	415	70	56.09	4.45	NA
chr16	33934003	33934912	910	601	95	106.78	5.28	NA
chr16	33945950	33946668	719	337	87	61.08	3.16	NA
chr16	33950058	33950514	457	128	87	110.82	12.97	NA
chr16	33951213	33951353	141	91	60	221.86	11.76	NA
chr16	33953082	33953335	254	109	141	566.88	17.73	NA
chr16	33955126	33955358	233	118	54	54.34	8.19	NA
chr2	162137985	162138551	567	400	87	109.71	4.66	NA
chr2	162138628	162139082	455	354	82	138.89	9.32	NA
chr2	171551177	171551289	113	28	14	90.03	16.28	NA
chr2	182140499	182140584	86	43	12	87.4	15.03	NA
chr16	33973637	33973963	327	120	112	207.44	8.4	NA
chr16	33974152	33974588	437	71	93	64.13	5.38	NA
chr16	33974592	33974953	362	88	83	71.73	5.56	NA
chr16	33974966	33975610	645	265	216	370.03	9.52	NA
chr16	33982737	33983378	642	554	81	62.29	4.26	NA
chr16	33983664	33984585	922	613	104	63.69	3.86	NA
chr16	33986824	33987264	441	169	53	50.93	5.05	NA
chr16	33987998	33988526	529	288	57	50.82	4.8	NA
chr16	33995328	33995675	348	300	37	61.25	5.45	NA
chr16	34002050	34002284	235	114	36	105.63	11.48	NA
chr16	34007776	34008022	247	123	27	52.07	7.01	NA
chr16	34009524	34009691	168	72	24	71.37	9.31	NA
chr16	34013216	34013363	148	56	20	68.02	7.95	NA
chr16	34016122	34016269	148	102	15	50.29	6.32	NA
chr16	34021422	34021670	249	130	55	297.75	29.55	NA
chr16	34021781	34022016	236	129	30	111.87	14.18	NA
chr16	34022070	34022371	302	173	37	133.35	15.33	NA
chr16	34022646	34022878	233	98	53	309.12	33.33	NA
chr16	34183984	34184280	297	84	56	172.95	12.34	NA
chr16	34185026	34185172	147	87	28	95.33	10.68	NA
chr16	34185648	34185987	340	127	41	67.04	7.65	NA
chr16	34190536	34190622	87	43	25	126.03	9.84	NA
chr16	34192045	34192107	63	31	12	66.24	4.92	NA
chr16	34193171	34193362	192	46	50	215.38	14.66	NA
chr16	35195766	35195912	147	116	13	54.23	8.74	NA
chr16	35201499	35201706	208	69	22	92.29	12.9	NA
chr16	35215900	35216125	226	93	33	135.07	19.38	NA
chr16	35220328	35220501	174	63	30	115.43	14.05	NA
chr16	35222259	35222376	118	55	22	94.12	10.7	NA
chr16	35227215	35227323	109	66	20	71.64	8.37	NA
chr16	35228957	35229372	416	302	91	338.68	22.78	NA
chr16	35232557	35232778	222	96	36	96.29	11.27	NA
chr16	35239550	35239744	195	119	67	391.99	30.15	NA
chr16	35250321	35250413	93	46	14	82.89	11.81	NA
chr16	35264391	35264560	170	49	20	62.09	8.38	NA
chr16	35266237	35266431	195	81	20	53.76	6.06	NA
chr16	35274896	35275014	119	70	20	78.31	8.44	NA
chr16	35278852	35279010	159	98	19	57.08	9.07	NA
chr16	35279589	35279954	366	49	42	105.34	9.69	NA
chr16	35281280	35281443	164	124	26	107.28	10.56	NA
chr16	46443058	46443138	81	40	18	94.55	8.2	NA
chr16	46443717	46443931	215	95	41	149.32	17.27	NA
chr16	46449584	46449835	252	134	67	293.64	21.63	NA
chr16	46454028	46454288	261	186	46	114.87	10.82	NA
chr16	46455743	46456018	276	143	44	112.64	12.2	NA
chr16	46464948	46465141	194	107	21	60.81	7.41	NA
chr16	46466000	46466252	253	166	25	57.88	6.4	NA
chr16	46492064	46492443	380	267	35	55.9	6.12	NA
chr20	29817762	29818085	324	48	43	123.41	12.71	NA
chr20	29821989	29822096	108	38	16	61.26	8.36	NA
chr16	50276085	50276245	161	99	13	58.34	12.72	NA
chr16	50816931	50817067	137	106	13	70.63	13.78	NA
chr16	60761253	60761388	136	96	11	55.04	11.27	NA
chr16	62420570	62420690	121	47	10	52.19	8.77	NA
chr20	47131667	47132917	1251	494	276	924.05	12.66	NA
chr16	73780395	73780589	195	86	16	56.5	6.48	NA
chr5	49539508	49539707	200	62	20	55.56	9.58	NA
chr16	88173929	88174127	199	48	29	149.2	15.32	NA
chr16	89108927	89109161	235	101	20	62.26	5.81	NA
chr16	89634870	89635008	139	104	11	50.4	6.9	NA
chr20	61699852	61700160	309	179	33	98.93	8.3	NA
chr16	90183497	90183689	193	114	20	58.99	8.44	NA
chr17	153681	153879	199	89	15	58.7	10.02	NA
chr5	74865004	74865192	189	89	13	50.52	8.09	NA
chr9	70065807	70065952	146	67	11	50.83	10.98	NA
chr20	62963627	62963768	142	49	11	51.5	10.84	NA
chr21	9440263	9440444	182	48	17	53.03	6.59	NA
chr21	9450225	9450491	267	73	37	104.39	7.69	NA
chr5	94397183	94397395	213	97	15	61.96	15.03	NA
chr21	9695746	9696646	901	393	435	658.61	7.3	NA
chr17	22222189	22222314	126	72	13	75.01	13.78	NA
chr17	22223066	22223193	128	49	11	57.69	12.52	NA
chr17	22244428	22245284	857	407	285	94.66	6.11	NA
chr17	22245292	22246957	1666	847	754	331.09	5.18	NA
chr17	22258910	22261716	2807	2681	1479	968.51	6.76	NA
chr17	22261803	22262201	399	49	174	79	4.6	NA
chr17	22262609	22263006	398	73	168	105.67	6.14	NA
chr17	25263765	25264029	265	100	98	455.35	16.06	NA
chr17	25264807	25265296	490	391	68	89.12	6.79	NA
chr17	25266122	25266585	464	262	65	77.18	5.46	NA
chr17	25266658	25267122	465	352	78	116.68	11.01	NA
chr17	25267177	25267523	347	212	48	51.65	8.86	NA
chr17	25267690	25268007	318	221	47	53.32	6.29	NA
chr17	25272576	25272707	132	82	17	51.57	5.7	NA
chr17	25280671	25281035	365	239	30	56.5	4.97	NA
chr17	31149426	31149888	463	232	180	1329.44	41.24	NA
chr21	10765809	10766370	562	158	55	52.75	4.66	NA
chr21	10772772	10772979	208	89	21	53.95	9.58	NA
chr21	10773347	10773591	245	122	30	88.93	8.85	NA
chr17	36404432	36404828	397	257	38	70.39	7.07	NA
chr17	41381616	41381977	362	116	29	94.15	9.76	NA
chr17	41381991	41382340	350	104	34	130.21	9.71	NA
chr17	41400264	41401190	927	476	163	674.95	9.8	NA
chr17	41466131	41466237	107	47	13	83.73	13.78	NA
chr17	42870570	42870736	167	49	13	60.51	15.03	NA
chr17	45212826	45213277	452	320	99	403.76	28.28	NA
chr17	45213857	45214041	185	111	60	340.17	28.21	NA
chr17	45214481	45214728	248	92	48	176.65	15.05	NA
chr17	45216107	45216234	128	42	19	55.43	6.22	NA
chr17	45219183	45219478	296	96	25	59.75	7.67	NA
chr17	45219579	45219822	244	194	34	161.03	19.05	NA
chr17	45234239	45234565	327	127	111	755.98	38.8	NA
chr17	45249211	45249467	257	137	39	202.77	29.22	NA
chr17	45258931	45259100	170	45	17	72.59	14.15	NA
chr17	45266449	45266618	170	96	33	207.49	24.88	NA
chr21	10845110	10845287	178	135	28	101.76	12.15	NA
chr17	51183634	51183814	181	89	19	93.48	18.58	NA
chr17	58071037	58071237	201	102	15	51.18	8.74	NA
chr17	59627747	59627901	155	107	12	56.6	7.5	NA
chr17	75158311	75158440	130	38	33	259.45	33.16	NA
chr17	76932618	76932716	99	49	10	53.29	10.64	NA
chr17	77719944	77720046	103	49	10	58.75	11.27	NA
chr17	79398810	79398998	189	103	16	59.09	9.39	NA
chr17	79399359	79399470	112	49	15	82.22	11.21	NA
chr17	80544071	80544377	307	105	40	232.93	18.79	NA
chr21	14338293	14338540	248	125	24	55.16	11.73	NA
chr21	14338994	14339409	416	282	50	109.73	9	NA
chr18	15167345	15167653	309	213	26	55.48	5.83	NA
chr18	15178571	15178711	141	49	18	56.75	5.48	NA
chr18	15223008	15223171	164	79	17	80.28	9.23	NA
chr18	15381829	15381980	152	83	15	65.26	10.43	NA
chr18	15407367	15407684	318	110	25	53.74	5.54	NA
chr18	18510900	18512555	1656	1389	494	285.91	8.69	NA
chr18	18516532	18516769	238	57	119	60.19	5.98	NA
chr18	18516997	18520351	3355	1134	1805	1519.84	7.33	NA
chr18	19792103	19792177	75	37	10	87.4	12.52	NA
chr18	29465637	29465849	213	79	15	61.96	15.03	NA
chr18	34084478	34084684	207	112	15	63.56	13.78	NA
chr18	45379574	45379760	187	105	24	145.57	25.05	NA
chr18	50319043	50319305	263	123	49	351.08	41.33	NA
chr18	66294033	66294107	75	37	11	97.15	13.78	NA
chr18	77772956	77773059	104	59	13	85.27	15.03	NA
chr21	41346837	41347067	231	82	34	189.67	14.29	NA
chr19	7515230	7515417	188	48	21	85.2	10.83	NA
chr19	7515526	7515755	230	183	27	109.75	8.3	NA
chr19	7515799	7515971	173	48	21	91.67	11.67	NA
chr19	9710497	9710586	90	45	16	128.03	20.04	NA
chr19	24183646	24183745	100	39	15	97.33	14.97	NA
chr19	24183997	24184202	206	119	39	257.81	37.7	NA
chr19	24571768	24572065	298	153	43	129.17	12.17	NA
chr19	24611482	24611669	188	49	28	72.7	9.01	NA
chr22	16857455	16857669	215	45	26	59.7	7.13	NA
chr19	24619711	24620415	705	150	100	179.38	11.24	NA
chr19	24628781	24628947	167	49	20	60.51	8.62	NA
chr22	16861530	16861723	194	140	65	378.35	30.61	NA
chr22	17039353	17039592	240	125	32	117.09	16.05	NA
chr19	27736124	27736962	839	620	598	250.62	3.99	NA
chr19	27737152	27737784	633	356	307	51.47	4.85	NA
chr19	27738371	27738754	384	107	368	785.56	6.51	NA
chr19	27738822	27739057	236	77	131	116.13	5.39	NA
chr19	27739154	27739552	399	319	180	125.52	5.65	NA
chr19	27739892	27740342	451	332	173	101.87	7.77	NA
chr19	27750112	27750355	244	55	42	194.56	17.48	NA
chr19	27752902	27753051	150	101	25	103.34	11.76	NA
chr19	27756362	27756507	146	71	18	60.85	8.48	NA
chr19	27765728	27765917	190	127	23	61.39	10.47	NA
chr19	27767202	27767471	270	122	29	68.29	8.86	NA
chr19	27767950	27768191	242	193	24	54.83	6.84	NA
chr19	27769125	27769281	157	42	18	55.78	5.41	NA
chr19	27778267	27778385	119	73	20	128.25	19.1	NA
chr19	27778839	27778982	144	58	15	71.13	7.96	NA
chr19	27789260	27789347	88	44	13	69.03	9.92	NA
chr19	27789597	27789799	203	84	41	224.96	26.77	NA
chr19	27789818	27789960	143	77	17	68.72	10.45	NA
chr19	27793790	27793956	167	44	17	55.75	5.63	NA
chr19	27799501	27799621	121	72	13	53.32	7.84	NA
chr19	27799742	27800083	342	105	25	54.22	7.49	NA
chr19	27800104	27800263	160	62	16	54.86	9.59	NA
chr3	9117495	9117620	126	77	12	53.6	7.62	NA
chr3	11186752	11186882	131	87	11	50.55	8.7	NA
chr3	15319789	15319929	141	87	11	50.78	9.41	NA
chr3	55321911	55322061	151	97	11	50.53	7.51	NA
chr3	60685796	60685867	72	36	14	149.8	17.53	NA
chr3	71484842	71485016	175	89	16	81.05	10.02	NA
chr3	75698210	75698876	667	149	87	89.98	4.67	NA
chr7	61255758	61255867	110	46	14	54.28	9.45	NA
chr19	27888741	27889372	632	494	75	101.12	6.18	NA
chr19	27890137	27890319	183	48	28	70.44	8.15	NA
chr19	27897175	27897307	133	69	16	65.33	10.29	NA
chr19	27897607	27897754	148	111	18	68.93	9.06	NA
chr19	27902295	27902444	150	92	22	90.14	12.94	NA
chr19	27906150	27906394	245	120	30	108.64	20	NA
chr19	27907151	27907287	137	96	16	61.27	9.89	NA
chr19	36066410	36066659	250	141	87	660.72	45.31	NA
chr19	36066689	36066818	130	37	33	223.29	25.4	NA
chr19	36762444	36762964	521	409	51	52.62	7.94	NA
chr3	78635896	78636021	126	56	10	50.56	8.77	NA
chr19	37763195	37763441	247	91	26	51.71	4.93	NA
chr19	37763587	37764044	458	234	41	54.15	3.85	NA
chr19	37791548	37791854	307	96	28	52.25	4.96	NA
chr19	37793990	37794136	147	98	20	79.22	9.9	NA
chr19	44914534	44914768	235	88	38	111.92	8.24	NA
chr19	44914825	44915117	293	137	49	143.3	11.74	NA
chr19	44915553	44915788	236	110	38	109.95	11.31	NA
chr19	44917780	44917927	148	47	30	114.94	12.36	NA
chr19	44961232	44961366	135	93	17	55.3	7.91	NA
chr3	90473956	90474131	176	63	22	54.52	7.58	NA
chr3	90477627	90477807	181	90	36	147.12	16.41	NA
chr3	90479268	90479430	163	49	19	53.9	7.73	NA
chr3	90487181	90487398	218	123	24	60.98	7.24	NA
chr3	90492267	90492658	392	254	44	66.71	5.83	NA
chr3	90496940	90497171	232	101	33	77.68	12.34	NA
chr3	90497804	90497932	129	79	21	65.96	6.18	NA
chr19	54009681	54009799	119	34	11	60.92	12.52	NA
chr7	61747392	61747650	259	133	38	56.28	8.05	NA
chr2	3184806	3185014	209	96	17	77.51	16.28	NA
chr2	7628963	7629120	158	74	12	55.8	8.77	NA
chr3	117012935	117013086	152	42	11	50.25	10.02	NA
chr2	13524266	13524439	174	126	13	58.46	10.02	NA
chr2	18127786	18127971	186	77	15	69.64	11.27	NA
chr2	23118406	23118508	103	38	10	58.75	11.27	NA
chr3	183797650	183797807	158	108	32	247.37	38.83	NA
chr2	26228566	26228675	110	49	10	56.05	10.02	NA
chr2	26237337	26237403	67	33	15	184.01	18.79	NA
chr2	32062558	32062657	100	50	11	68.78	12.52	NA
chr4	10035	10193	159	49	23	151.37	22.54	NA
chr2	34143797	34143899	103	62	10	58.75	11.27	NA
chr2	49456896	49457020	125	44	18	101.33	15.09	NA
chr2	51581338	51581489	152	108	17	84.26	16.16	NA
chr2	56947380	56947494	115	43	10	54.24	11.27	NA
chr2	62957847	62957979	133	90	12	61.23	13.02	NA
chr2	64603129	64603335	207	88	18	66.51	10.33	NA
chr2	67337123	67337294	172	108	12	51.89	8.77	NA
chr2	69885312	69885442	131	96	11	52.69	10.29	NA
chr2	73914554	73914720	167	121	13	51.96	6.32	NA
chr2	78928728	78928870	143	49	16	93.88	18.79	NA
chr2	87576125	87576368	244	46	24	54.86	6.9	NA
chr2	87623692	87624218	527	193	173	548.51	10.9	NA
chr2	87624734	87626482	1749	1167	261	246.99	5.47	NA
chr2	87633609	87633822	214	88	19	52.94	7.14	NA
chr2	87641685	87642218	534	225	95	178.86	6.04	NA
chr2	87644075	87644795	721	426	117	169.42	6.32	NA
chr2	87645893	87646320	428	173	52	50.88	4.08	NA
chr2	87655600	87655879	280	72	55	156	10.21	NA
chr2	87655885	87656614	730	272	129	310.69	8.12	NA
chr2	87656654	87656997	344	171	42	71.21	6.11	NA
chr4	49109584	49109965	382	184	159	78.61	2.92	NA
chr4	49110001	49110897	897	352	358	155.17	4.99	NA
chr2	89331378	89331494	117	47	11	58.63	10.53	NA
chr2	89830464	89830593	130	41	25	138.56	16.24	NA
chr2	89830624	89830877	254	172	30	103.72	10.6	NA
chr2	89831643	89831930	288	62	32	92.42	10.9	NA
chr2	89835059	89835324	266	128	37	82.97	10.21	NA
chr2	89842126	89842530	405	128	44	51.26	7.49	NA
chr2	89844640	89844978	339	218	45	67.26	9.11	NA
chr2	89846880	89847055	176	45	28	61.19	9.15	NA
chr2	89848636	89848829	194	88	31	55.21	6.5	NA
chr2	89848868	89849257	390	211	49	56.14	5.52	NA
chr2	89850530	89850618	89	44	20	76.05	7.22	NA
chr4	49143707	49144341	635	510	170	117.28	6.53	NA
chr2	89855442	89855553	112	73	23	95.26	9.91	NA
chr4	49147004	49147102	99	49	43	71.01	4.91	NA
chr4	49149229	49150352	1124	107	311	147.6	8.17	NA
chr2	89861286	89861431	146	97	33	151.82	14.87	NA
chr2	89865121	89865387	267	164	66	109.89	8.49	NA
chr2	89867382	89867631	250	56	106	242.02	8.44	NA
chr2	89867903	89868214	312	152	123	228.95	10.38	NA
chr2	89868235	89868636	402	49	94	61.12	9.18	NA
chr2	89869725	89870135	411	92	161	249.12	7.2	NA
chr2	89870369	89870562	194	62	61	56.73	6.86	NA
chr4	49281631	49282043	413	332	105	94.28	6.08	NA
chr2	89873813	89873909	97	48	37	57.92	4.5	NA
chr2	89874849	89875483	635	465	215	200.88	9.79	NA
chr2	89878285	89878661	377	234	111	153.54	10	NA
chr2	89879041	89879231	191	93	95	294.93	12.09	NA
chr2	89879256	89879448	193	67	72	162.33	8.45	NA
chr2	89879791	89880040	250	126	75	137.17	8.94	NA
chr2	90281904	90282256	353	228	36	79.07	5.7	NA
chr2	90371526	90371997	472	324	102	130.51	6.51	NA
chr2	90372020	90372416	397	49	69	53.09	3.87	NA
chr4	49315120	49315551	432	380	116	51.25	4.21	NA
chr4	49316316	49316581	266	156	84	67.6	4.97	NA
chr4	49318629	49319038	410	339	175	213.54	5.63	NA
chr4	49328024	49328246	223	63	111	176.63	4.85	NA
chr2	90385606	90386441	836	276	184	74.47	4.29	NA
chr2	90390987	90391626	640	395	127	76.36	3.73	NA
chrY	13485848	13486124	277	99	149	144.15	5.42	NA
chr2	90392826	90393493	668	460	135	126.37	4.92	NA
chr2	90480472	90483541	3070	1766	707	300.03	4.97	NA
chr2	90484978	90485544	567	457	182	314.47	6	NA
chr4	49514855	49516628	1774	440	374	107.35	4.67	NA
chr2	91595594	91595770	177	76	44	86.29	4.86	NA
chr2	91596681	91597529	849	585	216	268.78	4.74	NA
chr2	91597543	91598168	626	187	136	115.3	4.75	NA
chr2	91599281	91600395	1115	140	218	73.23	4.04	NA
chr2	91604258	91605025	768	696	169	84.35	4.53	NA
chr2	91613501	91613941	441	338	107	126.07	5.22	NA
chr2	91614255	91614988	734	111	138	96.78	5.49	NA
chr2	91696787	91696991	205	92	26	66.53	8.87	NA
chr2	91697437	91697774	338	124	32	58.72	8.02	NA
chr2	91706788	91707092	305	176	39	147.13	11.81	NA
chr2	91973241	91973548	308	79	26	50.23	7.23	NA
chr2	91980172	91980348	177	101	21	54.55	6.68	NA
chr4	49650625	49650876	252	104	63	53.07	6.41	NA
chr2	92258270	92258601	332	207	39	92.92	7.43	NA
chr2	92267571	92267747	177	54	36	67.07	7.14	NA
chr4	49653189	49653810	622	289	144	108.42	7.91	NA
chr2	92268959	92269900	942	546	409	1458.18	15.4	NA
chr2	92272861	92273213	353	129	85	145.24	9.66	NA
chr2	92275819	92276044	226	123	46	125.99	14.29	NA
chr2	92276669	92276836	168	41	46	142.68	11.85	NA
chr2	92281245	92281437	193	65	95	420.81	16.3	NA
chr2	92283935	92284453	519	329	80	56.96	8.34	NA
chr2	92289847	92290482	636	244	193	154.79	7.87	NA
chr2	92290501	92291343	843	448	486	1176.67	10.45	NA
chr4	68265264	68265706	443	322	184	750.05	18.55	NA
chr2	92295793	92296943	1151	849	547	610.52	6.84	NA
chr2	92296979	92298276	1298	540	820	1560.74	8.93	NA
chr2	92305925	92308422	2498	2120	1697	303.86	3.71	NA
chr2	92308431	92311352	2922	1698	2233	150.67	2.86	NA
chr2	92312494	92314577	2084	869	1731	147.58	2.72	NA
chr2	95475013	95475171	159	109	25	118.73	14.71	NA
chr2	99116254	99116385	132	90	12	51.26	6.64	NA
chr2	102461227	102461362	136	94	25	143.65	19.51	NA
chr2	103542616	103542739	124	45	12	50.19	8.7	NA
chr2	105303180	105303389	210	96	17	53.92	6.87	NA
chr2	109815700	109816310	611	475	149	735.93	13.41	NA
chr2	112674311	112674464	154	104	12	50.98	9.89	NA
chr2	113917147	113917470	324	98	25	71.69	7.08	NA
chr2	114410041	114410259	219	102	19	61.87	8.4	NA
chr2	132769878	132770074	197	81	19	52.36	7.82	NA
chr2	132779375	132779751	377	47	31	55.08	5.41	NA
chr2	132793633	132793782	150	112	13	53.96	10.84	NA
chr2	132969212	132969450	239	114	22	66.79	6.87	NA
chr2	132984417	132984573	157	48	31	132.85	13.9	NA
chr2	132987042	132987110	69	34	13	88.46	8.18	NA
chr4	190154980	190155449	470	166	129	544.79	23.78	NA
chr4	190155465	190155694	230	144	55	214.78	18.64	NA
chr2	132997243	132997650	408	273	96	276.18	12.94	NA
chr2	132998407	132998648	242	117	60	174.1	12.62	NA
chr2	132999347	132999509	163	48	47	158.91	8.06	NA
chr2	133000172	133000263	92	46	21	59.81	6.1	NA
chr2	133001990	133002162	173	47	37	83.7	9.75	NA
chr2	133002378	133002559	182	103	54	177.14	12.84	NA
chr8	88278646	88278723	78	39	12	107.19	15.03	NA
chr4	190228848	190229007	160	47	14	70.4	11.27	NA
chr4	190634916	190635183	268	133	27	63.62	8.77	NA
chr4	190655297	190655513	217	47	20	54.1	5.42	NA
chr2	133019910	133020486	577	236	157	221.76	11.82	NA
chr2	133023087	133023455	369	115	154	298.29	8.18	NA
chr2	133025514	133025999	486	310	164	186.67	8.68	NA
chr2	133026663	133026896	234	126	105	190.07	10.87	NA
chr2	133028323	133028684	362	242	132	191.96	6.2	NA
chr2	133029127	133029421	295	154	131	272.21	10.23	NA
chr2	133029553	133029726	174	131	60	88.57	8.1	NA
chr2	133030549	133031051	503	130	145	134.62	7.03	NA
chr2	133032554	133032976	423	106	85	74.72	8.29	NA
chr2	133033858	133034001	144	43	36	70.53	7.51	NA
chr2	133034706	133034858	153	48	40	102.69	8.87	NA
chr2	133038547	133038718	172	125	36	134.05	14.98	NA
chr2	133038952	133039126	175	47	22	50.65	8.91	NA
chr2	133044334	133044742	409	291	51	100.06	8.93	NA
chr2	133118951	133119141	191	89	22	75.01	7.48	NA
chr2	149639247	149639420	174	128	32	223.37	32.18	NA
chr2	162135066	162135443	378	260	53	60.81	5.28	NA
chr2	162135466	162135970	505	294	89	144.1	4.95	NA
chr2	162135976	162136555	580	463	91	123.64	12.85	NA
chr2	162136639	162136908	270	158	53	107.53	6.4	NA
chr2	162136943	162137413	471	87	63	62.45	5.54	NA
chr2	162137581	162137948	368	248	61	90.29	9.1	NA
chr5	847026	847132	107	49	15	55.64	7.62	NA
chr5	1026065	1026224	160	42	24	109.35	16	NA
chr5	1422489	1422749	261	130	30	92.54	10.42	NA
chr5	1539875	1540277	403	240	48	160.04	10.71	NA
chr2	203092101	203092164	64	32	13	161	16.28	NA
chr2	203210944	203211099	156	117	19	114.85	21.29	NA
chr2	210674030	210674161	132	100	15	89.97	16.28	NA
chr2	228010191	228010327	137	95	11	54.72	7.51	NA
chr2	230045412	230045740	329	113	91	780.67	47.59	NA
chr2	239019071	239019157	87	43	10	68.78	12.52	NA
chr5	13831734	13831928	195	122	20	51.83	6.47	NA
chr2	242952525	242952661	137	75	14	79.03	15.03	NA
chr2	243152477	243152640	164	48	35	212.4	24	NA
chr20	25114659	25114770	112	49	10	50.49	8.89	NA
chr5	17518988	17519493	506	83	116	80.66	3.53	NA
chr5	17528970	17530081	1112	350	202	121.37	3.77	NA
chr5	17530091	17530616	526	350	82	57.24	6.21	NA
chr5	17583932	17586140	2209	635	384	216.78	3.93	NA
chr5	17597067	17598208	1142	675	197	94.42	3.71	NA
chr20	26258808	26258984	177	73	16	53.5	7.17	NA
chr20	26272295	26272420	126	86	16	61.97	7.89	NA
chr20	26273165	26273389	225	106	20	51.11	6.71	NA
chr20	26279070	26279221	152	99	17	70.26	9.76	NA
chr20	26290431	26290505	75	37	10	62.17	7.75	NA
chr20	26297450	26297623	174	54	20	52.69	6.91	NA
chr20	26299016	26299119	104	57	18	73.5	8.4	NA
chr20	26299349	26299551	203	59	29	87.04	10.69	NA
chr20	26300227	26300384	158	36	22	67.98	9.23	NA
chr20	26300657	26300729	73	36	11	55.16	5.71	NA
chr20	26305608	26305801	194	144	57	302.33	25.19	NA
chr20	26308716	26308883	168	100	23	50.7	7.58	NA
chr20	26310418	26310541	124	75	34	136.14	10.47	NA
chr20	26312722	26312796	75	37	18	92.22	6.74	NA
chr20	26312914	26313094	181	132	32	85.19	11.65	NA
chr20	26313477	26313617	141	48	29	74.33	5.87	NA
chr20	26317951	26318298	348	118	64	197.48	14.1	NA
chr20	26318333	26318633	301	162	88	436.6	24.34	NA
chr20	26319418	26319507	90	45	20	113.02	11.36	NA
chr20	29518676	29518918	243	113	28	110.1	16.39	NA
chr20	29600828	29601133	306	75	37	53.19	4.79	NA
chr5	49413713	49414516	804	737	141	63.33	4.42	NA
chr5	49415601	49416316	716	507	130	67.14	4.25	NA
chr20	29646066	29646589	524	444	71	74.6	3.87	NA
chr20	29646591	29647098	508	279	70	74.52	3.53	NA
chr20	29649850	29650836	987	848	145	116.15	3.83	NA
chr20	29651673	29652287	615	331	74	67.5	4.11	NA
chr20	29652987	29653767	781	578	80	73.7	4.88	NA
chr20	29804416	29804681	266	137	36	185.25	29	NA
chr20	29805043	29805255	213	127	31	156.24	25.71	NA
chr20	29811858	29812089	232	117	66	331.45	28.36	NA
chr20	29812648	29812881	234	94	41	141.36	17.78	NA
chr20	29814087	29814226	140	67	25	85.22	9.42	NA
chr5	49463446	49463618	173	59	16	52.17	7.6	NA
chr5	49473435	49473639	205	85	19	55.65	7.14	NA
chr20	29822926	29823123	198	85	31	116.16	15.12	NA
chr20	29829240	29829799	560	242	258	1343.64	18.52	NA
chr20	46523468	46524108	641	161	123	429.77	14.32	NA
chr20	46524598	46524844	247	160	31	66.08	6.56	NA
chr5	49513750	49514032	283	47	52	240.77	23.41	NA
chr5	49534895	49535131	237	110	28	94.76	9.59	NA
chr9	69987246	69987308	63	31	12	69.2	5.14	NA
chr5	54214306	54214445	140	102	11	51.34	11.83	NA
chr9	69991883	69992237	355	119	70	231.55	17.66	NA
chr20	59906588	59906786	199	67	23	73.6	10.93	NA
chr5	69805885	69806098	214	44	21	82.29	8.22	NA
chr20	62202815	62202967	153	49	17	59.31	8.22	NA
chr5	71146706	71146945	240	95	210	2064.79	40	NA
chr9	70009743	70010122	380	278	88	455.11	34.39	NA
chr3	75908841	75909059	219	123	21	52.33	5.54	NA
chr9	70076705	70076796	92	46	26	257.21	32.56	NA
chr9	70321585	70321677	93	46	11	68.78	13.78	NA
chr5	93905088	93905276	189	126	31	213.38	33.82	NA
chr3	90352482	90352667	186	87	20	63.05	10.63	NA
chr5	99385022	99385167	146	103	12	59.5	12.52	NA
chr21	9696714	9697073	360	130	106	53.67	3.76	NA
chr21	9698053	9700990	2938	1556	986	598.57	7.18	NA
chr9	79186558	79186947	390	276	137	974.89	40.85	NA
chr21	9954725	9955007	283	179	32	63.08	5.63	NA
chr21	10009999	10010434	436	126	50	50.12	3.69	NA
chr21	10032929	10033349	421	284	39	75.81	5.81	NA
chr21	10034433	10034616	184	110	17	50.33	4.95	NA
chr21	10084936	10086206	1271	142	160	300.41	8.26	NA
chr21	10086266	10086523	258	54	33	54.76	4.85	NA
chr21	10134233	10135810	1578	668	201	67.8	3.21	NA
chr21	10492885	10493040	156	41	19	109.19	16.28	NA
chr21	10698526	10699690	1165	298	186	123.35	4.42	NA
chr21	10701082	10703205	2124	1387	449	220.85	6.53	NA
chr21	10705020	10705580	561	328	105	58.94	4.36	NA
chr21	10734840	10735357	518	262	55	79.14	4.8	NA
chr21	10743578	10743884	307	56	37	85.29	6.02	NA
chr5	180085448	180085820	373	150	56	248.53	12.2	NA
chr9	140739512	140739985	474	288	53	183.51	10.36	NA
chr5	180702699	180702856	158	82	15	56.43	8.4	NA
chr21	10775201	10775423	223	103	25	56.38	6.53	NA
chr21	10780419	10780782	364	92	38	68.89	9.83	NA
chr21	10792580	10792720	141	47	31	139.81	14.29	NA
chr21	10795622	10795804	183	117	40	161.87	17.29	NA
chr21	10804947	10805057	111	63	37	213.52	17.22	NA
chr21	10807006	10807291	286	155	39	102.16	9.85	NA
chr21	10807536	10807819	284	175	30	58.58	8.91	NA
chr21	10819283	10819778	496	318	266	1550.33	26.19	NA
chr21	10819845	10820193	349	215	50	80.82	10.98	NA
chr21	10827000	10827245	246	175	40	193.64	21.79	NA
chr21	10836261	10836457	197	126	28	83.8	13.2	NA
chr21	10837756	10837978	223	112	25	54.12	10.73	NA
chr21	10839076	10839311	236	101	47	172.11	18.74	NA
chr21	10841602	10841780	179	133	22	53.34	9.48	NA
chr21	10843343	10843524	182	133	34	135.63	16.89	NA
chr21	10844163	10844369	207	112	21	54.27	7.78	NA
chr6	61913276	61913538	263	184	99	428.15	15.41	NA
chr21	10849909	10850135	227	106	34	108.59	14.17	NA
chr21	10851456	10851648	193	42	24	62.8	6.57	NA
chr21	10853581	10853782	202	101	33	95.53	7.46	NA
chr21	10856017	10856190	174	73	32	109.82	10.91	NA
chr21	10856796	10856935	140	49	67	459.57	27.44	NA
chr21	10858350	10858459	110	47	24	110.49	11.14	NA
chr21	11129880	11130321	442	349	45	53.35	4.04	NA
chr21	11186400	11186641	242	118	44	186.16	22.69	NA
chr21	11186700	11186911	212	95	22	61.38	8.81	NA
chr6	170461410	170461646	237	120	19	83.84	16.28	NA
chr7	10001	10139	139	48	28	218.35	31.31	NA
chr21	14342416	14342574	159	67	28	57.49	7.73	NA
chr21	14344196	14344483	288	130	47	97.89	10.23	NA
chr21	14344626	14344919	294	49	37	53.56	6.04	NA
chr21	14353232	14353444	213	102	51	232.91	20.65	NA
chr21	14359055	14359297	243	148	26	51.47	6.76	NA
chr21	14365194	14365413	220	125	38	102.12	12.67	NA
chr21	14365637	14365735	99	49	21	77.85	8.45	NA
chr21	14365890	14366049	160	113	24	59.77	8.85	NA
chr21	14368314	14368469	156	40	21	59.76	7.82	NA
chr21	15058061	15058210	150	97	12	57.55	8.64	NA
chr21	15457299	15457433	135	89	25	188.32	27.55	NA
chr21	27228024	27228235	212	76	18	84.13	18.79	NA
chr21	33157069	33157215	147	44	11	51.68	10.02	NA
chr21	35074380	35074470	91	45	11	77.93	13.78	NA
chr21	41346427	41346809	383	278	43	190.86	13.27	NA
chr7	21565492	21565601	110	47	11	55.35	10.2	NA
chr21	43226157	43226391	235	130	17	70.04	10.02	NA
chr21	48118705	48118869	165	116	14	66.62	10.84	NA
chr22	16212744	16212955	212	99	16	69.29	11.27	NA
chr22	16850061	16850289	229	115	39	136.48	12.31	NA
chr22	16850349	16850528	180	142	40	173.46	14.93	NA
chr22	16850660	16851042	383	293	57	156.45	10.71	NA
chr22	16852133	16852311	179	130	24	58.96	6.24	NA
chr22	16852577	16852643	67	33	16	95.24	6.74	NA
chr7	56435259	56435366	108	45	27	62.22	6.03	NA
chr22	16859496	16859655	160	115	20	56.62	9.87	NA
chr22	16861034	16861157	124	79	28	129.07	11.06	NA
chr7	56893696	56893981	286	173	25	59.76	7.41	NA
chr7	57548758	57548996	239	127	36	109.5	10.55	NA
chr22	17045219	17045417	199	120	39	150.31	15.76	NA
chr22	17046654	17046876	223	122	27	71.68	7.49	NA
chr22	17048025	17048322	298	176	40	118.42	12.26	NA
chr22	17048463	17048626	164	119	28	111.95	12.96	NA
chr22	17048697	17048899	203	86	25	73.72	9.66	NA
chr22	17379051	17379212	162	58	12	52.59	8.38	NA
chr22	18688302	18688460	159	71	24	161.32	23.8	NA
chr22	18718087	18718178	92	46	11	68.78	13.78	NA
chr22	18878239	18878390	152	49	17	71.82	13.33	NA
chr22	18878478	18878591	114	32	15	75.13	10.97	NA
chr22	18879944	18880057	114	70	33	224.87	21.83	NA
chr22	18880561	18880736	176	126	19	64.17	12.59	NA
chr22	18881593	18881754	162	118	37	214.23	23.16	NA
chr22	18883890	18884109	220	107	56	355.61	21.43	NA
chr22	20689374	20689551	178	132	28	189.81	31.31	NA
chr22	21265403	21265506	104	38	20	157.69	23.8	NA
chr22	23828864	23829103	240	128	16	61.94	13.78	NA
chr7	61055307	61055652	346	246	48	141.06	10.2	NA
chr22	29516083	29516381	299	153	33	171.35	13.5	NA
chr22	39040342	39040492	151	43	12	57.91	10.02	NA
chr22	51082074	51082275	202	98	16	66.7	10.29	NA
chr7	61080811	61080992	182	63	34	58.1	6.53	NA
chr7	61083145	61083972	828	391	161	244	9.65	NA
chr7	61085146	61085347	202	139	35	59.66	7.33	NA
chr7	61087861	61088039	179	79	30	59.06	8.93	NA
chr7	61088217	61088537	321	209	43	57.14	7.71	NA
chr7	61090017	61090191	175	128	25	62.97	6.01	NA
chr7	61099732	61100499	768	596	96	124.34	6.19	NA
chr7	61255117	61255362	246	104	33	134.85	11.28	NA
chrX	115001965	115002191	227	94	30	77.07	10.65	NA
chr7	61258053	61258207	155	38	16	56.03	10.95	NA
chr3	75731339	75732192	854	527	96	64.17	4.28	NA
chr3	75736717	75737120	404	175	59	67.74	5.82	NA
chr3	75740200	75740665	466	238	56	51.66	5.3	NA
chr3	75798922	75799125	204	105	22	79.73	15.44	NA
chr3	75848271	75848444	174	85	22	89.05	9.63	NA
chr3	75893458	75893587	130	47	16	67.57	9.7	NA
chr3	75903025	75903186	162	49	16	50.59	6.23	NA
chr3	75905667	75905992	326	49	28	53.63	4.76	NA
chr4	68265866	68266251	386	136	90	203.06	13.44	NA
chr7	61381899	61382087	189	140	31	139.2	9.52	NA
chr3	79910624	79910767	144	95	11	52.56	8.77	NA
chr3	90339994	90340295	302	167	30	74.97	8	NA
chr4	76807095	76807329	235	123	22	107.59	23.8	NA
chr3	90403005	90403253	249	163	29	78.06	9.66	NA
chr3	90412070	90412274	205	109	20	53.74	10.19	NA
chr3	90413982	90414112	131	56	17	62.22	8.62	NA
chr3	90454451	90454531	81	40	15	51.3	5.33	NA
chr3	90457466	90457792	327	126	42	55.36	7.05	NA
chr3	90459543	90459844	302	42	42	71.69	7.18	NA
chr7	61653911	61654133	223	58	27	83.67	6.73	NA
chr7	61655162	61655310	149	106	21	69	10.64	NA
chr7	61658946	61659109	164	91	25	102.74	14.06	NA
chr7	61659179	61659275	97	48	13	53.09	8.39	NA
chr7	61675219	61675385	167	77	16	59.58	8.37	NA
chr7	61739295	61739773	479	299	70	92.42	8.95	NA
chr7	61742677	61743173	497	261	89	143.43	6.86	NA
chr3	90498860	90499085	226	87	26	52.18	9.52	NA
chrY	9943868	9944166	299	121	31	81.05	6.29	NA
chr3	96336530	96336747	218	115	22	113.27	17.39	NA
chr3	96336752	96336865	114	49	32	286.76	37.58	NA
chr7	61783382	61783564	183	63	32	61.24	7.44	NA
chr3	123135980	123136128	149	102	13	62.51	10.47	NA
chr3	162955203	162955412	210	82	15	56.76	10.11	NA
chr3	169994370	169994576	207	102	19	54.36	7.77	NA
chr7	61791730	61791919	190	51	39	119.44	12.36	NA
chr3	194511892	194511952	61	30	10	117.49	12.52	NA
chr3	196625603	196625783	181	117	199	2311.33	67.34	NA
chr3	197895762	197895943	182	131	29	142.07	17.5	NA
chr7	61798583	61799091	509	212	77	88.61	8.12	NA
chr4	548968	549119	152	49	13	65.27	10.02	NA
chr4	549324	549474	151	112	11	50.53	10.02	NA
chr4	6513465	6513658	194	116	16	74.67	13.78	NA
chr4	7166752	7166982	231	185	40	252.15	21.28	NA
chr4	7167098	7167198	101	51	21	158.05	21.51	NA
chr4	7584301	7584420	120	45	15	95.82	16.28	NA
chr4	13927959	13928067	109	48	11	64.86	12.52	NA
chr4	21583637	21583763	127	41	19	130.81	21.29	NA
chr4	26211283	26211453	171	73	12	52.16	11.27	NA
chr4	42196313	42196466	154	118	12	56.99	12.52	NA
chr4	49093589	49093776	188	45	41	71.12	7.61	NA
chr4	49093788	49094305	518	205	106	114.19	5.32	NA
chr4	49094326	49094656	331	93	78	94.81	7.02	NA
chr4	49094696	49094962	267	111	65	76.53	6.09	NA
chr4	49098122	49098364	243	104	79	62.41	6.11	NA
chr4	49098622	49099018	397	233	116	57.85	6.82	NA
chr4	49099128	49099416	289	72	103	93.18	5.21	NA
chr4	49100379	49100918	540	87	194	126.51	5.38	NA
chr4	49104300	49105151	852	567	315	124.86	3.83	NA
chr4	49105160	49105770	611	467	236	99.04	5.46	NA
chr7	64953850	64954134	285	190	46	182.14	16.93	NA
chr7	64954633	64955049	417	302	62	223.03	18.3	NA
chr4	49111498	49112207	710	280	303	229	5.54	NA
chr4	49112261	49113159	899	543	291	108.65	6.17	NA
chr4	49120277	49123306	3030	720	926	490.43	6.77	NA
chr4	49128804	49129124	321	267	72	69.96	5.4	NA
chr4	49131203	49131292	90	45	24	51.85	4.8	NA
chr4	49131963	49132232	270	51	66	95.03	6.54	NA
chr4	49133618	49133855	238	101	55	70.79	9.26	NA
chr4	49136364	49136539	176	127	43	53.23	6.51	NA
chr4	49137928	49138204	277	161	66	60.31	7.61	NA
chr4	49138950	49139429	480	291	144	164.26	7.26	NA
chr4	49141648	49141897	250	87	132	341.59	7.68	NA
chrY	13143695	13143865	171	46	21	91.93	9.09	NA
chr4	49146347	49146888	542	327	164	103.7	4	NA
chrY	13313448	13313667	220	98	17	51.47	7.76	NA
chr7	119293109	119293227	119	77	10	52.86	8.77	NA
chr4	49151135	49152157	1023	651	329	166.3	8.6	NA
chr4	49152336	49152788	453	231	135	52.51	5.09	NA
chr4	49154974	49155863	890	283	247	113.53	5.85	NA
chr4	49156085	49157072	988	436	337	357	7.08	NA
chr4	49157314	49157565	252	100	77	90.83	4.77	NA
chr4	49158353	49158654	302	152	79	96.04	8.33	NA
chr4	49280560	49281036	477	354	130	176.24	7.29	NA
chr7	155142932	155143049	118	73	10	53.2	11.27	NA
chr4	49282054	49283358	1305	114	306	199.05	7.28	NA
chr4	49285818	49286268	451	334	119	68.35	4.01	NA
chr4	49288097	49289495	1399	1288	313	59.79	4.49	NA
chr4	49292071	49292428	358	95	100	54.7	3.7	NA
chr4	49294165	49294770	606	69	237	285.86	6.4	NA
chr4	49297553	49297791	239	190	94	109.29	3.4	NA
chr4	49300305	49300824	520	316	148	127.06	5.15	NA
chr4	49305390	49306227	838	599	209	100.6	4.24	NA
chr4	49310157	49310307	151	67	76	167.38	5.32	NA
chr7	158995720	158995965	246	120	32	150.68	16.44	NA
chr7	158996046	158996479	434	302	36	114.7	10.48	NA
chr7	159126280	159126478	199	99	15	50.33	8.51	NA
chr8	928188	928336	149	49	13	64.62	9.7	NA
chr4	49331160	49332687	1528	1169	387	282.63	5.58	NA
chr4	49333133	49333667	535	251	99	50.62	5.29	NA
chr5	46397891	46398144	254	140	31	52.71	9.45	NA
chr4	49512781	49512976	196	78	60	69.96	5.06	NA
chr4	49512997	49514011	1015	83	248	126.88	7.92	NA
chr4	49514452	49514807	356	311	100	82.69	5.04	NA
chr8	43092759	43093221	463	136	94	371.69	23.62	NA
chr4	49516648	49517214	567	75	208	299.9	8.13	NA
chr4	49633652	49633784	133	45	34	53.38	4.35	NA
chr4	49634541	49635046	506	199	178	311.02	10.07	NA
chr4	49635284	49635584	301	176	76	63.73	5.4	NA
chr4	49635913	49636627	715	583	224	213.85	5.73	NA
chr4	49637104	49637367	264	130	84	83.78	7.9	NA
chr4	49637429	49637692	264	154	124	231.23	8.12	NA
chr4	49642284	49642505	222	97	68	60.01	5	NA
chr4	49644612	49645046	435	65	181	324.7	8.8	NA
chr4	49646975	49647355	381	248	88	52.14	4.69	NA
chr4	49648223	49648518	296	111	77	62.78	7.57	NA
chr4	49650217	49650435	219	162	81	145.54	6.47	NA
chr8	43785871	43786033	163	48	23	103.04	11.28	NA
chr4	49652416	49652670	255	183	68	72.85	6.55	NA
chr4	49652710	49653026	317	111	75	59.88	5.04	NA
chr8	43798820	43798988	169	57	55	192.87	14.19	NA
chr4	49655577	49655658	82	41	28	65.49	4.34	NA
chr4	49658280	49658360	81	40	26	92.37	5.78	NA
chr4	49659017	49659331	315	133	53	74.78	9.78	NA
chr4	49659514	49659825	312	91	142	683.62	21.72	NA
chr4	49659966	49660084	119	69	23	59.93	6.43	NA
chr4	52660655	52660843	189	80	22	82.46	12.59	NA
chr4	52680304	52680553	250	203	26	62.9	6.32	NA
chr4	68264196	68264939	744	638	233	715.43	14.19	NA
chr8	43834615	43836616	2002	934	950	57.5	3.19	NA
chr7	61374351	61374453	103	55	13	71.97	11.59	NA
chr4	68266263	68266537	275	62	51	87.02	6.86	NA
chr4	68266573	68266844	272	157	47	71.79	7.93	NA
chr4	70296656	70296811	156	49	55	535.26	64.6	NA
chr9	70327443	70327538	96	48	34	343.48	40.96	NA
chr4	80274448	80274636	189	114	17	84.07	16.28	NA
chr4	106589357	106589481	125	76	10	50.88	7.51	NA
chr8	46868375	46868854	480	195	53	131.08	9.58	NA
chr4	128147975	128148144	170	97	12	52.43	11.27	NA
chr4	132655691	132655862	172	45	18	91.5	11.3	NA
chr4	132668423	132668605	183	114	17	79.82	13.64	NA
chr4	132898029	132898260	232	125	21	100.71	11.27	NA
chr4	132898408	132898541	134	88	15	89.06	15.03	NA
chr4	132898648	132898771	124	50	15	93.8	12.52	NA
chr4	136497848	136497925	78	39	12	107.19	15.03	NA
chr4	144598148	144598323	176	112	13	57.89	7.51	NA
chr4	167501130	167501844	715	313	91	443.08	14.29	NA
chr4	187354335	187354494	160	53	15	58.33	6.17	NA
chr4	187357439	187357596	158	49	14	50.07	8.4	NA
chr4	190154602	190154933	332	213	41	75.41	5.07	NA
chr8	46906769	46906921	153	107	16	65.95	9.4	NA
chrY	13822601	13822663	63	31	12	123.05	10.71	NA
chr4	190155707	190155946	240	111	32	69.39	9.79	NA
chr4	190156042	190156623	582	264	136	493.09	16.91	NA
chr4	190191344	190191539	196	133	19	90.93	13.71	NA
chr4	190191590	190191744	155	60	13	57.98	11.05	NA
chr4	190197936	190198159	224	132	22	68.82	10.29	NA
chr4	190198722	190198868	147	46	15	53.32	8.12	NA
chrY	13833840	13833918	79	39	13	87.57	10.32	NA
chr8	96811045	96811185	141	95	11	53.47	8.77	NA
chr8	97184392	97184530	139	34	15	86.84	15.03	NA
chr8	100508092	100508244	153	45	20	125.71	22.54	NA
chr4	190757161	190757319	159	71	15	78.79	13.78	NA
chr4	190757626	190757833	208	83	17	77.82	12.52	NA
chr4	190796169	190796320	152	102	13	55.02	8.16	NA
chr4	190797335	190797476	142	95	13	54.98	8.57	NA
chr4	190817402	190817630	229	65	23	50.43	4.88	NA
chr4	190820542	190820969	428	307	36	51.5	6.84	NA
chr8	142955412	142955630	219	99	22	73.07	9.13	NA
chr4	190884390	190884553	164	44	19	58.26	8.33	NA
chr4	190908570	190908875	306	192	24	63.66	7.29	NA
chr4	190909377	190909736	360	184	40	128.38	12.32	NA
chr4	190919394	190919525	132	59	22	98.5	11.36	NA
chr4	190934264	190934725	462	116	43	132.66	11.76	NA
chr4	190935113	190935326	214	171	21	77.61	8.58	NA
chrY	13858490	13858593	104	57	18	89.32	11.26	NA
chr9	42415933	42416168	236	119	81	663.99	59.36	NA
chr9	42819064	42819256	193	64	52	385.46	42.59	NA
chr5	10002	11782	1781	221	808	2928.95	7.67	NA
chr5	83433	83561	129	42	16	60.6	8.55	NA
chr5	344542	344851	310	97	32	97.65	7.97	NA
chr5	552791	553407	617	312	55	116.92	6.64	NA
chr5	628523	629016	494	173	61	172.29	14.5	NA
chr5	825722	825928	207	107	16	51.12	7.14	NA
chr9	44879993	44880100	108	67	15	70.27	10.29	NA
chrY	13869031	13869278	248	153	53	209.77	12.47	NA
chrY	13869380	13869489	110	65	18	63.81	7.66	NA
chrY	13869727	13869890	164	120	31	138.8	17.65	NA
chr5	2145692	2146169	478	132	47	101.48	9.01	NA
chr5	2146856	2147059	204	128	22	59.76	8.88	NA
chr5	3276135	3276546	412	122	53	185.93	13.33	NA
chr5	5173973	5174209	237	87	21	51.96	4.64	NA
chr9	66784290	66784472	183	127	22	56.06	10.08	NA
chr5	7372607	7372920	314	194	26	57.6	7.43	NA
chr9	66791942	66792099	158	110	28	97.24	11.24	NA
chr5	14347128	14347519	392	264	52	147.48	6.69	NA
chr5	17499678	17499805	128	79	21	85.75	10.86	NA
chr5	17517675	17518973	1299	169	215	87.24	7.78	NA
chr9	66807100	66807300	201	112	27	83.12	12.6	NA
chr9	66810887	66811139	253	122	31	102.94	14.47	NA
chr9	66815122	66815264	143	60	18	50.06	4.98	NA
chr9	66817272	66817433	162	57	37	138.25	13.01	NA
chr9	66819906	66820185	280	224	39	51.79	7.4	NA
chr5	17631500	17631728	229	108	27	74.17	10.17	NA
chr5	21482505	21486402	3898	306	673	52.19	6.19	NA
chr5	25904895	25905095	201	86	18	50.68	4.95	NA
chr5	31839821	31840152	332	198	31	50.9	4.03	NA
chr5	32370342	32370549	208	122	25	62.58	10.66	NA
chr5	33847904	33848128	225	115	23	58.16	4.75	NA
chr5	34179755	34180929	1175	911	112	71.52	6.02	NA
chr5	34190952	34191636	685	512	96	93.29	4.26	NA
chr5	34197247	34197509	263	137	29	57.37	9.05	NA
chr5	43694901	43695087	187	108	20	50.33	4.41	NA
chr5	44715635	44715932	298	235	29	52.5	5.09	NA
chr5	46325748	46326012	265	79	47	90.74	6.47	NA
chr5	46329708	46329961	254	124	42	70.86	10.19	NA
chr5	46333654	46334090	437	328	60	75.35	6.33	NA
chr5	46364360	46364868	509	359	73	90.75	11.01	NA
chr5	46379206	46379775	570	493	119	295.14	13.02	NA
chr5	46380018	46380336	319	261	53	98.9	10.73	NA
chr5	46391578	46391947	370	135	47	91.57	13.85	NA
chr7	57978125	57978187	63	31	15	125.58	8.93	NA
chr5	46403270	46403437	168	66	24	84.48	9.2	NA
chr5	49405643	49406050	408	267	114	401.48	17.38	NA
chr9	68413914	68414621	708	641	128	61.54	3.65	NA
chr9	68414986	68416418	1433	260	259	101.83	3.84	NA
chr5	49422984	49423581	598	157	113	60.42	3.24	NA
chr5	49429814	49430871	1058	520	273	84.49	4.37	NA
chr5	49433189	49433823	635	352	203	76.04	3	NA
chr5	49439987	49440182	196	105	76	108.23	6.7	NA
chr5	49440229	49440466	238	98	87	116.45	5.55	NA
chr5	49440516	49441195	680	360	248	360.6	6.88	NA
chr5	49441226	49441618	393	80	103	91.33	6.01	NA
chr5	49448143	49448332	190	66	23	98	14.88	NA
chr5	49450601	49450724	124	46	15	70.25	8.44	NA
chr5	49460614	49460891	278	44	38	153.9	14.13	NA
chr9	69963583	69963708	126	66	41	236.2	18.81	NA
chr9	69973189	69973283	95	47	13	51.26	8.07	NA
chr5	49476107	49476258	152	46	17	57.1	9.18	NA
chr5	49484758	49485013	256	128	43	180.03	22.29	NA
chr5	49501362	49501639	278	132	44	178.97	17.05	NA
chr5	49506557	49506725	169	104	25	103.88	13.33	NA
chr9	69984587	69984788	202	123	23	54.48	10.63	NA
chr9	69986288	69986521	234	55	29	65.66	6.06	NA
chr7	61260561	61260663	103	49	11	51.85	8.81	NA
chr9	69990444	69990691	248	135	31	61.29	8.47	NA
chr7	61295190	61295385	196	76	15	61.49	12.57	NA
chr5	69211629	69212132	504	344	52	60.33	4.4	NA
chr9	69996890	69997046	157	60	23	70.15	9.71	NA
chr5	70084861	70085973	1113	139	127	101.48	4.24	NA
chr9	70006955	70007171	217	101	30	84.8	13.53	NA
chrY	13717266	13717417	152	36	22	145.63	23.8	NA
chr7	61379989	61380085	97	48	13	61.21	9.89	NA
chrY	392406	392626	221	124	18	81.29	11.27	NA
chr7	61384752	61384941	190	71	24	85.79	13.2	NA
chr7	61412097	61412226	130	46	12	54.64	8.04	NA
chr7	61413201	61413332	132	32	13	60.52	6.93	NA
chr9	72653015	72653397	383	125	134	910.02	34.53	NA
chr5	115113459	115113571	113	71	10	53.62	8.48	NA
chr9	78790027	78790263	237	136	43	267.86	39.2	NA
chr7	61633622	61633799	178	43	25	90.32	10.88	NA
chr9	97700216	97700348	133	39	18	117.44	20.04	NA
chr9	107256708	107256870	163	118	12	54.36	13.78	NA
chr9	130658474	130658707	234	121	19	58.94	6.87	NA
chr9	133935433	133935616	184	107	14	52.44	8.21	NA
chr5	134390430	134390575	146	74	13	57.51	7.22	NA
chr5	139346119	139346237	119	49	10	52.86	11.27	NA
chr9	139057501	139057667	167	85	14	55.59	5.94	NA
chr5	156037880	156038020	141	56	13	58.22	9.09	NA
chr5	160424496	160424668	173	69	13	52.6	7.73	NA
chr5	175798441	175798650	210	139	20	70.64	10.04	NA
chr8	46906522	46906643	122	51	14	63.93	10.17	NA
chr5	178012582	178012734	153	103	15	55.94	6.45	NA
chr5	179134968	179135130	163	70	13	52.63	6.25	NA
chr9	140615503	140615814	312	169	74	389.88	16.4	NA
chr7	61783964	61784246	283	61	58	130.85	7.58	NA
chr9	141118271	141118513	243	138	23	65.71	10.64	NA
chr6	371709	372032	324	100	32	103.59	8.8	NA
chr6	4428225	4428388	164	46	28	181.79	29.03	NA
chr6	15108502	15108648	147	49	11	51.33	7.45	NA
chrX	442180	442386	207	85	22	118.41	22.54	NA
chr6	31189129	31189279	151	96	11	50.18	8.7	NA
chrX	5681665	5681803	139	44	12	58.31	9.3	NA
chr6	33013511	33013639	129	49	11	53.11	7.95	NA
chr6	37116305	37116449	145	43	13	66.01	13.33	NA
chr6	37853953	37854065	113	64	11	55.31	9.42	NA
chr6	58776113	58780166	4054	1600	6228	3100	2.87	NA
chr6	61892271	61892410	140	36	15	75.13	14.51	NA
chr6	61902166	61902313	148	51	32	159.33	13.57	NA
chr6	61903509	61903600	92	46	14	59.59	7.89	NA
chr6	61910858	61911021	164	43	28	55.47	7.66	NA
chr6	61911329	61911938	610	235	117	220.42	7.75	NA
chr6	61912815	61913144	330	118	71	171.58	15.43	NA
chrX	58203010	58203108	99	49	10	59.97	12.52	NA
chr6	61914081	61914412	332	66	87	272.21	12.78	NA
chrX	58512424	58512613	190	69	15	58.95	13.76	NA
chr6	119558561	119558692	132	48	80	909.61	59.34	NA
chr6	146171427	146171593	167	44	13	59.79	13.58	NA
chr6	157731685	157732010	326	220	40	170.8	11.5	NA
chr6	157735200	157735400	201	151	29	150.11	11.93	NA
chr6	158865237	158865300	64	32	13	161	16.28	NA
chr6	167197343	167197656	314	84	31	141.16	9.2	NA
chr6	167846488	167846658	171	112	17	90.73	16.28	NA
chrX	58557764	58557917	154	106	24	60.71	8.63	NA
chrX	58561226	58561312	87	43	34	107.04	6.09	NA
chr7	20208	20592	385	182	105	409.24	14.6	NA
chr7	23930	24495	566	458	100	235.49	7.89	NA
chr7	159872	160075	204	154	19	62.52	6.32	NA
chr7	177564	178106	543	355	51	143.71	8.03	NA
chr7	303109	303240	132	82	13	53.47	6.87	NA
chrX	61687152	61687651	500	286	220	90.59	4.69	NA
chr7	945194	945377	184	117	37	198.4	15.71	NA
chr7	945603	945703	101	54	17	88.86	11.51	NA
chr7	945775	945871	97	48	14	66.4	10.18	NA
chr7	1311676	1312184	509	127	53	169.1	11.07	NA
chr7	1798067	1798245	179	73	17	64.54	9.61	NA
chr7	4745136	4745291	156	35	12	53.23	9.36	NA
chr7	10267343	10267497	155	44	12	52.47	10.29	NA
chr7	17142400	17142552	153	72	13	50.02	6.48	NA
chr7	21557153	21557287	135	72	11	50.68	7.87	NA
chrX	61733766	61734223	458	68	64	77.69	6.14	NA
chr7	45291501	45291679	179	133	22	95.99	17.43	NA
chr7	45850670	45850893	224	45	37	149.07	10.37	NA
chr7	45851883	45852274	392	189	51	156.94	13.41	NA
chr7	53185107	53185213	107	48	10	53.92	10.4	NA
chr7	53220908	53221090	183	115	17	63.45	8.77	NA
chr7	55809165	55809363	199	76	19	54.87	10.96	NA
chr7	55811936	55812214	279	147	31	98.3	11.11	NA
chr7	56417691	56417850	160	44	14	52.72	6.28	NA
chrX	61774667	61774894	228	102	20	78.98	14.29	NA
chr7	56438134	56440882	2749	1305	815	814.77	4.3	NA
chr7	56440992	56442518	1527	248	396	312.43	5.32	NA
chrX	61796905	61797051	147	104	19	81.25	11.24	NA
chrX	61799924	61800016	93	46	26	189.53	20	NA
chr7	57552223	57552563	341	210	40	61.22	8.73	NA
chr7	57554109	57554299	191	123	28	68.89	8.87	NA
chr7	57554327	57554693	367	278	70	227.86	9.89	NA
chr7	57924050	57924304	255	73	28	83.61	8.52	NA
chr7	57953804	57954016	213	129	23	54.02	9.02	NA
chr7	57958463	57958684	222	101	24	52.5	5.57	NA
chr7	57963555	57963714	160	92	30	120.49	10.94	NA
chr7	57976412	57976648	237	125	22	50.35	9.01	NA
chr8	2652668	2652845	178	89	13	57.33	10.02	NA
chr7	57990343	57990707	365	221	38	55.29	6.05	NA
chr7	57993926	57994037	112	46	26	95.24	8.96	NA
chr7	57994092	57994355	264	118	36	63.57	9.19	NA
chr7	57995733	57995887	155	79	28	72.89	9.22	NA
chr7	58007801	58008011	211	105	23	50.86	5.03	NA
chr7	58009559	58009711	153	37	20	50.71	7.71	NA
chr7	58014543	58014815	273	147	30	58.23	6.64	NA
chr7	58054045	58054161	117	52	13	74.7	10.4	NA
chrX	61871716	61871902	187	49	33	92.82	11.49	NA
chr7	61055662	61055921	260	114	59	269.74	22.1	NA
chr7	61079638	61079954	317	193	50	64.4	5.49	NA
chr7	61080413	61080672	260	210	77	226.08	12.72	NA
chrX	61890607	61890757	151	106	14	54.55	8.77	NA
chrX	61891070	61891295	226	108	17	51.95	9.82	NA
chrX	61907261	61907354	94	47	22	150.97	17.25	NA
chrX	61909095	61909227	133	84	16	70.61	9.64	NA
chrX	61910619	61910790	172	49	22	93.67	15.5	NA
chrX	86225911	86225979	69	34	10	97.15	12.52	NA
chrX	108297320	108297921	602	431	230	1503.36	38.75	NA
chrX	114934705	114934905	201	77	13	51.41	12.52	NA
chrY	13688167	13688246	80	40	23	257.21	28.81	NA
chrX	115004087	115004256	170	53	23	73.61	9.89	NA
chr8	43800978	43801167	190	127	23	56.73	9.83	NA
chr7	61285335	61285455	121	74	14	75.67	11.46	NA
chr8	43808593	43808796	204	81	23	77.45	13.84	NA
chr7	61296246	61296350	105	57	11	63.73	11.76	NA
chr7	61364764	61364883	120	36	12	51.28	9.48	NA
chr7	61365917	61366047	131	70	14	55.3	9.27	NA
chr7	61373987	61374173	187	105	15	53.58	11.32	NA
chrX	140664788	140664939	152	48	13	58.41	7.65	NA
chr8	43836619	43838876	2258	2078	1164	1015.07	6.18	NA
chr8	46851948	46856455	4508	3466	2516	1103.8	4.58	NA
chr8	46861444	46861595	152	110	20	63.11	9.78	NA
chr8	46861683	46861883	201	86	45	212.27	23.82	NA
chr8	46863748	46863890	143	48	18	53.91	8.49	NA
chr7	61421966	61422116	151	47	12	51.37	10.87	NA
chr7	61510723	61511040	318	187	23	89.47	12.5	NA
chr7	61608748	61608986	239	126	21	50.11	9.09	NA
chr8	46872258	46872412	155	110	22	85.71	12.66	NA
chr7	61638929	61639103	175	43	31	120.21	9.09	NA
chr7	61646792	61646968	177	119	21	70.75	11	NA
chrY	9920991	9921066	76	38	11	73.4	9.09	NA
chrY	9924332	9924509	178	74	17	83.52	15.2	NA
chrY	9924515	9924705	191	87	19	99.57	16.28	NA
chrY	9930016	9930167	152	98	16	85.24	11.63	NA
chrY	9931474	9931598	125	78	13	61.78	8.65	NA
chrY	9932779	9932891	113	59	14	63.89	9.41	NA
chrY	9940616	9940794	179	116	22	61.12	7.94	NA
chr7	61746927	61747097	171	46	28	53.45	8.1	NA
chr9	140249864	140250227	364	126	68	338.61	14.02	NA
chr7	61748861	61749129	269	151	40	68.03	8	NA
chr7	61781690	61781883	194	130	39	90.18	6.06	NA
chrY	9961426	9961657	232	93	29	84.78	8.52	NA
chr8	82754618	82754822	205	69	93	924.09	46.56	NA
chr7	61789185	61789397	213	130	33	72.47	9.28	NA
chr7	61789772	61789876	105	43	20	59.13	6.73	NA
chrY	9987400	9987615	216	48	29	73.1	6.54	NA
chr7	61794489	61794786	298	125	51	91.49	8.28	NA
chr7	61797003	61797137	135	45	28	68.03	7.6	NA
chr7	61797740	61798029	290	110	48	78.18	9.81	NA
chrY	10019331	10019440	110	61	24	86.66	8.49	NA
chr7	61801048	61801498	451	41	69	87.6	8.37	NA
chr7	61967158	61968193	1036	420	862	483.86	4.14	NA
chr7	61968201	61973231	5031	882	4257	1863.73	3.83	NA
chr7	61975951	61977086	1136	331	468	351.29	9.15	NA
chr7	61979173	61979436	264	159	82	95.46	8.4	NA
chr7	61980314	61980631	318	223	69	64.05	7.39	NA
chr7	61982929	61983046	118	46	39	134.32	9.62	NA
chr7	61986030	61986340	311	192	53	90.35	10.48	NA
chr7	61988558	61988728	171	81	41	133.72	12.99	NA
chr7	61990559	61990924	366	44	62	126.53	8.58	NA
chr7	61992469	61992635	167	70	26	63.52	8.9	NA
chr7	62000464	62000869	406	287	37	57.64	8.7	NA
chr7	62004758	62004965	208	161	38	123.8	8.44	NA
chr7	62006459	62006593	135	44	27	112.58	10.03	NA
chr7	62015049	62015333	285	208	28	59.24	6.13	NA
chr7	62018998	62019341	344	95	41	67.09	8.55	NA
chr7	62022500	62022773	274	118	31	52.33	6.34	NA
chr7	62033240	62033410	171	72	35	145.19	15.66	NA
chr7	62033779	62034027	249	139	37	114.57	11.95	NA
chr7	62056608	62056809	202	125	28	120.18	17.29	NA
chrY	10066656	10066812	157	40	21	83.98	10.96	NA
chrY	10068115	10068375	261	66	28	89.85	7.89	NA
chr7	64961089	64961277	189	81	26	94.55	9.38	NA
chr7	64970999	64971216	218	115	18	66.27	9.85	NA
chr7	66508479	66508629	151	93	12	56.39	8.48	NA
chr7	68552711	68552864	154	93	16	89	17.5	NA
chr7	71144958	71145257	300	47	30	119.33	12.56	NA
chr7	71145328	71145605	278	134	31	137.41	22.66	NA
chr7	76341555	76341693	139	80	11	54.09	7.51	NA
chr7	80962892	80963062	171	42	14	66.34	14.91	NA
chr7	95465953	95466093	141	42	12	50.7	10	NA
chr7	96345953	96346100	148	40	12	54.85	8.05	NA
chr7	97436059	97436215	157	73	13	59.59	8.09	NA
chrY	28786652	28786759	108	47	26	223.67	30.06	NA
chr7	100643328	100643708	381	131	37	73.36	5.03	NA
chr9	66800724	66800904	181	68	71	341.67	20.91	NA
chrY	13341437	13341640	204	99	19	58.52	8.92	NA
chr7	128201214	128201362	149	101	13	62.81	8.19	NA
chr7	128274272	128274413	142	54	12	53.93	6.49	NA
chr7	139817700	139817821	122	74	11	52.22	7.37	NA
chrY	13453102	13453536	435	370	161	288.36	6.66	NA
chr7	145694433	145694572	140	43	31	251.8	37.57	NA
chr7	148028671	148028854	184	86	18	91.69	13.33	NA
chr7	151177776	151177928	153	33	12	57.3	12.52	NA
chrY	13456001	13456098	98	49	43	79	5.24	NA
chr7	157939736	157940030	295	127	29	60.73	5.56	NA
chr7	157940126	157940453	328	128	31	61	7.82	NA
chr7	157940472	157941391	920	263	109	248.52	7.14	NA
chr7	157944008	157944196	189	141	33	128.86	11.54	NA
chr7	158107759	158107932	174	111	14	64.08	8.48	NA
chr7	158129777	158129925	149	99	14	69.61	9.2	NA
chr7	158144578	158144825	248	190	22	93.64	10.06	NA
chr7	158314544	158314624	81	40	10	72.26	11.17	NA
chrY	13473589	13474857	1269	1090	475	479.79	7.71	NA
chrY	13475621	13476060	440	198	148	113.89	5.71	NA
chrY	13476387	13476789	403	59	124	57.46	4.85	NA
chrY	13479285	13479844	560	333	226	108.79	5.98	NA
chrY	13480984	13483154	2171	1091	777	100.75	6.52	NA
chr8	928403	928534	132	61	11	54.65	8.43	NA
chrY	58995941	58996805	865	654	151	54.01	7.55	NA
chr9	67974381	67974609	229	109	19	75.15	16.04	NA
chrY	13489070	13489262	193	77	76	125.72	5.62	NA
chr8	13047261	13047358	98	49	18	138.8	22.54	NA
chr8	30441490	30441615	126	39	10	50.56	7.51	NA
chrY	13648093	13648197	105	66	30	222.75	23.67	NA
chr8	43093815	43093884	70	35	16	105.87	8.36	NA
chr8	43094684	43094948	265	129	51	201.28	22.22	NA
chr8	43094987	43095313	327	210	58	209.26	19.53	NA
chr8	43095850	43096070	221	100	37	128.73	15.46	NA
chr8	43096100	43096168	69	34	16	112.73	8.25	NA
chr8	43761665	43761806	142	104	22	104.25	8.73	NA
chr8	43764486	43764542	57	28	10	86.71	6.9	NA
chr8	43770403	43770636	234	144	22	50.41	5.93	NA
chr8	43771936	43772215	280	234	29	73.99	6.12	NA
chr8	43772249	43772544	296	47	74	394.28	27.96	NA
chr8	43774735	43774900	166	46	20	62.5	7.65	NA
chr8	43779715	43779869	155	109	17	71.38	10.13	NA
chrY	13680934	13681012	79	39	50	767.76	62.62	NA
chr8	43793073	43794309	1237	1102	600	1969.35	13.52	NA
chr8	43794659	43794905	247	171	127	451.65	16.41	NA
chr9	69983752	69983960	209	32	27	75.06	7.29	NA
chr8	43799004	43799228	225	87	44	109.03	13.31	NA
chrY	13693689	13693757	69	34	10	97.15	12.52	NA
chr8	43805133	43805315	183	109	23	79.51	12.1	NA
chrX	115066899	115067101	203	95	14	57.66	15.03	NA
chr8	43813512	43813709	198	101	22	72.78	13.01	NA
chr8	43818822	43818898	77	38	42	118.32	4.7	NA
chr8	43820777	43821248	472	359	238	141.32	4.22	NA
chr8	43821285	43822709	1425	1160	692	149.49	4.97	NA
chrY	13716680	13716762	83	41	11	87.4	13.78	NA
chrY	13851946	13852097	152	81	71	593.9	35.29	NA
chrY	392203	392367	165	52	20	119.62	21.29	NA
chrY	13726018	13726075	58	29	10	128.03	12.52	NA
chrY	635543	635654	112	56	11	63.64	11.27	NA
chrY	635916	636120	205	114	18	86.44	11.27	NA
chr8	46864627	46864831	205	164	22	50.17	6.22	NA
chr8	46867817	46867964	148	106	18	60.19	9.73	NA
chrY	13805378	13805469	92	46	35	307.46	26.12	NA
chrY	9909986	9910091	106	49	10	57.57	11.27	NA
chr8	46872745	46872897	153	112	23	94.28	12.74	NA
chr8	46877219	46877366	148	102	20	80.93	11.56	NA
chr8	46879877	46880031	155	38	18	64.82	10.96	NA
chr8	46881324	46881492	169	124	23	72.79	10.81	NA
chr8	46882686	46882867	182	120	41	189.64	17.55	NA
chr8	46884819	46885002	184	116	24	67.52	11.25	NA
chr8	46885811	46885925	115	46	17	57.26	7.96	NA
chr8	46886233	46886337	105	55	15	50.78	7.04	NA
chr8	46899954	46900174	221	127	17	54.83	13.76	NA
chr8	46904181	46904383	203	89	19	60.3	7.6	NA
chrY	9942859	9942971	113	64	16	63.36	8.46	NA
chrY	13821162	13821234	73	36	23	263.7	22.55	NA
chr9	140462043	140462235	193	113	18	59.77	8.66	NA
chr8	70602217	70602628	412	175	229	1906.55	42.68	NA
chrY	13826091	13826209	119	70	49	481.72	51.61	NA
chrY	13829418	13829563	146	40	25	147.7	21.82	NA
chrY	13830748	13830809	62	31	11	106.08	10.09	NA
chr8	86732236	86735084	2849	1560	550	84.67	3.35	NA
chrY	13833232	13833376	145	101	20	124.05	18.6	NA
chrX	213441	213549	109	63	10	56.42	11.27	NA
chrY	13838147	13838227	81	40	27	188.03	12.62	NA
chrY	13838404	13838547	144	96	80	609.92	25.98	NA
chrY	13839715	13839837	123	78	43	211.5	15.64	NA
chr8	111740588	111740743	156	36	18	105.78	21.29	NA
chr8	128230598	128233977	3380	2700	439	250.78	3.7	NA
chr8	133559195	133559414	220	103	18	56.73	5.13	NA
chr8	141166999	141167450	452	102	46	142.8	7.78	NA
chr8	142502260	142502575	316	207	29	74.23	7.61	NA
chr8	142560739	142560979	241	118	23	56.03	6.17	NA
chrY	13850231	13850352	122	64	27	155.99	14.48	NA
chr8	144751587	144751783	197	149	40	230.33	23.72	NA
chr9	66834739	66835297	559	352	90	94.1	10.93	NA
chrY	13853098	13853169	72	36	31	345.86	20.53	NA
chr8	145180666	145180990	325	126	41	143.13	18.06	NA
chr9	2553094	2553218	125	49	10	50.88	11.27	NA
chr9	10949127	10949244	118	78	10	50.22	9.3	NA
chrX	58514216	58514358	143	113	13	59.58	9.47	NA
chrY	13859351	13859504	154	55	18	68.41	11.51	NA
chrY	13859893	13860078	186	147	52	279.24	15.08	NA
chr9	42824955	42825077	123	59	13	59.33	9.01	NA
chr9	44070608	44070794	187	134	115	1049.6	61.24	NA
chr9	44875173	44875397	225	116	19	52.55	8.21	NA
chr9	44876142	44876295	154	69	15	51.64	9.74	NA
chr9	44879473	44879564	92	46	16	89.53	11.51	NA
chr9	44879605	44879724	120	77	17	77.31	11.47	NA
chrY	13868325	13868542	218	91	91	577.21	40.67	NA
chrX	58577270	58582009	4740	2935	1699	540.74	4	NA
chrX	61682050	61682584	535	107	176	228	6.53	NA
chrX	61682594	61683807	1214	75	378	297.75	4.3	NA
chrY	18008644	18008756	113	40	10	54.95	10.02	NA
chrY	19654334	19654432	99	49	10	59.97	12.52	NA
chr9	66470713	66471084	372	212	49	60.97	4.52	NA
chr9	66472001	66472685	685	556	84	89.42	5.03	NA
chrY	28785698	28785793	96	48	19	149.8	23.8	NA
chr9	66791115	66791179	65	32	16	117.13	7.92	NA
chrX	61721599	61721804	206	74	91	66.38	3.12	NA
chr9	66795123	66795246	124	53	24	72.96	7.38	NA
chrX	61729227	61729742	516	49	118	180.63	12.11	NA
chr9	66802077	66802497	421	173	79	189.29	13.81	NA
chrY	58819673	58819761	89	44	13	97.15	16.28	NA
chrY	58830401	58830524	124	37	14	84.69	16.28	NA
chrY	58844575	58844660	86	43	10	68.78	12.52	NA
chrY	58848131	58848241	111	58	19	141.46	21.29	NA
chrY	58851725	58851804	80	40	10	77.93	12.52	NA
chr9	66820233	66820383	151	49	61	282.25	17.57	NA
chr9	66822326	66822551	226	96	57	166.8	11.53	NA
chr9	66823430	66823906	477	383	65	77.19	6.24	NA
chr9	66825376	66825556	181	133	32	84.61	10.84	NA
chr9	66832955	66833656	702	225	211	581.31	19.07	NA
chr9	66833708	66834103	396	138	177	727.81	18.16	NA
chr9	66834193	66834717	525	193	84	88.66	6.65	NA
chrX	47840516	47840685	170	91	13	55.65	8.09	NA
chr9	66970940	66971552	613	191	401	2047.97	19.79	NA
chr9	66971577	66971748	172	48	36	57.04	6.5	NA
chr9	66971806	66972412	607	359	115	126.55	9.41	NA
chr9	66973443	66973768	326	207	86	157.32	14.07	NA
chr9	66987473	66987617	145	101	14	53.36	7.41	NA
chr9	67318152	67318325	174	128	54	214.55	17.61	NA
chr9	67320186	67320966	781	617	302	1324.91	27.14	NA
chrY	58993819	58994296	478	161	130	95.88	7.85	NA
chrY	58994834	58995549	716	93	147	61.93	7.43	NA
chrX	61823425	61823672	248	111	44	151.72	20.64	NA
chrX	61824998	61825201	204	63	23	53.24	8.04	NA
chr9	68393435	68394030	596	350	66	80.66	5.07	NA
chr9	68401413	68401957	545	338	70	52.87	4.11	NA
chrY	59002410	59002602	193	49	30	62.29	4.56	NA
chrY	59010050	59010550	501	420	56	52.3	4.38	NA
chr9	68416814	68418838	2025	834	381	70.2	3.51	NA
chrX	61859959	61860324	366	102	34	67.11	8.65	NA
chr9	68452104	68452672	569	348	64	59.24	5.16	NA
chr9	68512737	68512845	109	38	10	56.42	11.27	NA
chr9	69705696	69705815	120	49	24	92.42	10.36	NA
chr9	69708573	69708832	260	116	65	179.17	17.03	NA
chr9	69710620	69711372	753	476	317	1537.91	27.61	NA
[truncated: 212 more rows]
