# Supplementary material for: P16-specific DNA methylation by engineered zinc finger methyltransferase inactivates gene transcription and promotes cancer metastasis
Source: Genome Biol. 2015 Nov 23;16:252. doi: 10.1186/s13059-015-0819-6 (PMC4656189; doi:10.1186/s13059-015-0819-6)
Supplement: Additional file 4: — File S3 (annotated_tss_vector-Myc.fq_macs_peaks). (XLSX 153 kb) [file 13059_2015_819_MOESM4_ESM.xlsx]

## Sheet: annotated_tss_vector-Myc.fq_mac
chr	start	end	length	summit	tags	#NAME?	fold_enrichment	tss
chr1	10004	10534	531	50	84	371.09	22.37	NR_046018-TSS_upstream2k
chr1	10004	10534	531	50	84	371.09	22.37	NR_024540-TSS_downstream2k_5k
chr1	564377	565488	1112	976	1077	752.34	3.45	NR_106781-TSS_downstream2k_5k
chr1	565592	565903	312	220	305	229.41	3.3	NR_106781-TSS_downstream2k
chr1	565592	565903	312	220	305	229.41	3.3	NR_106781-TSS_downstream2k_5k
chr1	566049	566965	917	688	1112	1343.24	3.65	NR_106781-TSS_downstream2k
chr1	567120	568708	1589	1006	1294	501.54	3.61	NR_106781-TSS_downstream2k
chr1	567120	568708	1589	1006	1294	501.54	3.61	NR_106781-TSS_upstream2k
chr1	568753	569003	251	96	251	202.87	3.23	NR_106781-TSS_upstream2k
chr1	569095	569203	109	49	101	73	3.19	NR_106781-TSS_upstream2k
chr1	569268	570362	1095	665	1007	785.11	3.91	NR_106781-TSS_upstream2k
chr1	569268	570362	1095	665	1007	785.11	3.91	NR_106781-TSS_upstream2k_5k
chr1	1317976	1318148	173	123	15	59.64	7.65	NM_030937-TSS_downstream2k_5k
chr1	12942550	12942707	158	47	14	60.33	9.05	NM_001009611-TSS_upstream2k_5k
chr1	16891266	16891904	639	422	72	52.61	4.24	NM_017940-TSS_upstream2k_5k
chr1	16892374	16892865	492	138	60	61.41	4.12	NM_017940-TSS_upstream2k_5k
chr1	16893380	16893898	519	101	64	68.79	4.19	NM_017940-TSS_upstream2k_5k
chr1	38077268	38077421	154	111	48	380.78	40.63	NM_001242908-TSS_upstream2k
chr1	38077268	38077421	154	111	48	380.78	40.63	NM_001242910-TSS_upstream2k
chr1	38077268	38077421	154	111	48	380.78	40.63	NM_001038633-TSS_upstream2k
chr1	38077268	38077421	154	111	48	380.78	40.63	NM_001242909-TSS_upstream2k
chr1	108113373	108113544	172	75	15	53.7	9.38	NM_001079874-TSS_downstream2k
chr1	108113373	108113544	172	75	15	53.7	9.38	NM_006113-TSS_downstream2k
chr1	144148694	144148909	216	129	21	78.87	6.91	NM_001278267-TSS_downstream2k
chr1	144148694	144148909	216	129	21	78.87	6.91	NM_001278267-TSS_downstream2k_5k
chr1	146573180	146573299	120	74	13	52.41	8.98	NR_103466-TSS_upstream2k_5k
chr1	153270555	153270704	150	103	13	52.32	7.47	NM_052891-TSS_upstream2k
chr1	153590009	153590219	211	116	19	57.32	7.4	NM_005979-TSS_downstream2k
chr1	153590009	153590219	211	116	19	57.32	7.4	NM_001024210-TSS_downstream2k
chr1	153590009	153590219	211	116	19	57.32	7.4	NM_001024213-TSS_downstream2k
chr1	153590009	153590219	211	116	19	57.32	7.4	NM_001024211-TSS_downstream2k
chr1	153590009	153590219	211	116	19	57.32	7.4	NM_001024212-TSS_downstream2k
chr1	153590009	153590219	211	116	19	57.32	7.4	NM_020672-TSS_upstream2k_5k
chr1	155161185	155161691	507	225	98	379.79	10.6	NM_001252607-TSS_downstream2k_5k
chr1	155161185	155161691	507	225	98	379.79	10.6	NM_007112-TSS_downstream2k_5k
chr1	155161185	155161691	507	225	98	379.79	10.6	NR_045553-TSS_downstream2k_5k
chr1	155161185	155161691	507	225	98	379.79	10.6	NR_030281-TSS_upstream2k_5k
chr1	155161185	155161691	507	225	98	379.79	10.6	NM_001252608-TSS_downstream2k_5k
chr1	155161185	155161691	507	225	98	379.79	10.6	NM_001204295-TSS_upstream2k_5k
chr1	155161185	155161691	507	225	98	379.79	10.6	NM_001044393-TSS_upstream2k_5k
chr1	155161185	155161691	507	225	98	379.79	10.6	NM_001204294-TSS_upstream2k_5k
chr1	155161185	155161691	507	225	98	379.79	10.6	NM_001204296-TSS_upstream2k_5k
chr1	155161185	155161691	507	225	98	379.79	10.6	NM_001204287-TSS_upstream2k_5k
chr1	155161185	155161691	507	225	98	379.79	10.6	NM_001204290-TSS_upstream2k_5k
chr1	155161185	155161691	507	225	98	379.79	10.6	NM_002456-TSS_upstream2k_5k
chr1	155161185	155161691	507	225	98	379.79	10.6	NM_001204293-TSS_upstream2k_5k
chr1	155161185	155161691	507	225	98	379.79	10.6	NM_001204292-TSS_upstream2k_5k
chr1	155161185	155161691	507	225	98	379.79	10.6	NM_001044392-TSS_upstream2k_5k
chr1	155161185	155161691	507	225	98	379.79	10.6	NM_001044391-TSS_upstream2k_5k
chr1	155161185	155161691	507	225	98	379.79	10.6	NM_001204289-TSS_upstream2k_5k
chr1	155161185	155161691	507	225	98	379.79	10.6	NM_001204288-TSS_upstream2k_5k
chr1	155161185	155161691	507	225	98	379.79	10.6	NM_001204285-TSS_upstream2k_5k
chr1	155161185	155161691	507	225	98	379.79	10.6	NM_001204286-TSS_upstream2k_5k
chr1	155161185	155161691	507	225	98	379.79	10.6	NM_001204297-TSS_upstream2k_5k
chr1	155161185	155161691	507	225	98	379.79	10.6	NM_001018016-TSS_upstream2k_5k
chr1	155161185	155161691	507	225	98	379.79	10.6	NM_001018017-TSS_upstream2k_5k
chr1	155161185	155161691	507	225	98	379.79	10.6	NM_001044390-TSS_upstream2k_5k
chr1	155161185	155161691	507	225	98	379.79	10.6	NM_001204291-TSS_upstream2k_5k
chr1	156186149	156186656	508	375	359	2464.77	23.18	NM_001199664-TSS_downstream2k_5k
chr1	156186149	156186656	508	375	359	2464.77	23.18	NM_001199661-TSS_downstream2k_5k
chr1	156186149	156186656	508	375	359	2464.77	23.18	NM_001199662-TSS_downstream2k_5k
chr1	156186149	156186656	508	375	359	2464.77	23.18	NM_001199654-TSS_downstream2k_5k
chr1	156186149	156186656	508	375	359	2464.77	23.18	NM_001199653-TSS_downstream2k_5k
chr1	156186149	156186656	508	375	359	2464.77	23.18	NM_007221-TSS_downstream2k_5k
chr1	156186149	156186656	508	375	359	2464.77	23.18	NM_001199663-TSS_downstream2k_5k
chr1	228779637	228782528	2892	1775	521	219.08	3.78	NR_037962-TSS_upstream2k
chr1	228779637	228782528	2892	1775	521	219.08	3.78	NR_002834-TSS_upstream2k
chr1	228779637	228782528	2892	1775	521	219.08	3.78	NR_037962-TSS_downstream2k
chr1	228779637	228782528	2892	1775	521	219.08	3.78	NR_002834-TSS_downstream2k
chr1	228779637	228782528	2892	1775	521	219.08	3.78	NR_037962-TSS_downstream2k_5k
chr1	248571380	248571658	279	163	27	96.83	9.5	NM_030904-TSS_downstream2k_5k
chr1	248571777	248572290	514	101	53	186.29	7.74	NM_030904-TSS_downstream2k_5k
chr10	127590104	127590375	272	136	31	51.53	4.48	NM_145235-TSS_downstream2k_5k
chr11	374736	374870	135	85	11	52.8	9.26	NM_178537-TSS_downstream2k_5k
chr11	1016772	1017010	239	124	19	62.2	9.04	NM_005961-TSS_upstream2k_5k
chr11	10529434	10529610	177	41	40	137.06	14.14	NR_039705-TSS_downstream2k
chr11	10529434	10529610	177	41	40	137.06	14.14	NM_016422-TSS_downstream2k_5k
chr11	10529434	10529610	177	41	40	137.06	14.14	NM_001190702-TSS_upstream2k
chr11	10529883	10529960	78	39	25	151.41	9.34	NM_016422-TSS_downstream2k_5k
chr11	10529883	10529960	78	39	25	151.41	9.34	NM_001190702-TSS_upstream2k
chr11	10529883	10529960	78	39	25	151.41	9.34	NR_039705-TSS_upstream2k
chr11	10530377	10530557	181	101	41	143.44	14.82	NM_016422-TSS_downstream2k_5k
chr11	10530377	10530557	181	101	41	143.44	14.82	NM_001190702-TSS_upstream2k
chr11	10530377	10530557	181	101	41	143.44	14.82	NR_039705-TSS_upstream2k
chr11	10530673	10531001	329	128	92	365.29	16.5	NM_016422-TSS_downstream2k_5k
chr11	10530673	10531001	329	128	92	365.29	16.5	NM_001190702-TSS_upstream2k
chr11	10530673	10531001	329	128	92	365.29	16.5	NR_039705-TSS_upstream2k
chr11	10531031	10531286	256	168	124	739.21	17.52	NM_016422-TSS_downstream2k
chr11	10531031	10531286	256	168	124	739.21	17.52	NM_016422-TSS_downstream2k_5k
chr11	10531031	10531286	256	168	124	739.21	17.52	NM_001190702-TSS_upstream2k
chr11	10531031	10531286	256	168	124	739.21	17.52	NR_039705-TSS_upstream2k
chr11	12698321	12698473	153	106	13	53.48	6.83	NM_021961-TSS_downstream2k_5k
chr11	55025498	55025806	309	191	31	57.77	6.97	NM_024114-TSS_upstream2k_5k
chr12	13199072	13199162	91	45	13	92.55	15.05	NM_020853-TSS_downstream2k
chr12	66269311	66269488	178	75	15	68.77	11.58	NR_120478-TSS_upstream2k
chr12	120106170	120106331	162	48	13	53.18	8.21	NM_006253-TSS_downstream2k
chr12	130876581	130876750	170	111	16	66.11	12.14	NM_015347-TSS_downstream2k_5k
chr12	133343978	133344104	127	43	17	105.94	18.24	NM_005895-TSS_downstream2k
chr13	19712205	19712368	164	47	13	58.47	8.1	NR_046927-TSS_upstream2k_5k
chr13	113917086	113917356	271	69	34	135.41	10	NR_107042-TSS_upstream2k
chr13	113917086	113917356	271	69	34	135.41	10	NR_107042-TSS_downstream2k
chr13	114527105	114527388	284	101	52	283.56	17.16	NM_000820-TSS_upstream2k_5k
chr13	114527105	114527388	284	101	52	283.56	17.16	NM_001143946-TSS_upstream2k_5k
chr13	114527105	114527388	284	101	52	283.56	17.16	NM_001143945-TSS_upstream2k_5k
chr14	50053428	50053647	220	116	34	193.48	26.47	NM_001032-TSS_upstream2k_5k
chr15	41025221	41025451	231	101	21	64.83	12.97	NM_018145-TSS_downstream2k_5k
chr15	80445514	80445643	130	31	13	60.54	11.48	NM_000137-TSS_downstream2k
chr15	89868285	89868490	206	104	15	53.86	9.26	NR_106824-TSS_downstream2k
chr16	18435289	18435414	126	76	11	53.64	9.91	NR_103772-TSS_upstream2k
chr16	18435289	18435414	126	76	11	53.64	9.91	NR_106969-TSS_downstream2k_5k
chr16	32296600	32296908	309	181	45	206.5	13.72	NR_033866-TSS_downstream2k_5k
chr16	32297455	32297619	165	111	20	89.49	9.18	NR_033866-TSS_downstream2k_5k
chr16	33293728	33294549	822	339	218	996.16	16.38	NR_033866-TSS_downstream2k_5k
chr16	33294943	33295065	123	52	18	61.29	7.06	NR_033866-TSS_downstream2k_5k
chr16	33957093	33957428	336	162	81	78.88	5.45	NR_038368-TSS_downstream2k_5k
chr16	33958746	33959571	826	764	261	257.33	9.02	NR_038368-TSS_downstream2k
chr16	33958746	33959571	826	764	261	257.33	9.02	NR_038368-TSS_downstream2k_5k
chr16	33962943	33963828	886	411	372	872.26	13.03	NR_038368-TSS_upstream2k
chr16	33962943	33963828	886	411	372	872.26	13.03	NR_038368-TSS_upstream2k_5k
chr16	33963849	33964258	410	80	184	527.49	13.61	NR_038368-TSS_upstream2k_5k
chr16	46498899	46499207	309	121	44	83.85	7.41	NR_026556-TSS_downstream2k_5k
chr16	46499853	46500425	573	69	118	363.09	20.72	NR_026556-TSS_downstream2k_5k
chr16	88226545	88226682	138	63	14	55.27	9.56	NR_110944-TSS_upstream2k
chr16	89714531	89714851	321	220	41	163.07	9.72	NR_046418-TSS_upstream2k_5k
chr16	89714531	89714851	321	220	41	163.07	9.72	NM_002768-TSS_upstream2k_5k
chr16	89714531	89714851	321	220	41	163.07	9.72	NM_001083314-TSS_upstream2k_5k
chr17	21902679	21903328	650	515	75	51.86	3.78	NR_027084-TSS_upstream2k
chr17	21904658	21905272	615	125	86	90.03	3.15	NR_027084-TSS_downstream2k
chr17	21905354	21905820	467	223	63	59.39	3.97	NR_027084-TSS_downstream2k
chr17	21907092	21907251	160	90	28	51.74	4.2	NR_027084-TSS_downstream2k_5k
chr17	22020683	22020760	78	39	16	154.36	18.52	NM_001190452-TSS_upstream2k
chr17	22022676	22022809	134	104	16	94.27	17.36	NM_001190452-TSS_downstream2k
chr17	22023957	22024106	150	31	12	55.47	12.73	NM_001190452-TSS_downstream2k
chr17	33478059	33478440	382	105	190	1536.09	46.36	NM_173167-TSS_downstream2k_5k
chr17	33478059	33478440	382	105	190	1536.09	46.36	NM_001033576-TSS_downstream2k_5k
chr17	33478059	33478440	382	105	190	1536.09	46.36	NM_001267052-TSS_downstream2k_5k
chr17	36349478	36349706	229	105	23	58.41	5.35	NR_036750-TSS_downstream2k_5k
chr17	36349948	36350151	204	97	20	51.25	7.17	NR_036750-TSS_downstream2k
chr17	62744961	62745094	134	84	12	50.37	6.47	NR_026899-TSS_downstream2k
chr17	76111700	76111896	197	100	18	63.11	8.31	NM_007267-TSS_upstream2k_5k
chr17	76111700	76111896	197	100	18	63.11	8.31	NM_001127198-TSS_upstream2k_5k
chr18	10021	10222	202	110	26	150.42	16.21	NR_110795-TSS_upstream2k
chr18	10021	10222	202	110	26	150.42	16.21	NR_110795-TSS_upstream2k_5k
chr18	106678	107663	986	356	488	61.62	3.57	NR_033770-TSS_upstream2k
chr18	106678	107663	986	356	488	61.62	3.57	NR_033770-TSS_upstream2k_5k
chr18	106678	107663	986	356	488	61.62	3.57	NR_107045-TSS_downstream2k_5k
chr18	107720	111741	4022	702	3340	2830.59	4.73	NR_033770-TSS_upstream2k
chr18	107720	111741	4022	702	3340	2830.59	4.73	NR_107045-TSS_downstream2k
chr18	107720	111741	4022	702	3340	2830.59	4.73	NR_107045-TSS_downstream2k_5k
chr18	107720	111741	4022	702	3340	2830.59	4.73	NR_033770-TSS_downstream2k
chr18	107720	111741	4022	702	3340	2830.59	4.73	NR_033770-TSS_downstream2k_5k
chr18	2842181	2842352	172	126	20	84.5	12.2	NM_032048-TSS_upstream2k_5k
chr18	74964810	74965004	195	145	23	127.12	10.42	NM_001480-TSS_downstream2k_5k
chr19	19179036	19179243	208	89	17	68.8	12.79	NM_178526-TSS_downstream2k_5k
chr19	48442670	48442983	314	184	33	69.7	5.74	NR_024218-TSS_upstream2k
chr19	48442670	48442983	314	184	33	69.7	5.74	NR_024218-TSS_downstream2k
chr19	50638777	50639419	643	80	67	70.07	4.81	NR_024231-TSS_downstream2k_5k
chr19	50638777	50639419	643	80	67	70.07	4.81	NR_024230-TSS_downstream2k_5k
chr19	50638777	50639419	643	80	67	70.07	4.81	NR_024243-TSS_downstream2k_5k
chr19	50638777	50639419	643	80	67	70.07	4.81	NR_024230-TSS_upstream2k
chr19	50638777	50639419	643	80	67	70.07	4.81	NR_024231-TSS_upstream2k
chr19	50638777	50639419	643	80	67	70.07	4.81	NR_024230-TSS_upstream2k_5k
chr19	50638777	50639419	643	80	67	70.07	4.81	NR_024231-TSS_upstream2k_5k
chr19	50640131	50640516	386	203	49	81.95	5.41	NR_024231-TSS_downstream2k
chr19	50640131	50640516	386	203	49	81.95	5.41	NR_024230-TSS_downstream2k
chr19	50640131	50640516	386	203	49	81.95	5.41	NR_024231-TSS_downstream2k_5k
chr19	50640131	50640516	386	203	49	81.95	5.41	NR_024230-TSS_downstream2k_5k
chr19	50640131	50640516	386	203	49	81.95	5.41	NR_024243-TSS_downstream2k_5k
chr19	50640131	50640516	386	203	49	81.95	5.41	NR_024230-TSS_upstream2k_5k
chr19	50640131	50640516	386	203	49	81.95	5.41	NR_024231-TSS_upstream2k_5k
chr19	51849209	51849364	156	46	12	53.66	6.95	NM_001985-TSS_upstream2k
chr19	51849209	51849364	156	46	12	53.66	6.95	NM_001014763-TSS_upstream2k
chr2	96253361	96253608	248	125	22	69.03	7.2	NM_138800-TSS_upstream2k_5k
chr2	133011860	133012030	171	108	62	189.74	11.71	NR_031608-TSS_downstream2k_5k
chr2	133012175	133012408	234	124	77	200.78	10.56	NR_031608-TSS_downstream2k_5k
chr2	133012451	133012642	192	126	90	343.29	13.47	NR_031608-TSS_downstream2k
chr2	133012451	133012642	192	126	90	343.29	13.47	NR_031608-TSS_downstream2k_5k
chr2	133012680	133013179	500	176	210	696.13	15.4	NR_031608-TSS_downstream2k
chr2	133016315	133016555	241	107	61	71.77	8.48	NR_031608-TSS_upstream2k
chr2	133016315	133016555	241	107	61	71.77	8.48	NR_031608-TSS_upstream2k_5k
chr2	133016676	133017018	343	219	83	83.08	9.06	NR_031608-TSS_upstream2k_5k
chr2	133018713	133019284	572	207	119	98.45	7.8	NR_031608-TSS_upstream2k_5k
chr2	133019322	133019697	376	123	80	66.28	6.62	NR_031608-TSS_upstream2k_5k
chr2	241811707	241811903	197	105	18	85.12	13.89	NM_000030-TSS_downstream2k_5k
chr20	25936781	25936935	155	106	13	51.43	6.63	NR_110003-TSS_downstream2k
chr20	26188773	26188984	212	107	92	515.18	26.52	NR_030386-TSS_downstream2k
chr20	26188773	26188984	212	107	92	515.18	26.52	NR_030386-TSS_upstream2k
chr20	26188998	26189195	198	58	80	427.98	28.7	NR_030386-TSS_upstream2k
chr20	26189202	26189394	193	144	46	163.81	16.37	NR_030386-TSS_upstream2k
chr20	26189788	26189926	139	35	32	117.15	11.4	NR_030386-TSS_upstream2k
chr20	26189940	26190272	333	90	153	890.44	19.88	NR_030386-TSS_upstream2k
chr20	29607669	29608071	403	257	49	57.55	4.66	NR_003579-TSS_upstream2k_5k
chr20	49623035	49623271	237	118	18	55.94	14.26	NM_002237-TSS_upstream2k_5k
chr20	61660281	61660696	416	101	41	107.32	5.37	NR_028295-TSS_downstream2k_5k
chr20	62324801	62325130	330	93	47	166.98	11.2	NM_001267546-TSS_downstream2k_5k
chr20	62324801	62325130	330	93	47	166.98	11.2	NR_051954-TSS_downstream2k_5k
chr20	62324801	62325130	330	93	47	166.98	11.2	NM_003823-TSS_upstream2k_5k
chr20	62324801	62325130	330	93	47	166.98	11.2	NR_051958-TSS_downstream2k_5k
chr20	62324801	62325130	330	93	47	166.98	11.2	NR_051957-TSS_downstream2k_5k
chr20	62324801	62325130	330	93	47	166.98	11.2	NR_051956-TSS_downstream2k_5k
chr20	62324801	62325130	330	93	47	166.98	11.2	NR_051955-TSS_downstream2k_5k
chr20	62324801	62325130	330	93	47	166.98	11.2	NM_001267548-TSS_downstream2k_5k
chr20	62324801	62325130	330	93	47	166.98	11.2	NM_001134758-TSS_downstream2k_5k
chr20	62324801	62325130	330	93	47	166.98	11.2	NM_001267544-TSS_downstream2k_5k
chr20	62324801	62325130	330	93	47	166.98	11.2	NM_001267545-TSS_downstream2k_5k
chr20	62324801	62325130	330	93	47	166.98	11.2	NM_001267547-TSS_downstream2k_5k
chr20	62324801	62325130	330	93	47	166.98	11.2	NM_001267549-TSS_downstream2k_5k
chr20	62324801	62325130	330	93	47	166.98	11.2	NM_003224-TSS_downstream2k_5k
chr20	62719952	62720069	118	51	25	139.07	14.52	NM_001200019-TSS_downstream2k_5k
chr20	62720101	62720286	186	60	24	89.88	7.98	NM_001200019-TSS_downstream2k_5k
chr21	9825438	9827809	2372	2092	2757	3100	5.77	NR_037421-TSS_upstream2k
chr21	9825438	9827809	2372	2092	2757	3100	5.77	NR_037458-TSS_upstream2k
chr21	9825438	9827809	2372	2092	2757	3100	5.77	NR_037421-TSS_downstream2k
chr21	9825438	9827809	2372	2092	2757	3100	5.77	NR_037458-TSS_downstream2k
chr21	47604395	47604515	121	78	12	65.65	9.26	NM_001145437-TSS_downstream2k_5k
chr21	47604395	47604515	121	78	12	65.65	9.26	NM_001145436-TSS_downstream2k_5k
chr21	47604395	47604515	121	78	12	65.65	9.26	NM_002340-TSS_downstream2k_5k
chr21	47604395	47604515	121	78	12	65.65	9.26	NM_001001438-TSS_downstream2k_5k
chr22	17514063	17514364	302	182	24	61.82	5.01	NR_015352-TSS_upstream2k_5k
chr22	51198210	51198485	276	133	61	368.23	18.33	NR_026981-TSS_downstream2k_5k
chr3	63807581	63807759	179	106	16	72.61	15.34	NR_026866-TSS_downstream2k_5k
chr3	75679643	75680070	428	320	41	67.95	4.83	NR_031714-TSS_upstream2k
chr3	75679643	75680070	428	320	41	67.95	4.83	NR_031714-TSS_downstream2k
chr3	75717966	75719274	1309	490	241	431.56	20.58	NR_040005-TSS_upstream2k_5k
chr3	75717966	75719274	1309	490	241	431.56	20.58	NR_040004-TSS_upstream2k_5k
chr3	75717966	75719274	1309	490	241	431.56	20.58	NM_001124759-TSS_downstream2k_5k
chr3	75717966	75719274	1309	490	241	431.56	20.58	NR_037925-TSS_downstream2k_5k
chr4	190942722	190943129	408	139	74	156.98	7.84	NM_001005217-TSS_downstream2k_5k
chr4	190942722	190943129	408	139	74	156.98	7.84	NM_001286820-TSS_downstream2k_5k
chr4	190943139	190943983	845	259	351	1643.84	16.98	NM_001005217-TSS_downstream2k
chr4	190943139	190943983	845	259	351	1643.84	16.98	NM_001286820-TSS_downstream2k
chr4	190943139	190943983	845	259	351	1643.84	16.98	NM_001005217-TSS_downstream2k_5k
chr4	190943139	190943983	845	259	351	1643.84	16.98	NM_001286820-TSS_downstream2k_5k
chr5	1456594	1456767	174	89	17	51.15	5.32	NM_024830-TSS_downstream2k_5k
chr5	1570005	1570442	438	307	51	156.1	8.64	NR_003263-TSS_downstream2k
chr5	1570005	1570442	438	307	51	156.1	8.64	NR_003263-TSS_downstream2k_5k
chr5	60956395	60956546	152	36	18	96.33	17.83	NR_109910-TSS_downstream2k_5k
chr5	79945848	79945980	133	99	22	71.35	7.08	NM_002439-TSS_upstream2k_5k
chr5	79945848	79945980	133	99	22	71.35	7.08	NM_001190470-TSS_upstream2k
chr5	79946598	79946819	222	138	33	88.94	10.67	NM_002439-TSS_upstream2k_5k
chr5	79946598	79946819	222	138	33	88.94	10.67	NM_001190470-TSS_upstream2k
chr5	79946845	79947172	328	202	58	179.35	17.42	NM_002439-TSS_upstream2k_5k
chr5	79946845	79947172	328	202	58	179.35	17.42	NM_001190470-TSS_upstream2k
chr5	79947198	79947583	386	126	129	675.58	22.43	NM_002439-TSS_upstream2k_5k
chr5	79947198	79947583	386	126	129	675.58	22.43	NM_001190470-TSS_upstream2k
chr5	98872289	98872487	199	86	19	79.92	8.78	NR_110562-TSS_downstream2k_5k
chr5	134259748	134259967	220	126	56	95.15	10.33	NR_039666-TSS_upstream2k_5k
chr5	134260110	134260478	369	144	130	337.88	17.18	NR_039666-TSS_upstream2k_5k
chr5	134260780	134261519	740	606	162	199.89	7.74	NR_039666-TSS_upstream2k_5k
chr5	134261531	134261701	171	106	37	54.26	7.14	NR_039666-TSS_upstream2k_5k
chr5	134262396	134262616	221	145	43	50.06	6.54	NR_039666-TSS_upstream2k
chr5	134262643	134263558	916	808	254	461.57	12.43	NR_039666-TSS_upstream2k
chr5	134263618	134263796	179	47	48	95.6	9.2	NR_039666-TSS_upstream2k
chr5	134263618	134263796	179	47	48	95.6	9.2	NR_039666-TSS_downstream2k
chr5	176018695	176018946	252	204	54	293.65	14.65	NM_052899-TSS_downstream2k_5k
chr5	180472760	180473321	562	311	98	426	14.72	NR_107056-TSS_upstream2k_5k
chr6	12720336	12720476	141	93	11	50.94	6.95	NM_001242648-TSS_downstream2k_5k
chr6	12720336	12720476	141	93	11	50.94	6.95	NM_030948-TSS_downstream2k_5k
chr6	33161672	33161824	153	92	14	56.75	6.26	NM_021976-TSS_upstream2k
chr6	33161672	33161824	153	92	14	56.75	6.26	NM_001270401-TSS_upstream2k
chr6	33161672	33161824	153	92	14	56.75	6.26	NM_001291989-TSS_upstream2k
chr6	42661826	42661999	174	68	14	55.3	8.04	NM_000322-TSS_downstream2k_5k
chr6	58268940	58269140	201	64	23	78.92	9.53	NR_125727-TSS_downstream2k_5k
chr6	58268940	58269140	201	64	23	78.92	9.53	NR_125728-TSS_downstream2k_5k
chr6	58268940	58269140	201	64	23	78.92	9.53	NR_125729-TSS_downstream2k_5k
chr6	62284026	62284201	176	65	33	235.97	35.88	NM_001190706-TSS_downstream2k
chr6	141003397	141003602	206	88	19	84.51	9.7	NR_039675-TSS_upstream2k
chr7	100550718	100550930	213	97	27	103.3	14.11	NM_005960-TSS_downstream2k_5k
chr7	107410550	107410716	167	117	15	60.79	11.31	NM_000111-TSS_upstream2k_5k
chr7	142373962	142374028	67	33	13	133.97	13.35	NM_001190487-TSS_upstream2k
chr7	142961257	142961394	138	41	12	52.36	7.96	NM_001143680-TSS_downstream2k
chr7	142961257	142961394	138	41	12	52.36	7.96	NM_001143679-TSS_downstream2k
chr7	142961257	142961394	138	41	12	52.36	7.96	NM_015917-TSS_downstream2k
chr7	142961257	142961394	138	41	12	52.36	7.96	NM_001143681-TSS_downstream2k
chr7	158387847	158387981	135	91	14	72.56	14.01	NR_049893-TSS_downstream2k_5k
chr8	7625797	7626119	323	165	34	97.54	7.98	NR_046351-TSS_upstream2k
chr8	11990437	11990620	184	88	21	114.02	19.49	NM_201402-TSS_downstream2k_5k
chr8	11990437	11990620	184	88	21	114.02	19.49	NM_001256869-TSS_upstream2k
chr8	11993119	11993278	160	118	17	81.23	14.93	NM_201402-TSS_downstream2k
chr8	11993119	11993278	160	118	17	81.23	14.93	NM_001256869-TSS_upstream2k_5k
chr8	11993523	11993641	119	49	12	59.96	9.1	NM_201402-TSS_downstream2k
chr8	11993523	11993641	119	49	12	59.96	9.1	NM_001256869-TSS_upstream2k_5k
chr8	11995683	11995860	178	110	15	66.59	13.37	NM_201402-TSS_upstream2k
chr8	12232114	12232261	148	102	12	56.1	6.95	NR_046415-TSS_downstream2k_5k
chr8	12232697	12232844	148	99	12	56.1	8.1	NR_046415-TSS_downstream2k_5k
chr8	86575750	86576446	697	388	73	132.06	7.11	NR_003594-TSS_upstream2k_5k
chr8	86726453	86728168	1716	790	400	383.33	3.83	NR_003594-TSS_upstream2k
chr8	86726453	86728168	1716	790	400	383.33	3.83	NR_003594-TSS_downstream2k
chr8	86728192	86729383	1192	1043	265	58.55	2.86	NR_003594-TSS_downstream2k
chr8	86728192	86729383	1192	1043	265	58.55	2.86	NR_003594-TSS_downstream2k_5k
chr8	86744947	86751919	6973	2481	1551	58.53	2.98	NR_003594-TSS_upstream2k
chr8	86744947	86751919	6973	2481	1551	58.53	2.98	NR_003594-TSS_upstream2k_5k
chr8	86744947	86751919	6973	2481	1551	58.53	2.98	NR_003594-TSS_downstream2k_5k
chr8	86744947	86751919	6973	2481	1551	58.53	2.98	NR_003594-TSS_downstream2k
chr8	86744947	86751919	6973	2481	1551	58.53	2.98	NR_003594-TSS_downstream2k_5k
chr8	144940350	144940754	405	156	38	138.35	7.58	NM_031308-TSS_upstream2k
chr9	35914309	35914498	190	62	18	84.59	15.51	NR_024283-TSS_downstream2k_5k
chr9	44992333	44992622	290	133	35	99.4	7.5	NR_027421-TSS_downstream2k_5k
chr9	44992636	44993302	667	591	150	695.29	20.58	NR_027421-TSS_downstream2k_5k
chr9	46386245	46386386	142	46	12	58.03	10.42	NR_103714-TSS_upstream2k
chr9	66455259	66455821	563	211	57	70.38	3.74	NR_121647-TSS_upstream2k
chr9	66455259	66455821	563	211	57	70.38	3.74	NR_121647-TSS_upstream2k_5k
chr9	67791099	67791568	470	283	83	343.62	12.37	NR_027422-TSS_downstream2k
chr9	67791818	67792001	184	138	34	159.09	11.98	NR_027422-TSS_downstream2k
chr9	68424774	68427474	2701	2069	414	96.87	3.35	NR_033907-TSS_downstream2k
chr9	68424774	68427474	2701	2069	414	96.87	3.35	NR_033907-TSS_downstream2k_5k
chr9	72653017	72653637	621	125	190	1028.16	30.69	NM_153267-TSS_upstream2k_5k
chr9	72653017	72653637	621	125	190	1028.16	30.69	NR_125850-TSS_upstream2k_5k
chr9	139944495	139944745	251	64	55	296.78	16.23	NM_001246-TSS_upstream2k
chr9	139944495	139944745	251	64	55	296.78	16.23	NM_203468-TSS_upstream2k
chr9	139944495	139944745	251	64	55	296.78	16.23	NM_001246-TSS_upstream2k_5k
chr9	139944495	139944745	251	64	55	296.78	16.23	NM_203468-TSS_upstream2k_5k
chrX	190111	190337	227	139	20	75.69	8.57	NR_028057-TSS_upstream2k_5k
chrX	190754	190949	196	121	17	70.19	10.27	NR_028057-TSS_upstream2k_5k
chrX	284214	284565	352	97	39	194.16	12.73	NR_027231-TSS_downstream2k_5k
chrX	284214	284565	352	97	39	194.16	12.73	NR_027232-TSS_downstream2k_5k
chrX	7812313	7812504	192	80	22	119.82	11.58	NM_013452-TSS_downstream2k_5k
chrX	49767146	49767291	146	106	13	59.6	12.65	NR_029708-TSS_upstream2k
chrX	49767146	49767291	146	106	13	59.6	12.65	NR_030241-TSS_upstream2k
chrX	55172455	55172754	300	197	30	138.57	13.52	NM_001166704-TSS_upstream2k
chrX	55172455	55172754	300	197	30	138.57	13.52	NM_001166703-TSS_upstream2k
chrX	55172455	55172754	300	197	30	138.57	13.52	NM_001166701-TSS_upstream2k
chrX	55172455	55172754	300	197	30	138.57	13.52	NM_001166702-TSS_upstream2k
chrX	55172455	55172754	300	197	30	138.57	13.52	NM_001166700-TSS_upstream2k
chrX	55172455	55172754	300	197	30	138.57	13.52	NM_138362-TSS_upstream2k_5k
chrX	55172455	55172754	300	197	30	138.57	13.52	NM_001166699-TSS_upstream2k_5k
chrX	55172455	55172754	300	197	30	138.57	13.52	NR_030722-TSS_upstream2k_5k
chrX	55208063	55208184	122	39	16	94.99	15.98	NM_001190708-TSS_upstream2k
chrX	55209908	55210070	163	42	13	56.6	12.19	NM_001190708-TSS_upstream2k_5k
chrX	153296366	153297051	686	560	114	614.33	17.74	NM_001110792-TSS_upstream2k
chrY	234229	234584	356	234	38	184.25	17.36	NR_027231-TSS_downstream2k_5k
chrY	234229	234584	356	234	38	184.25	17.36	NR_027232-TSS_downstream2k_5k
chr11	55014711	55015355	645	503	84	136.17	11.56	NA
chr1	521650	521808	159	44	12	52.79	6.95	NA
chr11	57222870	57223000	131	31	18	99	15.01	NA
chr11	62609097	62609247	151	37	12	55.17	8.1	NA
chr11	65738500	65739006	507	393	58	173.3	12.05	NA
chr11	68835824	68835975	152	107	14	62.38	8.04	NA
chr11	73221788	73221901	114	38	16	80.58	11.91	NA
chr11	77597422	77597749	328	149	71	365.92	28.2	NA
chr11	85194933	85195362	430	206	229	1527.67	33.99	NA
chr1	724046	724296	251	112	33	116.34	18.64	NA
chr1	724957	725193	237	125	25	69.58	11.13	NA
chr1	726297	726429	133	38	26	129.25	14.85	NA
chr1	726840	727110	271	137	40	144.23	14.39	NA
chr1	824950	825348	399	136	65	218.74	13.25	NA
chr1	825831	826008	178	56	23	65.91	7.15	NA
chr12	95369	95555	187	137	30	145.33	19.38	NA
chr1	2197181	2197329	149	39	12	55.78	9.26	NA
chr1	2371830	2371994	165	92	22	121.64	13.21	NA
chr1	2583599	2583988	390	135	73	117.29	6.34	NA
chr1	2584235	2585063	829	368	110	63.89	4.88	NA
chr1	2585072	2585753	682	512	154	243.8	5.18	NA
chr1	2586166	2586702	537	208	86	59.27	4.65	NA
chr1	2622625	2622833	209	142	35	60.84	7.24	NA
chr1	2623444	2623582	139	89	24	50.02	6.01	NA
chr1	2628945	2629422	478	332	87	191.76	9.47	NA
chr1	4363137	4363461	325	61	33	154.83	16.05	NA
chr1	5728411	5728588	178	47	22	60.01	7.11	NA
chr1	5732504	5732843	340	239	36	60.86	6.33	NA
chr12	34006890	34007025	136	55	11	51.09	10.08	NA
chr12	34343394	34343587	194	116	17	50.63	7.34	NA
chr12	34344951	34345131	181	116	18	61.85	9.73	NA
chr12	34367935	34368144	210	119	15	51.05	11.88	NA
chr1	18376308	18376500	193	92	14	50.53	11.58	NA
chr1	20200578	20200706	129	46	11	54.77	11.58	NA
chr1	22699323	22699539	217	119	16	64.39	16.21	NA
chr1	24538815	24539011	197	87	14	51.37	12.65	NA
chr1	31904574	31905037	464	293	90	478.33	15.5	NA
chr1	32655611	32655749	139	100	12	52.73	7.07	NA
chr12	34834531	34834693	163	53	41	120.76	10.76	NA
chr1	38743942	38744130	189	76	17	68.34	11.53	NA
chr1	53245430	53245579	150	42	13	57.46	7.26	NA
chr1	53749460	53749705	246	133	22	74.1	9.34	NA
chr1	55780625	55780755	131	51	11	52.2	7.75	NA
chr1	82601268	82601430	163	44	15	60.3	11.86	NA
chr1	91852713	91853178	466	194	460	3100	27.87	NA
chr1	97512377	97512560	184	49	14	54.3	7.3	NA
chr1	99187352	99187494	143	100	13	61.73	7.54	NA
chr12	34852072	34852425	354	110	41	50.13	6.3	NA
chr1	116866983	116867119	137	51	12	55.34	8.43	NA
chr1	119934497	119934796	300	223	26	82.63	5.97	NA
chr1	120543890	120544057	168	118	31	116.82	8.76	NA
chr1	120749264	120749484	221	117	19	52.06	6.42	NA
chr1	121088486	121088640	155	46	16	75.56	9.95	NA
chr1	121351566	121353034	1469	1001	419	173.7	7.43	NA
chr1	121353482	121353729	248	73	94	64.73	4.22	NA
chr1	121353759	121354654	896	574	313	110.41	6.55	NA
chr1	121354716	121355375	660	320	252	104.07	6.51	NA
chr1	121355646	121355807	162	106	120	219.17	7.13	NA
chr1	121356039	121356452	414	295	207	158.54	5.19	NA
chr1	121357702	121358235	534	324	304	356.98	6.45	NA
chr1	121367232	121367671	440	253	101	87.17	6.16	NA
chr1	121373821	121374067	247	100	47	60.33	7.31	NA
chr1	121386167	121386626	460	148	126	220.75	12.5	NA
chr1	121424227	121425161	935	798	140	89.77	5.88	NA
chr1	121426514	121426936	423	275	76	79.58	5.97	NA
chr1	121427977	121428112	136	90	35	73.13	6.6	NA
chr1	121429677	121430018	342	73	56	50.11	6.2	NA
chr1	121430127	121430635	509	385	78	64.43	7.04	NA
chr1	121432259	121432809	551	122	78	67.75	7.39	NA
chr1	121437438	121437816	379	339	58	82.82	4.46	NA
chr1	121452898	121453605	708	136	87	60.32	3.59	NA
chr1	121458695	121458934	240	148	96	349.54	19.39	NA
chr1	121462303	121462695	393	270	109	256.93	18.94	NA
chr1	121467434	121468279	846	736	155	205.32	18.11	NA
chr1	121471639	121471917	279	145	62	112.07	9.46	NA
chr1	121478282	121481126	2845	380	966	193.4	7.06	NA
chr1	121481168	121485452	4285	3771	3744	3100	4.79	NA
chr1	142535439	142536405	967	466	113	59.01	4.83	NA
chr1	142536658	142536793	136	79	29	57.92	6.56	NA
chr1	142536924	142540244	3321	1561	502	206.01	5.09	NA
chr1	142558371	142558610	240	87	44	88.26	5.36	NA
chr1	142582670	142583309	640	49	73	62.94	3.45	NA
chr1	142621681	142621964	284	153	36	71.1	6.26	NA
chr1	142722151	142722392	242	121	31	57.33	6.93	NA
chr1	142730323	142730537	215	114	18	53.37	6.98	NA
chr1	142782076	142782383	308	198	34	51	4.41	NA
chr1	142875893	142876356	464	343	45	50.95	3.95	NA
chr1	142966361	142966734	374	282	41	86.72	5.65	NA
chr1	142967186	142967406	221	88	24	59.52	6.52	NA
chr1	143117853	143118085	233	97	26	85.74	7.54	NA
chr1	143124820	143125059	240	129	26	52.78	6.66	NA
chr1	143228524	143228905	382	201	47	55.27	3.28	NA
chr1	143278398	143279831	1434	392	499	311	5.78	NA
chr1	143279847	143281322	1476	83	490	213.79	5.09	NA
chr1	143282101	143283094	994	501	341	181.56	5.16	NA
chr1	143283111	143283468	358	150	139	115.54	3.83	NA
chr1	143283473	143284317	845	319	302	223.78	5.82	NA
chr1	143291928	143292132	205	108	18	60.86	8.34	NA
chr1	143540024	143540851	828	417	124	139.17	5.91	NA
chr1	143543708	143544097	390	120	49	90.06	5.39	NA
chr12	130787976	130788076	101	42	12	71.56	12.12	NA
chr1	144526629	144527076	448	116	54	71.66	4.33	NA
chr1	144814282	144814418	137	48	15	55.55	5.62	NA
chr1	144826314	144826500	187	71	24	55.52	7.84	NA
chr1	145277164	145277581	418	260	75	160.64	9.99	NA
chr1	145315838	145316205	368	322	39	50.57	3.92	NA
chr1	145323246	145323730	485	435	54	61.41	7.22	NA
chr12	132400209	132400348	140	94	12	51.71	5.97	NA
chr1	146584279	146584564	286	159	35	141.36	16.88	NA
chr1	147707215	147707477	263	218	24	52.16	4.68	NA
chr1	147961016	147961177	162	106	12	51.24	6.84	NA
chr1	148005848	148006287	440	142	65	103.66	8.93	NA
chr1	148007426	148007682	257	123	42	76.94	5.64	NA
chr1	148244804	148245157	354	98	31	56.98	5.65	NA
chr1	148677338	148677734	397	269	43	57.4	4.33	NA
chr1	149008127	149008349	223	98	29	60.5	5.64	NA
chr1	149034125	149034258	134	44	30	78.26	7.09	NA
chr1	149034263	149034608	346	132	54	77.55	4.94	NA
chr1	149034691	149035483	793	595	147	287.36	10.21	NA
chr13	81065098	81065241	144	91	11	50.04	8.1	NA
chr13	97364643	97364798	156	106	14	59.4	7.8	NA
chr13	110076380	110076746	367	209	173	1407.22	38.68	NA
chr2	78928723	78928852	130	83	22	141.28	21.01	NA
chr1	161440961	161442155	1195	164	154	74.01	3.14	NA
chr1	163166432	163166583	152	82	14	63.48	10.27	NA
chr1	169631383	169631572	190	88	15	53.49	8.44	NA
chr1	188029352	188029492	141	45	11	50.28	9.12	NA
chr1	190868190	190868346	157	115	13	50.36	7.51	NA
chr1	199431522	199431701	180	100	14	54.08	8.13	NA
chr1	202660989	202661150	162	71	14	57.69	6.86	NA
chr1	217164912	217165032	121	75	23	149.1	20.06	NA
chr1	223823496	223823688	193	96	18	61.27	8.7	NA
chr1	224199519	224199895	377	256	42	76.03	9.58	NA
chr1	224201261	224201615	355	210	59	172.68	13.13	NA
chr1	224202306	224202864	559	259	64	115.91	9.89	NA
chr1	224204056	224204277	222	139	30	72.33	8.39	NA
chr1	227700847	227701071	225	107	20	64.96	9.72	NA
chr1	228744077	228745915	1839	1566	368	138	3.58	NA
chr14	19035869	19036151	283	101	43	67.02	6.73	NA
chr1	236260335	236260788	454	159	130	760.96	23.36	NA
chr1	236876900	236877469	570	281	56	145	6	NA
chr1	236877578	236878201	624	160	59	147.84	5.28	NA
chr1	237766337	237766636	300	251	53	283.04	17.3	NA
chr1	240348157	240348468	312	128	55	272.37	18.71	NA
chr14	36044957	36045092	136	55	11	52.48	8.1	NA
chr2	89835083	89835270	188	105	28	56.57	6.63	NA
chr1	249240099	249240356	258	156	30	151.27	15.17	NA
chr10	1282195	1282330	136	91	11	52.48	6.95	NA
chr10	9998597	9998757	161	105	12	52.22	6.95	NA
chr10	22128064	22128211	148	48	12	50.59	8.21	NA
chr10	32789782	32789941	160	45	12	52.5	8.1	NA
chr10	35310557	35310760	204	75	35	236.42	37.04	NA
chr10	35768471	35768628	158	108	14	67.04	13.68	NA
chr10	37355719	37355896	178	86	13	54.44	9.26	NA
chr10	38775609	38775829	221	111	24	65.27	11.71	NA
chr10	38777992	38778234	243	130	49	214.09	23.82	NA
chr10	38785724	38785879	156	39	18	75.9	11.2	NA
chr10	38791705	38791804	100	54	16	88.36	12.05	NA
chr10	38798220	38798415	196	79	25	116.89	19.17	NA
chr10	38804278	38804419	142	93	16	58.19	8.17	NA
chr10	38806272	38806419	148	103	18	63.95	7.59	NA
chr10	38808740	38808985	246	115	32	108.83	14.99	NA
chr10	38815658	38816857	1200	773	169	172.04	4.05	NA
chr10	38816931	38818829	1899	399	406	877.82	8.05	NA
chr10	38872088	38872199	112	52	21	101.64	11.39	NA
chr10	38877189	38877406	218	132	38	73.23	8.11	NA
chr10	38877488	38877795	308	181	50	84.09	8.21	NA
chr10	38880829	38881184	356	223	64	131.92	9.28	NA
chr10	38881564	38882053	490	398	95	211.68	11.89	NA
chr10	38883015	38883444	430	137	52	59.5	9.31	NA
chr10	38886996	38887171	176	82	46	211.54	18.52	NA
chr10	38888328	38888524	197	70	22	50.97	8.89	NA
chr10	38888653	38888777	125	81	21	80.87	10.27	NA
chr10	39076697	39076838	142	39	29	129.52	14.76	NA
chr10	39078785	39078949	165	48	34	136.53	13.23	NA
chr10	39079363	39079563	201	108	62	323.11	15.72	NA
chr10	39083685	39083952	268	127	43	107.45	13.18	NA
chr10	39086960	39087154	195	132	25	79.55	12.95	NA
chr10	39087959	39088052	94	47	14	64.09	8.55	NA
chr10	39088665	39088807	143	45	20	77.94	11.75	NA
chr10	39093804	39093941	138	101	18	91.37	14.2	NA
chr10	39094140	39094244	105	48	15	84.43	12.48	NA
chr10	39101876	39102094	219	127	42	190.5	22.79	NA
chr10	39105191	39105428	238	114	38	125.56	15.16	NA
chr10	39107188	39107458	271	102	32	83.56	7.06	NA
chr10	39108798	39108967	170	46	24	78.82	11.19	NA
chr10	39111246	39111329	84	42	15	76.21	7.89	NA
chr10	39111880	39112136	257	128	39	125.88	14.6	NA
chr10	39114045	39114278	234	109	25	73.82	11.57	NA
chr10	39121348	39121699	352	230	32	76.85	9.24	NA
chr10	39124438	39124631	194	114	28	101.17	13.2	NA
chr10	39125414	39125687	274	101	71	394.79	20.09	NA
chr10	39128821	39128898	78	39	11	56.5	6.64	NA
chr10	39136717	39136924	208	33	29	74.03	8.02	NA
chr10	39137144	39137348	205	99	33	101.92	13.41	NA
chr10	39138069	39138223	155	110	60	366.88	26.42	NA
chr10	39139458	39139623	166	41	39	169.2	17.49	NA
chr10	39147329	39147513	185	55	26	64.17	9.32	NA
chr10	39148383	39148551	169	47	31	98.85	12.02	NA
chr10	39149340	39149457	118	40	26	101.83	10.34	NA
chr10	39151031	39151195	165	128	41	188.8	17.4	NA
chr10	42354937	42357172	2236	1548	821	540.42	7.07	NA
chr10	42363314	42363645	332	106	151	110.68	4.46	NA
chr10	42368841	42369876	1036	797	365	123.19	3.56	NA
chr10	42383235	42389690	6456	63	6096	407.43	3.28	NA
chr10	42390245	42397382	7138	3581	6164	180.61	2.54	NA
chr10	42399214	42399626	413	249	254	81.13	4.45	NA
chr10	42400084	42400754	671	284	662	1052.01	5.27	NA
chr10	42406663	42406886	224	104	81	211.62	13.72	NA
chr10	42407966	42408133	168	96	35	53.06	6.44	NA
chr10	42408162	42408415	254	134	148	670.89	20.17	NA
chr10	42409095	42409426	332	156	158	597.22	15.82	NA
chr10	42418198	42418404	207	101	29	117.7	17.89	NA
chr10	42428680	42428858	179	44	22	107.45	16.81	NA
chr10	42444953	42445150	198	142	21	68.22	10.97	NA
chr10	42446732	42446840	109	66	14	62.76	9.44	NA
chr10	42527211	42528478	1268	829	407	263.83	10.81	NA
chr10	42529215	42530858	1644	240	824	998.56	8.54	NA
chr10	42532372	42532616	245	192	141	113.11	4.4	NA
chr10	42534337	42535358	1022	871	441	125.64	6.07	NA
chr10	42542882	42543447	566	165	247	150.84	7.24	NA
chr10	42543511	42543953	443	245	150	54.77	3.92	NA
chr10	42543980	42545599	1620	704	463	113.35	6.03	NA
chr10	42545948	42546554	607	163	256	426.76	11.99	NA
chr10	42596688	42600576	3889	255	3739	3100	5.15	NA
chr10	42617975	42618188	214	75	24	57.49	5.12	NA
chr10	42630964	42631162	199	80	20	52.45	7.72	NA
chr10	42632376	42632559	184	122	21	63.45	8.94	NA
chr10	42640713	42640935	223	139	43	172.2	11.38	NA
chr10	42647566	42647992	427	351	44	68.77	5.43	NA
chr10	42648960	42649246	287	118	33	64.05	4.95	NA
chr10	42651764	42652008	245	137	30	54.17	4.77	NA
chr10	42661357	42661535	179	99	30	60.49	8.9	NA
chr10	42661846	42662113	268	134	38	59.95	6.19	NA
chr10	42662661	42662994	334	112	53	94.7	7.47	NA
chr10	42663686	42663818	133	39	22	51.79	5.74	NA
chr10	42666888	42667023	136	43	25	78.57	9.49	NA
chr10	42711225	42711412	188	100	20	53.25	4.55	NA
chr10	42794704	42794860	157	115	27	142.08	18.31	NA
chr10	42808147	42808252	106	64	13	62.67	9.76	NA
chr10	42814009	42814185	177	92	25	80.18	11.01	NA
chr10	42817141	42817452	312	203	59	234.48	17.24	NA
chr10	42817810	42817971	162	36	26	97.15	11.34	NA
chr10	42817977	42818239	263	125	34	99.84	11.05	NA
chr10	52390361	52390540	180	64	15	58.82	8.82	NA
chr10	60181769	60181937	169	61	15	50.21	7.06	NA
chr10	61918564	61918724	161	48	13	52.23	9	NA
chr10	65147325	65147486	162	89	16	62.08	11.63	NA
chr10	66851960	66852113	154	104	14	68.75	11.47	NA
chr10	71049127	71049306	180	94	15	53.4	9.76	NA
chr10	94967368	94967485	118	47	19	131.95	20.84	NA
chr10	98561258	98561603	346	128	122	888.38	46.35	NA
chr10	99292275	99292438	164	120	24	152.55	25.47	NA
chr10	110293964	110294105	142	73	11	50.63	9.26	NA
chr10	111233209	111233346	138	38	12	59.2	8.07	NA
chr10	119941088	119941281	194	121	23	127.58	23.15	NA
chr16	34013227	34013356	130	65	18	60.79	7.4	NA
chr10	130262741	130262952	212	102	36	241.12	23.15	NA
chr10	134177856	134178053	198	82	31	195.36	22.28	NA
chr10	134178229	134178348	120	71	25	189.87	23.26	NA
chr10	134924905	134925066	162	49	14	66.51	8.1	NA
chr10	134925242	134925411	170	121	18	95.41	12.73	NA
chr10	135499718	135501433	1716	1344	899	2629.21	13.1	NA
chr10	135523784	135523942	159	42	23	124.44	19.24	NA
chr11	183259	183426	168	121	22	86.41	12.89	NA
chr16	34185018	34185172	155	107	27	72.02	8.05	NA
chr11	964770	965282	513	255	142	913.76	19.98	NA
chr16	34190304	34190639	336	270	49	79.77	10.6	NA
chr11	1092803	1093019	217	93	28	154.83	10.95	NA
chr11	1093073	1093212	140	38	12	55.86	9.8	NA
chr11	1093219	1093473	255	58	28	137.35	12.05	NA
chr11	3675173	3675268	96	48	12	52.63	8.88	NA
chr11	3675551	3675868	318	46	49	214.43	11.62	NA
chr11	4276444	4276642	199	145	22	59.66	6.78	NA
chr11	6831654	6831871	218	115	21	78.17	16.41	NA
chr16	35229206	35229292	87	43	52	433.13	20.89	NA
chr16	35232482	35232748	267	170	49	130.39	12.65	NA
chr16	35234596	35234898	303	81	33	55.23	6.48	NA
chr16	35239621	35239937	317	47	87	405.81	29	NA
chr16	35251254	35251432	179	69	19	51.43	7.43	NA
chr11	12317016	12317147	132	46	12	56.08	8.26	NA
chr16	35264343	35264516	174	110	20	51.17	7.64	NA
chr11	25624138	25624559	422	96	38	97.25	6.44	NA
chr11	26829445	26829722	278	62	22	56.15	5.26	NA
chr11	27498965	27499207	243	108	22	52.22	5.58	NA
chr11	34296119	34296288	170	53	15	53.86	7.61	NA
chr11	37051677	37051835	159	45	14	55.12	7.34	NA
chr11	45123129	45123252	124	47	12	55.91	8.69	NA
chr11	45848160	45848384	225	109	29	112.7	16.4	NA
chr11	48805040	48805253	214	106	30	92.11	13.85	NA
chr11	48810238	48810376	139	63	19	60.49	8.19	NA
chr11	48813346	48813496	151	54	21	54.11	6.83	NA
chr11	48817861	48818094	234	87	45	160.67	15.22	NA
chr11	48827076	48827187	112	44	16	56.51	7.82	NA
chr11	48830315	48830561	247	133	31	58.3	10.1	NA
chr11	48835193	48835426	234	178	25	51.08	4.34	NA
chr11	48854804	48854919	116	42	22	75.99	8.2	NA
chr11	48859261	48859435	175	122	47	167.53	14.24	NA
chr11	48861796	48861997	202	124	38	93.01	9.92	NA
chr11	48867697	48867939	243	100	35	91.24	14.84	NA
chr11	48876903	48877020	118	70	21	83.49	9.03	NA
chr11	48877526	48877789	264	174	33	69.31	6.99	NA
chr11	48882329	48882698	370	306	62	117.28	10.01	NA
chr11	48887217	48887480	264	136	46	94.83	11.23	NA
chr11	48888104	48888588	485	263	74	122.37	8.58	NA
chr11	48892870	48893105	236	138	39	71.63	8.62	NA
chr11	48894751	48894905	155	49	62	298.68	19.29	NA
chr11	48897093	48897391	299	163	43	64.35	8.5	NA
chr11	48899007	48899353	347	226	52	101.59	9.09	NA
chr11	48932676	48933169	494	370	49	52.27	6.24	NA
chr11	48948412	48948580	169	84	24	56.11	7.54	NA
chr11	48953615	48953929	315	123	38	54.83	6.55	NA
chr11	48961734	48961969	236	128	33	72.36	8.86	NA
chr11	48962874	48963156	283	160	52	157.94	11.73	NA
chr11	48963606	48963925	320	234	37	75.48	5.63	NA
chr11	50650982	50651247	266	217	51	229.89	18.21	NA
chr11	50659825	50659904	80	40	11	70.29	8.59	NA
chr11	50659966	50660155	190	102	25	108.43	16.98	NA
chr11	50669264	50669434	171	43	20	74.25	10.54	NA
chr11	50679688	50679879	192	65	18	57.69	9.66	NA
chr11	50688921	50689132	212	163	28	85.39	9.26	NA
chr11	50695154	50695320	167	42	34	144.35	16.81	NA
chr11	50695467	50695601	135	76	18	56.3	8.17	NA
chr11	50698321	50698507	187	47	21	54.41	7.44	NA
chr11	50699533	50699671	139	47	16	50.89	8.78	NA
chr11	50711265	50711382	118	40	15	60.3	8.58	NA
chr11	50713940	50714034	95	47	14	64.09	8.55	NA
chr11	50724689	50724855	167	42	29	89.88	10.14	NA
chr11	50727046	50727236	191	81	25	52.68	7.23	NA
chr11	50727626	50727701	76	38	13	53.16	5.24	NA
chr11	50738982	50739124	143	97	16	58.58	6.9	NA
chr11	50743016	50743229	214	92	29	93.68	15.59	NA
chr11	50745606	50745792	187	60	28	85.56	10.78	NA
chr11	50747491	50747610	120	63	23	88.69	8.7	NA
chr11	50755608	50755790	183	66	23	53.02	7.93	NA
chr11	50764067	50764279	213	89	37	129.24	10.76	NA
chr11	50769807	50769989	183	137	27	101.98	12.55	NA
chr11	50780289	50780425	137	85	13	51.88	7.61	NA
chr11	50783375	50783507	133	92	15	85.37	13.76	NA
chr11	51567241	51567624	384	73	80	162.13	10.52	NA
chr11	51568354	51568623	270	187	51	73.09	7.16	NA
chr11	51568833	51569019	187	126	48	107.82	10.47	NA
chr11	51569584	51570367	784	117	190	307.73	10.29	NA
chr11	51572015	51572277	263	146	72	117.54	6.2	NA
chr11	51574184	51574386	203	97	60	126.48	10.42	NA
chr11	51575593	51575819	227	101	54	51.3	7.16	NA
chr11	51579574	51579717	144	55	105	238.28	8.1	NA
chr11	51579902	51580763	862	274	302	66.87	5.08	NA
chr11	51580765	51581221	457	68	220	150.4	6.72	NA
chr11	51582404	51583876	1473	346	731	223.43	5.81	NA
chr11	51584148	51585162	1015	775	519	77.99	4.59	NA
chr11	51588704	51589542	839	204	549	245.76	4.81	NA
chr11	51590295	51590671	377	115	225	132.44	4.77	NA
chr11	51590701	51593634	2934	235	1253	153.36	5.81	NA
chr11	54753963	54754034	72	36	16	176.68	18.52	NA
chr11	54965392	54965508	117	48	18	122.56	16.21	NA
chr11	54979417	54979560	144	99	19	113.11	17.72	NA
chr11	54989671	54989839	169	121	35	170.92	17.28	NA
chr11	54990264	54990373	110	37	17	71.75	8.86	NA
chr11	55000391	55000570	180	115	21	80.38	13.22	NA
chr11	55001250	55001405	156	44	15	54.25	7.03	NA
chr11	55007268	55007422	155	107	16	66.98	9.5	NA
chr11	55012500	55012693	194	108	27	62.13	7.75	NA
chr11	55014217	55014450	234	110	31	59.37	9.98	NA
chr17	80544072	80544415	344	207	38	182.05	11.02	NA
chr21	10819300	10819782	483	303	319	1923.63	24.9	NA
chr21	10819852	10820141	290	207	45	64.22	9.16	NA
chr21	10826992	10827215	224	178	51	254.69	18.62	NA
chr18	515099	515291	193	113	17	78.85	9.26	NA
chr21	10836256	10836443	188	127	40	145.84	15.15	NA
chr18	5410678	5410828	151	102	15	54.32	8.56	NA
chr18	14251743	14251850	108	49	11	56.83	9.14	NA
chr18	15165377	15165696	320	183	36	91.3	8.48	NA
chr11	89618252	89618357	106	47	12	60.35	9.08	NA
chr11	125735241	125735411	171	81	13	56.4	8.1	NA
chr11	125934945	125935131	187	124	16	65.96	8.1	NA
chr11	131212040	131212522	483	94	46	185.92	9.59	NA
chr11	134709301	134709573	273	225	22	71.12	6.7	NA
chr11	134710033	134710250	218	106	19	64.15	8.49	NA
chr18	29465612	29465847	236	120	16	59.49	13.89	NA
chr12	95604	95739	136	68	37	257.2	20.84	NA
chr12	1194633	1194765	133	84	12	61.12	11.58	NA
chr12	2364961	2365240	280	195	69	516.9	25.94	NA
chr12	6822265	6822420	156	104	12	53.66	8.1	NA
chr18	58249097	58249236	140	69	11	51.24	8.1	NA
chr12	17250563	17250735	173	116	21	119.92	20.84	NA
chr12	20704350	20704592	243	94	167	1651.86	58.61	NA
chr12	26840652	26840790	139	81	15	59.89	6.95	NA
chr12	27418741	27418904	164	46	16	59.91	8.1	NA
chr12	27625506	27625608	103	44	11	54.59	9.21	NA
chr12	31980191	31980328	138	65	12	56.79	8.76	NA
chr12	31994695	31994873	179	80	14	53.84	12.07	NA
chr19	879280	879400	121	49	14	76.25	10.32	NA
chr19	879710	879914	205	118	19	81.79	11.35	NA
chr19	7515196	7515421	226	86	23	85.23	11.58	NA
chr19	7515451	7515737	287	106	33	130.22	10.76	NA
chr12	34372529	34372683	155	116	34	237.81	29.65	NA
chr12	34399313	34399432	120	77	12	66.05	11.58	NA
chr12	34717717	34717875	159	70	12	52.79	10.42	NA
chr12	34831163	34831576	414	103	45	67.4	6.72	NA
chr12	34831664	34831861	198	103	27	57	7.88	NA
chr12	34833858	34834429	572	216	73	71.97	6.65	NA
chr19	24605453	24605925	473	290	72	123.02	7.75	NA
chr12	34837406	34837784	379	247	65	70.04	10.91	NA
chr12	34841421	34841709	289	134	86	246.76	10.71	NA
chr12	34841742	34842036	295	61	71	157.25	10.64	NA
chr12	34842087	34842229	143	48	65	269.23	14.66	NA
chr12	34846888	34847029	142	59	69	339.59	14.81	NA
chr12	34847599	34847705	107	48	31	103.69	7.59	NA
chr12	34848413	34848485	73	36	17	68	5.11	NA
chr12	34849188	34849552	365	107	60	89.5	7.39	NA
chr19	27731783	27732892	1110	975	1162	2016.49	5.31	NA
chr12	34853831	34854029	199	69	41	151.77	16.82	NA
chr12	37991863	37992031	169	70	28	110.92	12.96	NA
chr12	37994852	37995188	337	208	51	132.35	9.32	NA
chr12	37998260	37998417	158	48	22	55.42	6.76	NA
chr12	38007047	38007240	194	122	48	191.12	10.53	NA
chr12	38008483	38008784	302	158	53	152.6	14.66	NA
chr12	38016365	38016549	185	48	50	243.1	20.79	NA
chr12	38018464	38018631	168	119	26	83	10.07	NA
chr12	38028880	38029213	334	218	53	154.74	8.91	NA
chr12	38034162	38034357	196	103	32	76.89	10.46	NA
chr12	38037120	38037390	271	48	33	58.28	5.99	NA
chr12	38037998	38038188	191	116	25	51.47	9.09	NA
chr12	38050645	38050901	257	123	36	99.07	13.59	NA
chr12	38061133	38061276	144	36	18	63.08	9.71	NA
chr12	38062825	38063012	188	73	20	53.44	7.41	NA
chr12	38064946	38065165	220	123	24	58.61	6.41	NA
chr12	38074500	38074888	389	135	51	142.05	9.78	NA
chr12	38083904	38084106	203	115	28	96.17	12.84	NA
chr12	38093872	38094196	325	139	38	80.33	8.11	NA
chr12	38098866	38099072	207	82	30	87.5	11.08	NA
chr12	38106124	38106183	60	30	11	81.68	6.27	NA
chr12	38111161	38111417	257	189	26	55.38	5.8	NA
chr12	38124367	38124575	209	98	22	51.37	7.91	NA
chr12	38130378	38130498	121	73	15	57.63	8.38	NA
chr12	38145375	38145602	228	87	27	84.19	8.63	NA
chr12	38167335	38167566	232	102	19	54.99	10.2	NA
chr12	38177766	38177895	130	81	16	74.24	12.25	NA
chr12	38197186	38197361	176	132	23	89.5	14.25	NA
chr12	38234598	38234672	75	37	12	103.9	12.25	NA
chr12	38448762	38448969	208	109	29	127.4	18.17	NA
chr12	38578422	38578596	175	119	17	57.76	8.98	NA
chr12	38580836	38580992	157	107	17	62.71	8.02	NA
chr12	40775476	40775617	142	100	12	51.53	6.03	NA
chr12	41757383	41757583	201	102	36	204.27	28.86	NA
chr12	47265967	47266099	133	45	12	50.07	6.38	NA
chr12	56796465	56796598	134	70	14	71.47	10.49	NA
chr12	59313474	59313617	144	96	11	50.04	8.1	NA
chr19	36762749	36762965	217	105	35	59.22	6.51	NA
chr12	82958605	82958734	130	82	11	54.43	11.58	NA
chr12	87733642	87733824	183	64	13	50.44	6.57	NA
chr12	90846504	90846656	153	40	13	58.35	12.93	NA
chr12	102284596	102284797	202	99	21	100.89	18.21	NA
chr12	102705113	102705261	149	48	13	58.06	7.3	NA
chr12	104815126	104815244	119	72	12	54.51	8.09	NA
chr12	109869780	109869907	128	32	13	62.82	8.87	NA
chr12	110073241	110073388	148	47	12	52.29	8.53	NA
chr19	44961243	44961596	354	218	49	116.77	12.2	NA
chr12	124431858	124432000	143	85	12	57.7	9.26	NA
chr12	124923686	124923859	174	75	14	52.49	9.52	NA
chr12	125324275	125324570	296	137	27	89.61	5.94	NA
chr12	127650466	127650749	284	51	124	898.1	32.1	NA
chr12	127650797	127651063	267	161	46	186.85	15.4	NA
chr3	62657615	62657787	173	47	13	55.83	10.42	NA
chr19	53730509	53730635	127	80	11	55.45	10.42	NA
chr12	131130548	131130985	438	377	70	351.28	18.84	NA
chr12	131851461	131851617	157	49	16	70.31	12.02	NA
chr12	131851777	131851946	170	121	14	51.97	9.21	NA
chr12	131962096	131962333	238	119	27	135.84	14.16	NA
chr12	132072901	132073190	290	110	57	296.31	19.39	NA
chr2	3225021	3225189	169	104	15	71.76	9.26	NA
chr12	132483163	132483445	283	110	22	80.02	8.43	NA
chr12	132811816	132812077	262	178	22	82.77	9.1	NA
chr12	132816082	132816220	139	73	12	59.03	9.26	NA
chr2	25543876	25543942	67	33	15	176.68	17.36	NA
chr2	26237337	26237473	137	33	14	75.73	13.89	NA
chr13	28033628	28033841	214	121	35	222.68	35.25	NA
chr13	28033905	28034141	237	127	44	298.36	38.77	NA
chr13	53234901	53235036	136	90	17	102.27	16.21	NA
chr13	57747027	57747551	525	399	56	57.21	3.96	NA
chr13	59284115	59284251	137	78	11	50.29	8.86	NA
chr13	65926317	65926469	153	58	13	51.59	7.51	NA
chr2	63016580	63016747	168	107	13	53.76	6.46	NA
chr2	64427993	64428135	143	54	11	50.34	10.42	NA
chr2	64603114	64603333	220	107	27	112.52	12	NA
chr3	90351598	90351758	161	57	22	68.91	9.34	NA
chr2	79674714	79674885	172	49	13	56.12	6.95	NA
chr13	114965158	114965331	174	68	16	68.24	13.86	NA
chr14	19000538	19000797	260	122	35	91.1	8.17	NA
chr14	19001151	19001606	456	123	71	189.53	13.13	NA
chr14	19001956	19002099	144	48	34	137.71	12.91	NA
chr14	19004039	19004327	289	132	76	245.79	14.37	NA
chr14	19007912	19008214	303	112	52	78.53	5.96	NA
chr14	19009422	19009647	226	65	44	90.08	7.4	NA
chr14	19010302	19010690	389	116	63	80.14	7.61	NA
chr14	19012814	19013028	215	120	48	107.07	9.84	NA
chr14	19014880	19015113	234	126	36	50.71	7.27	NA
chr14	19026303	19026473	171	84	28	71.71	7.57	NA
chr14	19028336	19028620	285	91	34	55.5	5.46	NA
chr14	19033622	19033867	246	192	40	78.95	8.55	NA
chr14	19034011	19034247	237	132	43	97.98	10.86	NA
chr2	87730212	87730358	147	100	13	51.71	7.23	NA
chr14	19630002	19630133	132	91	12	53.71	7.84	NA
chr14	19945148	19945357	210	80	22	112.13	11.58	NA
chr14	30701021	30701141	121	48	11	57.57	10.42	NA
chr14	32954075	32954162	88	44	27	284.23	30.96	NA
chr14	32954247	32954327	81	40	32	403.58	36.69	NA
chr2	89834670	89834846	177	79	26	56.13	6.96	NA
chr3	96336751	96336902	152	49	52	382.59	35.27	NA
chr14	50320394	50320555	162	74	19	107.49	17.36	NA
chr14	50329271	50329522	252	47	44	280.66	20.25	NA
chr14	62772904	62773044	141	43	11	50.94	8.1	NA
chr14	78387539	78387665	127	42	11	55.45	8.1	NA
chr14	88237567	88237829	263	75	83	705.19	54.52	NA
chr14	90341387	90341538	152	42	16	86.2	17.36	NA
chr14	104619777	104619970	194	122	18	86.18	13.89	NA
chr14	105987114	105987250	137	91	12	59.72	8.1	NA
chr14	105987253	105987367	115	51	14	85.63	13.89	NA
chr14	105987438	105987641	204	125	18	82.72	12.73	NA
chr14	107161650	107161809	160	68	30	182.35	19.26	NA
chr15	20002225	20002621	397	156	52	93.33	6.3	NA
chr15	20005359	20005531	173	48	40	124.04	10.58	NA
chr15	20005584	20006203	620	98	73	73	6.26	NA
chr15	20012389	20012702	314	54	42	81.83	7.17	NA
chr15	20015399	20015724	326	136	36	51.85	6.71	NA
chr15	20018443	20018635	193	63	22	52.02	8.35	NA
chr15	20025612	20025904	293	244	34	92.92	8.68	NA
chr15	20026041	20026367	327	213	34	77.99	6.18	NA
chr15	20038776	20039100	325	100	32	54	4.78	NA
chr15	20308260	20308631	372	181	55	98.83	5.26	NA
chr15	20310200	20310610	411	244	47	60.3	4.42	NA
chr15	20466044	20466467	424	319	48	59.48	4.4	NA
chr15	20545515	20547846	2332	893	471	484.3	4.78	NA
chr15	21315308	21315534	227	86	30	50.49	4.94	NA
chr15	21315572	21316303	732	356	89	114.47	5.74	NA
chr15	21316373	21316765	393	309	49	70.83	5.43	NA
chr15	21316967	21317445	479	337	60	87.35	5.15	NA
chr15	31137153	31137312	160	59	13	53.78	8.21	NA
chr15	40975113	40975262	150	62	13	54.68	6.86	NA
chr2	91595588	91595799	212	74	66	103.31	4.35	NA
chr15	63764174	63764328	155	108	12	53.96	8.1	NA
chr15	66313294	66313447	154	48	12	54.26	11.58	NA
chr15	76246941	76247079	139	89	11	51.55	6.95	NA
chr2	91604405	91605838	1434	572	392	77.41	4.03	NA
chr15	83883798	83883941	144	47	11	50.04	6.95	NA
chr15	87331464	87331606	143	84	13	53.26	8.17	NA
chr15	87487753	87487889	137	90	12	55.59	7.42	NA
chr2	91697503	91697681	179	58	22	55.35	8.13	NA
chr15	100339930	100340155	226	89	21	84.68	11.71	NA
chr15	101662212	101662360	149	47	12	55.78	9.26	NA
chr16	508359	508662	304	164	33	136.68	11.1	NA
chr16	542365	542542	178	49	18	72.79	12.2	NA
chr16	544755	544991	237	117	20	68.28	9.85	NA
chr16	874302	874439	138	39	13	59.04	8.87	NA
chr16	896560	896796	237	134	23	85.59	8.71	NA
chr16	896873	897174	302	107	48	246.51	13.76	NA
chr16	1075247	1075523	277	110	31	129.66	14.39	NA
chr16	5550120	5550261	142	109	12	57.31	12.54	NA
chr16	14580797	14581032	236	129	94	747.76	53.61	NA
chr16	15433222	15433381	160	70	13	51.08	8.74	NA
chr2	92289627	92290304	678	465	227	138.29	7.59	NA
chr16	24972733	24972907	175	130	14	55.53	10.16	NA
chr16	31698553	31698689	137	80	12	52.01	7.84	NA
chr16	32094542	32095110	569	101	60	84.83	6.02	NA
chr16	32118451	32118793	343	225	33	53.47	4.31	NA
chr16	32154721	32154997	277	132	28	51.39	5.6	NA
chr2	95475041	95475229	189	95	23	77.69	11.98	NA
chr4	49307295	49307546	252	147	83	61.25	3.36	NA
chr16	32838997	32839450	454	316	54	70.6	4.71	NA
chr16	32854656	32854889	234	140	24	69.2	7.82	NA
chr16	32856662	32856853	192	117	21	76.94	9.73	NA
chr16	33037769	33037961	193	120	26	60.91	5.52	NA
chr16	33037992	33038340	349	180	45	83.86	4.85	NA
chr16	33237159	33240120	2962	844	712	736.42	5.63	NA
chr16	33240155	33241252	1098	981	300	418.78	6.19	NA
chr2	132818653	132818803	151	49	14	53.66	7.61	NA
chr2	132966667	132966898	232	109	25	96.88	9.97	NA
chr16	33511781	33511939	159	101	13	56.72	7.58	NA
chr16	33518721	33518911	191	125	21	69.08	10.71	NA
chr16	33524607	33524728	122	50	19	84.58	8.94	NA
chr16	33524815	33525008	194	129	23	76.38	8.91	NA
chr16	33547549	33547688	140	57	13	51.05	9.34	NA
chr16	33574311	33574504	194	100	16	56.79	8.17	NA
chr16	33866242	33866770	529	461	105	258.56	18.38	NA
chr16	33869731	33870043	313	213	56	94.59	8.66	NA
chr16	33871302	33871634	333	207	48	53.42	7.37	NA
chr16	33872864	33873139	276	137	62	160.78	16.69	NA
chr16	33874018	33874326	309	71	77	215.65	18.07	NA
chr16	33875001	33875084	84	42	31	166.21	9.57	NA
chr16	33875535	33875908	374	229	54	75.21	8.65	NA
chr16	33878897	33878998	102	52	20	54.16	5.63	NA
chr16	33879549	33879808	260	138	39	77.04	10.68	NA
chr16	33881695	33881878	184	57	33	101.31	12.38	NA
chr16	33887583	33887848	266	113	73	345.45	22.71	NA
chr16	33893086	33893203	118	47	24	77.31	8.35	NA
chr16	33894857	33895089	233	156	34	52.89	5.89	NA
chr16	33896513	33896752	240	107	66	209.77	15.17	NA
chr16	33899490	33900056	567	382	115	254.71	11.43	NA
chr16	33900400	33900558	159	49	28	59.35	8.72	NA
chr16	33913370	33913696	327	280	36	75.67	7.02	NA
chr16	33922094	33923132	1039	302	122	77.62	4.86	NA
chr16	33924454	33925218	765	319	88	81.39	4.95	NA
chr16	33933893	33934341	449	315	52	78.13	4.8	NA
chr16	33942550	33942850	301	213	42	52.42	4.42	NA
chr16	33945829	33946591	763	509	108	79.34	3.72	NA
chr16	33950103	33950528	426	87	87	111.95	10.83	NA
chr16	33951168	33951418	251	134	57	86	10.1	NA
chr16	33953045	33953497	453	148	166	387.46	16.58	NA
chr16	33955118	33955351	234	129	62	68.17	8.16	NA
chr2	133038959	133039072	114	45	25	96.55	9.36	NA
chr2	133043896	133044077	182	75	26	59.12	7.44	NA
chr2	133044086	133044814	729	352	86	130.73	8.2	NA
chr2	133045188	133045407	220	104	26	55.31	8.56	NA
chr16	33973157	33973970	814	600	181	132.22	7.89	NA
chr16	33974047	33974790	744	675	168	127.67	6.53	NA
chr16	33974820	33975717	898	262	256	319.73	7.17	NA
chr16	33995500	33995926	427	330	46	64.78	6.97	NA
chr16	34002041	34002292	252	105	49	167.2	11.43	NA
chr16	34009244	34009423	180	99	28	84.28	8.23	NA
chr2	162135469	162136689	1221	970	199	217.62	13.93	NA
chr16	34021409	34021670	262	142	61	316.05	32.78	NA
chr16	34021801	34021987	187	106	21	65.62	10.62	NA
chr16	34022081	34022382	302	183	41	144.03	13.37	NA
chr16	34022705	34022877	173	48	51	330.64	29.61	NA
chr16	34022919	34023027	109	34	17	80.15	10	NA
chr16	34173915	34174062	148	44	12	54.85	9.02	NA
chr16	34181826	34182037	212	144	28	50.55	5.84	NA
chr16	34183963	34184250	288	109	64	190.8	11.09	NA
chr2	177969062	177969200	139	76	11	51.55	8.1	NA
chr16	34185718	34185946	229	48	47	131.83	9.7	NA
chr2	194782790	194782905	116	70	11	59.43	10.42	NA
chr16	34193164	34193315	152	51	52	252.59	13.47	NA
chr16	34194157	34194488	332	93	37	56.44	4.46	NA
chr16	35201499	35201698	200	82	20	68.96	12.97	NA
chr16	35215887	35216124	238	104	38	148.84	16.24	NA
chr16	35220341	35220484	144	59	24	92.65	11.16	NA
chr16	35221341	35221450	110	47	17	69.15	9.07	NA
chr16	35228967	35229196	230	111	40	113.44	14.21	NA
chr2	240739483	240739626	144	96	13	65.02	9.26	NA
chr4	190200744	190201001	258	76	30	113.52	11.58	NA
chr2	242952525	242952698	174	85	19	102.12	16.21	NA
chr2	243152481	243152584	104	55	29	189.08	17.65	NA
chr4	190757174	190757345	172	59	18	89.93	11.92	NA
chr16	35261202	35261610	409	170	46	96.01	7.02	NA
chr4	190769918	190770058	141	94	11	50.94	9.26	NA
chr16	35274865	35275100	236	116	29	68.95	10.04	NA
chr16	35278905	35279009	105	58	16	59.15	7.17	NA
chr16	35279592	35279808	217	46	29	86.16	8.46	NA
chr16	35280580	35280669	90	45	15	75.8	8.75	NA
chr16	35281299	35281444	146	100	31	161.09	14.27	NA
chr16	46416465	46417545	1081	666	1159	213.14	2.33	NA
chr16	46440635	46440709	75	37	17	80.28	5.97	NA
chr16	46442993	46443145	153	109	25	61.65	8.32	NA
chr16	46443687	46443938	252	116	49	136.88	15.36	NA
chr16	46449562	46449826	265	155	77	316.15	18.16	NA
chr16	46454026	46454288	263	179	48	102.68	10.74	NA
chr16	46455732	46456023	292	150	65	215.06	15.64	NA
chr16	46494012	46494238	227	178	32	64.52	6	NA
chr20	26300068	26300376	309	192	34	69.07	6.81	NA
chr20	26301577	26301712	136	58	27	94.15	8.19	NA
chr16	50276137	50276207	71	35	12	116.93	12.86	NA
chr16	60761266	60761390	125	93	13	69.17	13.07	NA
chr16	70937801	70938195	395	294	37	56.88	4.36	NA
chr16	78489978	78490104	127	74	11	52.1	7.5	NA
chr16	79814740	79814912	173	69	13	55.83	9.26	NA
chr16	85484998	85485227	230	161	20	68.8	6.13	NA
chr16	85552854	85553033	180	49	17	55.19	7.37	NA
chr16	86006187	86006586	400	139	49	192.3	10.49	NA
chr16	86385518	86385680	163	77	16	68.62	7.47	NA
chr16	88173865	88174154	290	161	38	157.08	13.23	NA
chr20	29580759	29581393	635	502	58	56.05	4.02	NA
chr20	29600733	29601165	433	300	49	61.12	4.42	NA
chr16	90179595	90179783	189	137	27	88.28	12.29	NA
chr16	90183491	90183672	182	135	23	63.25	7.06	NA
chr16	90184084	90184328	245	116	27	59.54	4.99	NA
chr17	48167	48339	173	49	17	86.02	10.42	NA
chr17	153599	153748	150	105	12	55.47	6.95	NA
chr17	165257	165395	139	60	11	51.55	8.1	NA
chr17	965458	965751	294	96	25	61.11	4.83	NA
chr17	18593343	18593422	80	40	11	92.55	12.73	NA
chr20	29812622	29812866	245	122	45	162.2	19.51	NA
chr20	29814038	29814224	187	115	30	87.62	11.76	NA
chr20	29817742	29817834	93	46	27	171.13	14.83	NA
chr20	29818391	29818553	163	44	22	67.2	10.27	NA
chr20	29821733	29821901	169	126	24	83.5	11.76	NA
chr20	29821949	29822151	203	79	23	62.13	10.52	NA
chr20	29822876	29823060	185	132	34	149.72	16.49	NA
chr17	22223022	22223321	300	261	29	125.37	12.86	NA
chr17	22244508	22246914	2407	327	1327	1023.43	5.75	NA
chr17	22258901	22261710	2810	2688	1819	1058.31	5.05	NA
chr17	22261803	22263006	1204	878	515	123.23	5.49	NA
chr17	25263774	25263990	217	145	112	563.48	13.95	NA
chr17	25264816	25265528	713	363	120	141.18	8.69	NA
chr17	25266134	25266617	484	361	76	72.66	5.83	NA
chr17	25266726	25267130	405	284	96	183.27	13.23	NA
chr17	25267238	25267522	285	152	58	89.16	8.15	NA
chr17	25307826	25308037	212	87	21	53.68	5.96	NA
chr17	25791992	25792127	136	49	12	60.06	8.1	NA
chr17	31149579	31149915	337	82	180	1511.58	45.88	NA
chr20	62643818	62644196	379	96	33	63.81	4.74	NA
chr17	35380810	35380979	170	67	14	63.92	8.1	NA
chr17	36214918	36215057	140	81	11	51.24	8.1	NA
chr21	9465073	9465406	334	104	42	77.11	5.3	NA
chr21	9485521	9485755	235	92	21	52.97	7.19	NA
chr17	41381654	41382348	695	335	101	408.43	11.1	NA
chr17	41399993	41401243	1251	330	210	748.46	10.35	NA
chr17	41466127	41466305	179	61	22	121.11	21.91	NA
chr17	45127935	45128230	296	39	27	63.53	5.69	NA
chr17	45212810	45213289	480	337	111	441.1	28.86	NA
chr17	45213845	45214112	268	123	79	391.44	28.54	NA
chr17	45214487	45214810	324	83	56	168.15	16.86	NA
chr17	45219213	45219386	174	64	23	86.53	10.35	NA
chr17	45219633	45219804	172	126	28	145.51	15.94	NA
chr17	45234201	45234557	357	153	119	777	39.34	NA
chr17	45249211	45249422	212	132	39	234.18	31.77	NA
chr17	45258875	45259069	195	102	20	80.97	14.95	NA
chr17	45266443	45266665	223	102	28	127.79	21.01	NA
chr17	51183270	51183491	222	104	19	69.64	14.07	NA
chr17	51183639	51183783	145	72	32	221.38	26.82	NA
chr17	58204192	58204373	182	133	16	56.36	7.61	NA
chr21	10780386	10780611	226	117	28	72.62	10.11	NA
chr17	73359704	73359860	157	107	12	50.85	7.67	NA
chr17	75158259	75158425	167	85	25	131.63	21.79	NA
chr21	10795618	10795877	260	120	46	117.35	12.23	NA
chr17	78904176	78904325	150	109	12	52.17	8.62	NA
chr17	79398812	79398946	135	98	15	62.17	10.94	NA
chr17	79399094	79399254	161	47	16	51.72	10	NA
chr21	10809099	10809333	235	109	33	71.77	8.37	NA
chr5	46397894	46398154	261	133	40	69.18	9.29	NA
chr5	46403202	46403451	250	126	32	80.82	10.73	NA
chr5	46405215	46405397	183	88	20	63.48	10.32	NA
chr21	10827672	10827859	188	119	26	93.05	12.59	NA
chr5	49415584	49417000	1417	191	308	71.33	2.84	NA
chr21	10836825	10836933	109	49	21	72.8	8.04	NA
chr21	10837750	10837992	243	119	29	51.99	9.3	NA
chr21	10839101	10839252	152	64	53	252.96	18	NA
chr18	15196862	15197035	174	49	17	52.33	6.78	NA
chr18	15223016	15223275	260	102	22	59.01	5.85	NA
chr18	15392134	15392271	138	64	17	58.89	7.82	NA
chr18	18510902	18512556	1655	1390	529	283.74	8.09	NA
chr18	18517018	18518208	1191	1113	639	435.56	6.62	NA
chr18	18518259	18520397	2139	1049	1284	1305.97	6.67	NA
chr21	10855952	10856227	276	137	48	119.23	12.97	NA
chr18	44382933	44383072	140	105	11	51.24	10.42	NA
chr18	45379545	45379807	263	148	41	257.83	35.88	NA
chr18	50319033	50319323	291	129	52	350.13	40.51	NA
chr18	53059141	53059263	123	72	12	64.86	11.58	NA
chr21	11186271	11186905	635	240	113	349.47	18.5	NA
chr18	58486034	58486190	157	49	13	60.65	8.1	NA
chr18	65084697	65084829	133	86	11	53.44	9.26	NA
chr18	66294033	66294110	78	39	21	235.58	24.31	NA
chr21	14344210	14344449	240	100	55	147.83	12.44	NA
chr18	77772975	77773063	89	44	13	92.55	15.05	NA
chr19	410773	410918	146	47	12	56.73	8.1	NA
chr19	524861	525119	259	87	22	94.61	6.95	NA
chr21	14365487	14365736	250	201	36	58.11	7.43	NA
chr21	14365889	14366049	161	114	34	95.46	9.76	NA
chr21	14368075	14368513	439	285	62	119.24	9.3	NA
chr21	14419241	14419394	154	47	13	57.76	8.57	NA
chr19	7515757	7515968	212	87	26	113.69	11.78	NA
chr19	9710443	9710603	161	120	13	59.39	12.73	NA
chr19	16044725	16044830	106	45	13	73.6	12.07	NA
chr21	15457268	15457433	166	120	29	201.34	26.62	NA
chr19	24184026	24184160	135	93	44	372.69	40.93	NA
chr19	24571795	24572023	229	116	44	160.63	15.08	NA
chr21	29218044	29218219	176	85	15	62.07	9.26	NA
chr19	24608416	24609007	592	247	84	93.1	5.49	NA
chr19	24611417	24611820	404	118	74	132.16	6.92	NA
chr19	24614149	24614835	687	265	96	103.2	6.42	NA
chr19	24619733	24620455	723	123	112	130.34	9.36	NA
chr19	24622584	24623321	738	302	100	77.09	4.79	NA
chr19	24628730	24629089	360	109	50	91.33	5.99	NA
chr19	24630180	24630358	179	50	25	65.75	7.58	NA
chr19	24630994	24631200	207	108	24	67.87	8.5	NA
chr22	16212996	16213163	168	120	14	63.43	7.93	NA
chr19	27732932	27733658	727	296	528	387.14	5.01	NA
chr19	27733743	27735028	1286	142	766	172.37	4.24	NA
chr19	27738372	27738837	466	94	396	593.46	5.88	NA
chr19	27738847	27739046	200	49	133	141.49	4.71	NA
chr19	27739154	27739547	394	319	200	145.14	5.36	NA
chr19	27749411	27749704	294	72	27	52.41	4.93	NA
chr19	27750116	27750385	270	48	49	192.3	16.34	NA
chr19	27752865	27753080	216	138	29	77.77	10.12	NA
chr19	27756323	27756671	349	115	40	93.23	9.99	NA
chr19	27765723	27765947	225	132	27	62.27	9	NA
chr19	27767212	27767382	171	123	20	51.62	6.05	NA
chr19	27768008	27768269	262	137	30	75.44	9.7	NA
chr19	27769123	27769273	151	105	28	124	8.57	NA
chr19	27778290	27778573	284	41	28	85.02	10.08	NA
chr19	27778857	27778966	110	66	12	52.21	7.12	NA
chr19	27779442	27779646	205	96	18	57.75	11.11	NA
chr19	27784564	27784781	218	101	19	66.5	8.79	NA
chr19	27789260	27789348	89	44	18	103.17	11.1	NA
chr19	27789646	27789802	157	36	41	238.32	23.9	NA
chr19	27789837	27789940	104	55	17	77.9	9.83	NA
chr19	27792717	27792939	223	121	25	62.04	4.77	NA
chr19	27804670	27804936	267	132	45	168.75	16.62	NA
chr19	27805876	27806097	222	118	28	82.15	11.74	NA
chr19	27806538	27806839	302	136	37	109.02	9.45	NA
chr19	27812429	27812656	228	184	27	98.49	10.77	NA
chr19	27821666	27821928	263	104	36	155.97	14.84	NA
chr19	27822202	27822527	326	43	35	115.86	11.93	NA
chr19	27868532	27869015	484	112	55	65.27	4.7	NA
chr19	27888956	27889340	385	58	44	50.84	5.56	NA
chr19	27890094	27890319	226	112	29	51.75	9.37	NA
chr19	27897127	27897297	171	122	20	64.61	10.42	NA
chr19	27897598	27897763	166	124	18	50.98	6.9	NA
chr19	27902341	27902517	177	41	30	112.73	14.72	NA
chr19	27906141	27906392	252	122	33	113.63	15.76	NA
chr19	27907153	27907302	150	88	18	61.68	9.9	NA
chr19	27921611	27921846	236	120	19	71.26	16.34	NA
chr19	36066407	36066788	382	144	133	922.03	37.22	NA
chr22	51082050	51082195	146	105	14	72.2	8.1	NA
chr19	37763562	37763970	409	219	41	53.02	4.16	NA
chr19	37791264	37791696	433	353	45	65.44	4.75	NA
chr19	41542766	41542928	163	55	12	51.66	9.26	NA
chr19	44914501	44914799	299	122	46	103.14	6.95	NA
chr19	44914846	44915159	314	114	55	139.4	8.71	NA
chr19	44915446	44915792	347	209	69	196.28	12.32	NA
chr19	44917713	44917880	168	110	28	70.58	9.55	NA
chr19	44960259	44960443	185	116	24	62.45	5.67	NA
chr3	22780078	22780182	105	49	11	57.17	8.96	NA
chr19	44962014	44962459	446	389	56	114.14	8.09	NA
chr19	44963120	44963319	200	112	29	75.85	8.81	NA
chr3	52630408	52630598	191	62	16	56.64	8.02	NA
chr3	60478185	60478421	237	102	18	72.63	12.73	NA
chr3	60685785	60685868	84	42	13	102.25	15.05	NA
chr6	61903246	61903629	384	295	44	81.12	9.92	NA
chr6	61904492	61904660	169	81	22	58.89	8.55	NA
chr19	54563265	54563407	143	94	11	50.34	6.95	NA
chr2	905705	905866	162	85	16	82.19	12.73	NA
chr2	1865604	1865756	153	114	12	54.56	9.26	NA
chr2	3184488	3184636	149	105	12	55.35	9.17	NA
chr2	3184838	3184961	124	66	20	136.83	18.24	NA
chr6	61919712	61919775	64	32	11	119.29	12.19	NA
chr2	5796042	5796204	163	110	13	50.43	7.8	NA
chr2	10539338	10539490	153	43	12	54.56	9.26	NA
chr2	16091641	16091788	148	48	12	56.1	11.58	NA
chr3	75801832	75801901	70	35	11	71.11	6.7	NA
chr3	75808166	75808440	275	100	23	52.58	5.92	NA
chr2	33091932	33092059	128	46	11	55.11	11.58	NA
chr2	33141303	33141664	362	306	110	877.06	27.31	NA
chr2	44929741	44929892	152	110	13	51.91	6.57	NA
chr2	49456815	49457050	236	123	24	89.33	15.08	NA
chr2	51581335	51581467	133	100	16	91.92	14.4	NA
chr2	58638720	58638876	157	105	12	53.37	6.95	NA
chr3	90333569	90333731	163	42	17	52.62	6.39	NA
chr3	90333795	90333935	141	97	18	66.03	7.47	NA
chr3	90340038	90340290	253	117	31	110.29	9.67	NA
chr6	158154803	158154953	151	103	12	55.17	9.26	NA
chr3	90378443	90378519	77	38	14	88.4	8.8	NA
chr2	87576092	87576351	260	163	30	61.06	5.48	NA
chr2	87607028	87607545	518	123	47	55.79	4.47	NA
chr2	87623612	87624240	629	274	140	280.39	9.25	NA
chr2	87624731	87626469	1739	757	241	188.99	5.11	NA
chr2	87633556	87633772	217	108	22	69.03	7	NA
chr2	87641615	87642198	584	207	108	237.89	7.74	NA
chr2	87644069	87644335	267	209	44	78.06	5.07	NA
chr2	87644370	87644755	386	131	60	95.12	5.29	NA
chr2	87655541	87655879	339	138	52	117.16	9.43	NA
chr2	87655906	87656294	389	243	64	153.83	8.84	NA
chr2	87656301	87656611	311	48	45	98.3	6.03	NA
chr2	87656626	87656943	318	199	48	115.07	7.48	NA
chr2	87718260	87718420	161	111	16	57.27	6.82	NA
chr2	87720162	87720416	255	125	34	115.38	9.19	NA
chr3	90488976	90489101	126	60	19	52.1	6.51	NA
chr2	88124342	88124509	168	115	68	569.14	51.56	NA
chr2	88955061	88955203	143	41	11	50.34	9.26	NA
chr2	89229235	89229376	142	40	11	50.63	8.1	NA
chr2	89830461	89830625	165	45	28	117.57	14.68	NA
chr2	89831593	89831932	340	92	54	168.66	15.47	NA
chr3	96336524	96336749	226	122	45	236.92	16.93	NA
chr7	18073101	18073232	132	89	11	51.88	7.75	NA
chr2	89839991	89840329	339	247	42	60.3	5.36	NA
chr2	89842130	89842367	238	125	37	67.07	6.13	NA
chr2	89846677	89847069	393	264	63	85.67	9.11	NA
chr2	89848594	89848822	229	133	38	52.15	6.69	NA
chr2	89848887	89849293	407	188	64	72.43	5.95	NA
chr2	89850529	89851018	490	46	71	79.19	7.02	NA
chr2	89853141	89853651	511	93	90	160	14.83	NA
chr2	89854525	89854605	81	40	18	73.98	6.33	NA
chr2	89855476	89855553	78	39	16	70.51	6.36	NA
chr2	89861246	89861430	185	137	29	95.43	12.38	NA
chr2	89865150	89865369	220	140	71	143.18	7.6	NA
chr2	89867384	89867608	225	54	137	405.05	9.42	NA
chr2	89867917	89868345	429	154	229	523.54	9.47	NA
chr2	89869655	89870495	841	159	285	235.81	6.61	NA
chr2	89872039	89872430	392	80	139	92.36	6.76	NA
chr2	89874575	89875433	859	741	290	171	7.9	NA
chr2	89878099	89878694	596	421	145	83.14	9.27	NA
chr2	89878712	89878882	171	54	51	58.58	5.12	NA
chr2	89879067	89879438	372	65	182	439.61	10.42	NA
chr2	89879791	89880090	300	133	103	172.79	8.45	NA
chr2	90296740	90297014	275	177	25	51.15	5.67	NA
chr2	90371527	90372726	1200	321	315	229.74	5.12	NA
chr2	90372737	90374311	1575	161	440	284.18	6.02	NA
chr2	90375197	90376664	1468	1046	522	221.4	2.88	NA
chr2	90385598	90386464	867	373	266	77.02	4.19	NA
chr2	90390794	90391977	1184	612	300	75.71	3.65	NA
chr2	90392020	90393494	1475	188	435	234.75	3.93	NA
chr2	90394321	90394529	209	106	59	60.55	6.72	NA
chr2	90481553	90483539	1987	137	434	215.47	5.18	NA
chr2	90484699	90485567	869	731	169	142.65	5.82	NA
chr4	49105177	49105724	548	445	305	207.73	5.09	NA
chr2	91596684	91597528	845	382	316	425.8	4.44	NA
chr2	91597543	91598156	614	187	201	183.06	4.18	NA
chr2	91599282	91600394	1113	136	318	110.95	4.2	NA
chr4	49120302	49121471	1170	321	497	431.31	5.8	NA
chr2	91610703	91612191	1489	200	398	58.61	3.74	NA
chr2	91613505	91615010	1506	877	427	286.4	4.88	NA
chr2	91615825	91615979	155	89	48	69.37	5.81	NA
chr4	49132344	49133065	722	138	169	86.99	4.76	NA
chr2	91699817	91700200	384	267	38	88.17	6.64	NA
chr2	91704966	91705326	361	231	41	107.91	8.78	NA
chr2	91761559	91762073	515	410	78	70.22	3.44	NA
chr2	92258268	92258571	304	196	29	51.29	5.01	NA
chr2	92267545	92267930	386	252	75	88.42	7.34	NA
chr2	92268749	92269901	1153	760	477	1358.94	14.2	NA
chr2	92272819	92273213	395	173	107	162.61	9.76	NA
chr2	92275817	92276071	255	128	51	112.72	12.76	NA
chr2	92276579	92276794	216	136	51	112.99	11.33	NA
chr2	92281246	92281625	380	60	144	450.22	14.84	NA
chr2	92283359	92283696	338	135	60	54.22	6.19	NA
chr2	92283920	92284440	521	351	86	53.49	6.73	NA
chr4	49281653	49282233	581	514	168	126.4	5.74	NA
chr2	92290350	92291840	1491	1096	1002	1957.6	8.49	NA
chr2	92296163	92298304	2142	1357	1556	2747.92	7.6	NA
chr2	92300938	92301406	469	234	229	143.12	5.25	NA
chr2	92306566	92309436	2871	1480	2513	745.65	3.27	NA
chr2	92309456	92311353	1898	685	1802	217.3	2.54	NA
chr4	49305786	49306237	452	126	153	115.72	3.62	NA
chr7	61646464	61646672	209	142	23	63.19	9.83	NA
chr2	99845797	99846014	218	99	20	67.14	11.34	NA
chr2	102461219	102461439	221	93	23	82.04	14.78	NA
chr2	109815782	109816374	593	135	225	1292.13	13.78	NA
chr2	112852683	112852798	116	79	12	51.09	7.32	NA
chr2	126919649	126919779	131	85	12	51.18	8.29	NA
chr2	132765400	132765641	242	103	26	82.98	9.67	NA
chr2	132769343	132769606	264	87	27	57.28	5.75	NA
chr4	49492582	49492817	236	100	23	65.55	8.76	NA
chr4	49512111	49512426	316	239	158	316.87	6.74	NA
chr2	132977391	132977728	338	224	34	71.96	6.02	NA
chr2	132984407	132984655	249	56	46	170.89	15.55	NA
chr2	132994968	132995333	366	49	50	87.13	8.86	NA
chr2	132996808	132996876	69	34	32	264.24	10.74	NA
chr2	132997264	132997451	188	88	30	56.66	7.86	NA
chr2	132997464	132997661	198	81	66	250.41	12.6	NA
chr2	132998400	132998663	264	140	66	173.41	12.46	NA
chr2	132999161	132999541	381	233	71	113.32	9.5	NA
chr2	133002352	133002540	189	140	49	132.63	11.75	NA
chr4	49635932	49636627	696	568	248	228.58	5.55	NA
chr4	49637433	49637690	258	168	122	180.03	6.25	NA
chr4	49639028	49639861	834	124	245	65.31	6.62	NA
chr4	49641300	49641506	207	40	71	52.92	3.91	NA
chr4	49644575	49645082	508	100	202	216.55	7.71	NA
chr4	49646606	49646906	301	95	96	65.63	6.92	NA
chr4	49648219	49648470	252	117	88	82.71	6.68	NA
chr4	49649841	49650451	611	532	185	120.55	5.46	NA
chr2	133019893	133020460	568	253	166	250.66	12.23	NA
chr2	133023072	133023453	382	131	154	271.95	7.96	NA
chr2	133023521	133023683	163	48	55	68.59	5.99	NA
chr2	133025563	133026024	462	263	178	244.43	7.97	NA
chr2	133026661	133026866	206	130	104	210.43	9.61	NA
chr2	133027375	133027538	164	122	60	82.42	6.95	NA
chr2	133028334	133028648	315	53	142	265.84	6.99	NA
chr2	133029065	133029459	395	219	133	155.34	8.7	NA
chr2	133029589	133029995	407	95	117	91.36	7.4	NA
chr2	133030549	133030872	324	131	109	126.22	7.07	NA
chr2	133030906	133031036	131	78	67	181.91	7.24	NA
chr2	133032584	133032777	194	74	53	76.22	8.18	NA
chr2	133033785	133034003	219	123	47	58.28	7.91	NA
chr2	133034706	133034915	210	46	40	54.5	5.62	NA
chr2	133038566	133038725	160	107	41	167.83	15.08	NA
chr4	76673025	76673251	227	116	20	90.12	18.52	NA
chr4	76807100	76807337	238	118	29	159.5	30.1	NA
chr4	80273438	80273586	149	68	19	113.85	19.68	NA
chr4	80273724	80273875	152	122	18	103.4	11.58	NA
chr2	134305021	134305164	144	91	11	50.04	8.1	NA
chr2	140685770	140685917	148	83	13	63.63	11.58	NA
chr2	149639300	149639509	210	77	57	390.99	39.88	NA
chr2	150712091	150712217	127	62	11	53.54	7.75	NA
chr2	150822454	150822605	152	63	12	54.86	8.1	NA
chr2	151989820	151989975	156	122	12	53.66	12.73	NA
chr4	128207505	128207726	222	111	16	63.05	13.89	NA
chr2	162136711	162137382	672	69	113	148.9	7.19	NA
chr2	162137660	162137962	303	152	61	104.88	8.34	NA
chr2	162137985	162138525	541	81	90	103.48	4.28	NA
chr2	162138544	162139026	483	435	113	230.12	8.82	NA
chr2	168524423	168524583	161	114	13	56.38	8.71	NA
chr2	171512528	171512655	128	72	12	62.94	10.42	NA
chr2	171551178	171551233	56	28	12	165.42	13.89	NA
chr2	171999975	172000079	105	71	11	63.89	11.58	NA
chr4	187354086	187354444	359	66	31	62.21	5.78	NA
chr2	184602470	184602589	120	47	11	57.93	10.42	NA
chr4	187356323	187356549	227	109	22	53.5	7.68	NA
chr2	203092101	203092257	157	36	15	76.06	16.21	NA
chr2	203210985	203211184	200	65	24	133.54	25.47	NA
chr2	206935974	206936055	82	41	11	83.13	12.73	NA
chr2	206962977	206963106	130	78	18	104.52	16.09	NA
chr2	226805448	226805623	176	46	14	62.07	8.1	NA
chr2	230045485	230045734	250	41	92	850.34	41.17	NA
chr2	240566273	240566721	449	251	43	175.74	10.66	NA
chr4	190198950	190199097	148	45	16	58.25	7.81	NA
chr7	157517825	157518002	178	68	16	57.88	9.34	NA
chr4	190201004	190201172	169	85	17	62.44	7.03	NA
chr4	190572768	190573121	354	121	39	81.59	5.54	NA
chr7	157940103	157940754	652	287	93	199.99	7.66	NA
chr4	190757585	190757814	230	105	21	90.6	11.79	NA
chr7	157944013	157944263	251	115	40	112.73	12.34	NA
chr4	190808209	190808453	245	149	27	73.61	5.89	NA
chr4	190840898	190841169	272	116	29	68.88	6.61	NA
chr4	190845710	190845909	200	77	21	64.08	10.46	NA
chr20	26266562	26266697	136	93	18	67.96	9.28	NA
chr20	26267534	26267765	232	126	26	69.07	8.45	NA
chr20	26272339	26272437	99	49	17	76.38	10.01	NA
chr20	26273138	26273382	245	144	25	65.62	6.7	NA
chr20	26278018	26278106	89	44	18	107.46	11.73	NA
chr20	26279068	26279261	194	122	20	67.13	11.53	NA
chr20	26279572	26279728	157	109	18	71.79	8.33	NA
chr20	26290349	26290496	148	99	15	51.61	8.46	NA
chr20	26298081	26298183	103	43	16	56.45	8.06	NA
chr20	26299349	26299459	111	49	24	111.53	9.63	NA
chr4	190935121	190935314	194	87	17	58.61	6.73	NA
chrY	13143700	13143870	171	127	30	136.48	9.46	NA
chr20	26305619	26305798	180	130	54	267.7	21.54	NA
chr20	26308768	26308887	120	48	30	108.95	8.94	NA
chr20	26310419	26310533	115	71	37	151.38	10.62	NA
chr20	26310930	26311040	111	48	25	81.83	7.71	NA
chr20	26312997	26313162	166	48	32	80.22	9.66	NA
chr20	26313291	26313713	423	237	64	73.34	5.95	NA
chr20	26315380	26315527	148	53	39	108.15	8.78	NA
chr20	26317971	26318319	349	94	66	184.69	13.12	NA
chr20	26318393	26318669	277	98	88	429.61	24.46	NA
chr20	26319346	26319567	222	105	23	50.91	9.86	NA
chr5	542307	542460	154	74	15	51.05	7.99	NA
chr5	552557	552937	381	142	37	78.68	6.9	NA
chr5	628518	629015	498	164	74	271.95	12.82	NA
chr20	29646164	29647090	927	356	122	108.45	4.33	NA
chr20	29650082	29650967	886	238	116	60.27	3.6	NA
chr20	29651533	29652275	743	466	106	120.85	5.32	NA
chr20	29653352	29653777	426	284	49	60.61	3.97	NA
chr20	29804448	29804611	164	104	34	230.68	29.8	NA
chr20	29805125	29805280	156	49	36	251.78	28.4	NA
chr20	29811832	29812191	360	141	96	457.17	32.76	NA
chr5	1326667	1326893	227	118	21	53.96	5.77	NA
chr5	1422550	1422827	278	79	31	96.15	8.64	NA
chr8	43798752	43799012	261	122	63	120.91	13.15	NA
chr5	1539851	1540278	428	127	44	104.72	7.22	NA
chr8	43801038	43801220	183	76	28	77.91	10.85	NA
chr5	2145693	2145951	259	138	25	58.12	7.02	NA
chr5	2146541	2146741	201	49	24	73.29	7.65	NA
chr20	29829244	29829834	591	240	334	1896.84	20.8	NA
chr20	45417715	45418093	379	145	37	109.27	9.66	NA
chr20	46523460	46524292	833	165	145	409.68	13.66	NA
chr20	46524368	46524836	469	276	55	96.2	7.39	NA
chr20	47131661	47132674	1014	516	247	864.51	10.16	NA
chr20	47132683	47132914	232	95	33	72.44	7.13	NA
chr5	17101280	17101579	300	122	28	55.92	4.97	NA
chr20	51306995	51307140	146	101	13	50.3	6.97	NA
chr20	59906562	59906777	216	89	21	59.86	9.31	NA
chr5	17529597	17530654	1058	848	222	136.75	5.02	NA
chr20	61699865	61700102	238	111	27	77.79	6	NA
chr5	17583932	17585838	1907	1596	442	138.53	2.85	NA
chr5	17591931	17593922	1992	1687	437	51.76	3.21	NA
chr5	17595477	17598210	2734	510	546	62.97	2.92	NA
chr5	17598563	17599589	1027	707	187	113.42	3.14	NA
chr5	17631564	17631805	242	114	30	75.7	5.99	NA
chr5	17632044	17632425	382	322	44	97.26	6.6	NA
chr21	9654551	9654785	235	102	27	51.53	4.76	NA
chr21	9695746	9697082	1337	392	566	503.58	6.64	NA
chr21	9697860	9700975	3116	1748	1136	578.41	6.5	NA
chr21	9774667	9774874	208	110	16	61.39	9.49	NA
chr5	29491098	29491348	251	136	22	51.09	6.3	NA
chr21	9957262	9957610	349	77	34	63.21	5.22	NA
chr21	10084940	10085207	268	145	41	103.42	10.5	NA
chr21	10085269	10086135	867	411	121	209.12	8	NA
chr21	10168738	10169482	745	115	73	63.5	2.93	NA
chr21	10492798	10493131	334	127	59	317.75	37.87	NA
chr21	10631755	10631916	162	69	15	68.2	10.43	NA
chr21	10701986	10703204	1219	483	345	400.23	7.01	NA
chr21	10734814	10735339	526	106	57	68.52	5.74	NA
chr21	10763890	10764284	395	79	55	72.2	4.35	NA
chr21	10773230	10773580	351	239	36	70.91	8.23	NA
chr21	10775163	10775414	252	90	28	62.2	6	NA
chr5	46329544	46329963	420	293	65	77.84	10.01	NA
chr21	10785329	10785438	110	68	16	54.18	7.37	NA
chr21	10792520	10792668	149	102	37	148.55	13.86	NA
chr5	46364611	46364810	200	109	42	96.92	10.3	NA
chr21	10804902	10805098	197	107	45	169.68	16.03	NA
chr21	10807048	10807334	287	109	54	160.89	10.89	NA
chr21	10807499	10807800	302	181	41	84.44	7.73	NA
chr5	46391587	46391805	219	112	36	87.35	11.2	NA
chr8	111740581	111740659	79	39	21	235.58	24.31	NA
chr8	128230628	128231787	1160	673	192	216.67	4.41	NA
chr8	128231813	128233913	2101	1525	350	267.28	4.02	NA
chr5	49405642	49406059	418	271	142	392.3	14.61	NA
chr8	131715737	131715878	142	94	12	52.23	8.17	NA
chr5	49422242	49422869	628	178	149	54.11	3.16	NA
chr5	49438129	49439594	1466	306	483	62.98	4.49	NA
chr5	49439638	49440183	546	454	183	85.8	5.84	NA
chr21	10843392	10843581	190	81	43	171.79	17.15	NA
chr21	10844163	10844528	366	86	47	123.44	13.14	NA
chr21	10845127	10845292	166	121	28	91.42	13.1	NA
chr21	10849914	10850068	155	113	33	141.07	14.18	NA
chr21	10851463	10851665	203	74	28	75.36	6.08	NA
chr21	10853573	10853829	257	108	56	178.3	13	NA
chr5	49476014	49476256	243	136	28	74.34	7.75	NA
chr21	10856759	10857000	242	96	77	354.94	25.63	NA
chr21	11078533	11078881	349	210	43	53.24	4.33	NA
chr21	11102553	11102814	262	46	29	58.51	4.24	NA
chr21	11181018	11181644	627	127	64	51.07	4.46	NA
chr5	49513755	49513858	104	56	33	222.86	19.24	NA
chr21	14339057	14339403	347	218	51	125.45	8.75	NA
chr21	14340135	14340375	241	109	35	66.59	9.56	NA
chr21	14342429	14342608	180	55	32	61	7.44	NA
chr5	49550688	49550804	117	45	15	54.77	9.37	NA
chr21	14350392	14350557	166	88	24	52.26	5.92	NA
chr21	14352951	14353455	505	384	84	201.78	16.14	NA
chr21	14365213	14365437	225	110	41	91.68	11.89	NA
chr9	24122215	24122368	154	107	12	54.26	8.1	NA
chr5	66962166	66962321	156	49	13	60.97	9.26	NA
chr5	69211022	69211584	563	426	67	58.52	4.59	NA
chr5	69805871	69806059	189	75	22	64.02	7.41	NA
chr21	14731032	14731175	144	102	11	50.04	10.42	NA
chr21	14732374	14732508	135	49	11	52.8	9.26	NA
chr21	15025862	15026080	219	125	17	57.57	8.4	NA
chr5	71146660	71147044	385	139	231	1826.75	37.52	NA
chr21	27228079	27228156	78	39	16	154.36	18.52	NA
chr21	29216859	29217088	230	108	20	89.14	12.73	NA
chr9	44878968	44879101	134	97	19	71.29	8.12	NA
chr21	41346314	41346423	110	39	11	54.04	6.79	NA
chr21	41346510	41347067	558	121	70	325.82	11.88	NA
chr21	43226178	43226326	149	101	12	55.78	8.1	NA
chr21	46920481	46920681	201	95	15	55.12	11.58	NA
chr21	47344052	47344200	149	103	14	71.08	9.26	NA
chr5	98854331	98854621	291	200	27	73.72	7.7	NA
chr21	48118927	48119187	261	90	23	94.78	10.71	NA
chr22	16212798	16212948	151	39	14	69.51	9.12	NA
chr9	66463059	66463541	483	387	69	52.77	4.36	NA
chr22	16848247	16848385	139	66	20	57.1	8.02	NA
chr22	16849036	16849345	310	203	50	116.35	10.68	NA
chr22	16849969	16850284	316	214	62	162.98	9.84	NA
chr22	16850347	16850566	220	136	47	136.67	12.71	NA
chr22	16850657	16851067	411	301	68	134.44	8.48	NA
chr22	16857442	16857601	160	77	30	84.1	8.99	NA
chr22	16859482	16859696	215	134	28	61.37	10.56	NA
chr22	16861038	16861156	119	72	29	127.09	10.37	NA
chr22	16861615	16861744	130	49	62	410.82	24.03	NA
chr22	16862337	16862474	138	44	22	60.27	6.41	NA
chr22	17039349	17039599	251	146	31	117.12	13.85	NA
chr22	17042137	17042295	159	45	22	84.95	11.35	NA
chr22	17045260	17045383	124	74	26	127.8	13.64	NA
chr22	17046305	17046493	189	119	19	51.21	9.62	NA
chr22	17046668	17046923	256	161	25	62.36	5.5	NA
chr22	17048062	17048245	184	135	29	128.06	10.78	NA
chr22	17048451	17048651	201	125	22	71.64	10.74	NA
chr22	17386237	17386496	260	132	26	70.31	5.77	NA
chr5	170947366	170947510	145	47	13	55.61	6.76	NA
chr22	18688254	18688498	245	119	38	233.8	34.54	NA
chr22	18718086	18718194	109	65	12	70.73	10.42	NA
chr22	18878147	18878390	244	123	32	110.45	15.08	NA
chr22	18879904	18880110	207	103	52	253.49	24.57	NA
chr22	18880554	18880701	148	104	20	60.28	8.46	NA
chr22	18881571	18881846	276	135	59	238.91	25.3	NA
chr22	18883669	18884110	442	324	94	399.27	22.38	NA
chr22	20689389	20689623	235	110	32	188.15	28.94	NA
chr22	21265340	21265503	164	120	19	106.57	20.84	NA
chr22	21679338	21679432	95	47	13	79.87	14.16	NA
chr22	23828916	23829030	115	75	14	85.63	15.05	NA
chr22	29515993	29516349	357	264	36	162.57	13.37	NA
chr22	36234550	36234690	141	47	12	58.36	10.42	NA
chr22	37282398	37282502	105	38	11	63.89	11.58	NA
chr22	39040322	39040541	220	76	24	124.59	12.73	NA
chr22	41460704	41460844	141	47	11	50.94	10.42	NA
chr22	41521162	41521294	133	45	11	53.44	9.26	NA
chr22	42961079	42961192	114	66	11	60.2	11.58	NA
chr6	26852308	26852535	228	100	22	54.04	7.17	NA
chr22	51082243	51082390	148	58	13	63.63	9.26	NA
chr9	69681114	69681271	158	108	13	53.64	11.12	NA
chr3	918103	918263	161	102	16	74.58	9.26	NA
chr3	5606790	5607018	229	130	17	67.01	13.68	NA
chr3	8453674	8453907	234	125	19	66.74	8.53	NA
chr3	15167525	15167646	122	68	12	58.31	8	NA
chr3	19902377	19902482	106	47	11	53.35	9.21	NA
chr3	20911984	20912119	136	91	12	51.22	7.65	NA
chr6	58776113	58780007	3895	1333	6142	3100	2.76	NA
chr3	27204881	27205068	188	97	15	58.1	8.09	NA
chr3	40376795	40376935	141	71	12	54.26	7.42	NA
chr6	61898460	61898673	214	155	29	95.78	7.97	NA
chr6	61901669	61901920	252	135	32	77.78	10.97	NA
chr6	61902085	61902299	215	134	45	181.58	14.49	NA
chr9	69975672	69976219	548	269	54	63.73	7.89	NA
chr9	69978325	69978779	455	247	58	102.85	9.16	NA
chr3	71484649	71484833	185	112	16	62.84	9.61	NA
chr3	71484840	71485046	207	69	18	69.63	8.69	NA
chr6	61912818	61913073	256	117	71	215.83	14.8	NA
chr3	75697796	75698894	1099	523	114	61.9	3.06	NA
chr3	75698901	75699219	319	212	43	62.64	4.31	NA
chr9	69993217	69993355	139	47	20	53.2	6.72	NA
chr3	75736685	75737342	658	208	81	58.3	4.45	NA
chr3	75755772	75756300	529	221	57	64.58	4.49	NA
chr3	75798946	75799125	180	81	18	55.87	10.14	NA
chr6	89091485	89091611	127	46	11	55.45	10.42	NA
chr6	110313363	110313425	63	31	11	122.41	12.73	NA
chr3	75824386	75824638	253	127	21	51.01	8.2	NA
chr3	75902963	75903178	216	111	17	50.34	8.95	NA
chr3	75908841	75909006	166	47	17	50.82	5.04	NA
chr3	75909309	75909508	200	88	21	61.77	6.96	NA
chr3	78538924	78539066	143	72	13	55.34	8.53	NA
chr3	85202781	85202914	134	60	12	50.37	7.4	NA
chr6	147176089	147176250	162	82	14	55.65	9.43	NA
chr6	147694088	147694231	144	67	11	50.04	6.95	NA
chr6	157731792	157732031	240	122	29	115.08	10.12	NA
chr9	90860813	90860954	142	44	12	50.83	7.92	NA
chr6	158865177	158865383	207	87	15	58.16	13.37	NA
chr3	90383040	90383197	158	61	16	55.16	7.9	NA
chr3	90403080	90403198	119	71	15	51.57	6.8	NA
chr3	90406625	90406833	209	88	22	61.28	7.89	NA
chr3	90413991	90414141	151	67	21	80.45	9.87	NA
chr3	90438031	90438153	123	44	15	61.86	9.91	NA
chr3	90442809	90443002	194	69	23	63.86	10.83	NA
chr3	90448152	90448551	400	93	48	81.26	8.51	NA
chr3	90450601	90450761	161	115	24	52.33	6.46	NA
chr3	90457467	90457868	402	108	52	52.47	4.4	NA
chr3	90459523	90459826	304	191	54	98.78	6.49	NA
chr3	90464448	90464606	159	75	25	56.13	7.35	NA
chr3	90472102	90472206	105	55	20	80.82	8.5	NA
chr3	90477594	90477825	232	129	39	122.58	15.61	NA
chr3	90486307	90486422	116	75	19	74.43	9.46	NA
chr7	945771	945872	102	53	21	117.72	13.29	NA
chr3	90492213	90492641	429	209	54	72.16	5.89	NA
chr3	90494675	90494951	277	94	38	65.91	6.06	NA
chr3	90496924	90497155	232	129	39	91.91	11.89	NA
chr3	90498849	90499015	167	108	34	114.33	11.14	NA
chr3	96336071	96336494	424	193	65	268.05	20.24	NA
chr7	14073122	14073276	155	87	12	51.18	8.71	NA
chr4	187354513	187354741	229	136	32	109.59	8.19	NA
chr3	101471138	101471326	189	74	15	56.7	6.93	NA
chr3	106333656	106333810	155	83	12	53.96	10.42	NA
chr3	108728198	108728318	121	51	11	57.57	8.1	NA
chr3	132463370	132463554	185	120	14	56.26	7.63	NA
chr3	160763943	160764070	128	67	11	55.11	10.42	NA
chr3	183797664	183797821	158	105	30	217.85	31.25	NA
chr3	184220699	184220864	166	119	16	80.66	15.05	NA
chr3	192461025	192461178	154	84	13	51.51	6.6	NA
chr3	196625609	196625855	247	110	211	2093.45	57	NA
chr3	197845614	197845748	135	67	13	56.99	7.4	NA
chr3	197895732	197896190	459	147	56	181.96	14.2	NA
chr4	10035	10184	150	100	15	78.75	11.58	NA
chr4	6513486	6513655	170	90	13	56.69	10.42	NA
chr4	7166761	7166981	221	175	43	284.27	21.22	NA
chr4	7167099	7167202	104	52	20	139.72	16.84	NA
chr4	7865647	7865857	211	83	17	73.12	12.73	NA
chr4	21583635	21583720	86	43	21	199.74	24.31	NA
chr4	26211222	26211467	246	120	20	84.11	16.21	NA
chr4	29385499	29385644	146	29	12	56.73	9.26	NA
chr4	40297185	40297336	152	42	12	54.86	10.42	NA
chr4	42196357	42196485	129	82	15	87.79	16.21	NA
chr4	46638194	46638335	142	45	11	50.63	6.95	NA
chr4	49093385	49094656	1272	1031	315	195.46	5.55	NA
chr4	49094761	49094966	206	48	78	124.41	6.14	NA
chr4	49095235	49095523	289	121	80	54.81	5.71	NA
chr4	49098095	49098340	246	132	95	59.1	6.04	NA
chr4	49098695	49099072	378	169	139	61.88	6.34	NA
chr4	49099132	49099395	264	66	132	142.64	4.73	NA
chr4	49099602	49100923	1322	629	439	70.86	5.74	NA
chr4	49103118	49105120	2003	1486	752	110.22	4.17	NA
chr7	61082536	61082599	64	32	16	62.62	3.91	NA
chr4	49109019	49111475	2457	1336	983	131.59	4.19	NA
chr4	49111477	49113157	1681	1320	722	318.18	5.42	NA
chr4	49114635	49114896	262	95	105	58.72	3.43	NA
chr7	61099733	61100447	715	553	108	135.57	5.85	NA
chr4	49121473	49123430	1958	1130	614	183.94	4.84	NA
chr4	49131475	49131726	252	136	69	70.62	5.85	NA
chr4	49131907	49132262	356	107	103	105.47	6.78	NA
chr7	61260492	61260695	204	123	20	63.66	12.98	NA
chr4	49138971	49139406	436	291	197	312.21	7.38	NA
chr4	49141348	49142092	745	419	233	137.88	7.09	NA
chr4	49142530	49142964	435	45	139	89.38	6.57	NA
chr4	49144050	49144339	290	167	141	230.33	6.8	NA
chr4	49146320	49146883	564	77	196	121.18	4.68	NA
chr4	49149286	49149920	635	49	268	271.33	6.55	NA
chr4	49151090	49151925	836	697	363	293.03	6.97	NA
chr4	49154942	49156005	1064	316	295	80.75	6.79	NA
chr4	49156105	49157100	996	420	374	385.81	8.03	NA
chr4	49157362	49157600	239	81	72	67.01	3.87	NA
chr4	49158344	49158567	224	159	86	163.73	8.1	NA
chr4	49280654	49280965	312	184	158	418.12	5.89	NA
chr7	61422986	61423083	98	49	13	68.61	11.43	NA
chr4	49282273	49283399	1127	733	352	284.21	4.12	NA
chr4	49285837	49286302	466	326	129	52.27	4.04	NA
chr4	49293087	49293994	908	716	265	92.97	3.7	NA
chr4	49294002	49294693	692	245	281	287.85	5.62	NA
chr4	49299158	49300832	1675	1459	404	120.54	4.59	NA
chr7	61639309	61639514	206	113	21	50.17	9.89	NA
chrX	61867660	61867883	224	80	32	58.77	5.21	NA
chr4	49308811	49309875	1065	573	316	133.3	4.76	NA
chr4	49309944	49310345	402	301	122	61.87	4.84	NA
chr4	49318627	49319078	452	184	196	187.31	4.41	NA
chr4	49319328	49320188	861	91	278	107.03	3.7	NA
chr4	49323836	49325220	1385	1316	383	74.98	5.2	NA
chr4	49331206	49333131	1926	1126	544	345.49	6.31	NA
chr4	49333334	49333678	345	113	107	140.89	4.38	NA
chr7	61739329	61739750	422	258	68	87.65	8.38	NA
chr7	61742707	61743243	537	275	111	181.87	7.68	NA
chr4	49512492	49512932	441	375	142	114.58	5.95	NA
chr4	49513015	49513568	554	60	184	147.15	6.36	NA
chr4	49514399	49516609	2211	364	620	251.05	5.13	NA
chr4	49516674	49517217	544	49	228	303.34	6.48	NA
chr4	49529189	49529513	325	47	37	52.68	4.96	NA
chr4	49600667	49600818	152	46	16	53.17	6.67	NA
chr4	49633653	49633786	134	49	45	83.88	5.43	NA
chr4	49634504	49635051	548	226	201	302.29	8.83	NA
chr4	49635286	49635585	300	150	96	97.9	6.59	NA
chr7	61798209	61799091	883	585	150	149.02	9.7	NA
chr7	61799560	61799788	229	118	43	63.37	7.91	NA
chr7	61800851	61801327	477	239	81	98.66	6.56	NA
chr7	61815597	61816684	1088	955	146	57.44	4.38	NA
chr7	61819552	61820506	955	542	134	65.07	4.2	NA
chr7	61967157	61971383	4227	424	4643	3100	3.86	NA
chr7	61975924	61976823	900	358	402	311.94	8.36	NA
chr7	61979244	61979436	193	81	90	188.73	8.67	NA
chr4	49650630	49650879	250	105	79	64.43	6.24	NA
chr4	49652418	49652646	229	180	74	71.42	5.09	NA
chr4	49652709	49653056	348	117	105	82.46	4.4	NA
chr4	49653111	49653812	702	370	176	83.89	7.34	NA
chr4	49658279	49658355	77	38	31	120.77	5.64	NA
chr4	49659106	49659291	186	48	46	91.02	7.91	NA
chr4	49659498	49659832	335	109	156	657.66	18	NA
chr4	49659985	49660082	98	49	23	58.3	6.08	NA
chr4	52660560	52660893	334	144	41	99.6	8.64	NA
chr4	52661006	52661322	317	177	35	66.16	5.1	NA
chr4	52661869	52662004	136	76	23	67.85	7.2	NA
chr4	68264229	68265725	1497	1359	514	1518.07	17.2	NA
chr4	68265846	68266840	995	153	216	350.33	13.7	NA
chr4	69280142	69280261	120	78	11	57.93	10.42	NA
chr4	70296631	70296793	163	74	62	606.89	67.14	NA
chr7	62067124	62067316	193	89	17	61.29	9.63	NA
chr7	64953790	64954174	385	258	54	172.96	12.72	NA
chr7	64954678	64954843	166	75	26	100.43	13.19	NA
chr7	64954885	64955039	155	48	28	120.68	14.78	NA
chr4	80274444	80274648	205	97	17	74.96	15.05	NA
chr4	83967386	83967518	133	84	12	61.12	10.42	NA
chr4	90002066	90002206	141	93	11	50.94	10.42	NA
chr4	91402683	91402874	192	98	14	57.49	9.26	NA
chr4	92811246	92811399	154	107	12	54.26	10.42	NA
chr4	99245555	99245686	132	48	12	61.31	10.38	NA
chr7	68852059	68852195	137	56	11	52.01	8.07	NA
chr4	132898046	132898273	228	136	21	97.39	15.05	NA
chr4	132898631	132898770	140	90	20	128.14	15.05	NA
chr4	134937072	134937224	153	82	13	61.95	10.42	NA
chr4	136497828	136498016	189	49	20	104.19	19.68	NA
chr4	145746296	145746432	137	91	11	52.17	6.95	NA
chr4	160898464	160898591	128	49	11	55.11	9.26	NA
chr4	167501127	167501808	682	374	135	822.81	15.16	NA
chr4	169264550	169264688	139	46	11	51.55	8.1	NA
chr7	120352291	120352436	146	47	14	72.2	8.1	NA
chr5	49547346	49547507	162	63	19	64.54	10.79	NA
chr7	135578370	135578517	148	83	12	51.79	6.33	NA
chr4	187356904	187357201	298	182	29	66.15	6.44	NA
chr4	187357383	187357664	282	180	33	94.74	7.15	NA
chr4	189957276	189957472	197	125	16	63.03	9.26	NA
chr4	190154611	190156685	2075	511	639	1877.48	21.26	NA
chr4	190191402	190191604	203	89	22	114.72	18.45	NA
chr4	190194968	190195121	154	90	14	51.79	6.65	NA
chr4	190197922	190198110	189	128	36	188.48	17.11	NA
chr7	157509494	157509675	182	62	16	68.33	8.3	NA
chrY	10042829	10043051	223	116	20	51.47	6.56	NA
chr7	157770711	157770848	138	43	12	56.53	8.71	NA
chr7	157939616	157939986	371	196	50	101.13	5.12	NA
chrY	10044363	10044453	91	45	12	51.21	7.45	NA
chr7	157940763	157941743	981	575	119	201.95	6.06	NA
chrY	10066649	10066796	148	45	19	78.95	10.73	NA
chr7	158144584	158144840	257	194	31	168.07	16.21	NA
chr7	158188153	158188305	153	71	12	54.56	8.1	NA
chr7	158314541	158314685	145	43	13	52.37	9.94	NA
chr4	190884387	190884585	199	45	21	51.35	5.4	NA
chr4	190891114	190891297	184	48	18	54.95	6.81	NA
chr4	190893833	190894040	208	82	26	82.56	7.68	NA
chr4	190908532	190908771	240	112	21	56.93	7.79	NA
chr4	190909423	190909688	266	47	32	106.71	9.27	NA
chr4	190915125	190915289	165	126	15	50.42	6.92	NA
chr4	190924073	190924226	154	42	16	54.18	6.19	NA
chr4	190925692	190925877	186	92	18	54.72	7.54	NA
chr4	190929552	190929717	166	48	16	52.39	8.62	NA
chr4	190934284	190934457	174	45	16	55.82	6.4	NA
chrY	13142867	13143021	155	111	22	79.7	10.93	NA
chr5	119858502	119858622	121	40	11	57.57	8.1	NA
chrY	13194281	13194357	77	38	16	165.42	18.52	NA
chr4	190979425	190979520	96	48	14	59.3	8.91	NA
chr4	191002339	191002767	429	154	41	51.69	4.74	NA
chr4	191008124	191008403	280	231	31	55.93	4.86	NA
chr4	191012204	191012425	222	168	26	60.04	5.31	NA
chr4	191043825	191043945	121	75	13	66.46	12	NA
chr5	10003	11802	1800	878	756	2596.07	9.04	NA
chr5	280707	280923	217	121	19	51.63	6.26	NA
chr5	344541	344847	307	93	43	141.99	8.17	NA
chr5	502969	503156	188	70	16	50.38	7.06	NA
chr8	43096080	43096194	115	49	26	106.08	10.54	NA
chr8	43096897	43097087	191	129	24	52.05	7.22	NA
chr8	43760650	43760785	136	44	18	65.95	8.99	NA
chr5	668212	668359	148	53	17	63	7.59	NA
chr5	1026042	1026219	178	65	20	78.99	10.16	NA
chr5	1070469	1070878	410	302	39	73.99	7.1	NA
chr5	1071109	1071278	170	65	25	87.96	8.81	NA
chr5	1071483	1071863	381	333	34	60.7	4.96	NA
chr5	1072544	1072792	249	125	25	56.9	5.54	NA
chr5	1291016	1291151	136	71	15	57.13	9.34	NA
chr8	43793142	43794307	1166	1031	795	2875.19	12.65	NA
chr8	43794569	43794907	339	262	160	401.7	13.6	NA
chrY	13479289	13479871	583	340	241	97.9	6.13	NA
chr8	43799038	43799153	116	53	50	232.56	13.45	NA
chrY	13480539	13483471	2933	1534	1173	205.08	6.2	NA
chr8	43804105	43804262	158	49	22	77.08	10.77	NA
chr8	43805110	43805298	189	129	29	99.02	13.11	NA
chr5	3276210	3276560	351	49	63	296.15	12.52	NA
chr5	3323706	3324065	360	226	53	179.92	10.47	NA
chr5	3324112	3324358	247	136	23	52.32	6.48	NA
chr5	3660038	3660267	230	100	26	81.46	7.74	NA
chr5	7372596	7372898	303	198	27	63.21	7.09	NA
chr5	14347088	14347517	430	296	73	226.58	7.12	NA
chr8	46861505	46861597	93	46	27	142.98	11.56	NA
chr5	17499628	17499882	255	129	30	71.97	11.12	NA
chr5	17517653	17518971	1319	189	308	155.75	5.11	NA
chr8	46867807	46868013	207	105	27	66.68	11.02	NA
chr5	17581077	17581421	345	195	65	67.99	3.75	NA
chr8	46872314	46872474	161	49	24	84.51	11.88	NA
chr8	46872718	46872900	183	138	30	106.48	12.56	NA
chr8	46879858	46879952	95	47	25	145.48	13.93	NA
chr8	46881350	46881525	176	84	22	57.05	9.15	NA
chr8	46882097	46882253	157	126	21	55.89	5.93	NA
chr8	46882722	46882941	220	87	44	161.72	16.87	NA
chr5	20189787	20189981	195	110	19	58.16	6.93	NA
chr5	21478498	21480987	2490	681	399	86.53	3.66	NA
chr5	23133943	23134136	194	116	17	57.09	6.56	NA
chr5	26907094	26907243	150	56	16	57.69	7.13	NA
chr8	46904166	46904293	128	83	15	56.39	8.67	NA
chr5	30669771	30670068	298	62	26	50.29	4.32	NA
chr5	32370346	32370495	150	114	23	69.83	8.6	NA
chr5	34179643	34181220	1578	881	187	120.97	4.29	NA
chr5	34190907	34191760	854	312	125	75.24	4.51	NA
chr5	34789023	34789405	383	286	39	51.27	3.7	NA
chr5	36481643	36482083	441	123	41	51.37	3.97	NA
chr5	37466161	37466521	361	234	43	72.87	5.74	NA
chr5	40234277	40234535	259	148	28	50.47	5.35	NA
chr5	43961933	43962212	280	242	27	50.96	6.14	NA
chr5	44041216	44041478	263	85	27	56.31	4.63	NA
chr5	45218599	45218930	332	195	30	50.96	4.15	NA
chrY	13714802	13714891	90	45	11	74.01	12.73	NA
chr5	46339260	46339828	569	355	73	64.61	5.74	NA
chr5	46345838	46346248	411	180	66	89.76	6.13	NA
chr8	86796009	86797117	1109	810	127	52.45	4.39	NA
chr5	46370613	46371206	594	181	69	88.64	4.87	NA
chr5	46379452	46379838	387	258	108	353.92	11.81	NA
chr5	46380037	46380382	346	252	51	71.35	9.35	NA
chr8	101438794	101438951	158	103	14	67.87	9.26	NA
chrY	13737228	13737302	75	37	13	122.41	15.05	NA
chrY	13739102	13739184	83	41	12	92.55	13.89	NA
chrY	13744710	13744775	66	33	13	154.36	15.05	NA
chr8	128238836	128239521	686	576	69	60.42	4.72	NA
chrY	13801064	13801218	155	50	67	690.11	47.46	NA
chr8	137159414	137159568	155	45	12	53.96	6.95	NA
chr8	141167030	141167240	211	44	25	88.21	6.86	NA
chr8	142262491	142262716	226	122	20	54.86	5.6	NA
chr5	49440228	49440507	280	96	114	109.14	4.13	NA
chr5	49440510	49441693	1184	346	411	284.92	5.58	NA
chr5	49448085	49448250	166	126	22	87.93	12.3	NA
chr5	49450600	49450723	124	45	20	97.9	10.5	NA
chr5	49460124	49460191	68	34	13	98.34	8.38	NA
chr5	49460612	49460754	143	64	28	145.1	14.52	NA
chr8	144154313	144154692	380	138	38	94.24	6.28	NA
chr5	49484780	49484974	195	101	43	204.33	20.49	NA
chr5	49501418	49501638	221	81	41	202.47	21.33	NA
chr5	49506550	49506776	227	128	27	94.15	14.35	NA
chr5	49508028	49508129	102	43	14	59.3	8.28	NA
chr8	145288235	145288436	202	107	27	136.37	13.94	NA
chr5	49534838	49535126	289	162	37	113.72	9.98	NA
chr5	49542064	49542128	65	32	12	83.7	7.04	NA
chrX	685873	686076	204	98	17	75.28	11.58	NA
chr9	201082	201347	266	172	23	85.38	8.78	NA
chr5	52530728	52530866	139	41	13	60.73	11.29	NA
chr5	54180909	54181051	143	80	12	53.36	8.43	NA
chr5	54214373	54214446	74	37	12	99.28	11.42	NA
chrY	13838407	13838547	141	87	98	772.53	24.87	NA
chr9	34218194	34218312	119	70	11	58.3	11.58	NA
chrY	13842616	13842855	240	94	204	1410.02	21.18	NA
chr9	42415914	42416121	208	142	85	682.14	48.48	NA
chr5	69806198	69806323	126	76	15	51.37	7.77	NA
chr5	70086709	70087200	492	186	57	55.45	4.54	NA
chr5	70110709	70110889	181	64	18	55.96	6.81	NA
chr9	44875183	44875344	162	104	19	63.9	6.91	NA
chr9	44876136	44876348	213	73	28	95.63	13.4	NA
chr9	44877955	44878098	144	42	18	62.49	10.22	NA
chrY	13851947	13852104	158	80	92	765.07	33.96	NA
chr9	44879476	44879564	89	44	14	68.37	8.15	NA
chr5	93905086	93905247	162	122	54	473.25	50.04	NA
chr5	94397160	94397363	204	119	17	75.28	15.05	NA
chr5	97149499	97149655	157	68	13	58.17	7.71	NA
chr5	97912376	97912472	97	48	11	65.2	12.73	NA
chrY	13858497	13858592	96	48	22	122.99	12.72	NA
chr5	98855264	98855489	226	114	21	61.85	7.87	NA
chr5	98856449	98856644	196	100	18	55.72	5.88	NA
chrY	13861896	13861954	59	29	18	187.17	9.67	NA
chr5	99382175	99382257	83	41	17	154.36	19.68	NA
chr5	99385055	99385241	187	74	20	98.18	18.02	NA
chr5	99721760	99721936	177	77	17	54.23	7.84	NA
chr5	107524978	107525049	72	36	12	122.41	13.89	NA
chr5	115873663	115873815	153	94	13	54.7	7	NA
chr7	61080326	61080702	377	288	83	136.43	10.33	NA
chr9	66799766	66799912	147	42	26	59.67	6.37	NA
chr9	66800662	66800927	266	133	81	316.97	22.2	NA
chr9	66802104	66802504	401	146	91	270.29	14.87	NA
chr9	66803450	66803594	145	76	23	55.43	7.22	NA
chr9	66807169	66807320	152	42	30	114.56	12.4	NA
chr9	66809336	66809500	165	110	18	50.13	5.63	NA
chr9	66810878	66811153	276	132	31	70.75	11.26	NA
chr5	134531485	134531625	141	63	11	50.53	9.17	NA
chr5	143353677	143353812	136	95	14	73.69	13.29	NA
chr5	145876466	145876631	166	49	23	132.77	20.97	NA
chr5	146225964	146226120	157	44	12	50.85	8.76	NA
chr5	150772131	150772276	146	108	12	56.73	9.26	NA
chr9	66835054	66835304	251	47	72	175.34	11.66	NA
chr5	175916809	175916964	156	49	15	53.61	6.18	NA
chr9	66971999	66972291	293	188	77	140.93	8.39	NA
chr5	177388737	177389047	311	86	28	71.66	4.82	NA
chr5	178012502	178012792	291	183	30	122.13	10.37	NA
chr5	179824521	179824628	108	44	18	98.86	13.12	NA
chr5	180085395	180085826	432	105	66	285.19	14.8	NA
chr5	180344313	180344517	205	71	20	87.21	10.06	NA
chr9	67318208	67318423	216	73	69	228.76	16.59	NA
chr5	180703214	180703375	162	112	14	50.75	9.42	NA
chr5	180710797	180710919	123	42	12	56.75	8.78	NA
chr6	371221	371444	224	134	23	66.95	5.21	NA
chr6	371729	372306	578	125	55	130.11	5.28	NA
chr6	602224	602359	136	58	12	52.8	9.9	NA
chr6	910505	910653	149	52	14	71.08	9.26	NA
chr6	4428167	4428349	183	103	25	147.99	24.65	NA
chrY	58890970	58891161	192	51	30	111.75	12.43	NA
chr6	13702397	13702545	149	101	12	55.62	6.92	NA
chr6	19472369	19472512	144	72	11	50.04	6.95	NA
chr9	68732824	68733260	437	188	42	53.72	4.33	NA
chr6	32061088	32061245	158	62	13	55.17	8.34	NA
chrY	58972833	58973024	192	129	33	86.86	9.05	NA
chr6	37116276	37116456	181	76	20	87.16	14.2	NA
chr6	38275403	38275543	141	72	12	54.51	10.66	NA
chr9	69697386	69697506	121	61	19	90.03	10.25	NA
chr6	48729342	48729494	153	108	12	52.8	7.8	NA
chr6	50849292	50849476	185	81	14	57.14	13.29	NA
chr9	69710673	69711414	742	421	347	1616.06	22.6	NA
chr9	69784266	69784481	216	98	19	56.06	5.94	NA
chr6	58780017	58780166	150	50	177	127.14	2.92	NA
chr6	61892244	61892331	88	44	15	117.32	16.16	NA
chr9	69949074	69949254	181	77	30	130.84	17.13	NA
chr9	69954200	69954348	149	41	18	56.11	9.55	NA
chr9	69963535	69963774	240	104	47	155.07	16.83	NA
chr7	61791691	61791827	137	88	37	117.24	9.16	NA
chr7	61794508	61795215	708	101	92	51.08	6.33	NA
chr6	61910776	61911134	359	122	49	50.36	7.24	NA
chr6	61911340	61911943	604	337	112	176.82	6.76	NA
chr9	69987742	69987865	124	86	21	56.19	6.51	NA
chr6	61913313	61913527	215	145	109	563.45	14.99	NA
chr6	61914015	61914434	420	133	98	248.91	12.72	NA
chr8	67180593	67180716	124	38	12	64.47	11.58	NA
chr9	69996894	69997005	112	47	26	109.22	10.61	NA
chr6	83274540	83274729	190	76	17	66.21	7.47	NA
chr6	84115533	84115685	153	120	12	54.56	10.42	NA
chr9	70009746	70009921	176	127	27	95.74	12.93	NA
chr9	70009969	70010130	162	52	57	372.78	29.95	NA
chr6	119558559	119558736	178	49	97	1048.89	65	NA
chr6	130161144	130161314	171	96	14	63.61	6.95	NA
chr6	131827484	131827611	128	84	11	55.11	9.26	NA
chr9	70321558	70321733	176	71	18	92.97	15.05	NA
chr6	141906458	141906608	151	99	12	55.17	10.42	NA
chr6	146629435	146629574	140	90	11	51.24	6.95	NA
chr7	62015148	62015363	216	134	27	63.69	7.4	NA
chr9	78790060	78790208	149	103	47	368.75	38.36	NA
chr9	79186622	79186947	326	215	135	992.48	34.75	NA
chr7	62033196	62033429	234	115	30	66.7	10.64	NA
chr9	91916255	91916398	144	94	11	50.04	6.95	NA
chr6	161686322	161686465	144	97	11	50.04	6.95	NA
chr6	167197387	167197702	316	206	47	245.52	13.79	NA
chr6	167846495	167846638	144	105	11	50.04	10.42	NA
chr6	168569231	168569439	209	133	21	104.37	12.73	NA
chr6	170461400	170461631	232	128	25	127.91	17.36	NA
chr6	170730714	170730857	144	48	11	50.04	9.26	NA
chr7	10001	10106	106	48	17	119.68	17.36	NA
chr7	20223	20625	403	154	108	373.81	12.86	NA
chr7	23950	24526	577	98	127	366.7	7.07	NA
chr7	206462	206633	172	55	18	67.61	10.89	NA
chr7	215736	215993	258	112	28	97.8	12.82	NA
chr7	303106	303244	139	90	14	52.27	6.81	NA
chr7	945150	945369	220	170	28	91.99	7.77	NA
chr7	945605	945705	101	51	14	61.04	8.55	NA
chr7	87333194	87333261	68	34	11	112.2	12.73	NA
chr7	946063	946143	81	40	11	54.7	7.34	NA
chr7	1236153	1236310	158	118	15	54.21	7.91	NA
chr7	1311758	1311924	167	78	16	52.26	7.93	NA
chr7	1311926	1312258	333	189	43	163.22	10.2	NA
chr7	11831357	11831507	151	101	13	55.1	6.97	NA
chrY	10023874	10024139	266	221	49	97.49	9.54	NA
chr7	129695196	129695350	155	65	12	52.21	7.8	NA
chr7	39832255	39832400	146	97	20	86.88	10.7	NA
chr7	45291568	45291709	142	62	40	298.33	32.4	NA
chr7	45850606	45850890	285	107	41	122.72	8.77	NA
chr7	45851846	45852247	402	226	60	180.21	9.06	NA
chr7	51299343	51299515	173	91	17	61.27	6.27	NA
chr7	53222924	53223099	176	110	17	53.71	6.33	NA
chr7	53306983	53307138	156	69	12	53.5	8.07	NA
chr7	55809150	55809273	124	84	14	50.95	7.9	NA
chr7	55809967	55810092	126	41	17	71.94	10.86	NA
chr7	55811953	55812196	244	135	31	106.48	9.64	NA
chr7	56438134	56440885	2752	945	985	920.46	5.33	NA
chr7	56440990	56442526	1537	249	502	399.1	4.86	NA
chr7	57546708	57546882	175	78	23	57.87	6.76	NA
chr7	57548775	57548996	222	110	40	108.43	12.44	NA
chr7	57552311	57552545	235	123	39	71.24	7.94	NA
chr7	57554110	57554752	643	497	134	383.86	13	NA
chr7	57953805	57954060	256	126	30	71.37	8.06	NA
chr7	57963352	57963733	382	261	52	112.2	10.73	NA
chr7	57978363	57978692	330	222	34	59.78	6.14	NA
chr7	57992788	57992975	188	74	27	52.11	5.58	NA
chr7	57994159	57994336	178	48	33	82.61	7.72	NA
chr7	58000028	58000265	238	110	32	67.58	8.53	NA
chr7	58007800	58008091	292	151	36	64.36	8.04	NA
chr7	58054048	58054236	189	49	21	110.38	12.4	NA
chr7	61054335	61054828	494	205	43	75.75	5.75	NA
chr7	61055332	61055616	285	188	31	69.45	5.21	NA
chr7	61055635	61055929	295	145	77	368.65	25.32	NA
chr7	61079330	61079905	576	499	83	59.92	4.76	NA
chr9	66795107	66795224	118	81	25	81.26	7.08	NA
chr7	61080808	61080990	183	72	45	93.56	7.99	NA
chrX	61758315	61758484	170	80	17	52.88	10.04	NA
chr7	61083366	61083765	400	173	119	297.15	10.85	NA
chr7	61083776	61083969	194	71	39	60.92	8.02	NA
chr7	61088231	61088563	333	194	46	56.24	5.64	NA
chrX	61788863	61789028	166	46	18	56.75	10.12	NA
chr7	61247211	61247435	225	123	24	70.75	10.22	NA
chr7	61255174	61255399	226	51	37	153.31	10.58	NA
chr7	61258039	61258128	90	45	24	160.68	14.17	NA
chrX	61799926	61800008	83	41	27	235.18	18.01	NA
chr7	61269549	61269725	177	132	16	53.27	7	NA
chr7	61286468	61286629	162	67	15	58.13	9.59	NA
chr7	61294628	61294722	95	47	14	82.98	11.83	NA
chr7	61364732	61364870	139	65	17	68.43	9.91	NA
chr7	61365881	61366113	233	109	23	58.03	11.43	NA
chr7	61367006	61367089	84	42	11	52.6	7.03	NA
chr7	61370387	61370487	101	52	18	83.49	9.95	NA
chr7	61381906	61382093	188	53	33	150.15	11.5	NA
chr7	61382148	61382283	136	93	17	62.82	8.22	NA
chr7	61384750	61384859	110	65	17	76.54	10.19	NA
chr7	61387224	61387387	164	113	15	52.87	10.4	NA
chr7	61396283	61396474	192	110	18	53.43	6.24	NA
chrX	61837514	61837667	154	54	20	58.41	7.14	NA
chr7	61510661	61511012	352	279	34	153.85	13.89	NA
chr7	61608185	61608299	115	65	16	63.59	9.08	NA
chr7	61608714	61609004	291	114	36	113.22	8.04	NA
chr7	61627842	61628105	264	160	28	60.23	8.19	NA
chr7	61638891	61639171	281	169	27	55.11	7.58	NA
chrX	61860015	61860302	288	46	30	54.05	7.94	NA
chr8	43820865	43822707	1843	1588	1166	261.57	4.05	NA
chr7	61646784	61646976	193	133	31	115.29	15.26	NA
chr7	61650440	61650651	212	134	30	79.32	11.8	NA
chr7	61653230	61653575	346	68	41	93.16	9.5	NA
chr7	61653846	61654154	309	119	36	87.38	8.43	NA
chr7	61656259	61656367	109	47	16	53.72	7.24	NA
chr7	61658979	61659287	309	49	44	141.28	13.45	NA
[truncated: 445 more rows]
