# Supplementary material for: P16-specific DNA methylation by engineered zinc finger methyltransferase inactivates gene transcription and promotes cancer metastasis
Source: Genome Biol. 2015 Nov 23;16:252. doi: 10.1186/s13059-015-0819-6 (PMC4656189; doi:10.1186/s13059-015-0819-6)
Supplement: Additional file 5: — File S4 (P16-Dnmt induced methylation sites). (XLSX 4152 kb) [file 13059_2015_819_MOESM5_ESM.xlsx]

## Sheet: all delta beta >0.13 CpGs
Index	TargetID	ProbeID_A	ProbeID_B	VECTOR.AVG_Beta	VECTOR.DiffScore	VECTOR.Delta Beta	VECTOR.Intensity	P16-Dnmt.AVG_Beta	P16-Dnmt.DiffScore	P16-Dnmt.Delta Beta	P16-Dnmt.Intensity	ALLELEA_PROBESEQ	ADDRESSB_ID	ALLELEB_PROBESEQ	INFINIUM_DESIGN_TYPE	NEXT_BASE	COLOR_CHANNEL	FORWARD_SEQUENCE	GENOME_BUILD	CHR	MAPINFO	SOURCESEQ	CHROMOSOME_36	COORDINATE_36	STRAND	UCSC_REFGENE_NAME	UCSC_REFGENE_ACCESSION	Gene_ID	UCSC_REFGENE_GROUP	UCSC_CPG_ISLANDS_NAME	RELATION_TO_UCSC_CPG_ISLAND	HMM_ISLAND
370382	cg20677962	35741324	35741324	0.0393077	0	1	10527.1	0.531132	374.344	0.491824	10125.5	ACTAACRATAACTATTAAATATCTACCTTCCCRATATCCCACTAAAAAAC			II			TCCTGCCCCACCTCGACATCCACAGCGAGGCAATGAAGAAGCCCCTGCCAAGGAGGAGCC[CG]CTTCTCAGTGGGACACCGGGAAGGTAGACACCCAACAGTCACCGCTAGTGGGAGGCGATT	37	1	762279	CTAGCGGTGACTGTTGGGTGTCTACCTTCCCGGTGTCCCACTGAGAAGCG	1	752142	F	NCRNA00115;LOC643837	NR_024321;NR_015368	79854;643837	Body;TSS1500	chr1:762416-763445	N_Shore
108653	cg05475702	61753406	61753406	0.321977	0	1	11132.3	0.502157	36.1238	0.18018	9757.93	CCCAAATTTCCAAATTTCTAAAACCCCTCTTCCAACCTAACAAACATAAC			II			CCAGCTACAGGCCCAGGTTTCCAAGTTTCTGGAGCCCCTCTTCCAGCCTGGCAAGCATGG[CG]TGTTGTAGGGGAAGGACATGAAGCCTACAGGCAGCAGAACCTGTCTGGGTATGTTCTCTA	37	1	812248	CGCCATGCTTGCCAGGCTGGAAGAGGGGCTCCAGAAACTTGGAAACCTGG	1	802111	R	FAM41C	NR_027055	284593	TSS200
157856	cg08132177	31691486	53809468	0.0633328	0	1	15115.5	0.339046	122.125	0.275713	15727.8	AAAACCCAAAACAACAACAAAAACACCAAAACCCAAACAAACAAAACTCA	53809468	AAAACCCGAAACAACGACAAAAACACCAAAACCCAAACAAACGAAACTCG	I	A	Red	GGCCCCAGCAGGGGGACCCGGAGCAGCGACAGAGGCACCAAGGCCCAGGCAGGCGGGGCT[CG]GTGGGCCGGAGGAGGGGCGGTGGAGTCCACACCGCCAGGTCCCTGCCTCGCTCAGGATGA	37	1	856685	GGGACCCGGAGCAGCGACAGAGGCACCAAGGCCCAGGCAGGCGGGGCTCG	1	846548	R					chr1:854765-854973	S_Shore	1:846386-846879
40640	cg01980454	28802474	43747435	0.0525536	0	1	20011.2	0.292483	103.459	0.239929	21399	AATCCTAAATTCCAACCACTCACAATAACTCAATACTCAAAATAATACCA	43747435	AATCCTAAATTCCAACCGCTCGCAATAACTCGATACTCGAAATAATACCG	I	A	Red	AGTCCCGCGCGGAGTCCTGGATTCCAGCCGCTCGCAGTGACTCGGTACTCGGGATAGTGC[CG]GGGGCCGCAGCCCTGTCCCGCTGCCGCCGCCGGATGCCCCGAGTCGGCCGTCACGCACCC	37	1	859173	AGTCCTGGATTCCAGCCGCTCGCAGTGACTCGGTACTCGGGATAGTGCCG	1	849036	R					chr1:858970-861632	Island	1:848737-851466
176227	cg09166659	22621420	22675371	0.270478	0	1	4471.86	0.446035	36.2708	0.175558	3602.95	CTACAACATTCACAAAAATAAAACAAAAAACAAACTAAAAAATCAAACCA	22675371	CTACGACGTTCGCGAAAATAAAACGAAAAACGAACTAAAAAATCGAACCG	I	A	Red	CCCAGCAGATCCCTGCGGCGTTCGCGAGGGTGGGACGGGAAGCGGGCTGGGAAGTCGGGC[CG]AGGTGGGTGTGGGGTTCGGGGTGTATTTCGTCCACGAGCCGGGGAGGGGGTACTGGCCCT	37	1	861177	CGGCCCGACTTCCCAGCCCGCTTCCCGTCCCACCCTCGCGAACGCCGCAG	1	851040	R	SAMD11;SAMD11	NM_152486;NM_152486	148398;148398	5'UTR;1stExon	chr1:858970-861632	Island	1:848737-851466
49695	cg02439789	39671306	39671306	0.51803	0	1	15048.9	0.716403	46.599	0.198372	13482.5	CTATCCCCCAAAAACTACATAAAATAATAATTATATTAATCCCAACCAAC			II			GGAGGAGCGGCCTGTCCCCCAGGGGCTGCATGGGATGGTAATTGTGTTAATCCCAGCCAG[CG]GGGCAGACAGGAGGCAGAGGCGGTGGCTCCGCTGTGGCTGCCGCTGGGGTGGGCTTGGAG	37	1	871441	TGTCCCCCAGGGGCTGCATGGGATGGTAATTGTGTTAATCCCAGCCAGCG	1	861304	R	SAMD11	NM_152486	148398	Body	chr1:869332-871872	Island	1:859231-861716
176493	cg09180262	69661490	69661490	0.0538771	0	1	5753.18	0.396248	374.344	0.342371	6842.11	CRAAAATAACACCRATCTAAACTACAATATTAAAAACRCCACTAAAATAC			II			GCAGAGCGTTTCGGGGGTGACACCGATCTGGGCTGCAGTGTTGAGGGCGCCACTGGGGTG[CG]TGAGGGAGGCTGAGGCCCATCAGGGGGTTCCCTGGAGGAGAAGCCAGAGAAGGGGAGAGC	37	1	876870	CGCACCCCAGTGGCGCCCTCAACACTGCAGCCCAGATCGGTGTCACCCCC	1	866733	R	SAMD11	NM_152486	148398	Body	chr1:875730-878363	Island	1:865469-868226
355417	cg19724344	66674420	66674420	0.0918797	0	1	4665.82	0.56976	374.344	0.47788	6460.97	CTAAAAATACCCTCRACTCTATACCAAACCCCAAATAAAAAAACRAATAC			II			GGCCCCCCTTCCTGGGGGTGCCCTCGGCTCTGTGCCAGACCCCAGGTGAGGAGGCGGGTG[CG]CATCCCCTGGGAGCCCGCGTGGAGGCTCGCGGACCCGGCCCTGCCCCTGTCGGAGCCGAG	37	1	877647	CGCACCCGCCTCCTCACCTGGGGTCTGGCACAGAGCCGAGGGCACCCCCA	1	867510	R	SAMD11	NM_152486	148398	Body	chr1:875730-878363	Island	1:865469-868226
233255	cg12536471	47792405	47792405	0.107036	0	1	10804.9	0.369304	98.8429	0.262268	12649.7	CTTAAAAAACACCTCCTTACTACATAACCTTAACAAACTAAAAAAAAACC			II			CGCAGGAAGTTGCCGCTGGGTATGGCCGCCTGGTCCACAGCAATCCCTCTGTGCACGCGC[CG]GCCTCCTCCCAGCTTGCCAAGGCCATGCAGCAAGGAGGTGTCTCCCAAGCACACACTAGG	37	1	902653	TTGGGAGACACCTCCTTGCTGCATGGCCTTGGCAAGCTGGGAGGAGGCCG	1	892516	F	PLEKHN1;PLEKHN1	NM_032129;NM_001160184	84069;84069	Body;Body	chr1:894313-902654	Island
179711	cg09363892	16660367	16660367	0.161225	0	1	7216.73	0.522947	156.536	0.361721	6855.64	ACCCCCTTTATCCCTTCAAAACTATATCTAAACTAAACRTAATAACTCAC			II			CGAACACCCGGTGTCAAGAGATCTTGCTGCCTCCGCCTCCCAGAGTGCTGGGATGACAGG[CG]TGAGTCACCACGCCCAGCCTAGACACAGTTCTGAAGGGACAAAGGGGGCCTCCGCTCCCT	37	1	954619	CCCCCTTTGTCCCTTCAGAACTGTGTCTAGGCTGGGCGTGGTGACTCACG	1	944482	F	AGRN	NM_198576	375790	TSS1500	chr1:954768-956343	N_Shore
441127	cg25177113	58808397	43795464	0.077317	0	1	11502.7	0.274915	70.844	0.197598	11853.4	CAAAAACAAAACTAAACAAAACAAAACACAACTCCAAAAACAACAAAACA	43795464	CGAAAACGAAACTAAACAAAACGAAACGCAACTCCGAAAACGACGAAACG	I	C	Grn	GGGGAGGAGAGAGGGGGAGGGGCGCCGCCCTGGCCCCGCCCCCCCCCGCCCGCCCGCCCG[CG]CTCCGCCGCCTCCGGAGCTGCGTCCCGTCCTGTCCAGTCCCGTCCCCGGCGCGGCCCGCG	37	1	955463	CGGGGACGGGACTGGACAGGACGGGACGCAGCTCCGGAGGCGGCGGAGCG	1	945326	F	AGRN	NM_198576	375790	TSS200	chr1:954768-956343	Island	1:944657-946379
136897	cg07008945	40601472	53617455	0.00282628	0	1	20267.2	0.259383	139.908	0.256557	22248	ATCCAAATAAACACACCTTACAAAAATACATATACTACACCAAATCCACA	53617455	ATCCGAATAAACGCACCTTACAAAAATACGTATACTACACCGAATCCACG	I	T	Red	GGAGCGGCGCGAGGAGGAGGCGAACGTGGTGCTCACCGGGACGGTGGAGGAGATCCTCAA[CG]TGGACCCGGTGCAGCACACGTACTCCTGCAAGGTGCGCCCACCCGGACCCCGGCCTCCCC	37	1	955720	CGTGGACCCGGTGCAGCACACGTACTCCTGCAAGGTGCGCCCACCCGGAC	1	945583	F	AGRN	NM_198576	375790	1stExon	chr1:954768-956343	Island	1:944657-946379
357038	cg19813362	72786313	42808309	0.00744638	0	1	7197.67	0.182565	85.5817	0.175119	7671.76	AAAAAAAAACCTTTACCCAAACAAAAAACAAAAACTAAACCTAAAATCCA	42808309	AAAAAAAAACCTTTACCCGAACGAAAAACGAAAACTAAACCTAAAATCCG	I	C	Grn	GAGGGGCCTGGGGAGGGGGGGCCTTTGCCCGGGCGGGGAGCGGGGGCTGGGCCTGGGATC[CG]CTTGTTCCCCTCCCCAGAGGCCTTTCCCGGGGCGAGAGGGGTTGGTCAGGAGAGAAAAAG	37	1	956108	CGGATCCCAGGCCCAGCCCCCGCTCCCCGCCCGGGCAAAGGCCCCCCCTC	1	945971	R	AGRN	NM_198576	375790	Body	chr1:954768-956343	Island	1:944657-946379
39123	cg01909982	62669487	21636339	0.0248198	0	1	8379.35	0.669266	374.344	0.644447	12663.1	CCCACTAAAAACCAACAAACAAAAACACACAAATCAAAACAAAAATTACA	21636339	CCCACTAAAAACCAACAAACGAAAACACGCGAATCGAAACGAAAATTACG	I	A	Red	CCCCCCCAGCCCCCGCCCCTACAGTCCCAACCCCCTGGGGCTCCGATCCCCCCCCCCCCC[CG]CAATCCCCGCTCCGACTCGCGTGCTCTCGCCTGCTGGTCCCCAGTGGGTGCCCCGAGTCC	37	1	6320450	CCCACTGGGGACCAGCAGGCGAGAGCACGCGAGTCGGAGCGGGGATTGCG	1	6243037	F	GPR153	NM_207370	387509	5'UTR	chr1:6320137-6320942	Island	1:6242736-6244272
241992	cg13100600	73737330	73737330	0.0792596	0	1	12861.4	0.37851	132.303	0.29925	15132.9	TATAACATTTACCATCRTAAAATCTTACTTACTATTCCCATAACTCTACC			II			GATGTGGAGGGTGTGGCATTTGCCATCGTGAGGTCTTGCTTGCTGTTCCCATGGCTCTGC[CG]AAGGGCCGAGGAGTGGCCCTCCCTGACCCCAGCCTGGTGGGGGCAGAAATCCCATGGCAG	37	1	958351	CGGCAGAGCCATGGGAACAGCAAGCAAGACCTCACGATGGCAAATGCCAC	1	948214	R	AGRN	NM_198576	375790	Body	chr1:954768-956343	S_Shelf
24231	cg01150641	24752444	24752444	0.0379956	0	1	6000.44	0.297885	122.671	0.25989	8913.35	RTCTACAAAAAAAACCCRTACCCCAACRTAATAACRCCTATATATAAATC			II			GGGCGTCCTGCGTCTGCAAGAAGAGCCCGTGCCCCAGCGTGGTGGCGCCTGTGTGTGGGT[CG]GACGCCTCCACCTACAGCAACGAATGCGAGCTGCAGCGGGCGCAGTGCAGCCAGCAGCGC	37	1	976168	TCTGCAAGAAGAGCCCGTGCCCCAGCGTGGTGGCGCCTGTGTGTGGGTCG	1	966031	R	AGRN	NM_198576	375790	Body	chr1:975496-980305	Island	1:965360-967417
457503	cg26222311	61750445	38637435	0.0334077	0	1	9386.36	0.458169	374.344	0.424761	10763.3	ACCTACAACAACAAATACAAACTACAACAAACACAATACAACCAACAACA	38637435	ACCTACAACAACGAATACGAACTACAACGAACGCAATACAACCAACAACG	I	C	Grn	TCGGACGCCTCCACCTACAGCAACGAATGCGAGCTGCAGCGGGCGCAGTGCAGCCAGCAG[CG]CCGCATCCGCCTGCTCAGCCGCGGGCCGTGCGGTGAGCGGGGCGGGGCCGGTGCCTGGGG	37	1	976227	ACCTACAGCAACGAATGCGAGCTGCAGCGGGCGCAGTGCAGCCAGCAGCG	1	966090	R	AGRN	NM_198576	375790	Body	chr1:975496-980305	Island	1:965360-967417
160115	cg08250879	51610492	51610492	0.203275	0	1	9067.22	0.496138	98.7179	0.292863	9601.23	ATTTACTTTCTAAACTTTTCATCACCTAATCCTCTAAAAATATACTAACC			II			TGCGTCTGAGTGTTTGCTTTCTGGGCTTTTCATCACCTGGTCCTCTGGGGATATGCTGAC[CG]ACCCTGTGTGCCTGGCAGGTGTCAGGCACTGGGGGTCGGGGAGGAGAGAGTCCAGGAGCG	37	1	993580	CGGTCAGCATATCCCCAGAGGACCAGGTGATGAAAAGCCCAGAAAGCAAA	1	983443	R					chr1:994436-995303	N_Shore
227799	cg12184864	70764374	70764374	0.0931599	0	1	3169.11	0.401967	134.282	0.308807	4926.66	CRCAAAACCCAAAAAACTCAAAAAAAACCTAAAAAATAACRAAACCTTCC			II			GCTGCGGAGCGCGCAGGACCCAGAGGACTCAAAGGGGACCTGGAGGGTGACGAGGCCTTC[CG]TGGCCGGGGGTGAGGAGGAGGGAAGCCGCGCGGGCGGAGAGGCGCTGGTGGGTCCCAGGT	37	1	994498	CGGAAGGCCTCGTCACCCTCCAGGTCCCCTTTGAGTCCTCTGGGTCCTGC	1	984361	R					chr1:994436-995303	Island	1:984305-985166
11531	cg00543406	71723428	71723428	0.0487152	0	1	14588.4	0.550164	374.344	0.501449	16417.5	CCAAACCTATAAATAAATACAAAATCCTCACCAACTATATCTCCATTTAC			II			AGCCGACCCACCCTAGAGACACTGTGATGGGGGCGGGAGCTTGAACCCATTCCACCCTCA[CG]TAAATGGAGATACAGCTGGTGAGGACCCTGTACCCACCCACAGGCCTGGCACTACGTGGG	37	1	6550346	CAGGCCTGTGGGTGGGTACAGGGTCCTCACCAGCTGTATCTCCATTTACG	1	6472933	F	PLEKHG5;PLEKHG5;PLEKHG5;PLEKHG5	NM_020631;NM_198681;NM_001042664;NM_001042663	57449;57449;57449;57449	5'UTR;Body;5'UTR;Body	chr1:6550083-6551115	Island	1:6472688-6473661
246936	cg13401911	48695368	17638341	0.112641	0	1	3297.22	0.780821	374.344	0.668179	5287.99	AATACAAACAACAACACCAATTCAAAAAAACAAACTAAAAACTACAAACA	17638341	AATACGAACGACGACGCCGATTCGAAAAAACAAACTAAAAACTACGAACG	I	A	Red	GGTCCTGCGGCGAGTGCGGGCGGCGGCGCCGGTTCGGGGAGGCAGACTGGGAGCTGCGAG[CG]GCGGGGCTGCGAGGGGCGGAGGGGGAGGGGAGGGAGAGAGGAGGGAGGGCACCGGGGAGG	37	1	20812335	AGTGCGGGCGGCGGCGCCGGTTCGGGGAGGCAGACTGGGAGCTGCGAGCG	1	20684922	R	CAMK2N1;CAMK2N1	NM_018584;NM_018584	55450;55450	1stExon;5'UTR	chr1:20810462-20813511	Island	1:20682831-20686098
203282	cg10720997	13728473	35674332	0.178192	0	1	11275.9	0.362287	46.248	0.184095	8281.66	ATATCCAAAACAAATCAAAAAACTCAAAAAATATCACTACAAACCTCACA	35674332	GTATCCGAAACAAATCAAAAAACTCGAAAAATATCACTACAAACCTCGCG	I	A	Red	GGCTGCAGCCTCAGCCTCCCCTCCAGATGCCGGCAGCACCAGCCTCTGCCTGCATGGGGC[CG]CGAGGTTTGCAGTGACATCCCCCGAGCTTCCTGACCTGCCCCGGACACGGAGCACGGCTC	37	1	997858	GTGTCCGGGGCAGGTCAGGAAGCTCGGGGGATGTCACTGCAAACCTCGCG	1	987721	F					chr1:999678-999911	N_Shore
214644	cg11405655	58745473	58745473	0.0988986	0	1	21941.2	0.311717	73.05	0.212819	19466	CRAATACCCCTTCTACAACAACAACTTCTCAACCTCCTTACCAAACAAAC			II			AGGCCGTGGCCTCCAGCCTCACCTGTGCTCGCCTGTGCCTGGCCCAGGTGGTACCACGGG[CG]CCTGTCTGGCAAGGAGGCTGAGAAGCTGCTGCTGCAGAAGGGGCATCCGGGCAGCTTCCT	37	1	999599	GGATGCCCCTTCTGCAGCAGCAGCTTCTCAGCCTCCTTGCCAGACAGGCG	1	989462	F					chr1:999678-999911	N_Shore	1:989344-989774
278030	cg14964771	11738304	11738304	0.465869	0	1	15214.1	0.663392	43.4457	0.197524	11848.1	ACTAAAACTATAAAAACTCCRTACRAAATAACTAAAACTATAAAAACTCC			II			CGTGCGGGGAGGCTGAGGCTATGGGGACTCCGTGCGGGGTGGCTGAGGCTATGGGGACTC[CG]TGGGGGGAGGCTGAGGCTATGGGGACTCCGTGCGGGGAGGCTGAGGCTATGGGGACTCCG	37	1	1014356	CGGAGTCCCCATAGCCTCAGCCACCCCGCACGGAGTCCCCATAGCCTCAG	1	1004219	R					chr1:1011509-1013402	S_Shore	1:1004099-1005436
168441	cg08718097	31723488	31723488	0.0258101	0	1	2365.53	0.653589	374.344	0.627779	2948.09	AAACAACTTCTTTTCATTTCAAAATCCACTAATACTTAATTAAAATTAAC			II			TTTCTGGCTTAAAACAACTTCTTTTCATTTCAAAGTCCACTGATACTTAGTTGAAGTTAA[CG]AAAGAGGGAGGAAGACCAAGAGGGGAAGGAGGTAATAGAGAGTAGGAAGAAGAAGAAAAT	37	1	23668792	AACAACTTCTTTTCATTTCAAAGTCCACTGATACTTAGTTGAAGTTAACG	1	23541379	R	HNRNPR;HNRNPR;HNRNPR;HNRNPR	NM_005826;NM_001102397;NM_001102399;NM_001102398	10236;10236;10236;10236	5'UTR;5'UTR;5'UTR;5'UTR	chr1:23670245-23671363	N_Shore
265501	cg14288281	15800366	10601319	0.159644	0	1	14467	0.61752	374.344	0.457877	16843.7	AAAACCAAAAACAACTCCCAAAACTATACACAAAAAACCCAAAAAAAACA	10601319	AAAACCAAAAACGACTCCCGAAACTATACGCGAAAAACCCGAAAAAAACG	I	A	Red	CCCGGTGGCCGAGGAGCCAGGAGCGGCTCCCGGGGCTGTGCGCGGAGAACCCGGAAGAAG[CG]GAGGAGCCCCGGGCGGCGCTGAGCTGTGTCCCTGCCTGAGGGGGGCCCCAGCCCTGAGCC	37	1	1093457	GGAGCCAGGAGCGGCTCCCGGGGCTGTGCGCGGAGAACCCGGAAGAAGCG	1	1083320	R					chr1:1093211-1093476	Island	1:1082623-1083899
440678	cg25144135	69806354	69806354	0.240598	0	1	7447.83	0.582399	129.546	0.341801	9193.16	AACCTTCRACACAAATAACACAAAAATTACCAACAAAAATAACRTCAAAC			II			AGTTCAGGCAGGGCCTTCGGCACAGATGGCACAGGAGTTGCCAGCAGAGATGGCGTCAGG[CG]AGGGGGCGGGGAGGGTGAGCATGGAGACCAAGAGGAGGTGGCCCCGTGTCCATCTGGGGG	37	1	1144012	CGCCTGACGCCATCTCTGCTGGCAACTCCTGTGCCATCTGTGCCGAAGGC	1	1133875	R					chr1:1145568-1145878	N_Shore	1:1133488-1134311
275803	cg14830045	32731349	48724362	0.043067	0	1	6006.14	0.355856	156.536	0.312789	6018.04	CTATTCCTAAATCAAAAAATCTAAATAAAACAATTAAAAATAAAACACCA	48724362	CTATTCCTAAATCGAAAAATCTAAATAAAACGATTAAAAATAAAACACCG	I	T	Red	CCGGAGAGAGAGTGAGGGATGGGCAGAGCCAGGCCCAAGTCCCCGCCGGGGCGACGGTCA[CG]GTGCCTCACCCTCAACCGCCTCACCCAGACCTTCCGACCCAGGAACAGCTGAACTCAGCC	37	1	1173264	CGGTGCCTCACCCTCAACCGCCTCACCCAGACCTTCCGACCCAGGAACAG	1	1163127	F					chr1:1173915-1174263	N_Shore	1:1162872-1163660
39687	cg01937247	20705323	20705323	0.0670009	0	1	16172.3	0.303384	95.8117	0.236383	18018.1	CCCAAAACTCCTTAATCRTCTATAAATTCCTACTACAAAACRAAACRAAC			II			TGCGGCCCAGCAGCGTGGCGTGGTGCAGGGGCGCCCGGCCCCGGCTGTCTCTTTGGTTCA[CG]TCCGCTCCGTTTTGCAGCAGGAACTCACAGACGATCAAGGAGCCCTGGGGAGCCGGGGCA	37	1	1229534	CGTCCGCTCCGTTTTGCAGCAGGAACTCACAGACGATCAAGGAGCCCTGG	1	1219397	F	ACAP3	NM_030649	116983	Body	chr1:1228780-1230163	Island	1:1218644-1219998
143500	cg07346648	30628426	69798475	0.144896	0	1	25025.8	0.32403	48.3482	0.179134	25705.7	AAACACAACAAATAACTACCCCAACTAAAACCTCACATAAAATAAACCCA	69798475	AAACACGACAAATAACTACCCCGACTAAAACCTCACATAAAATAAACCCG	I	A	Red	GTGTGGCAAGTGAGGATGGCAAGGGTTTTGCTAAACAAATCCTCTGCCCGCTCCCCGCCC[CG]GGCTCACTCCATGTGAGGCCCCAGTCGGGGCAGCCACCTGCCGTGCCTGTTGGAAGTTGC	37	1	1266657	AGGCACGGCAGGTGGCTGCCCCGACTGGGGCCTCACATGGAGTGAGCCCG	1	1256520	F	TAS1R3	NM_152228	83756	TSS200	chr1:1267085-1267286	N_Shore
325158	cg17838754	51670508	51670508	0.141799	0	1	4086.03	0.405432	91.294	0.263632	4640.01	TAAAATTCCCTATAAAACCTAACTAACCTATATACTACCCCCACAAACCC			II			TGCCCCCACCTTGGGATTCCCTGTGAGGCCTGGCTAACCTGTGTGCTGCCCCCACAGACC[CG]CCCCGGGGAGGAATCCACTCAGAGGCAGCGCCCTGGGAGCCAGCATGGCCACACAGGATG	37	1	1281005	GGGATTCCCTGTGAGGCCTGGCTAACCTGTGTGCTGCCCCCACAGACCCG	1	1270868	R	DVL1	NM_004421	1855	Body	chr1:1283933-1285345	N_Shelf
435624	cg24837149	63637406	63637406	0.0596866	0	1	3918.13	0.337925	125.327	0.278239	4398.23	CTAAATACACCTCCCTTTTAATCTAAATAACCCTCAAACCTTTAACRACC			II			ACATGCTGAAGCGGAAGCATTGCAACACGCCCATGTTTGTCCCCAGCCACGGCGTCCTGA[CG]GCCGCCAAAGGCTTGAGGGCTATTCAGACCAAAAGGGAGGTGCACCCAGGGGAAAAAAAA	37	1	1333778	CGGCCGCCAAAGGCTTGAGGGCTATTCAGACCAAAAGGGAGGTGCACCCA	1	1323641	F	CCNL2;CCNL2;CCNL2;LOC148413;CCNL2	NM_030937;NM_001144868;NM_001144867;NR_015434;NM_001039577	81669;81669;81669;148413;81669	Body;Body;Body;TSS1500;Body	chr1:1334071-1335602	N_Shore	1:1323519-1325433
20364	cg00968800	46753366	49770300	0.0268927	0	1	8015.84	0.337767	374.344	0.310875	8465.46	TTACCAAAACTAATACAAAACCACAAATAAAAATAATAAAAAAACCTACA	49770300	TTACCAAAACTAATACAAAACCACGAATAAAAATAATAAAAAAACCTACG	I	T	Red	TTACCGGAACCTTTGCCAGGACTAGTACAGGACCACGGGTGAGGATGGTGGGGAAGCCTG[CG]TGGGGCAGGGAACGGTGAGGCAGGAAGAGGGAAGGGCAGCAGAGGCCTGAGTGGTTGCAG	37	1	1335706	CGCAGGCTTCCCCACCATCCTCACCCGTGGTCCTGTACTAGTCCTGGCAA	1	1325569	R	CCNL2;CCNL2;CCNL2;CCNL2;LOC148413	NM_030937;NM_001039577;NM_001144868;NM_001144867;NR_015434	81669;81669;81669;81669;148413	TSS1500;TSS1500;TSS1500;TSS1500;Body	chr1:1334071-1335602	S_Shore
314123	cg17142722	58724397	51735509	0.541332	0	1	6236.27	0.729656	43.5741	0.188324	6966.99	AACAAAACTACAAACAAAAAAAACCAAAATCATAAACCAAAAACACTACA	51735509	AACGAAACTACGAACGAAAAAAACCGAAATCGTAAACCGAAAACGCTACG	I	C	Grn	ATCGCGTGGCCCGGCCCGGAAAACTGAGGGTCGCCCCCGCTGCCCCTTCCTGGCTGGGCG[CG]CAGCGCTCCCGGCTTACGACCCCGGCCTCCCCCGCCCGCAGCCCCGCCCCCGCCACGGAG	37	1	1363280	GGCGGGGCTGCGGGCGGGGGAGGCCGGGGTCGTAAGCCGGGAGCGCTGCG	1	1353143	F					chr1:1362954-1363299	Island	1:1352778-1353168
97733	cg04897188	56758414	17795379	0.161319	0	1	4095.77	0.481883	124.655	0.320564	4298.55	TCCATAACAAAAACAAAACTACAAACAAAAAAAACCAAAATCATAAACCA	17795379	TCCGTAACGAAAACGAAACTACGAACGAAAAAAACCGAAATCGTAAACCG	I	A	Red	CGGCCCGGAAAACTGAGGGTCGCCCCCGCTGCCCCTTCCTGGCTGGGCGCGCAGCGCTCC[CG]GCTTACGACCCCGGCCTCCCCCGCCCGCAGCCCCGCCCCCGCCACGGAGGGCAGGGGAGG	37	1	1363291	TCCGTGGCGGGGGCGGGGCTGCGGGCGGGGGAGGCCGGGGTCGTAAGCCG	1	1353154	F					chr1:1362954-1363299	Island	1:1352778-1353168
160887	cg08289140	65724498	15759370	0.0185572	0	1	10959.3	0.248185	112.923	0.229628	12009.8	AAACCAAACACCACTACAAAAAAACACTACAATTACACAAAACACTAACA	15759370	AAACCAAACGCCACTACAAAAAAACGCTACGATTACGCAAAACGCTAACG	I	C	Grn	GCGCGGCGGCCGGGGCCAGGCGCCACTGCAGGAGGACGCTGCGGTTGCGCAGGACGCTGG[CG]CGCAGGGAGCGGCCGGCCGGGGCGTGCAGCACGCAGCCCGGAGCCTGGCAGCGGAAGCCG	37	1	1535155	GGGCCAGGCGCCACTGCAGGAGGACGCTGCGGTTGCGCAGGACGCTGGCG	1	1525018	R					chr1:1534331-1536136	Island	1:1523892-1525999
25798	cg01229567	17736383	17736383	0.120333	0	1	3930.11	0.315608	59.6217	0.195274	4628.33	CAAATAAACTCACAAAAATTATTTTATAACAAAAACCACTAACTATAAAC			II			AGGACGTCGGCCTGGTAAGGCTCTCTCCAACAACAAGCTAACGCCCACTCCTGCAGCAAG[CG]CCCACAGCCAGTGGTTTTTGTTACAAAACAACTTTTGTGAGCTCATCTGTATTTTCCCCT	37	1	1549818	CGCCCACAGCCAGTGGTTTTTGTTACAAAACAACTTTTGTGAGCTCATCT	1	1539681	F	MIB2;MIB2;MIB2;MIB2;MIB2;MIB2	NM_001170689;NM_001170687;NM_001170688;NM_080875;NR_033183;NM_001170686	142678;142678;142678;142678;142678;142678	TSS1500;TSS1500;TSS1500;TSS1500;TSS1500;TSS1500	chr1:1550453-1552015	N_Shore	1:1539468-1539682
46892	cg02297801	10647343	10647343	0.292104	0	1	9815.67	0.625338	120.013	0.333234	9478.56	AACCCRATAACCTAAAACACCTCTAAAAAAACCAAAAAACCRTATTTTAC			II			AGTGGAGGGAGGACCCGGTGGCCTGGGGCACCTCTAGGGGGACCAGGGAGCCGTGTTTTG[CG]CACCCCACAGGCTGGAGGACTCGGGGAGTTGGGGGAGGAGGCCAAAGCCACAGGAGCGGA	37	1	1710663	ACCCGGTGGCCTGGGGCACCTCTAGGGGGACCAGGGAGCCGTGTTTTGCG	1	1700523	R	NADK	NM_023018	65220	TSS1500	chr1:1709394-1710582	S_Shore
341924	cg18854735	30635388	30635388	0.101864	0	1	21517.1	0.385987	114.258	0.284122	23725.8	ACCCTAACCTACTAACRAAACCTATTACCTCCTCTACAAAAAACRATCTC			II			CGGGAAGGCCGCGGGCGGGGGCGGTCCCTCCGGGGACGGGGCGGGTGGGGGCACCGCGGG[CG]AGATCGCTTCCTGCAGAGGAGGCAACAGGCCCCGCTAGCAGGTCAGGGTCCCGGGCAGGC	37	1	1822972	CCCTGACCTGCTAGCGGGGCCTGTTGCCTCCTCTGCAGGAAGCGATCTCG	1	1812832	F	GNB1	NM_002074	2782	TSS1500	chr1:1821405-1823272	Island	1:1811266-1813301
257641	cg13918235	17742386	17742386	0.0415067	0	1	8073.02	0.296258	117.643	0.254751	10519.9	TAAACAACATAACCCAACTACTATCACATTCRAACRAAACTAAAAAAAAC			II			CCTGGTACGTTTGGACAACATGACCCAGCTGCTGTCACATTCGAACGAGGCTGAAGAGGA[CG]CGGACGGAGGAGCCCCGGAACCTGGCTGCCACTGCGCCCCGAGGTGGAGCAGGGAGTCGG	37	1	1840201	GGACAACATGACCCAGCTGCTGTCACATTCGAACGAGGCTGAAGAGGACG	1	1830061	R					chr1:1839958-1840601	Island	1:1829918-1830687
447554	cg25590392	19746471	57685472	0.00923792	0	1	6411.83	0.246031	122.788	0.236793	6884.61	AAACAAACCCTCTAAACACATTAAACATAACCCAATAAAAAAAAATTACA	57685472	GAACAAACCCTCTAAACACGTTAAACGTAACCCAATAAAAAAAAATTACG	I	C	Grn	GCAAACCCCGCCCACTGGCCCCATGCCCAACGTAAGCCTCGCCCACCATACCCCGCTCAG[CG]CAATCCCCTCCCACTGGGCCACGCCCAACGTGTTCAGAGGGCTTGTCCGCCACAAGCCCT	37	1	1851135	GGACAAGCCCTCTGAACACGTTGGGCGTGGCCCAGTGGGAGGGGATTGCG	1	1840995	F	TMEM52	NM_178545	339456	TSS1500	chr1:1850098-1851391	Island	1:1839959-1841208
242031	cg13103143	12690361	38725390	0.121902	0	1	12298.9	0.346989	74.1347	0.225087	12396.8	CTACTACTACAAAACTACAACAATAAACAAAAACCAACTCCCTACCCACA	38725390	CTACTACTACGAAACTACAACAATAAACGAAAACCAACTCCCTACCCACG	I	C	Grn	CCCAGGGCTGTCCTGCTGCTGCGGAGCTGCAGCAATGGACGGGGGCCAGCTCCCTGCCCA[CG]CCTCGGACTCTAGGCCGTCCCTTCCCCTGCGCTGTGGGCATCTGAGCATCCGGCAAGGTG	37	1	1946688	CTGCTGCTGCGGAGCTGCAGCAATGGACGGGGGCCAGCTCCCTGCCCACG	1	1936548	R					chr1:1950411-1951479	N_Shelf	1:1936443-1936580
305251	cg16599817	39718371	39718371	0.103945	0	1	17887.8	0.576764	374.344	0.472819	16787.7	CTAAAAACTACTCTTCTCTCTCTAAAAACAACACACACTCACCAATCCCC			II			GGGGCCGAGCACGAAAGGGAGAGTTGGAGGGCGCTTCCTCGCCGGGTGTTGCGGTGTGAG[CG]GGGACTGGTGAGTGTGTGCTGTCTTCAGAGAGAGAAGAGCAGTTTTCAGGGTGAGTAGCC	37	1	2036283	CGGGGACTGGTGAGTGTGTGCTGTCTTCAGAGAGAGAAGAGCAGTTTTCA	1	2026143	F	PRKCZ;PRKCZ;PRKCZ;PRKCZ	NM_001033582;NM_001033582;NM_002744;NM_001033581	5590;5590;5590;5590	1stExon;5'UTR;Body;5'UTR	chr1:2038555-2038863	N_Shelf	1:2026045-2026400
287198	cg15550572	15715335	44765508	0.0133514	0	1	9125.29	0.3505	374.344	0.337148	7266.52	AATTAAAACTCCCCACATAAATTTAAAAAACACTTCAATTCATCCCAACA	44765508	AATTAAAACTCCCCACGTAAATTTAAAAAACACTTCAATTCGTCCCGACG	I	A	Red	AGCCACATTGGGGGTTAGGGCTCCCCACGTGAATTTAGGGGACACTTCAGTTCGTCCCGG[CG]GGGACTGGGGACGCCGGGCTGTGTGCTGTGTCCTGTGGGAGAGTTTGTTCACCCTGCTGG	37	1	2064441	CGCCGGGACGAACTGAAGTGTCCCCTAAATTCACGTGGGGAGCCCTAACC	1	2054301	R	PRKCZ;PRKCZ;PRKCZ	NM_001033582;NM_002744;NM_001033581	5590;5590;5590	5'UTR;Body;5'UTR	chr1:2064628-2064855	N_Shore	1:2054062-2055513
159156	cg08200543	49726317	49726317	0.126296	0	1	4376.88	0.318528	57.0995	0.192232	4574.14	AAAATCCCATAAAAAAACTTATTAAAACACAACTTCCCCACCCCCAACTC			II			TAACCGCCAGTGGTGTTTCCACACCGTGCCCGTGAGGAGGCCACGCCAGGCCCCTGCGTC[CG]AGCTGGGGGTGGGGAAGCTGTGTCTCAACAAGCCTCTCTATGGGATTCTGGCGCCTGCTC	37	1	2121449	GAATCCCATAGAGAGGCTTGTTGAGACACAGCTTCCCCACCCCCAGCTCG	1	2111309	F	C1orf86;LOC100128003;C1orf86	NM_001146310;NR_024445;NM_182533	199990;199990;199990	Body;Body;Body	chr1:2121017-2121818	Island	1:2110741-2111949
299667	cg16296290	27709403	15610391	0.0153448	0	1	10729.5	0.258979	123.732	0.243634	7705.69	ACCTAAAAAAAATTAAAACAACAAAATAACTAAAACAAACTCCCCTCACA	15610391	ACCTAAAAAAAATTAAAACGACGAAATAACTAAAACAAACTCCCCTCGCG	I	A	Red	CCCACCCCGCCCCAGCTGTGTCCTCGGCGCCCAGCCTGGGGCAGCCGTCCCCGTGAGCCC[CG]CGAGGGGAGCCTGTCCCAGCCACCTCGCCGCTTCAATTTCCTCCAGGTCCACAGGCCCAG	37	1	2136845	ACCTGGAGGAAATTGAAGCGGCGAGGTGGCTGGGACAGGCTCCCCTCGCG	1	2126705	F	C1orf86	NM_001146310	199990	5'UTR	chr1:2136808-2137351	Island	1:2125575-2127554
171456	cg08884752	25799429	25799429	0.0452452	0	1	9302.69	0.2489	84.8963	0.203655	9272.82	ACTTTAAACTCACCCATTTCCTTCTCTCCCTCTAAAACRCAAAAAAATAC			II			GCCTGCGATTTGCTTTGGACTCACCCATTTCCTTCTCTCCCTCTGAAACGCAGAGGGGTG[CG]CCGGAGAGGGAGGCTGCTGGCCTGGCTTTGTTGTTTGCCAGTTGGAGGATCTATGGGATC	37	1	2162001	CTTTGGACTCACCCATTTCCTTCTCTCCCTCTGAAACGCAGAGGGGTGCG	1	2151861	R	SKI	NM_003036	6497	Body	chr1:2158212-2161173	S_Shore	1:2151716-2151955
368584	cg20561908	62777459	62777459	0.086224	0	1	2164.11	0.733412	374.344	0.647188	4567.86	ACAAAAACRAAATCCCRACCRCTTAAAAATTAAAAAAACCAAATTAAACC			II			GCCAGACCCCGCCCCCACCTCCCTTTCGGCCGCCAGTCGGCCCGGCCCCCTCCTCCCGCC[CG]GCCTAACCTGGCTCTCCCAACCTTCAAGCGGCCGGGACCCCGCCCCTGTCCCCTCCCCGC	37	1	38471336	CAGGGGCGGGGTCCCGGCCGCTTGAAGGTTGGGAGAGCCAGGTTAGGCCG	1	38243923	F	FHL3	NM_004468	2275	TSS200	chr1:38470617-38471396	Island	1:38243205-38243924
171019	cg08863830	60657431	32709372	0.225	0	1	4256.11	0.413061	43.554	0.188061	4469.99	TACAATATTAAAAAAACACTAAAAAAACAAACTACCAACTAAAAAAACCA	32709372	TACAATATTAAAAAAACGCTAAAAAAACAAACTACCGACTAAAAAAACCG	I	C	Grn	AAACGGGCAGTGTGCAGTGTTGAGGGGGCGCTGGGGAAACAAGCTGCCGGCTGAGGAGGC[CG]CACTCCCCGTGCCTCCCGGGCAGACACCTCACGGCCTTTCTCTGGGTGTCTGAACCCAAG	37	1	2202028	CGGCCTCCTCAGCCGGCAGCTTGTTTCCCCAGCGCCCCCTCAACACTGCA	1	2191888	R	SKI	NM_003036	6497	Body
424423	cg24141382	47634498	47634498	0.0374542	0	1	10922.7	0.576129	374.344	0.538675	11737.2	TACCCCCAAAACTTATCTCACCTTCCTCTAATAACCATAATACTAAAAAC			II			GATCCGCCCACTACCCCCAGGACTTGTCTCACCTTCCTCTGATGGCCATGGTACTGAAAG[CG]TCTGCTCTCATCGTCCCCCTTTATAGTCTAAACATGTTTTCTGTCTGCTTCCACCGTCAC	37	1	41446726	CGCTTTCAGTACCATGGCCATCAGAGGAAGGTGAGACAAGTCCTGGGGGT	1	41219313	R	CTPS	NM_001905	1503	5'UTR	chr1:41444870-41446116	S_Shore
423383	cg24083364	70740381	70740381	0.757397	0	1	1003.66	0.569896	-45.5711	-0.1875	867.593	ACTATTCCTAACAATACRTTCAATCAAAATACAAACTATATTTAATATAC			II			CCCTGCCTCAGGCTATTCCTGGCAATGCGTTCAGTCAGGGTGCAAGCTGTGTTTGGTATA[CG]TGTGTGTTTGGTATACGTGTTGTGTGTGTCAGACAAGCAGGATTGGCTGATGGCGTTTTG	37	1	2325254	CTATTCCTGGCAATGCGTTCAGTCAGGGTGCAAGCTGTGTTTGGTATACG	1	2315114	R	RER1	NM_007033	11079	5'UTR	chr1:2322481-2323764	S_Shore
288857	cg15644742	35756429	23662476	0.00486287	0	1	10245.6	0.285195	156.536	0.280332	10965	AAATAAAAACACTACAAACCCATTTACAACTAAAAAAACAAAAACTTTCA	23662476	AAATAAAAACGCTACAAACCCATTTACGACTAAAAAAACGAAAACTTTCG	I	C	Grn	GACAGCGCTGCGGAGTGGAGACGCTGCAGGCCCATTTACGGCTGGGGAGACGGAGGCTTT[CG]CTTGGGTCTTCGGGAAGCCGAGCTCCCAGCGCCGGCCGCGGCGGTCCCGCCCTCGCGCCC	37	1	2344414	GAGTGGAGACGCTGCAGGCCCATTTACGGCTGGGGAGACGGAGGCTTTCG	1	2334274	R	PEX10;PEX10	NM_002617;NM_153818	5192;5192	TSS1500;TSS1500	chr1:2343385-2344717	Island	1:2333262-2334657
235306	cg12656307	12621318	12621318	0.388749	0	1	21745.9	0.564339	33.7457	0.17559	18116.4	TTAATAACTAAAACACCCCCACTCCTATCTCTCTCRATCTAACTAAAAAC			II			TGAACTGATTCACACCGATGAGCAGCTGCCGACAGTGACAGCGTCCAGCATTCCTCTGGG[CG]CCTTCAGTTAGACCGAGAGAGACAGGAGTGGGGGTGTTTTAGTTATCAAAGCTGGCTCCC	37	1	2349734	TGATAACTAAAACACCCCCACTCCTGTCTCTCTCGGTCTAACTGAAGGCG	1	2339594	F					chr1:2345891-2346156	S_Shelf	1:2339549-2339771
304796	cg16578609	49630400	49630400	0.127478	0	1	15379	0.320054	57.0478	0.192576	16278	CTTAATCTTAACTAAACCCACCTAAAAACCCAAACTCTTCCATAACCRAC			II			CCGGGGGCCAGCACAGGGCCCGGTGTCCCTCGGGCCGTGCCGGTAACTGGGATTGGCACC[CG]CCGGCCATGGAAGAGCCTGGGCCCCCAGGTGGGCTCAGCCAAGACCAAGGTAAGGGGGCA	37	1	2399051	CGCCGGCCATGGAAGAGCCTGGGCCCCCAGGTGGGCTCAGCCAAGACCAA	1	2388911	F					chr1:2398825-2399055	Island
203197	cg10716120	41683362	41683362	0.0898949	0	1	12802.1	0.378819	121.314	0.288924	13645.1	AACTCTACTAACTCCAACAACAAAAACTAAAAAATTCCRAACAACTACTC			II			CCTGGCACCTCCCTGTCCTGGGCTCTGCAGGCCAAACTCCTCCCCTGGTATGGGGGGAGG[CG]AGCAGCTGCCCGGAACCTTCCAGTCCTTGTTGCTGGAGCCAGTAGAGCCTGGGCAGTGGG	37	1	2406721	GCTCTACTGGCTCCAGCAACAAGGACTGGAAGGTTCCGGGCAGCTGCTCG	1	2396581	F	PLCH2	NM_014638	9651	TSS1500	chr1:2409757-2410049	N_Shelf
211709	cg11229415	68770322	68770322	0.432347	0	1	19222.8	0.696274	76.0836	0.263927	15048.4	AATCCCTATACTAATCCCAACTCCAACCCAACTAATAAAAAATTTAAACC			II			GGGCCTTGGGAAACTCTGTTGCCTCCCCAGTGCCCTCCCATCCCCAGCTGGGAGTTCCCT[CG]GCCTAAATCCTCCACCAGCTGGGCTGGAGCTGGGATTAGCACAGGGATTGGGCCTGGGGC	37	1	2407652	CGGCCTAAATCCTCCACCAGCTGGGCTGGAGCTGGGATTAGCACAGGGAT	1	2397512	F	PLCH2	NM_014638	9651	TSS200	chr1:2409757-2410049	N_Shelf
420327	cg23911852	66708325	69727337	0.188512	0	1	32276.1	0.528716	134.689	0.340204	32486.5	AAAACACAACTATCAACAAAAACACAACCACTCCTCACAAAAAAAACACA	69727337	AAAACACGACTATCAACGAAAACACAACCACTCCTCGCAAAAAAAACACG	I	A	Red	CGTGCCTCCGCTGACGGCCGTGTTTCTCCCGTGAGGAGTGGCCGTGCCTCCGCTGACGGC[CG]TGTCTCTCCTGCGAGGAGTGGCTGTGCCTCCGCTGACAGCCGTGTCTCTCCCGTGTCCAG	37	1	2409853	GAGACACGGCTGTCAGCGGAGGCACAGCCACTCCTCGCAGGAGAGACACG	1	2399713	F	PLCH2	NM_014638	9651	Body	chr1:2409757-2410049	Island	1:2399653-2399850
3435	cg00153101	40612417	40612417	0.257753	0	1	9545.9	0.518663	74.5595	0.26091	9360.08	CAAAAAAAAATCAACACTAAACCTAAACAAACCCCTCCTACTATATATAC			II			TTTGAGCTGGGGCCCAGTGCCCTCTGGGTCCTGCTGGCTGCAGCTGGCCCTCGGGGAACC[CG]CACACACAGCAGGAGGGGCCTGCCCAGGCCCAGTGCTGACTCTCTCCTGCCATGCTCTCG	37	1	2431753	AGGAGAGAGTCAGCACTGGGCCTGGGCAGGCCCCTCCTGCTGTGTGTGCG	1	2421613	F	PLCH2	NM_014638	9651	Body	chr1:2433648-2434065	N_Shore
141746	cg07247405	25790361	14708313	0.374018	0	1	3865.82	0.664833	90.1819	0.290815	4754.49	AAATCCTAATTTAAAATAAAAAATAACACCATCCCCAAATCAAAAAAACA	14708313	AAATCCTAATTTAAAATAAAAAATAACGCCATCCCCGAATCAAAAAAACG	I	A	Red	AGCTGGGGCCCAGGGTCCTGATTTGGGGTGAGAGGTGACGCCATCCCCGAGTCAGAAAGA[CG]GCCAGGGGAGGGGAGGAGGTGGGGAAAGCAGACAGACGGGGAGGCGGGGGGAGCCCAGGG	37	1	2484626	GGGTCCTGATTTGGGGTGAGAGGTGACGCCATCCCCGAGTCAGAAAGACG	1	2474486	R	LOC115110	NR_026927	115110	TSS1500
46787	cg02292066	65618351	65618351	0.303055	0	1	3894.24	0.483812	36.8517	0.180757	5107.07	CTTAAAACTAAATCTATAAACCRAAAACRAAAATCCAAAAACRAAAAACC			II			TCGGGGCGGGGCTTGGGGCTGGATCTATGAGCCGGGAGCGGGGATCCAGGAGCGAGGAGC[CG]GGAGCGGGGAACAGGGAGTCGGGGAGCCGGGAACCAGGGCTGGCAGCGGCCGCCATGAGC	37	1	2518269	TTGGGGCTGGATCTATGAGCCGGGAGCGGGGATCCAGGAGCGAGGAGCCG	1	2508129	R	C1orf93;C1orf93	NM_152371;NM_152371	127281;127281	5'UTR;1stExon	chr1:2517397-2518892	Island	1:2507372-2508722
187318	cg09808235	23809302	44645380	0.0659334	0	1	16161.1	0.49956	374.344	0.433627	17589.2	CCCAAAAAAACAACTCCAAAACACAACAAACAATAAAACCAAATAAACCA	44645380	CCCAAAAAAACAACTCCAAAACACGACGAACGATAAAACCGAATAAACCG	I	A	Red	CCCAGCGGACGCCAGATGCCAGAAACACCAGCTCCGCCCGCTCCACAGCGAGTCCGAGTC[CG]GCCCACCCGGCTCCACCGCCCGCCGTGTCTTGGAGTTGCTTCCCTGGGCCTTGGGCGGGG	37	1	2542588	CGGCCCACCCGGCTCCACCGCCCGCCGTGTCTTGGAGTTGCTTCCCTGGG	1	2532448	F	MMEL1	NM_033467	79258	Body			1:2532422-2532474
32285	cg01560642	71700457	71700457	0.488732	0	1	9419.47	0.699495	50.6052	0.210763	8612.48	CACCTTAACRTATTCCTCAAACAACRAAAAACCCCTACAAATTCTTAAAC			II			CAGTTTTTTCACAGAGTCAACCACGACCAGAAATCCGCTCGCCTCGCTGGGCTCCTCCTC[CG]CTCAAGAATCTGCAGGGGTTCCCCGCTGCCTGAGGAACACGCCAAGGTGCAGGCCCCGCC	37	1	2574068	ACCTTGGCGTGTTCCTCAGGCAGCGGGGAACCCCTGCAGATTCTTGAGCG	1	2563928	F					chr1:2574030-2574864	Island
421623	cg23984035	10637360	21707350	0.371304	0	1	17798.8	0.761911	374.344	0.390607	17733.1	TCCCTATCCAACTCAACCACCCACTTTTATCTATAACAAAATCAAAAACA	21707350	TCCCTATCCGACTCAACCGCCCACTTTTATCTATAACAAAATCAAAAACG	I	A	Red	GCACACCTGGATGCAGGTAATCCCAGGGCCGCCTCCACGCCACCTCCCAATCCGCACTCT[CG]TCTCTGATTCTGCCACAGACAAAAGTGGGCGGCTGAGCCGGACAGGGAGGCCGAGGCCGG	37	1	2719864	TCCCTGTCCGGCTCAGCCGCCCACTTTTGTCTGTGGCAGAATCAGAGACG	1	2709724	F					chr1:2716741-2717233	S_Shelf	1:2709716-2709970
58848	cg02894849	64749341	64749341	0.460919	0	1	8234.5	0.7476	94.2036	0.28668	8997.95	TTTAATTTATAAATCAAAAAAATTTCCAACATTTCCAACTTAAAACTAAC			II			GTTTGTGCTGCTTTAGTTTATGAGTCAAAAGGATTTCCAACATTTCCAACTTGAGGCTAG[CG]GGGGGCGGGGGATACTGCTCATTTGCCCTCTGCACACTTTCCCATTCAAGACCATTAGCG	37	1	2720016	TTAGTTTATGAGTCAAAAGGATTTCCAACATTTCCAACTTGAGGCTAGCG	1	2709876	R					chr1:2716741-2717233	S_Shelf	1:2709716-2709970
52273	cg02569142	43635330	43635330	0.134221	0	1	17193.4	0.394626	91.0207	0.260405	19031.5	AACAAAAAAATCTTTTAAAACCTTTCCCAAAACCTCTTCAAAAACTCCTC			II			TGTGCCTATTGGGCAAGGGAATCTTTTGGAACCTTTCCCAGGGCCTCTTCAGAGGCTCCT[CG]AGAGGGACGGGCAGGAGGAATCCAGCACACGTGTTGTCTTTATACAAACAGGTGCGCTTC	37	1	2720831	CGAGGAGCCTCTGAAGAGGCCCTGGGAAAGGTTCCAAAAGATTCCCTTGC	1	2710691	R					chr1:2716741-2717233	S_Shelf
134697	cg06895313	40758328	40758328	0.323884	0	1	10076.8	0.511038	38.572	0.187154	10206.6	CAAATAACCRACCAAATATCTAATTTAAAAATACCAACATCRAACRATAC			II			ACCGTGGCAGCACAAAAGCAGCCGTGGACAGCATGCAGACACACAGGCCAGCCCTGCGCC[CG]CACCGTCCGATGTTGGCATCCTCAAACCAGATACCTGGCCGGCTACCTGCCGCCTCACAC	37	1	2724826	AGGTAGCCGGCCAGGTATCTGGTTTGAGGATGCCAACATCGGACGGTGCG	1	2714686	F							1:2714323-2714696
26043	cg01242872	45617459	45617459	0.145932	0	1	17330.5	0.323803	47.6713	0.17787	16966.5	CCAAAATCCTCCTCAACTCTCTACCCTACAAATTACAAACAAAAAAACCC			II			CCAGGAAGCTTCCAGAATCCTCCTCAACTCTCTGCCCTGCAGGTTGCAAGCAGGGGAGCC[CG]GCCCCGGGCCAGCCCTCCTCCGCCTCCCCCTCCACTCAGGGAGCGCACGGGTTCTGCGCT	37	1	2772127	CAGAATCCTCCTCAACTCTCTGCCCTGCAGGTTGCAAGCAGGGGAGCCCG	1	2761987	R					chr1:2772126-2772665	Island	1:2761682-2762525
141441	cg07230639	74697329	74697329	0.147361	0	1	21372.9	0.328184	48.7159	0.180823	21571.7	RAAAAAATTCACATAATCCCAATTACAACCACACCRACCCTTTCATTCCC			II			CAAGCATGGAGTTAATAATGCAGACTTTCAAAAACCGAGGCTGGCAGAGGGAGGCGAGGG[CG]GGAATGAAAGGGCCGGTGTGGCTGTAATTGGGACCATGTGAACTTCCTCGGAGGAGGATT	37	1	2772363	AGGAAGTTCACATGGTCCCAATTACAGCCACACCGGCCCTTTCATTCCCG	1	2762223	F					chr1:2772126-2772665	Island	1:2761682-2762525
14752	cg00698169	46748328	46748328	0.0836771	0	1	15585.1	0.263348	60.1107	0.179671	14588.3	ATAATAAAAACCACTAACCCTCCTTCTTAAAATCTAAAAAACACTAAAAC			II			TGCTCACCCCAAGCTAGGGCTTGTGGCCCCCGGCCCTGGGGGCTGATTTGGAGGTGAGAG[CG]CCTCAGTGCCTCTCAGATCCCAAGAAGGAGGGCCAGTGGCCTCCACCATCCCGGCCTGCA	37	1	2784666	CGCCTCAGTGCCTCTCAGATCCCAAGAAGGAGGGCCAGTGGCCTCCACCA	1	2774526	F
91143	cg04551318	13633314	64739380	0.125825	0	1	15344	0.464647	146.993	0.338822	15804.2	CATATAATAACATAAATCCACCACTACAAAATCCTACAAAAAAACCCACA	64739380	CGTATAATAACGTAAATCCACCACTACGAAATCCTACGAAAAAACCCACG	I	C	Grn	TGCCAGGGACTCAGGGGAGGGAGGGAGGAAGGCACAGGTGGAGCAGGGAGATCTCCAGGG[CG]TGGGCTCCTCCGCAGGACCCCGCAGTGGTGGATCCACGCCATCACACGCCTGTCCACACC	37	1	2823297	CGTGTGATGGCGTGGATCCACCACTGCGGGGTCCTGCGGAGGAGCCCACG	1	2813157	F							1:2813157-2813325
434114	cg24741158	43663509	66609320	0.0788119	0	1	12160.6	0.256984	60.5984	0.178173	11552.5	CCACACTCTAAACAAAACCCTTCCATAAAAAAAACAATAACACACACTCA	66609320	CCACACTCTAAACGAAACCCTTCCGTAAAAAAAACAATAACACACGCTCG	I	C	Grn	TCCGGGGCGGTCCAGCACGCCCAGGAGCCGGCGAGCTCTCAATCCTTCCCCTGGGAGGAG[CG]AGCGTGTGTCACTGCCCCTTTTACGGAAGGGTCTCGTTCAGAGTGTGGAAACGAGGAGAG	37	1	2844168	CCACACTCTGAACGAGACCCTTCCGTAAAAGGGGCAGTGACACACGCTCG	1	2834028	F					chr1:2847056-2847288	N_Shelf	1:2833966-2834319
189641	cg09938406	17765318	17765318	0.0648747	0	1	12196.1	0.238101	61.9107	0.173227	13243.6	AACATCTATACTACTCTAACCCTCCCTCCRAAAAAATAACTTCTATAACC			II			GCTTCTGAGGCTCTGGCAGGAAGAAGCTGGGCAGAAGGGGTGGTGGCCCCCCAAACCTCC[CG]GCCACAGAAGCCACTTCCTCGGAGGGAGGGCCAGAGCAGCACAGATGCCAGAGCTCCTGG	37	1	2890369	CGGCCACAGAAGCCACTTCCTCGGAGGGAGGGCCAGAGCAGCACAGATGC	1	2880229	F					chr1:2886589-2886923	S_Shelf
121207	cg06169627	45650335	45650335	0.110751	0	1	14744.9	0.361855	91.1813	0.251103	15380.9	AACAAAAAAAAATATAACCRCTAACCAAAAACAACTACATAAAAAACTCC			II			TTGAGGGTTACTCCCTGCCCCACGCAGTCACCAAGCTCCACGTGGCGGGCAGGGACATCA[CG]GAGCTCCTCATGCAGCTGCTCCTGGCCAGCGGCCACACCTTCCCCTGCCAGCTGGACAAG	37	1	2938819	CGGAGCTCCTCATGCAGCTGCTCCTGGCCAGCGGCCACACCTTCCCCTGC	1	2928679	F	ACTRT2	NM_080431	140625	1stExon	chr1:2938633-2939043	Island	1:2928407-2929749
134068	cg06866827	61711344	52715472	0.0324566	0	1	14572.2	0.320708	145.074	0.288251	15065.2	CACTAACCCAAATTACATAACTATAAAATATCCTCTTACACTAACCAACA	52715472	CGCTAACCCGAATTACATAACTATAAAATATCCTCTTACGCTAACCGACG	I	C	Grn	AGAGAGGGAGCACGGAGCCTGCTCCACCCGCCGTGGCGGGCTTCAGGGCTCACTGAGAGG[CG]TCGGCCAGCGTAAGAGGATACCTCACAGTTATGCAACCCGGGCCAGCGAGGATGGGCCCG	37	1	2948464	CGCTGGCCCGGGTTGCATAACTGTGAGGTATCCTCTTACGCTGGCCGACG	1	2938324	F							1:2938227-2938416
421349	cg23969554	54782380	54777506	0.174862	0	1	12438.5	0.395078	62.5689	0.220216	12598.4	TAATAATTTATACCAAATCCCAAAACCTCAACTCCCCAAACCATACTACA	54777506	TAATAATTTATACCGAATCCCGAAACCTCAACTCCCCAAACCATACTACG	I	A	Red	CTACACCTAGAATGGTAGTTTGTGCCGGATCCCGAAGCCTCAGCTCCCCAGGCCATGCTG[CG]GGGCCCCGCCCAGATGTGTGGGAACGCGGCTGCCGCCGGTGCCAAAAGACCTACGTCCTC	37	1	2979311	TGGTAGTTTGTGCCGGATCCCGAAGCCTCAGCTCCCCAGGCCATGCTGCG	1	2969171	R	FLJ42875	NR_015440	440556	Body	chr1:2979275-2980758	Island	1:2968766-2970687
29770	cg01431482	47739326	47739326	0.371115	0	1	12628.1	0.546052	33.5828	0.174937	11283.4	AATAAAAAAACTACAACCCCCACTAAATAAAAACTATATATATCTTACTC			II			CTAGCCCCTGGGGTGGGGGAGCTGCAGCCCCCACTAGATGGGGACTGTGTGTGTCTTGCT[CG]TGTTTGAGGGTGATGCGTGTGGAAGGTGTGCTGGAGACAGGGTAGAGGTAAGCGGGGCTG	37	1	2989085	CGAGCAAGACACACACAGTCCCCATCTAGTGGGGGCTGCAGCTCCCCCAC	1	2978945	R	PRDM16;PRDM16	NM_022114;NM_199454	63976;63976	Body;Body	chr1:2990030-2990718	N_Shore
184931	cg09663655	72707467	72707467	0.183814	0	1	2277.35	0.41449	66.4394	0.230676	2692.5	AAACAAACTTATATATATAAAAACAAAACCRAACAAACTCCTCTAAATAC			II			TCACTGGCCAAAGACAGGCTTGTGTGTGTGAGAGCAGAGCCGGGCAGGCTCCTCTGGATG[CG]GCCTCCAGATTAAACGTCTCGTCCGAGACCACTGGATGAGCGCAGTGGCAATGGCTAGGA	37	1	2999728	GACAGGCTTGTGTGTGTGAGAGCAGAGCCGGGCAGGCTCCTCTGGATGCG	1	2989588	R	PRDM16;PRDM16	NM_022114;NM_199454	63976;63976	Body;Body	chr1:2999727-2999978	Island	1:2989314-2989825
465002	cg26653867	36760452	36760452	0.389067	0	1	2626.28	0.615841	54.446	0.226774	3129.37	TTTCTCCCCCTTTCTTTCTATCRTATAAAAAAATACTTTAATTAAAACCC			II			TGAGCGTGTGGTTTCTCCCCCTTTCTTTCTGTCGTGTAGGAAAATGCTTTAGTTAGGGCC[CG]GCTTGGAGGCAGGGCTGAGGAGTCAGCGGAGGCTGAGGCCAGAGGACAGCTTGCCCGTCA	37	1	3037655	CGGGCCCTAACTAAAGCATTTTCCTACACGACAGAAAGAAAGGGGGAGAA	1	3027515	R	PRDM16;PRDM16	NM_022114;NM_199454	63976;63976	Body;Body	chr1:3038067-3038343	N_Shore	1:3027487-3027701
36260	cg01772149	62736468	21771422	0.593795	0	1	8836.51	0.848855	94.5326	0.255061	10168.5	AAAAATAAATAAACTTCCAAATACCAAAAAACAAATATAAAACTATACCA	21771422	AAAAATAAATAAACTTCCGAATACCGAAAAACAAATATAAAACTATACCG	I	A	Red	AGGGCGGTGGTGAGAAATGAATGGGCTTCCGAATGCCGAGAAACAGATGTGAGGCTGTGC[CG]AGGAAGGGGAGGACAGGGAACCAGCTGATTAGGGGATCCGGGGCAGGGCCAAGTGCCGCC	37	1	3038216	CGGCACAGCCTCACATCTGTTTCTCGGCATTCGGAAGCCCATTCATTTCT	1	3028076	R	PRDM16;PRDM16	NM_022114;NM_199454	63976;63976	Body;Body	chr1:3038067-3038343	Island	1:3027842-3028807
131565	cg06748955	51738464	38747445	0.22673	0	1	4630.46	0.561456	125.3	0.334725	4087.15	AATAACCCAATATTTAACAAACTAAAAAATAAATCCTCCCCCTACCAACA	38747445	AATAACCCGATATTTAACGAACTAAAAAATAAATCCTCCCCCTACCAACG	I	A	Red	TTTTACAAGAATGATGGCCCGGTGTTTGGCGAGCTGAGGAGTGGATCCTCCCCCTGCCAG[CG]ATATTAGGGACGATGAGGAGCACGTGGCAATAAGACGGCAAGGGTTTGGTCCCCTCACAC	37	1	3094696	CGCTGGCAGGGGGAGGATCCACTCCTCAGCTCGCCAAACACCGGGCCATC	1	3084556	R	PRDM16;PRDM16	NM_022114;NM_199454	63976;63976	Body;Body			1:3084416-3084825
154988	cg07974025	54752411	15691402	0.120875	0	1	6379.41	0.323008	62.7925	0.202132	5986.55	CTAACCAAAACAACCTAAAAAATTAAAAATAAACCTAAACTACTAAAACA	15691402	CTAACCGAAACAACCTAAAAAATTAAAAATAAACCTAAACTACTAAAACG	I	A	Red	ACAGGTTGGTCCTCTTGTCCCCGGGGCCCTGACACGGAGCCTGCACAAAGGAGCTGTCCC[CG]CCCCAGCAGCTCAGGTCCATCCTCAACTCCCCAGGCTGCCCCGGCCAGGCCACTTCCAGG	37	1	3150935	CGCCCCAGCAGCTCAGGTCCATCCTCAACTCCCCAGGCTGCCCCGGCCAG	1	3140795	F	PRDM16;PRDM16	NM_022114;NM_199454	63976;63976	Body;Body	chr1:3147845-3148081	S_Shelf
306976	cg16694785	74649410	74649410	0.306285	0	1	2004.44	0.477207	33.3737	0.170923	2191.6	CACCCAAAAACACACTTAAAAACATTAAAAACCTCATAAAAAAACATAAC			II			GTAGTTTGGGTCACCCAAAGGCACACTTGGGAACATTAAAAACCTCATAGGGGAACATGA[CG]GGGGTGGCTGTGTGACCTGTGGGTGGGCAACTCCTGTGTCTGGCTTCAGTTCATCCACCT	37	1	3163710	ACCCAAAGGCACACTTGGGAACATTAAAAACCTCATAGGGGAACATGACG	1	3153570	R	PRDM16;PRDM16	NM_022114;NM_199454	63976;63976	Body;Body	chr1:3163969-3164643	N_Shore
362749	cg20165545	27765427	71769361	0.110167	0	1	7983.04	0.56936	374.344	0.459193	8873.75	TAAACTAATCCCCAAAAACAAATAAAAATCCCCAAAACCACAACCCAACA	71769361	TAAACTAATCCCCAAAAACGAATAAAAATCCCCAAAACCACGACCCAACG	I	C	Grn	GGCGGCCCAGGCAGCAGAAAGTCGGAAAGCACCGCCCACACCATCCCCTTCCCAAGGCAG[CG]CTGGGCCGTGGCCCTGGGGACCCTCATCCGCCCCTGGGGACCAGCCCAGGTGCCTGGCTT	37	1	3166599	CGCTGGGCCGTGGCCCTGGGGACCCTCATCCGCCCCTGGGGACCAGCCCA	1	3156459	F	PRDM16;PRDM16	NM_022114;NM_199454	63976;63976	Body;Body	chr1:3163969-3164643	S_Shore	1:3156401-3156573
325547	cg17861161	30784382	30784382	0.135106	0	1	22076.5	0.341907	62.3735	0.206801	22539.8	CCACCTCCATCCTAACTTAAATTCCACTTCTAACTCRACTTAAAATCCAC			II			GCAGCATTGGCTCCCAGGCCCACAGGAAGCCTCCCTGGTTCACAGGACACAGGTCCATGA[CG]TGGATCCTAAGCCGAGTCAGAAGTGGAATCCAAGCCAGGATGGAGGTGGAAACCCTGAGG	37	1	3184434	CGTGGATCCTAAGCCGAGTCAGAAGTGGAATCCAAGCCAGGATGGAGGTG	1	3174294	F	PRDM16;PRDM16	NM_022114;NM_199454	63976;63976	Body;Body	chr1:3184546-3184824	N_Shore	1:3173758-3174684
462591	cg26513591	23605348	23605348	0.197939	0	1	14251.9	0.673362	374.344	0.475423	12885.2	TCCTCCAAAACTATACTCCTCTTAACTATCTTCCTCCAAAACTATCTTCC			II			AGGAGGACAGTCGGGGAGGACAGTTCCAGAGGAGGACAGTCCCGGGGGAGGACAATCAGG[CG]GAAGACAGTCCTGGAGGAAGACAGTCAAGAGGAGCATAGTCCTGGAGGAGGACAGTCGAG	37	1	3187091	CCTCCAGGACTATGCTCCTCTTGACTGTCTTCCTCCAGGACTGTCTTCCG	1	3176951	F	PRDM16;PRDM16	NM_022114;NM_199454	63976;63976	Body;Body	chr1:3182821-3183216	S_Shelf
451410	cg25839663	23731459	23731459	0.281753	0	1	11977.3	0.679585	374.344	0.397832	11836.9	CRACTTAACCTCCTAACTCCAAAAACCTAAAAAAAACCATCCTTATCTCC			II			TGTGATAGGAGCGGCTTGGCCTCCTGACTCCAGGGGCCTGGGAGAGGCCATCCTTGTCTC[CG]GCTTGGAGGAGAGATGCAGGAGGATCGCCCAGGCAGCACCGGCCCCACCCGCTTCCGGAA	37	1	3207588	GGCTTGGCCTCCTGACTCCAGGGGCCTGGGAGAGGCCATCCTTGTCTCCG	1	3197448	R	PRDM16;PRDM16	NM_022114;NM_199454	63976;63976	Body;Body	chr1:3203765-3204453	S_Shelf	1:3197362-3197449
273907	cg14712575	66722377	66722377	0.24402	0	1	13080.5	0.481316	63.4805	0.237297	12476.6	CRTAACTCTACTATAAATTAAACAACCCCTTATTAATAAACTCCCCRCTC			II			CCTGGGCTCACCGTGGCTCTGCTGTGGGTTAAGCAACCCCTTGTTAGTAGGCTCCCCGCT[CG]GGTGGAATGGCTGTGAGCTGTGGCCCGGCCCCGTCTGTGGCCAGATCTGCACACAGCCCC	37	1	3248373	GTGGCTCTGCTGTGGGTTAAGCAACCCCTTGTTAGTAGGCTCCCCGCTCG	1	3238233	R	PRDM16;PRDM16	NM_022114;NM_199454	63976;63976	Body;Body
294798	cg16002887	21706501	21706501	0.332259	0	1	13230.3	0.524427	40.2435	0.192168	13447.7	ACRTAACCTCTAACRTAAAAACTACTAAATAAAATACAAAATCCTACTAC			II			CATCTTGTTGCACGTGGCCTCTGGCGTAGAAACTGCTGGATGAGATGCAAAGTCCTGCTA[CG]CAGCCTCAGTCCTCCGAGAGCTCCAGGTGGGTTTCTGGAAGGGAATAGGGGTCAGACCCA	37	1	3280682	CGTGGCCTCTGGCGTAGAAACTGCTGGATGAGATGCAAAGTCCTGCTACG	1	3270542	R	PRDM16;PRDM16	NM_022114;NM_199454	63976;63976	Body;Body			1:3270385-3271278
443977	cg25362585	67660316	41610366	0.575279	0	1	3303.66	0.757931	43.7013	0.182652	3056	ATTCCAAATAAAAAATTTACCATCCCCAAAAAACAATACAAAAATAAACA	41610366	ATTCCGAATAAAAAATTTACCGTCCCCAAAAAACGATACGAAAATAAACG	I	A	Red	CGCAAAGTCAGAGCAAAGCCCATCAGGCCACTAACCGGCTATGTGATTGCTGGGGATTAC[CG]CCCATCCCCGCACCGCTCCCTGGGGACGGCAAACCCTCCACCCGGAACAGATGACTGAGA	37	1	3320431	CGCCCATCCCCGCACCGCTCCCTGGGGACGGCAAACCCTCCACCCGGAAC	1	3310291	F	PRDM16;PRDM16	NM_022114;NM_199454	63976;63976	Body;Body	chr1:3321269-3322310	N_Shore
67914	cg03352346	46808437	46808437	0.396573	0	1	24916.3	0.686069	90.38	0.289495	18204	TAAACTCACCTATAAAACCCTCAACATCTTCATCCATCAAAACCCAAAAC			II			TCCTAGGAAGGTGAGCTCACCTGTAGGGCCCTCAGCATCTTCATCCATCAGAGCCCAGAG[CG]GGCTCAGAGGAAGGGGCGGGGGGAGAAGCTGGCTCTGGGCCGTGGTCCCAAAAGCCTCAC	37	1	3344295	GAGCTCACCTGTAGGGCCCTCAGCATCTTCATCCATCAGAGCCCAGAGCG	1	3334155	R	PRDM16;PRDM16	NM_022114;NM_199454	63976;63976	Body;Body	chr1:3342012-3342806	S_Shore
211857	cg11236641	53670427	49788386	0.135935	0	1	5082.45	0.490316	156.536	0.354381	4729.9	ACAATAATCACTAAAACCTCTCTAAAAAATACAACATAAAAACATTTACA	49788386	ACGATAATCGCTAAAACCTCTCTAAAAAATACAACGTAAAAACGTTTACG	I	T	Red	GAGGACAGCCAGCACTCCTCTCCCGCCGTGGCCCTCCTAGGCCTGAGGAAGCTCTGGTCA[CG]CAAACGCCCCCACGCTGCATCCTCCAGAGAGGCCCCAGCGACCACCGCCCTCCCGCAAGC	37	1	3348815	CGCAAACGCCCCCACGCTGCATCCTCCAGAGAGGCCCCAGCGACCACCGC	1	3338675	F	PRDM16;PRDM16	NM_022114;NM_199454	63976;63976	Body;Body	chr1:3351365-3351632	N_Shelf	1:3338675-3338766
87387	cg04350922	69605496	69605496	0.0863222	0	1	12018.3	0.292302	72.7349	0.20598	14169.5	AACCTAAAAAAACAATAACRCAAAAAAAAACCRAACCRCTCTAACCCCAC			II			CAGTGGAGCGGGGCCTGGAAGGACAGTGACGCAGGAGGGAGCCGAGCCGCTCTGGCCCCA[CG]CCTGGCAGGCGACTCCCGGGCCGGCCTCGAGGGGGCGTGGGCGCGGGGAGGGAAGGCGCA	37	1	3370937	GCCTGGAAGGACAGTGACGCAGGAGGGAGCCGAGCCGCTCTGGCCCCACG	1	3360797	R	ARHGEF16	NM_014448	27237	TSS1500	chr1:3370905-3371683	Island	1:3360578-3361578
318331	cg17393296	57737417	57737417	0.0264681	0	1	7396.95	0.686167	374.344	0.659699	9325.15	RTTATTCCCRAAACRTTATTAAATCCCCTATATCCTCTTCTAAATAAAAC			II			CCCGCCGGGCCGTTGTTCCCGAGACGTTGTTGAGTCCCCTGTGTCCTCTTCTGGGTGAGG[CG]TCCGGCCACTTAAGGGAAGGGAAGGGAAGGGTCGGCCTTGACTGCATCCCCAAGGCTGCC	37	1	59762829	CGCCTCACCCAGAAGAGGACACAGGGGACTCAACAACGTCTCGGGAACAA	1	59535417	R	FGGY;FGGY	NM_018291;NM_001113411	55277;55277	5'UTR;5'UTR	chr1:59762102-59762794	S_Shore	1:59534691-59535422
377681	cg21156590	53797487	72711372	0.113889	0	1	16931.4	0.426038	130.171	0.312149	17331.4	ATAAATAATAAAACTACCACAACAACCACCAACAAAACCTAAACAAATCA	72711372	ATAAATAATAAAACTACCGCAACGACCGCCAACAAAACCTAAACAAATCG	I	A	Red	TGGCTCCCGTCTCTCCCGGCCAATGGGCGTGGACAGCGTGCGCCATGCCAAGGGAGGCTC[CG]ACCTGCCCAGGCCCTGTTGGCGGCCGCTGCGGCAGCTCCATTACTCATGCCGAGGGCGTC	37	1	3420848	ATGAGTAATGGAGCTGCCGCAGCGGCCGCCAACAGGGCCTGGGCAGGTCG	1	3410708	F	MEGF6	NM_001409	1953	Body			1:3410675-3410767
71732	cg03547631	20786313	12749502	0.0124836	0	1	10598.2	0.36145	374.344	0.348966	11875.6	CAAAACACTCCCCAACACACTCCCTTTATTTCCTATTTTTAAAATTTACA	12749502	CAAAACGCTCCCCGACGCGCTCCCTTTATTTCCTATTTTTAAAATTTACG	I	C	Grn	GGCGCGCCTGCCGGGCACTGCCCCGCCCTGCTCCCTCCAGCCTAGCAGGCAGCGCCCTGG[CG]CAAACTTTAAAAACAGGAAACAAAGGGAGCGCGCCGGGGAGCGCCCTGGCCCCGCCCGCC	37	1	3447557	CAGGGCGCTCCCCGGCGCGCTCCCTTTGTTTCCTGTTTTTAAAGTTTGCG	1	3437417	F	MEGF6	NM_001409	1953	Body	chr1:3447449-3447950	Island	1:3437208-3438241
281309	cg15154191	18653367	27706401	0.318744	0	1	12725.1	0.591525	78.5144	0.272782	10406	TATCATTCCTTAAAAAAACAAAAACAACAAAACACACAATAATCCTAACA	27706401	TATCGTTCCTTAAAAAAACGAAAACAACGAAACGCGCGATAATCCTAACG	I	T	Red	CAGGGGCCGCGGCGGAACGCTGGCGCCCACGGGCACGGCGGGGAGCAGCAGCAGCACCAA[CG]CCAGGACCACCGCGCGCCCCGCTGCCCTCGCCTCTTCAAGGAACGACATCGTGCGCGCCG	37	1	3527782	CGCCAGGACCACCGCGCGCCCCGCTGCCCTCGCCTCTTCAAGGAACGACA	1	3517642	F	MEGF6	NM_001409	1953	1stExon	chr1:3527619-3528078	Island	1:3517480-3518462
295346	cg16033941	67793339	74685464	0.156118	0	1	10676.2	0.589371	374.344	0.433252	12908.6	TCCTACAAAATAAACCCAACAATCAAATCTCCACAATACCACTTTAAACA	74685464	TCCTACAAAATAAACCCGACGATCAAATCTCCGCGATACCACTTTAAACG	I	C	Grn	GCGCCCGCTCCGCGGAGCCCAAGGTCGCTGCAGGTGCGGAGCGTCCCGGCTTCCCGCCCG[CG]CCCAAAGTGGCACCGCGGAGACCTGATCGCCGGGTCCACCCTGCAGGAACTCGCCCCGGC	37	1	3527997	TCCTGCAGGGTGGACCCGGCGATCAGGTCTCCGCGGTGCCACTTTGGGCG	1	3517857	F	MEGF6;MEGF6	NM_001409;NM_001409	1953;1953	1stExon;5'UTR	chr1:3527619-3528078	Island	1:3517480-3518462
168469	cg08719577	16686312	44767464	0.37756	0	1	7700.35	0.661146	85.5739	0.283587	7510.55	ACTTTCCACATAAAACAAACAAAAAACACAAAAAAACTACACCAACCCCA	44767464	ACTTTCCGCATAAAACGAACAAAAAACGCAAAAAAACTACGCCAACCCCG	I	C	Grn	CCCTCCCCTCTCCGGTCCCGGCCCCGCCCACAGCCTTCCCGAGTCCCGCCCCAGACCCCG[CG]GGGCTGGCGCAGCCCCTTTGCGCTCCCTGCTCGTCTCATGCGGAAAGTCCAAGTCCTAAC	37	1	3528355	ACTTTCCGCATGAGACGAGCAGGGAGCGCAAAGGGGCTGCGCCAGCCCCG	1	3518215	F	MEGF6	NM_001409	1953	TSS1500	chr1:3528333-3528683	Island	1:3517480-3518462
324457	cg17801268	28675386	28675386	0.0344436	0	1	5246.58	0.324325	145.074	0.289881	6140.41	CCCTAACTAAAAATACTCAAAAACCTCCCRACCTTTAAAATAAAATTCTC			II			CTTGTGCCGCAGGGCTTTAAAGGAAACGCCCACGTTTCTTCCGACCAGGGATTTCCGACC[CG]AGAACCTTACCTCAAAGGCCGGGAGGCCTTTGAGCACCTCCAGCTAGGGCTGCTGATAAA	37	1	3566797	CCTAGCTGGAGGTGCTCAAAGGCCTCCCGGCCTTTGAGGTAAGGTTCTCG	1	3556657	F	WDR8	NM_017818	49856	TSS200	chr1:3566445-3569636	Island	1:3556217-3556679
356542	cg19783114	12697362	29789508	0.00846416	0	1	11220.9	0.351033	374.344	0.342569	12528.8	AACAAAAAAACAAAACAAACTACCCAACCCCTAAACAAATTATATAAACA	29789508	AACGAAAAAACAAAACGAACTACCCGACCCCTAAACGAATTATATAAACG	I	C	Grn	CGGGCTAAAAAGGCGCTAACGCCCGCGGCCGCCTACTCCCCGCGGCGCCTCCCCTCCCCG[CG]CCCATATAACCCGCCTAGGGGCCGGGCAGCCCGCCCTGCCTCCCCGCCCGCGCACCCGCC	37	1	3569046	GGCGGGGAGGCAGGGCGGGCTGCCCGGCCCCTAGGCGGGTTATATGGGCG	1	3558906	F	TP73	NM_005427	7161	TSS200	chr1:3566445-3569636	Island	1:3557058-3559808
389094	cg21906716	59620324	59620324	0.565091	0	1	5524.84	0.743684	40.9265	0.178594	5370.12	AACTCTACATATTTTCCTCCTAAATTTATAAAATATAAACAACACRAAAC			II			TCGAACCGGGGAACTCTGCATATTTTCCTCCTGGGTTTGTGGGGTGTGGACAGCACGGAG[CG]TGATGAAAGGATACAGGCGGCTGGGCGTGGTGGCTCACGCCTGTAATCCCAGCACTTTGG	37	1	3579978	CGCTCCGTGCTGTCCACACCCCACAAACCCAGGAGGAAAATATGCAGAGT	1	3569838	R	TP73	NM_005427	7161	5'UTR
83601	cg04159546	64753434	64753434	0.598804	0	1	18179.4	0.777383	44.0151	0.178579	14766.8	CTAAATCCTCCATTCTACTTTCATTCTACTTCTAACTCACCRAAAATTCC			II			TGGCCTGCGGCAGCGTCGTTCCCCCCTGTCCTGCGGCCCAGGGTCCTGCGGAAAGTCAGG[CG]GAATCCCCGGTGAGTCAGAAGCAGAATGAAAGCAGAATGGAGGACCCAGCAGGGAGGGAA	37	1	3605087	TGGGTCCTCCATTCTGCTTTCATTCTGCTTCTGACTCACCGGGGATTCCG	1	3594947	F	TP73	NM_005427	7161	Body	chr1:3607096-3607553	N_Shelf
171526	cg08887707	29640498	36644306	0.599073	0	1	530.19	0.770603	40.6007	0.171531	428.373	AAACAATAAATACAAAATAAACCACAAATACAACATAAACCACAAATACA	36644306	AAACAATAAATACGAAATAAACCGCGAATACGACGTAAACCGCGAATACG	I	A	Red	TGCCTGAGGTCCTGTGAATCCTGCCTGCAAATGTGCCTGGGGCCCCTGCGGGGCCCACCT[CG]CACCCGCGGCCCACGTCGCACCCGCGGCCCACCTCGCACCCACTGCTCAGATACATCTCA	37	1	3613723	CGCACCCGCGGCCCACGTCGCACCCGCGGCCCACCTCGCACCCACTGCTC	1	3603583	F	TP73;TP73;TP73;TP73	NM_001126240;NM_005427;NM_001126242;NM_001126241	7161;7161;7161;7161	Body;Body;Body;Body			1:3603583-3603749
87294	cg04347006	43754442	72796348	0.0480077	0	1	8688.94	0.418071	374.344	0.370064	10213.4	ACAAAAAACTCTAAACACATCTAAACCTAAATACTAAATTCAAAAACCCA	72796348	ACGAAAAACTCTAAACGCGTCTAAACCTAAATACTAAATTCGAAAACCCG	I	A	Red	GCGTGGGCCACGTGCGGGCGCCACGCCCCTCAAGCCCCGGAGGAGGACGGTCCCCGCGGC[CG]GGTCCCCGAACCCAGCATTCAGGCCCAGACGCGCCCAGAGCCTCCCGCAGTCTCGTCGGC	37	1	3688759	GCGGGAGGCTCTGGGCGCGTCTGGGCCTGAATGCTGGGTTCGGGGACCCG	1	3678619	F	LOC388588	NM_001163724	388588	TSS1500	chr1:3688553-3689684	Island	1:3678414-3679527
279626	cg15057442	53780340	71666469	0.00788375	0	1	10749.5	0.212993	103.49	0.205109	11410.7	AACCAAACAAAATCTACAAAAAACTACACTTTCTACCCCCAAACAACTCA	71666469	AACCGAACAAAATCTACAAAAAACTACACTTTCTACCCCCAAACGACTCG	I	C	Grn	TGGCGTCGGAGGGGCTCCAGCAGGGGTGAAGGAGGTCGGGGACCCTGGAGGCCCCAAGGG[CG]AGCCGTCTGGGGGCAGAAAGTGCAGCCCTCTGCAGACCCTGCCCGGCCCCCCTGCACCTC	37	1	3688916	GGCCGGGCAGGGTCTGCAGAGGGCTGCACTTTCTGCCCCCAGACGGCTCG	1	3678776	F	LOC388588	NM_001163724	388588	TSS1500	chr1:3688553-3689684	Island	1:3678414-3679527
147190	cg07549162	44742419	22649448	0.00294491	0	1	2054.39	0.347923	374.344	0.344978	1771.35	TAATAAACAAAACCATACAAAAAAAATCTAAAACCAATAACAAAAAAACA	22649448	TAATAAACGAAACCATACGAAAAAAATCTAAAACCAATAACGAAAAAACG	I	C	Grn	GCCCCGCCCCCCTCTCGCCCCGCCCCCTCTCGCCCCGCCCCCGGCCCCTTCTGGACCAGG[CG]CCTCCCCGCTACTGGCCCCAGACCTTCCCCGCATGGCCCCGCCCACCACTCTAGCCCCGC	37	1	3689170	CGCCTCCCCGCTACTGGCCCCAGACCTTCCCCGCATGGCCCCGCCCACCA	1	3679030	F	LOC388588	NM_001163724	388588	TSS200	chr1:3688553-3689684	Island	1:3678414-3679527
400738	cg22704068	56693360	13627337	0.0191732	0	1	2611.47	0.257254	117.999	0.238081	2439.11	AACTAAAATAATAAACAAAACCATACAAAAAAAATCTAAAACCAATAACA	13627337	AACTAAAATAATAAACGAAACCATACGAAAAAAATCTAAAACCAATAACG	I	A	Red	CCCCTCTCGCCCCGCCCCCTCTCGCCCCGCCCCCGGCCCCTTCTGGACCAGGCGCCTCCC[CG]CTACTGGCCCCAGACCTTCCCCGCATGGCCCCGCCCACCACTCTAGCCCCGCCACCTTCC	37	1	3689178	GGCTAGAGTGGTGGGCGGGGCCATGCGGGGAAGGTCTGGGGCCAGTAGCG	1	3679038	F	LOC388588	NM_001163724	388588	TSS200	chr1:3688553-3689684	Island	1:3678414-3679527
54824	cg02693688	23728501	23728501	0.140011	0	1	22072.2	0.340493	58.5524	0.200483	22010.4	AAACCCACAACAAAACAATAATCCTCAACTTTACAAACACCTCCCTCAAC			II			TCCTCCAGCAAACACGCCCCTAGCAGGCCTGGGCTGCTGTGATGCGTCCTCTTTGGCCGC[CG]CTGAGGGAGGTGTTTGTAAAGCTGAGGACCACTGTTCTGTTGTGGGTTTTTTTGTTTGTT	37	1	3818083	AACCCACAACAGAACAGTGGTCCTCAGCTTTACAAACACCTCCCTCAGCG	1	3807943	F	LOC100133612;C1orf174	NR_024455;NM_207356	100133612;339448	Body;TSS1500	chr1:3816356-3818084	Island
199665	cg10510935	39609506	33809426	0.0181017	0	1	6451.83	0.188457	77.4971	0.170355	5484.52	AAAAAAAAAACCACACTACCAACAAAACAAACATAAAATTACAAAATACA	33809426	AAAAAAAAAACCACACTACCGACGAAACGAACATAAAATTACAAAATACG	I	C	Grn	CGTGCCACAGAGAGGGGAGGGGCCACACTGCCGACGGGGCGGGCATGGAGTTGCAGGATA[CG]CCACAGAGAGGGGAGGGGGCCACACTGCCGACGGGGCAGGCCTGGAGTTGCAGGACGTGT	37	1	4059661	AGGGGAGGGGCCACACTGCCGACGGGGCGGGCATGGAGTTGCAGGATACG	1	3959521	R							1:3959492-3959855
407402	cg23098803	60637464	60637464	0.131716	0	1	9825.65	0.327224	57.6572	0.195508	11113.4	TACRAAATAACATTTAATTACATTAAATTACAAACRTACCTTTTCTCCTC			II			CGAGCAAGGCCTCGGAGCTGCTGAAGGGGCATTCATCCTCGTTTTATGTGGGGAAAGCAG[CG]AGGAGAAAAGGCACGCTTGCAATTTAATGTAACTAAATGTCATTCCGCACCCCCTGTATC	37	1	4192931	GCGGAATGACATTTAGTTACATTAAATTGCAAGCGTGCCTTTTCTCCTCG	1	4092791	F					chr1:4192633-4193243	Island	1:4092390-4092902
248633	cg13480658	58606446	33758325	0.38439	0	1	18089	0.562941	34.7781	0.178551	18397.6	AAAACAACTACTACAAACTAAACTCCATCACACAACTCAACTTACAAACA	33758325	AAAACGACTACTACAAACTAAACTCCATCACGCGACTCAACTTACAAACG	I	A	Red	CATCTGGCTTTCTGTCCACCGGCACAGATGGCAATGTTGTTTCTCGACTCCTCCGTCCAT[CG]CCTGCAAGCTGAGCCGCGTGATGGAGCTCAGCCTGCAGCAGCCGTCTTCACCTCAACTTC	37	1	4795012	CGCCTGCAAGCTGAGCCGCGTGATGGAGCTCAGCCTGCAGCAGCCGTCTT	1	4694872	F	AJAP1;AJAP1	NM_018836;NM_001042478	55966;55966	Body;Body			1:4694772-4694975
131653	cg06753281	15644411	15644411	0.0632565	0	1	16262.5	0.274249	82.4628	0.210993	17304.7	CAAAATATCTTTAAAATCAACTCACCCCAAACTAAAACCAATCCCTAAAC			II			AGGTCCCCCGTAATGTCCAGGGTTAATTGTGCCAGCCTGAACCCCTGAGCCCCGCATGCC[CG]CCTAGGGATTGGCCTCAGCCTGGGGTGAGCTGACCCCAAAGACACCCTGCCCAACGCAGC	37	1	6086652	AGGGTGTCTTTGGGGTCAGCTCACCCCAGGCTGAGGCCAATCCCTAGGCG	1	6009239	F	KCNAB2;KCNAB2	NM_003636;NM_172130	8514;8514	5'UTR;5'UTR	chr1:6086244-6086494	S_Shore
226952	cg12135344	63650353	53717314	0.0140824	0	1	21294.9	0.350483	374.344	0.336401	18309.1	CATAAACAAATACCTAAACTCCTTCAAAATAACACAATACATAATACACA	53717314	CATAAACGAATACCTAAACTCCTTCAAAATAACGCAATACGTAATACGCG	I	A	Red	GGATGGAGGGCGGGGCTGCGGATGGAGGGCGGGCCGGGGACCTTACCACGCCGTCCTCCT[CG]CGCACCACGTACTGCGCCACCTTGAAGGAGCTCAGGTACTCGTTCATGTTCTGTAGCTCC	37	1	6188120	CGCGCACCACGTACTGCGCCACCTTGAAGGAGCTCAGGTACTCGTTCATG	1	6110707	F	CHD5	NM_015557	26038	Body	chr1:6187743-6188235	Island	1:6110279-6110783
106840	cg05371688	51780391	17616469	0.115232	0	1	10538.3	0.288584	50.5599	0.173352	10052.2	AAAAACTACCAAAAAACAAAAAACCCCATAAACCATAAACAAAAACCCCA	17616469	AAAAACTACCAAAAAACAAAAAACCCCATAAACCATAAACGAAAACCCCG	I	C	Grn	GACGGGCACGTGAGGAACTGCCAAGGAGCAAGGGGCCCCATGGGCCATGGGCGGGGACCC[CG]CCACAGGCAGGGGAGGAGAGAGCTGCCTGCTAGGTGGGGAGACAGCTGGGACCCAGGCAG	37	1	6191879	CGGGGTCCCCGCCCATGGCCCATGGGGCCCCTTGCTCCTTGGCAGTTCCT	1	6114466	R	CHD5	NM_015557	26038	Body	chr1:6187743-6188235	S_Shelf
389329	cg21919596	54768450	54768450	0.269922	0	1	13782.9	0.500479	58.5673	0.230557	13673.8	TAACAAAAACAAAAACTAACRCRACAACTATAAACCAATAAACCCCTACC			II			ACCCCATGTGCTAACAGAGGCAGAAACTGACGCGACAGCTGTAGGCCAGTGAACCCCTGC[CG]CCACCAGGAGGCTGGAAGGAGGAAGGAAGGGTTCTCCCCTAGGGCTTTCAGAGGCACGTG	37	1	6201851	CGGCAGGGGTTCACTGGCCTACAGCTGTCGCGTCAGTTTCTGCCTCTGTT	1	6124438	R	CHD5	NM_015557	26038	Body	chr1:6202118-6202359	N_Shore
465530	cg26680238	34634450	68606327	0.0190617	0	1	7595.78	0.675157	374.344	0.656095	10507.1	AAACACAACAATAAATAAATTTAACCCTCATTTACTAAAAACAAACAACA	68606327	GAACGCGACGATAAATAAATTTAACCCTCATTTACTAAAAACGAACGACG	I	A	Red	TGGGGAGGGGCCGGGCGCGGCGGTGGGTGGGTTTGACCCTCATTTGCTGGAGGCGGGCGG[CG]GAGGAGGGGAGGAGGGGGCAGTGGGCGGAGGCGGGGGCTGGGAGGAGGTGCCGCGAGGGG	37	1	87797316	CGCCGCCCGCCTCCAGCAAATGAGGGTCAAACCCACCCACCGCCGCGCCC	1	87569904	R	LMO4	NM_006769	8543	5'UTR	chr1:87797368-87797884	N_Shore	1:87569640-87570472
229205	cg12276513	16653453	16653453	0.0268533	0	1	9674.55	0.377096	374.344	0.350243	11925.5	AAAAAAAACAAACCTTCCCCTAAAAACRAAACCTATTCCTAAAATAAAAC			II			CGGGGCCTTTTGAGGAGGGCAGGCCTTCCCCTGGGGGCGGGGCCTGTTCCTGGGGTGGGG[CG]GGGCGTCCGGCGCGGGGCGGGCGGAACACTCACAGTACAGCGCGGGCAGAGCCATTCACC	37	1	6208879	AGGAGGGCAGGCCTTCCCCTGGGGGCGGGGCCTGTTCCTGGGGTGGGGCG	1	6131466	R	CHD5	NM_015557	26038	Body	chr1:6208716-6209039	Island	1:6131304-6131697
325007	cg17831269	20723458	35658396	0.00937963	0	1	17791.8	0.190846	88.3282	0.181467	16122.4	AAAAAAAAACAACCACATAAAATTCTACCACATATACAAAAACAAAAACA	35658396	AAAAAAAAACGACCACATAAAATTCTACCGCGTATACAAAAACGAAAACG	I	A	Red	GCGGCGGGTTGAGGCAATGCAGGTGGTAGGAGGAGGGGCAGGCGTCGCAGCAGAGCAGCT[CG]CCCCCGTCCTTGCACACGCGGCAGAACTCCATGTGGTCGTCCTCCTCCTCCTCGCAGCCG	37	1	6209018	CGCCCCCGTCCTTGCACACGCGGCAGAACTCCATGTGGTCGTCCTCCTCC	1	6131605	F	CHD5	NM_015557	26038	Body	chr1:6208716-6209039	Island	1:6131304-6131697
200207	cg10537555	40797414	22795365	0.223093	0	1	5576.06	0.55029	119.973	0.327197	6032.38	CCCCCACTATATAAACCTTAACAAAACCCCAAACTAAAAACAAAACCACA	22795365	CCCCCACTATATAAACCTTAACAAAACCCCGAACTAAAAACGAAACCACG	I	C	Grn	CCCTACAGCATCTCCCCGCATTCTGCCCCCAAATGAGGGCACAGGGGTGGGGGAGCCAGG[CG]TGGCCCCGCCCCCAGCCCGGGGCTCTGCCAAGGCTTACACAGTGGGGGCAGCTCCACTTG	37	1	6209266	CCCCCACTGTGTAAGCCTTGGCAGAGCCCCGGGCTGGGGGCGGGGCCACG	1	6131853	F	CHD5	NM_015557	26038	Body	chr1:6208716-6209039	S_Shore
32402	cg01565985	32789493	32789493	0.423486	0	1	26325.6	0.630246	46.0912	0.20676	19149.5	CAAAAAAACTAACTCACAACCTCTCCTTCCCTAAAAAAACCTCCAAACAC			II			GGAGCCCCTCCCAAAGGAGCTGGCTCACAGCCTCTCCTTCCCTGGGGGAGCCTCCAGGCA[CG]CACTCCCCGCTTCCCCTGTCCTATCTCCACTTCCCCATCAAATAACAGGGACAGGGAGCT	37	1	6225887	AAAGGAGCTGGCTCACAGCCTCTCCTTCCCTGGGGGAGCCTCCAGGCACG	1	6148474	R	CHD5	NM_015557	26038	Body
319773	cg17479763	35707319	35707319	0.479786	0	1	6594.44	0.659604	36.7481	0.179818	5563.06	CTCCCAAAAAAATCTAACAACTACTAATCCCCCAACCAAAAAAAACACCC			II			AGCCACCCCAACTCCCAGGAGAATCTGGCAACTGCTGGTCCCCCAACCAGAAGAGGCACC[CG]CCCTGCCTTCCTCCTAGAAGCTGGCTCAGACACCTGCCTCAATGCCAGAGCTGGCCAGGG	37	1	6237002	TCCCAGGAGAATCTGGCAACTGCTGGTCCCCCAACCAGAAGAGGCACCCG	1	6159589	R	CHD5	NM_015557	26038	Body	chr1:6239237-6240814	N_Shelf
220440	cg11764177	56714414	56714414	0.0672747	0	1	18982.5	0.36357	134.833	0.296295	21145.3	AAATAAAAAACCRCTAAAACCCAAATTAAAACTAAAACCTAAAACTCCCC			II			CCAGCGGGTAGGTACAAGGCCCCGCCCCTCGCCAGTCCTCACTGCCTGTTCTCCCTGCGC[CG]GGGAGCTCCAGGCCCCAGCCCTAACCTGGGCCCTAGCGGCTCCCCACTCCATGACCTCTG	37	1	6266416	AGTGGGGAGCCGCTAGGGCCCAGGTTAGGGCTGGGGCCTGGAGCTCCCCG	1	6189003	F	RNF207	NM_207396	388591	5'UTR	chr1:6265825-6266778	Island	1:6188429-6189352
99573	cg04992704	46648305	46648305	0.164248	0	1	16637.6	0.455407	103.818	0.291158	16314.6	TCTACAAATAAACAACCTTTAAAATACAAAACTACCACCCTCCTACCCTC			II			GGTCTGGGGTCTTGAGGGACTAGGGGCAGGCACCCTTCCCCGGGAGGTGTGGGGGGGTGC[CG]AGGGCAGGAGGGTGGCAGTCCTGCACTCTAAAGGCTGTTCATCTGCAGATTTCCAAGCCG	37	1	6304361	CTGCAGATGAACAGCCTTTAGAGTGCAGGACTGCCACCCTCCTGCCCTCG	1	6226948	F	HES3	NM_001024598	390992	5'UTR	chr1:6305148-6306463	N_Shore
458114	cg26257210	22705386	26645324	0.0649146	0	1	11526.5	0.279773	84.0694	0.214859	10537.7	CAACCAAAACAAAAACCCAAACAACAAAAATACAAAAACAAAACAACACA	26645324	CGACCGAAACAAAAACCCAAACGACAAAAATACAAAAACGAAACAACGCG	I	A	Red	GGTGCCCGAGAGCGCCGCCGGCAGCACCATGGACAGCGCCGGGTTGGGCCAGGAGGCGCC[CG]CGCTGTTCCGCCCTTGCACCCCTGCCGTCTGGGCTCCTGCTCCGGCCGCCGGCGGCCCGC	37	1	6305348	CGGCCGGAGCAGGAGCCCAGACGGCAGGGGTGCAAGGGCGGAACAGCGCG	1	6227935	F	HES3	NM_001024598	390992	Body	chr1:6305148-6306463	Island	1:6227782-6229481
319970	cg17491697	62790327	62790327	0.0840119	0	1	19193.5	0.395731	139.634	0.311719	20639.8	AAAAAAACCCCRAAAATAACCTAAACTAAAAACRCTCCCTATTTAATCTC			II			GTGGCGGCCCTGGGGAAGCCCCGGGGATGACCTGAACTGAAGGCGCTCCCTATTTGGTCT[CG]CGACACAGGGACTATTTTCAGCACGCCCACAGTGACTGCCAGGACCCCCCAGTCGTCCGT	37	1	6305588	GGGAAGCCCCGGGGATGACCTGAACTGAAGGCGCTCCCTATTTGGTCTCG	1	6228175	R	HES3	NM_001024598	390992	3'UTR	chr1:6305148-6306463	Island	1:6227782-6229481
342367	cg18879646	31697469	66743482	0.0236256	0	1	5896.06	0.615567	374.344	0.591941	6050.19	AAAAACAAAACACAAAAACAACTACCACAATAATAACAATAACAATAACA	66743482	GAAAACAAAACGCGAAAACGACTACCACGATAATAACGATAACAATAACG	I	A	Red	AGGAGCAGCTACCGAAGCGACTGCAGCCTCTTCCTCCTCTTCCTCCTCCTCCTCCTCCTC[CG]CCACTGCTACCGCCACCACCGTGGTAGCCGCCTCCGCGCCCTGCCTCCGCCCCGTCCCCT	37	1	89990278	CGCCACTGCTACCGCCACCACCGTGGTAGCCGCCTCCGCGCCCTGCCTCC	1	89762866	F	LRRC8B	NM_001134476	23507	TSS200	chr1:89989810-89990986	Island	1:89762399-89763630
277937	cg14958889	37663339	37663339	0.0701038	0	1	11554.5	0.481775	374.344	0.411671	15785.6	AAATAAAACAAAACTCRAAACACCCACTAAAAACCAACAAACRAAAACAC			II			CAGTCCCAACCCCCTGGGGCTCCGATCCCCCCCCCCCCCCGCAATCCCCGCTCCGACTCG[CG]TGCTCTCGCCTGCTGGTCCCCAGTGGGTGCCCCGAGTCCTGCCCCACCCCGAGGGCGCGT	37	1	6320471	GGTGGGGCAGGACTCGGGGCACCCACTGGGGACCAGCAGGCGAGAGCACG	1	6243058	F	GPR153	NM_207370	387509	5'UTR	chr1:6320137-6320942	Island	1:6242736-6244272
54991	cg02700833	64646481	61700392	0.0268138	0	1	8070.15	0.25402	107.136	0.227206	8067.53	AAAACAAAACAAACCAAAAAACAATACAAAAACCCCAACAAAAACATACA	61700392	AAAACGAAACGAACCGAAAAACGATACGAAAACCCCGACGAAAACATACG	I	C	Grn	GCTCAGCTCCCGCCGCTCCGCTGCTGCGCCGGGCGGCCGGGGGCGGGGGGCGGAGCAGGG[CG]CATGTCTCCGCCGGGGCCTCCGCACCGCCCCTCGGCCCGCCCCGCCCCCGCCCGCTCAGA	37	1	6321181	GGGGCGGGGCGGGCCGAGGGGCGGTGCGGAGGCCCCGGCGGAGACATGCG	1	6243768	F	GPR153	NM_207370	387509	TSS200	chr1:6320137-6320942	S_Shore	1:6242736-6244272
81434	cg04055049	10615459	10615459	0.216194	0	1	18569.9	0.499234	91.0114	0.28304	17927.2	AAAACCTAAAACCAAAACTAAAACTCAAAAAAACCTTCCTAAAAAAAACC			II			AATGGACACTGAGAACCTGGGGCCAGGGCTGGGGCTCAGGGAGACCTTCCTGGAGGAAGC[CG]CATCTAAGATGAACAATCGGGGCGGGGCGTGGAGAGGACAAGGGACGCATGGCCAGCGGC	37	1	6321553	CGGCTTCCTCCAGGAAGGTCTCCCTGAGCCCCAGCCCTGGCCCCAGGTTC	1	6244140	R	GPR153	NM_207370	387509	TSS1500	chr1:6320137-6320942	S_Shore	1:6242736-6244272
9023	cg00425213	15728304	15728304	0.0722922	0	1	11499.3	0.256254	65.2379	0.183962	12470.5	CCAAATAAAACTCATTCTTCTACTTACCTAAAAACCAACCTAAATAATAC			II			GAACTGGGTGGGGCCACAAGCAACACTCATAAGGGTTCCCACCTCCAGGACCTTAAACCT[CG]CACCACTCAGGCTGGCCCTCAGGCAAGTAGAAGAATGAGTTCCACCTGGGCGGAGTTCCA	37	1	6446095	CGCACCACTCAGGCTGGCCCTCAGGCAAGTAGAAGAATGAGTTCCACCTG	1	6368682	F	ACOT7;ACOT7	NM_007274;NM_181864	11332;11332	Body;TSS1500
171561	cg08889373	74694435	29741312	0.0313828	0	1	13332.5	0.27368	114.413	0.242297	14085.6	TAAAAAAACACAAAAAATAAAACAAACCTTTACTTCCACAACACAAAACA	29741312	TAAAAAAACACGAAAAATAAAACGAACCTTTACTTCCGCAACACAAAACG	I	T	Red	GGTGGCGGCTGCTGGGAAGACACGGGGAATGGAACGGGCCTTTGCTTCCGCAGCACAAAG[CG]TCACGAGGTGGGGAGGAGGAAAGGCCGGCGACTATCTACACCGCCGCCTGCAGCTTTTAC	37	1	6454109	CGCTTTGTGCTGCGGAAGCAAAGGCCCGTTCCATTCCCCGTGTCTTCCCA	1	6376696	R	ACOT7	NM_007274	11332	TSS1500	chr1:6452814-6454185	Island	1:6375458-6376819
182964	cg09549827	13617397	13617397	0.108979	0	1	15762	0.30988	64.6494	0.200901	15549.5	AACAATTAAAACCCCAAAAAACAACAAAACTAAATTCRAATTAAAAAACC			II			GGCGCCTGGAACCGCAGTTAGCGGGCACTGGGCAGATGAATGAATTTGTCTGTGCCTGGA[CG]GCTCTCCAATTCGAACCCAGTTTTGCTGCCCTCTGGGGTCTCAACTGTTACGTGAGGCAA	37	1	6484616	CGGCTCTCCAATTCGAACCCAGTTTTGCTGCCCTCTGGGGTCTCAACTGT	1	6407203	F	ESPN	NM_031475	83715	TSS1500	chr1:6484503-6485327	Island	1:6406594-6407882
6266	cg00297432	25616371	12615466	0.344468	0	1	24996.3	0.630452	86.366	0.285984	21177.3	ACAAAAACAAACAAAAAACTCAAACAAAAACTACAAAACAAAACAAAACA	12615466	ACGAAAACGAACGAAAAACTCGAACGAAAACTACGAAACGAAACGAAACG	I	A	Red	CCCCGCGTCGCGGCGGGGGCGGGCGGGGAACTCGGGCGGAGGCTGCGGGGCGGGGCGGGG[CG]GGGTGGGGGCGGGCCCGAGTCTTAAGCCGGCGTCCGCGGGCTCCGGCCCCAGAGCGCGGC	37	1	6484784	CGCCCCGCCCCGCCCCGCAGCCTCCGCCCGAGTTCCCCGCCCGCCCCCGC	1	6407371	R	ESPN	NM_031475	83715	TSS200	chr1:6484503-6485327	Island	1:6406594-6407882
68740	cg03397716	11734301	69765363	0.632765	0	1	10738.6	0.853814	76.6396	0.221048	11764.7	CAAACTCCTCTAACCCACAAAAACACATACATAACATCCTAAAAAAAACA	69765363	CGAACTCCTCTAACCCGCAAAAACACGTACATAACGTCCTAAAAAAAACG	I	C	Grn	ACGGCCGCACCGCGGGCTCCTCTGGCCCGCAAGAACACGTGCATGGCGTCCTGGGGAAGG[CG]CTGAGTGCGGAGTCGCGGCGCCGCACGCGGCACCATGGCCCTGGAGCAGGCGCTGCAGGC	37	1	6484980	CGCCTTCCCCAGGACGCCATGCACGTGTTCTTGCGGGCCAGAGGAGCCCG	1	6407567	R	ESPN;ESPN	NM_031475;NM_031475	83715;83715	1stExon;5'UTR	chr1:6484503-6485327	Island	1:6406594-6407882
274706	cg14766198	23763487	23763487	0.0740693	0	1	15013.7	0.593505	374.344	0.519436	18867.5	AAAAAACTCACAATCCCRAACAACAAACCTAACCRAAAAAAACAACAAAC			II			CCCCTCGGAATGTCCCCGGGGCGCCCGGCGCGCTGACCCCGAAGCCGCCTCCGCCTTCGG[CG]CCTGCTGCCTCCCTCGGCCAGGCTTGTTGTTCGGGACTGTGAGCTTCCTGGCTCCTGGGC	37	1	100818374	GGAAGCTCACAGTCCCGAACAACAAGCCTGGCCGAGGGAGGCAGCAGGCG	1	100590962	F	CDC14A;CDC14A;CDC14A;CDC14A;CDC14A;CDC14A	NM_033313;NM_033312;NM_003672;NM_033313;NM_003672;NM_033312	8556;8556;8556;8556;8556;8556	5'UTR;5'UTR;5'UTR;1stExon;1stExon;1stExon	chr1:100817709-100818899	Island	1:100590053-100591487
387233	cg21785723	36804497	36804497	0.196166	0	1	732.834	0.403365	54.0494	0.207199	803.364	TTACAACTTAACAATAACCTATAAAATAACAAAAATAAATCAAAATATAC			II			GGCCTCAGGTCCACCCTTTCCTCTCCCTGGTCTTCATCTCACCACCCCTCCCTCCACACA[CG]CATACCCTGACTCATCCCTGCCACCTCACAGGCCATTGTTAAGCTGCAAGGGAACTCTGA	37	1	6551782	CGCATACCCTGACTCATCCCTGCCACCTCACAGGCCATTGTTAAGCTGCA	1	6474369	F	PLEKHG5;PLEKHG5;PLEKHG5;PLEKHG5	NM_198681;NM_020631;NM_001042663;NM_001042664	57449;57449;57449;57449	Body;TSS200;Body;TSS1500	chr1:6550083-6551115	S_Shore
358879	cg19919506	36695386	35679451	0.0779561	0	1	13077.6	0.413287	374.344	0.335331	12814.6	CAACACAAAACCTACTCCATAAATAAATACAAACAAAAACCCAACAAACA	35679451	CGACACGAAACCTACTCCATAAATAAATACAAACGAAAACCCGACGAACG	I	C	Grn	GGAGCGGGCCCTCCCCGGAGGAGGTTAGGAGCCGGCCCGGCCCCCCAGGACCCCGCCCCG[CG]TCCGCCGGGTCCCCGCCTGCACTCACCCATGGAGCAGGCCCCGTGCCGCGCGGGGGGCGG	37	1	6557352	CGGCACGGGGCCTGCTCCATGGGTGAGTGCAGGCGGGGACCCGGCGGACG	1	6479939	F	PLEKHG5;PLEKHG5	NM_198681;NM_001042663	57449;57449	Body;Body	chr1:6557561-6557872	N_Shore	1:6479738-6480673
313761	cg17121120	45801476	45801476	0.0655187	0	1	10050.1	0.314542	104.034	0.249024	12122	AAAAACCAACAAAAATAAATCAAAAACCCRAATACCAAATAAAAAACRAC			II			CGGCGTGGAACCCCCAGTCCCCGCGCCGGTGCCTCCCGCGCGCCCCCGGCCCGAGGCCGT[CG]CCGCCCTCCACTTGGCATTCGGGTTTTTGACCCACTTCTGCTGGTTCCCCGCCGAAAGAA	37	1	6675282	CGCCGCCCTCCACTTGGCATTCGGGTTTTTGACCCACTTCTGCTGGTTCC	1	6597869	F	PHF13	NM_153812	148479	Body	chr1:6672786-6675741	Island	1:6595396-6598328
84684	cg04215950	20667432	20667432	0.150797	0	1	18758	0.393425	77.7114	0.242628	18163.2	ACCTATATAACCTCCCCATTTAACTATATAAAAAACATCCCACATATAAC			II			AAGGCAAAGCCTGGGGAAAAACAGGTTTGAGGAGGCAAATAAAAAAATCTCTGTTGCACA[CG]TTACATGTGGGATGCTCTTTATACAGCCAAATGGGGAGGCCACATAGGCTAGCAGATCCT	37	1	7125137	CCTATGTGGCCTCCCCATTTGGCTGTATAAAGAGCATCCCACATGTAACG	1	7047724	F	CAMTA1	NM_015215	23261	Body	chr1:7122519-7122727	S_Shelf
46409	cg02275084	62737407	62737407	0.132784	0	1	15633	0.309037	48.9128	0.176252	16690.3	CRACTACAATAACACCCACATCAAACRATAAAAACAAAAACCAAAACATC			II			CAGGGCCAGGCCCAGGTCACCCAGTGGGTCAGGGGAGGAGCAGGCAGTGCTCCGTTCTCC[CG]ATGCCTTGGCCTCTGCCCCTACCGCCTGATGTGGGTGTCACTGCAGCCGCAGGACCCTGA	37	1	7531719	GGCTGCAGTGACACCCACATCAGGCGGTAGGGGCAGAGGCCAAGGCATCG	1	7454306	F	CAMTA1	NM_015215	23261	Body
395684	cg22364869	56755420	26724431	0.161363	0	1	22377.2	0.405171	76.5058	0.243808	25300.5	AAACCTAACCATAAACTTTACATCCAAACCAATACTACAATAACCAAACA	26724431	AAACCTAACCATAAACTTTACGTCCGAACCAATACTACAATAACCGAACG	I	A	Red	TGGCCAGCCACGGGGCCTGGCCATGAACTTTGCGTCCGGGCCAATGCTGCAGTGGCCGGG[CG]GTGGTGAGCCTTCCGTTCCCCGCCTGTCCCTCCCGGCCCCTCCCCTCGGTCTCCGCAGCT	37	1	7740271	CGCCCGGCCACTGCAGCATTGGCCCGGACGCAAAGTTCATGGCCAGGCCC	1	7662858	R	CAMTA1	NM_015215	23261	Body	chr1:7740143-7741117	Island	1:7662757-7663656
265271	cg14278614	29770459	29770459	0.110353	0	1	11961.2	0.359201	89.9712	0.248848	13556.6	ACAAACAAATTCATATTTTAAATCAAATAAAAACAAACAATCTCTTCCCC			II			GCTGCATGTGGGATGCGCCCTTTGTCCCCTCTGCCATGCGCGGGGGAAAATGTTTGAGGG[CG]GGGAAGAGACTGTCTGCCCTCATTTGATCTAAAACATGAATTTGTTTGCTTGGCTAAAGG	37	1	7740806	CAAACAAATTCATGTTTTAGATCAAATGAGGGCAGACAGTCTCTTCCCCG	1	7663393	F	CAMTA1	NM_015215	23261	Body	chr1:7740143-7741117	Island	1:7662757-7663656
269907	cg14511923	16685354	62766354	0.0704649	0	1	3597.13	0.305235	93.6437	0.23477	3039.52	AACACCTACCACAAATAAAAAAAACAAATTTCAACCTAAAATAAAAAACA	62766354	AACGCCTACCGCGAATAAAAAAAACGAATTTCAACCTAAAATAAAAAACG	I	C	Grn	CCAAAGGTCTTCTGCAGGTACTTTCAGCTCTGCCGGGTCTACTTCCTCACCCGCGGCAGG[CG]CCTCTCATCTCAGGTTGAAATCCGCCTTCCCCACTCGCGGCAGGCGCCTCTCATCTCAGG	37	1	7842369	GGCGCCTGCCGCGAGTGGGGAAGGCGGATTTCAACCTGAGATGAGAGGCG	1	7764956	F					chr1:7843460-7843693	N_Shore	1:7764947-7765003
46473	cg02277850	65764395	50770507	0.21984	0	1	3060.72	0.540313	115.403	0.320473	3515.43	AACAAATTTCAACCTAAAATAAAAAACACCTACCACAAATAAAAAAAACA	50770507	AACGAATTTCAACCTAAAATAAAAAACGCCTACCGCGAATAAAAAAAACG	I	A	Red	CAGCTCTGCCGGGTCTACTTCCTCACCCGCGGCAGGCGCCTCTCATCTCAGGTTGAAATC[CG]CCTTCCCCACTCGCGGCAGGCGCCTCTCATCTCAGGTTGAAATCCGCCTTCCCAGAGGCC	37	1	7842393	CGCCTTCCCCACTCGCGGCAGGCGCCTCTCATCTCAGGTTGAAATCCGCC	1	7764980	F					chr1:7843460-7843693	N_Shore	1:7764947-7765003
421704	cg23987789	34625327	16748451	0.0786968	0	1	12462.6	0.340482	107.295	0.261785	9249.14	AAACCTCTAAAAAAACAAATTTCAACCTAAAATAAAAAACACCTACCACA	16748451	AAACCTCTAAAAAAACGAATTTCAACCTAAAATAAAAAACGCCTACCGCG	I	A	Red	TCTACTTCCTCACCCGCGGCAGGCGCCTCTCATCTCAGGTTGAAATCCGCCTTCCCCACT[CG]CGGCAGGCGCCTCTCATCTCAGGTTGAAATCCGCCTTCCCAGAGGCCTGCCCTGCTGATC	37	1	7842406	CGCGGCAGGCGCCTCTCATCTCAGGTTGAAATCCGCCTTCCCAGAGGCCT	1	7764993	F					chr1:7843460-7843693	N_Shore	1:7764947-7765003
427659	cg24357276	65757319	43774466	0.0295009	0	1	20751.6	0.567671	374.344	0.53817	27512.3	AAAAAAACACAAAACAATCCCCTATCACTTAAAAACAACACACCCAAACA	43774466	AAAAAAACGCAAAACGATCCCCTATCACTTAAAAACAACACGCCCAAACG	I	A	Red	GAAGGTGGGGAGGCTCCGGGCTGGTTTTCGGGGCAACTCCCCCTGCCTCCTGCCACTTCT[CG]CCTGGGCGTGTTGTCCTTAAGTGACAGGGGACCGCCTTGCGTCTCCTCACTCGGCCGGTT	37	1	114472822	CGCCTGGGCGTGTTGTCCTTAAGTGACAGGGGACCGCCTTGCGTCTCCTC	1	114274345	F	HIPK1;HIPK1	NM_152696;NM_198268	204851;204851	5'UTR;5'UTR	chr1:114471965-114472899	Island	1:114273234-114274606
459209	cg26316082	45754307	45754307	0.0687796	0	1	10705.5	0.278766	80.0773	0.209987	12045.4	RAAAAAAACRATAATACCTATAAATAAAAACRACAAACATCCCTATCCCC			II			CGCCCCGCCCCGGGTGATGCTGCAGCAGCCGGGACCGCGGCCGGGCAGGCAGCAGCCCAG[CG]GGGACAGGGATGCCTGCCGTCTCCACCCACAGGTACCACCGTCTCCTCCGCGCCCTCCGC	37	1	8378213	CGGGGACAGGGATGCCTGCCGTCTCCACCCACAGGTACCACCGTCTCCTC	1	8300800	F					chr1:8377784-8378447	Island	1:8300544-8301350
99616	cg04994795	32797489	29739362	0.0733688	0	1	9886.26	0.24788	60.2124	0.174511	8704.92	TTTATCATTTATAAAATTCCTCCCAACAACACTACAAACAAAAAACACCA	29739362	TTTATCATTTATAAAATTCCTCCCAACGACGCTACAAACGAAAAACACCG	I	A	Red	TACTCCTCCCTGTTTGTCATTTATGAAATTCCTCCCAGCGACGCTGCAGACGAGGAGCAC[CG]GCCCCTCCTGCTGAACGTCTGACATCGCGGAGCCTCGACTCCGGACACGCGCCTGCACCT	37	1	8404050	TTTGTCATTTATGAAATTCCTCCCAGCGACGCTGCAGACGAGGAGCACCG	1	8326637	R	SLC45A1	NM_001080397	50651	Body	chr1:8403697-8404102	Island	1:8326267-8326689
296313	cg16097191	11693380	11693380	0.442565	0	1	9821.35	0.794158	148.754	0.351593	9501.82	ATAAAATTCTTAACRCCCAAAATTTCTACAAAATACAAACAAAAAACTCC			II			GAAGGACCTGGATGGAGTTCTTAGCGCCCAGAGTTTCTGCAAAGTGCAGGCAGAGGACTC[CG]GCTTCTTAGGGGAGAAAGCTTTTTAAAACCCAAAGGAAAGGGGATCTTTCTGCTGGCTAT	37	1	9262511	TGGAGTTCTTAGCGCCCAGAGTTTCTGCAAAGTGCAGGCAGAGGACTCCG	1	9185098	R					chr1:9258565-9258956	S_Shelf
49835	cg02447606	56606362	62656403	0.0539032	0	1	3642.96	0.233004	68.3016	0.1791	1923.35	TATACTAAACTCAATAACATCCAAATTCCAATAAAAACAAAACAACCCCA	62656403	TATACTAAACTCGATAACGTCCAAATTCCGATAAAAACGAAACGACCCCG	I	A	Red	CGTCCCCGGGCGTGTACTGGGCTCGGTGGCGTCCAGGTTCCGGTGAGGACGGGACGGCCC[CG]AGAGGAGGGTGCGGGTCTGCAGGAAGAGCGGGTGTCTCTGAGAGTGCATCTGCGTGTGTG	37	1	9353862	CGGGGCCGTCCCGTCCTCACCGGAACCTGGACGCCACCGAGCCCAGTACA	1	9276449	R	SPSB1	NM_025106	80176	5'UTR			1:9274977-9276450
319918	cg17489312	59714425	59714425	0.213457	0	1	22048.2	0.455533	68.6137	0.242075	19809	ACAAATAACTAAACAATTTCCACCTCTAAACCCRTCTACCAAAAAACCCC			II			TCGCCAGTTACGGGTTTCACGCGTGCGGCTCCGGGCATCCTGGTGCAGTTCTGCAGCCAG[CG]GGGCCTCTTGGCAGACGGGTTCAGAGGTGGAAATTGCTTAGTCATTTGCAAACTGGGACC	37	1	9376039	CGGGGCCTCTTGGCAGACGGGTTCAGAGGTGGAAATTGCTTAGTCATTTG	1	9298626	F	SPSB1	NM_025106	80176	5'UTR
224304	cg11980800	67769428	16611432	0.119993	0	1	15270.1	0.324973	64.3526	0.20498	14880.1	CTAAAAACCCTCAAAAATCTCAAAAAAACCCAAAATAAAAAAACCAAACA	16611432	CTAAAAACCCTCGAAAATCTCGAAAAAACCCAAAATAAAAAAACCAAACG	I	A	Red	GCGGAGGGAAGCGTCAGGCCTGGCTGCGCGCGCCCTGGCTAGGGAGCTCCGAGTCCCGGC[CG]CCTGGTCCTTTCATTCTGGGCTTCTTCGAGATTCTCGAGGGCTTCCAGCCGGCAGTGTTT	37	1	9748107	CTGGAAGCCCTCGAGAATCTCGAAGAAGCCCAGAATGAAAGGACCAGGCG	1	9670694	F	PIK3CD	NM_005026	5293	5'UTR	chr1:9749295-9750228	N_Shore	1:9669838-9670928
430909	cg24551579	53688497	63636422	0.0949729	0	1	13042.5	0.459447	374.344	0.364474	15217.5	CAAAAACCAATATAAATAATACTACACAACCCTTAACTATTTACCAAACA	63636422	CGAAAACCGATATAAATAATACTACGCGACCCTTAACTATTTACCAAACG	I	C	Grn	CCAGTAGAGGTGTTGAGAGGGGTCACGAAAGGGGGTCCAGGAGACGAGGTCAGCGAAACG[CG]CCTGGTAAACAGTTAAGGGCCGCGCAGCACTACCCACACCGGCTCCCGCCCCGGGACCTG	37	1	9884600	CGCCTGGTAAACAGTTAAGGGCCGCGCAGCACTACCCACACCGGCTCCCG	1	9807187	F	CLSTN1;CLSTN1	NM_014944;NM_001009566	22883;22883	TSS200;TSS200	chr1:9883011-9884667	Island	1:9805573-9807372
415646	cg23616100	72765346	57617495	0.0263065	0	1	10871.4	0.220553	87.5077	0.194247	10450.1	ACTCCCCAAAAACAAATCCCAAAACAAAAACCAATATAAATAATACTACA	57617495	ACTCCCCGAAAACAAATCCCGAAACGAAAACCGATATAAATAATACTACG	I	C	Grn	ACGAAAGGGGGTCCAGGAGACGAGGTCAGCGAAACGCGCCTGGTAAACAGTTAAGGGCCG[CG]CAGCACTACCCACACCGGCTCCCGCCCCGGGACCTGCCCCCGGGGAGTCTGTCCTGAATT	37	1	9884624	ACTCCCCGGGGGCAGGTCCCGGGGCGGGAGCCGGTGTGGGTAGTGCTGCG	1	9807211	F	CLSTN1;CLSTN1	NM_014944;NM_001009566	22883;22883	TSS200;TSS200	chr1:9883011-9884667	Island	1:9805573-9807372
137450	cg07035320	69735346	69735346	0.0532015	0	1	3967.03	0.346873	138.977	0.293672	4365.06	CTACCCRAACCAAACAAATACTTTAAAAAAAATCCAACCAAAAAAAATCC			II			CCATCTTGTTAATGTCTCTCCTTCCTTCCCCTGCTCCCCCTCCCCTGCGTGGAGGAAGAC[CG]GACTCTCCTTGGCTGGACCCTTCCCAAAGCACCTGCCTGGCCCGGGCAGGCTCCAAGCCA	37	1	9885517	CGGACTCTCCTTGGCTGGACCCTTCCCAAAGCACCTGCCTGGCCCGGGCA	1	9808104	F	CLSTN1;CLSTN1	NM_014944;NM_001009566	22883;22883	TSS1500;TSS1500	chr1:9883011-9884667	S_Shore
88579	cg04413397	52693411	52693411	0.0754734	0	1	10253.5	0.253158	61.2246	0.177684	11575.7	AAAAAATCTTTAAAAAAAATCCCRCATCCRAACACRCCTTAAAAAATAAC			II			TAGCGAGGCCGAGAGGGTCTTTGAGGAAAATCCCGCATCCGGACACGCCTTGAGGGATGG[CG]TCAAACCCAGAGGCTTGGAAAAGGTAAGGGCGGAGAGCACGCCTCTTCCTTGAAAGTGAG	37	1	10003059	CGCCATCCCTCAAGGCGTGTCCGGATGCGGGATTTTCCTCAAAGACCCTC	1	9925646	R	NMNAT1;LZIC	NM_022787;NM_032368	64802;84328	TSS1500;TSS1500	chr1:10003165-10003585	N_Shore	1:9925532-9926264
401063	cg22723098	70601424	70601424	0.0498856	0	1	13946.8	0.435774	374.344	0.385888	15405.2	TTATTAAAAAAAATAACRAAACCCTTAAAAAATCCCCAACCTTAAACTAC			II			CCCACTTGAGCTTGTTGGGGAGGGTGACGGGACCCTTGGGAAGTCCCCAGCCTTGAGCTG[CG]AGGGCTTGAGAAGGAGAGGATAGATCGATCGTTCCCGGCTGTCCCCTCCGGGGAGGGGCC	37	1	10535387	CGCAGCTCAAGGCTGGGGACTTCCCAAGGGTCCCGTCACCCTCCCCAACA	1	10457974	R	PEX14	NM_004565	5195	Body	chr1:10534918-10535172	S_Shore	1:10457473-10458240
468289	cg26839728	64601406	64601406	0.0881436	0	1	9153.66	0.426996	156.536	0.338852	9217.14	ATATAAAACTCCCCCAAACCTAAATCACTAAACCACRAAACRAAATATAC			II			TGTCGGCGGGACAACTACGCACAATGAGGGCCGCACCCCCACACTCCACTCGGTCAGAAA[CG]CACACTCCGCCCCGTGGCCCAGTGATCCAGGTTTGGGGGAGCTCCATACTCAGGAGAGGC	37	1	10854499	CGCACACTCCGCCCCGTGGCCCAGTGATCCAGGTTTGGGGGAGCTCCATA	1	10777086	F	CASZ1;CASZ1	NM_001079843;NM_017766	54897;54897	5'UTR;5'UTR	chr1:10853894-10856964	Island	1:10776367-10777340
276481	cg14865393	46636371	46636371	0.0441243	0	1	6176.03	0.29449	113.62	0.250366	7773.65	CCTTTTTCATCTATACCTAAAAAATTTATCTCAAATACRCTACTCCAAAC			II			CCCTTCAGCTGGGGAGGCAGGGGGTGGGGTGGGGAAGGGAGTGAGGAACGCCACTTGCCG[CG]CCTGGAGCAGCGCACTTGAGATAAACTTCCCAGGCACAGATGAAAAAGGGGGCGCCGCTC	37	1	10855806	CTTTTTCATCTGTGCCTGGGAAGTTTATCTCAAGTGCGCTGCTCCAGGCG	1	10778393	F	CASZ1;CASZ1	NM_001079843;NM_017766	54897;54897	5'UTR;5'UTR	chr1:10853894-10856964	Island	1:10777432-10779531
341970	cg18857216	47743368	47743368	0.0554609	0	1	13931.9	0.313501	113.686	0.25804	14416.3	ATAAAAAATCRTTTCTACTTTTCTCAACAATTCRACCCAAACCCACTATC			II			GCGGCGCCCGAGTGAGGAGTCGTTTCTGCTTTTCTCAGCAATTCGGCCCAGGCCCACTGT[CG]TGTGAGGACAGCAACACCGTCCCCCTAGCGGCGGCTTCCAGAATCACAGGCTCAGTGCAA	37	1	11021217	CGACAGTGGGCCTGGGCCGAATTGCTGAGAAAAGCAGAAACGACTCCTCA	1	10943804	R	C1orf127;C1orf127	NM_001170754;NM_173507	148345;148345	Body;Body			1:10943082-10943838
376740	cg21099221	48624435	48624435	0.0227958	0	1	17611.9	0.240499	103.263	0.217704	19358.8	CRACRAACCACATAATCTATTCAAATCCAACAAAAAACCAAATTTTAAAC			II			AGCGGGTGGCTACAGTGGTTTACGTTGTTGCACGGGGCGAGTAGAACGTATCCTTCTTTG[CG]TCCAAAATCTGGTTCCTTGTTGGATTTGAACAGATTATGTGGCTCGTCGGGGCGAACCGA	37	1	11120574	GACGAGCCACATAATCTGTTCAAATCCAACAAGGAACCAGATTTTGGACG	1	11043161	F	SRM	NM_003132	6723	TSS1500	chr1:11119030-11120634	Island	1:11041618-11043261
265305	cg14280409	10779374	10779374	0.0916899	0	1	10180.7	0.554711	374.344	0.463021	12389.8	AACTCCACRTAATTAAAATAAACTCTAAAAATAAACCACRCACAATAACC			II			GGGCGGAACCGAAGGAAGGTCGGGCCCTGCTGCCCCGCCCCGTCCTTCCTCCTTCCCGGG[CG]GTCACTGTGCGTGGCTCACTTTTAGAGTTTACTTCAACCACGTGGAGCTTCCATGGCGGC	37	1	11333535	GCTCCACGTGGTTGAAGTAAACTCTAAAAGTGAGCCACGCACAGTGACCG	1	11256122	F	UBIAD1;UBIAD1	NM_013319;NM_013319	29914;29914	1stExon;5'UTR	chr1:11333259-11333547	Island	1:11255456-11256614
81000	cg04027328	12710424	12710424	0.143693	0	1	18318	0.40059	86.9909	0.256897	16493	TAAAATTTACTCCCAATCCTATCTAACCTCAAAATCCCCTACTCTTAATC			II			AGCTGCAGGGCTGAGATTTGCTCCCAGTCCTGTCTGACCTCAAAATCCCCTGCTCTTGAT[CG]TGAGGCCACACTCCCTCAGCCTGGTGAGCCTGTGGGCCCAGCTGCTCTAGGGGTAACGCA	37	1	11372138	GAGATTTGCTCCCAGTCCTGTCTGACCTCAAAATCCCCTGCTCTTGATCG	1	11294725	R
36550	cg01785417	54775387	44753394	0.0411553	0	1	8394.65	0.327578	139.376	0.286422	8201.6	AAAAAAAACAACACCAAAAACCTAAACTTAACAACTCCCTCCAAAAAACA	44753394	AAAAAAAACGACGCCAAAAACCTAAACTTAACAACTCCCTCCGAAAAACG	I	C	Grn	AAGAACAAACGAGGAAGGGACGGCGCCAGGAGCCTGGGCTTGGCAGCTCCCTCCGGAGGG[CG]CCCGGGGATGCCCGCGAGTGTCCAGGAGGCTGGTGACCTGCCAAGGCTGGGCGGGCTGGC	37	1	11538721	GGAAGGGACGGCGCCAGGAGCCTGGGCTTGGCAGCTCCCTCCGGAGGGCG	1	11461308	R	PTCHD2	NM_020780	57540	TSS1500	chr1:11538669-11540342	Island	1:11461301-11463183
159965	cg08243619	49646401	49646401	0.407195	0	1	17837	0.590753	36.6391	0.183557	15394.1	CRAATCTTCACTCTAATTAACTACCAAATCCTCCAAAAACRAAATCTCAC			II			CCTTACCGGGACACTTCCGCGGCTCAAAAGCCCACAGCCAATCGGAGCGGGCGACTTCGG[CG]TGAGACCCCGCCCCTGGAGGATCTGGCAGCCAACCAGAGTGAAGACCCGCGAAACCAGCG	37	1	11561662	GGGTCTTCACTCTGGTTGGCTGCCAGATCCTCCAGGGGCGGGGTCTCACG	1	11484249	F	PTCHD2	NM_020780	57540	Body	chr1:11561366-11562156	Island	1:11483988-11484702
135542	cg06938333	61689432	61689432	0.0978391	0	1	12510.2	0.274682	55.5227	0.176843	13189.5	CRAAATAAAAAAACCACAACTATACCCCCRAAAAAAACAAAACCRCRAAC			II			CCGCTGTCTCGCGGGGTGGAAAGACCACAGCTGTGCCCCCGAAAAGGGCAGGGCCGCGGA[CG]CAGAGGGAAACAGCGGGATGCCCAGGGCCGGGAGCGCAAAGCGGGACATGCGGAAAGCGA	37	1	11740950	GGGGTGGAAAGACCACAGCTGTGCCCCCGAAAAGGGCAGGGCCGCGGACG	1	11663537	R	MAD2L2;MAD2L2	NM_001127325;NM_006341	10459;10459	5'UTR;5'UTR	chr1:11740828-11741717	Island	1:11663003-11664400
353266	cg19596435	23746307	21624451	0.065744	0	1	15250.8	0.323655	109.528	0.257911	16935.4	AAATCACTACATATCTTCCCCCAAAAACATTTCTCTCACTTTAACAAACA	21624451	AAATCGCTACATATCTTCCCCCGAAAACATTTCTCTCGCTTTAACAAACG	I	C	Grn	CCACGTTCCATTGGATCGCTACATATCTTCCCCCGAGGGCATTTCTCTCGCTTTAGCAGG[CG]CCGGAAGAGGGCTGGGGAGGGACGGGGGAGCGCGCAGCTGGGGACTAACGGCAGCCACAT	37	1	11741483	GGATCGCTACATATCTTCCCCCGAGGGCATTTCTCTCGCTTTAGCAGGCG	1	11664070	R	MAD2L2;MAD2L2	NM_006341;NM_001127325	10459;10459	TSS1500;5'UTR	chr1:11740828-11741717	Island	1:11663003-11664400
240901	cg13030908	67603382	67603382	0.0363127	0	1	12456.6	0.381113	374.344	0.3448	14148.9	CRTAAACAACTACAAAAATAATAACTCRAACTAACTCAAATATAACTACC			II			CTTTAGCAGGCGCCGGAAGAGGGCTGGGGAGGGACGGGGGAGCGCGCAGCTGGGGACTAA[CG]GCAGCCACATCTGAGCTAGCCCGAGTCACCATCCCTGCAGCTGCCCACGCAAAAGCGAAT	37	1	11741533	CGGCAGCCACATCTGAGCTAGCCCGAGTCACCATCCCTGCAGCTGCCCAC	1	11664120	F	MAD2L2;MAD2L2	NM_006341;NM_001127325	10459;10459	TSS1500;5'UTR	chr1:11740828-11741717	Island	1:11663003-11664400
286841	cg15527643	34809356	34809356	0.0684649	0	1	13590.7	0.268897	74.978	0.200432	14384.8	AAATTTCTATCRCCCAAAACRTATCCTACCTAACTAATATTCCAAAAAAC			II			TCAGCACTTTGCGCCTGGACGGTCCCCCAGTTGTCCTGGCTGCAGGCAGTCCGAACAGTC[CG]CTTCCTGGAATATTAGCCAGGCAGGATACGCCCTGGGCGACAGAAACTCCAACTTTCGCC	37	1	11795946	AGTTTCTGTCGCCCAGGGCGTATCCTGCCTGGCTAATATTCCAGGAAGCG	1	11718533	F	AGTRAP;AGTRAP;AGTRAP;AGTRAP;AGTRAP	NM_001040194;NM_001040195;NM_001040197;NM_020350;NM_001040196	57085;57085;57085;57085;57085	TSS200;TSS200;TSS200;TSS200;TSS200	chr1:11795975-11796263	N_Shore
301250	cg16384875	50785344	50785344	0.0683755	0	1	2049.8	0.742305	374.344	0.673929	3491.92	CAAAACTAACTAAAAAACTAAACCTAAAAACRCATCCRAAAAAAACTTAC			II			GGAGGGCCCCCTCCTTTCCACTGCATCCCACACCAGACACGCCCACGCCCTCCTCTGCCC[CG]CAAGTCCTCCCCGGATGCGCTTCCAGGTCTAGCTCTCCAGCTAGTCCTGCTGCCAACAAA	37	1	117664076	AGGACTAGCTGGAGAGCTAGACCTGGAAGCGCATCCGGGGAGGACTTGCG	1	117465599	F	TRIM45;TRIM45;TRIM45;TRIM45	NM_001145635;NM_001145635;NM_025188;NM_025188	80263;80263;80263;80263	5'UTR;1stExon;5'UTR;1stExon	chr1:117664180-117665148	N_Shore	1:117465578-117466781
320377	cg17514528	64761483	64761483	0.0507166	0	1	2515.96	0.304397	112.871	0.25368	2718.99	ACTATCAATCTCATCTCAAAATAAACTCATACAAAATTAAAATAAAAAAC			II			CGGGTTAAAGGGCAGCCCAGCCTCAGGGCTGACAGTTTGCTCCCCAGGCACCACCACTCC[CG]CCTCCCACCTTAACCTTGCATGAGTTTACCTTGAGATGAGATTGACAGCTCCCTCAGCAG	37	1	11862907	CGCCTCCCACCTTAACCTTGCATGAGTTTACCTTGAGATGAGATTGACAG	1	11785494	F	MTHFR	NM_005957	4524	Body	chr1:11865462-11866566	N_Shelf
323625	cg17745097	15696417	15696417	0.0447506	0	1	8047.29	0.265081	94.8061	0.220331	9438.03	TTACATACAAAAAACCTAACAACAACRAAAAACAAAACTTTAAATAAAAC			II			AAAAAGGTGACACTGCCCCCTCCCAGTGGCTCCATGCTCCTCAGCTATGGCTGTCCGGGC[CG]CCTCACTCAAAGCCTTGCCCTCCGCTGCTGCCAGGCTCCTTGCATGCAAGGCAGCCCCCA	37	1	11863365	TGCATGCAAGGAGCCTGGCAGCAGCGGAGGGCAAGGCTTTGAGTGAGGCG	1	11785952	F	MTHFR	NM_005957	4524	5'UTR	chr1:11865462-11866566	N_Shelf
419253	cg23842890	68660453	58804509	0.0181407	0	1	7645.06	0.19679	82.2599	0.178649	6739.94	TTTCATCAAACCAATTAAATCAAAAAAAAACTAACTACACACCTAACACA	58804509	TTTCATCAAACCGATTAAATCGAAAAAAAACTAACTACGCGCCTAACACG	I	C	Grn	GTGTAGAATCGAAGAAGGCAGTCCCAAGGGCTCTTCTGCCCCGTATCCCCGCCTGAGGAG[CG]TGCCAGGCGCGCAGCTAGTCCTCCCCCGACCCAACCGGTTTGATGAAACGCAAGAGAAAG	37	1	11968979	TTTCATCAAACCGGTTGGGTCGGGGGAGGACTAGCTGCGCGCCTGGCACG	1	11891566	F							1:11891176-11891617
319784	cg17480145	63703398	63703398	0.0521315	0	1	8672.82	0.295304	105.64	0.243172	8995.28	AACCCRAACTTAAACATATCTACAAAAAAACCCTTCCCCACTAAACAAAC			II			TAATAAGGAGAGGCCCGGACTTGGGCATATCTGCAGAAAAACCCTTCCCCACTAGGCAGG[CG]CGGGGGAGGGCGTGGAGGGGCGGGGTGGTGCCGCCCCCGGGGCGGGCCCAGTGCGTGGCA	37	1	11994695	GCCCGGACTTGGGCATATCTGCAGAAAAACCCTTCCCCACTAGGCAGGCG	1	11917282	R	PLOD1	NM_000302	5351	TSS200	chr1:11994694-11994969	Island	1:11916983-11917537
144719	cg07416818	15736489	15736489	0.112286	0	1	9489.54	0.374951	97.6681	0.262665	10086.9	TCTAAAACCACRAAAATCTAAAATACAATCAAACRAAATCCCCACTCTCC			II			GCCGACGGGATTCTGGGGCCACGGGGGTCTGGGATGCAGTCAAGCGGGGTCCCCACTCTC[CG]GCCTCGCCGCCGGGCCCTCCCCGGCCCTGAGAGGAGGGGGCGGGCCACGGGACCTGGGAC	37	1	12040677	CTGGGGCCACGGGGGTCTGGGATGCAGTCAAGCGGGGTCCCCACTCTCCG	1	11963264	R	MFN2;MFN2	NM_001127660;NM_014874	9927;9927	5'UTR;5'UTR	chr1:12040113-12040793	Island	1:11962264-11963599
428770	cg24427243	63731479	63731479	0.31999	0	1	1296.61	0.49292	33.6816	0.17293	1538.07	TACTCTAAAATCAAAAAATCRTATTACTCAACTTAAAAACAATAAATACC			II			GGCGGCACTAGTGCTCTGGGGTCAGGGAGTCGTGTTACTCAGCTTGAGAGCAGTGAGTGC[CG]GAAGGAGGGGCGTTTACTGTAAGTTTCTGCTTCTGCTCCCACTCATATCTGACTTAGACT	37	1	12128100	CGGCACTCACTGCTCTCAAGCTGAGTAACACGACTCCCTGACCCCAGAGC	1	12050687	R	TNFRSF8	NM_001243	943	Body	chr1:12123488-12124148	S_Shelf
326715	cg17935811	56668498	56668498	0.0556167	0	1	8251.56	0.351967	139.815	0.29635	9907.47	CAAATAACCTAAAATAAAACCCTAAATAACCTAATTAAATCAAAACATAC			II			CCCGGGCCGCCCGCGGGCCAGGTGATCACCCCGAGTGTGGAGCAGGCCCGGGGGAGCTTG[CG]TATGCCTTGATCCAACCAGGTCACCCAGGGTTTTATTTCAGGTCATTTGGTCATCCTCGG	37	1	12678641	AAATGACCTGAAATAAAACCCTGGGTGACCTGGTTGGATCAAGGCATACG	1	12601228	F	DHRS3	NM_004753	9249	TSS1500	chr1:12676983-12678642	Island	1:12600942-12601406
59031	cg02902865	66682374	66682374	0.0467571	0	1	8891.83	0.247142	82.4544	0.200385	10182.3	TTAATAACTCACCTCCCAAACTTCCTACAACAAACAACTCTAAATAACTC			II			CCCACCTTCTAACCTCCTGCCCTTCCCGACCGGAATGTCTCCCCTGCTGGAGGGTGGGAC[CG]AGCTATTTAGAGTTGTCTGTTGCAGGAAGTCTGGGAGGTGAGTCACTAAAAAGCAGCCCC	37	1	12679132	TAGTGACTCACCTCCCAGACTTCCTGCAACAGACAACTCTAAATAGCTCG	1	12601719	F	DHRS3	NM_004753	9249	TSS1500	chr1:12676983-12678642	S_Shore	1:12601616-12602015
243541	cg13204568	18766310	52703387	0.025471	0	1	13043.8	0.203179	78.3597	0.177708	12225.6	ACTAAAAACAACTACCCCAAATTACAAAACAACTCCCTACTTCACTCTCA	52703387	ACTAAAAACGACTACCCCAAATTACAAAACAACTCCCTACTTCGCTCTCG	I	C	Grn	GTTCAAAGTGCTGATGGGACTTGCCTCCCGCCCCCCTGCACGTTCCCGGGGCCGGAGGAG[CG]AGAGCGAAGCAGGGAGCTGCCCTGTAATCTGGGGCAGCCGTTTCCAGCCCGCGACTTGTT	37	1	12679255	GCTGGAAACGGCTGCCCCAGATTACAGGGCAGCTCCCTGCTTCGCTCTCG	1	12601842	F	DHRS3	NM_004753	9249	TSS1500	chr1:12676983-12678642	S_Shore	1:12601616-12602015
325860	cg17878878	28712322	28712322	0.0847887	0	1	2320.21	0.280703	67.932	0.195914	2142.36	CCTCTATTTTTATTTAAAAACCATTAAAAACTTTCTCTAAATTACCTAAC			II			TTCCTGGAGTTCCTCTATTTTTGTTTGAAGGCCATTGGAAACTTTCTCTGAATTGCCTAG[CG]AAATCCAGCCTCTTCACTTTTAGCAAGCAATACTATAGCACACAGAGTTTTGTTTAGTTA	37	1	12805288	CGCTAGGCAATTCAGAGAAAGTTTCCAATGGCCTTCAAACAAAAATAGAG	1	12727875	R	C1orf158	NM_152290	93190	TSS1500
334240	cg18385205	19655384	19655384	0.0777151	0	1	2540.91	0.259484	62.6621	0.181769	2523.32	RTATATAATAATAAAATTTAACCRTTACCTAAACCAAATAAAAAATCTTC			II			ATGTGCTGGCCGTGTATGATAGTAGAGTTTAGCCGTTACCTGAGCCAGATGAGGAATCTT[CG]CAAACTCTTCATCTCCGATGGCTGTCGTTACCTGCTAAGCTCTGACAGCCAAGAACAGTT	37	1	13036637	TGTATGATAGTAGAGTTTAGCCGTTACCTGAGCCAGATGAGGAATCTTCG	1	12959224	R	PRAMEF22	NM_001100631	653606	Body
80280	cg03991776	71684395	71684395	0.046015	0	1	2400.31	0.230921	74.1441	0.184906	3005.6	TTCTTAACAACAAAAATATTAAAATTCCCAATAAACACACRAAAATTCAC			II			CCACATCAGATTTCTTGACAACAAGAGTGTTGAGATTCCCAATGAACACACGGGAGTTCA[CG]GAGTGAGGATCCATCTTGTTGGTAACGTTGCTGGCCATTGTGTTGGATGATAAGGTTTCT	37	1	13183833	TCTTGACAACAAGAGTGTTGAGATTCCCAATGAACACACGGGAGTTCACG	1	13106420	R	LOC440563	NM_001136561	440563	Body			1:13106144-13106574
254794	cg13778336	38793306	38793306	0.0613234	0	1	12695	0.414228	374.344	0.352904	14620.4	CTACCTAAAAAACCCTAAACCTTATACCCTCATAAAACCTAATTTTCTCC			II			AGGCAGAAGGCCTGCCTAGAAAGCCCTGGACCTTGTACCCTCATGGAGCCTGGTTTTCTC[CG]GCAGGAAGTAGGTGGTCCTCACGGAGGAGGTACTGGGAGCTAGGAGATCCTGGTGCACCC	37	1	13836752	TGCCTAGAAAGCCCTGGACCTTGTACCCTCATGGAGCCTGGTTTTCTCCG	1	13709339	R					chr1:13839505-13840613	N_Shelf
99213	cg04974913	60788308	60788308	0.138497	0	1	19941.5	0.33533	57.1204	0.196833	20486.8	CRACCRAAAAACTAATAAAACTTAACCTAACTAACAACAACCTAATAAAC			II			TGTTGTCGTTGAGCTCCAGCACCTGCAGCGACTCCAGGGTCTCGAAGGCGTCCTCGTGCA[CG]CCCACCAGGTTGTTGTTAGCCAGGCTAAGCTTCACCAGCCTCCCGGCCGAGCGGAAGGCG	37	1	13839662	CGCCCACCAGGTTGTTGTTAGCCAGGCTAAGCTTCACCAGCCTCCCGGCC	1	13712249	F					chr1:13839505-13840613	Island	1:13712123-13713200
218922	cg11677705	50691499	50691499	0.0751496	0	1	9236.79	0.402958	156.536	0.327809	9437.35	AACTCTTACRACTTCTCCTTCCTTAATCTATACACAAAATTATAACTACC			II			CGTGGGAAAAAAAAAAAAAAAAAAACTGGCCAGCAACATAGCTTAAAGGATCCTCACATA[CG]GCAGCCACAACTCTGTGCACAGACCAAGGAAGGAGAAGCCGCAAGAGCTGGTAAAGTATT	37	1	13886855	CGGCAGCCACAACTCTGTGCACAGACCAAGGAAGGAGAAGCCGCAAGAGC	1	13759442	F							1:13759442-13759561
132786	cg06807086	51651391	51651391	0.21731	0	1	14675.8	0.402836	43.1607	0.185526	14949.4	CAAAAATTACTTTCTTATTTACTTATTATCTACCTCTTCCCCTATAACAC			II			CCAAGTACTCTCCTATAGTAGTGAACAGGACAGACAAGGTCTCTGGTCTGGAGGATGTTT[CG]TGTTATAGGGGAAGAGGCAGATAATAAGTAAATAAGAAAGTAATTTCTGGTAGCGATCAG	37	1	14071648	CGTGTTATAGGGGAAGAGGCAGATAATAAGTAAATAAGAAAGTAATTTCT	1	13944235	F	PRDM2;PRDM2;PRDM2	NM_012231;NM_015866;NM_001135610	7799;7799;7799	Body;Body;Body	chr1:14075267-14076458	N_Shelf
57622	cg02835848	28779410	28779410	0.0700893	0	1	15380.9	0.307453	95.309	0.237363	17468.7	ACAAAATAAAATACCAAACAAAAACCAAAAACTTTCAAAAACCRAAACTC			II			AGAGAGACACAGCAAAGTGGGGTGCCAGGCAGAGGCCAGGGGCTTTCAAAGACCGGGGCT[CG]AGTTCCGTCACAGCCACCCCTGTGACATCGGCCGTCTTTCTGACCCTCCGTGTCCCCGGG	37	1	15250381	CGAGCCCCGGTCTTTGAAAGCCCCTGGCCTCTGCCTGGCACCCCACTTTG	1	15122968	R	KIAA1026;KIAA1026;KIAA1026	NM_201628;NM_015209;NM_001018000	23254;23254;23254	Body;Body;TSS1500	chr1:15250373-15251545	Island	1:15122961-15124273
431579	cg24597131	55679507	55679507	0.122036	0	1	14714.4	0.306682	54.3946	0.184647	14540	ATAATATCACRCCCAACAAACCCTACAAAATCATAAAATAAAACCAACCC			II			AAAATAAGTGCCTCCCACACACCCTCCCTCCCACCTCCAGAGTCCCCACATTCCCAGGAG[CG]GGCTGGTCTCATTCCATGATCCTGCAGGGCCTGCTGGGCGTGACATCACCAGTCACCATG	37	1	15354730	CGGGCTGGTCTCATTCCATGATCCTGCAGGGCCTGCTGGGCGTGACATCA	1	15227317	F	KIAA1026;KIAA1026;KIAA1026;KIAA1026;KIAA1026	NM_001017999;NM_201628;NM_001018001;NM_015209;NM_001018000	23254;23254;23254;23254;23254	Body;Body;Body;Body;Body
430622	cg24535573	65749407	65749407	0.0102505	0	1	6814.67	0.416695	374.344	0.406444	7796.89	ATACCCATAAATTCCRCCTTTAAAAATAAACTTAATTACAACCTATTTTC			II			GGACACCATATGTACCCATGAATTCCGCCTTTGGAAGTGAACTTGATTGCAGCCTATTTT[CG]TCTGGAGGCGGTGGATTCCCGGTAGGAGGCGCCTTCAGTCCTCGGCTCGATCCTGTGACG	37	1	15478961	TACCCATGAATTCCGCCTTTGGAAGTGAACTTGATTGCAGCCTATTTTCG	1	15351548	R	TMEM51;TMEM51;C1orf126;TMEM51;TMEM51	NM_018022;NM_001136217;NR_027136;NM_001136216;NM_001136218	55092;55092;200197;55092;55092	TSS1500;TSS200;TSS200;TSS200;TSS1500	chr1:15479219-15481471	N_Shore	1:15351548-15354012
312062	cg17015937	44787459	44787459	0.0301372	0	1	6725.96	0.406844	374.344	0.376707	8744.84	AAAAATAAACTTAATTACAACCTATTTTCRTCTAAAAACRATAAATTCCC			II			ATTCCGCCTTTGGAAGTGAACTTGATTGCAGCCTATTTTCGTCTGGAGGCGGTGGATTCC[CG]GTAGGAGGCGCCTTCAGTCCTCGGCTCGATCCTGTGACGCCAGCCAGCTGCCTATCGGCT	37	1	15478982	CGGGAATCCACCGCCTCCAGACGAAAATAGGCTGCAATCAAGTTCACTTC	1	15351569	R	TMEM51;TMEM51;C1orf126;TMEM51;TMEM51	NM_018022;NM_001136217;NR_027136;NM_001136216;NM_001136218	55092;55092;200197;55092;55092	TSS1500;TSS200;TSS200;TSS200;TSS1500	chr1:15479219-15481471	N_Shore	1:15351548-15354012
16316	cg00772714	12718479	64670336	0.130082	0	1	18511.8	0.30037	46.7948	0.170288	19040.8	TAACATTTTCCCAACCTACAAATAACAAACAAACAACCAATCTCTACTCA	64670336	TAACGTTTTCCCAACCTACGAATAACAAACGAACAACCAATCTCTACTCG	I	A	Red	ACTTCGGGTTTGCACTCCCCGGAGCCAGAACTCCGTGGCGGCTCCGGGCCTCCGTGGATC[CG]AGCAGAGACTGGCTGCCCGCCTGCCACTCGCAGGCTGGGAAAACGCCAGCCGGTGCCTCG	37	1	15479360	TGGCGTTTTCCCAGCCTGCGAGTGGCAGGCGGGCAGCCAGTCTCTGCTCG	1	15351947	F	TMEM51;TMEM51;TMEM51;TMEM51;C1orf126	NM_018022;NM_001136216;NM_001136217;NM_001136218;NR_027136	55092;55092;55092;55092;200197	TSS1500;5'UTR;5'UTR;TSS1500;TSS1500	chr1:15479219-15481471	Island	1:15351548-15354012
121917	cg06208989	42666303	42666303	0.0579189	0	1	9503.16	0.382892	374.344	0.324973	10866.6	TTTAAAAATTTAAATAAAACTAAAAAACCCRCTTTCCTCCCACACCAAAC			II			GAGGTGAGTATCCCGCCAGGTAAAGGCGGGGCGGCTGGCGGAGCTGTGCCTCGGCGTCTG[CG]CCTGGTGTGGGAGGAAAGCGGGTCTCCCAGCTCCACTTAAACCCCTAAAACCTGGGACTT	37	1	15479792	CGCCTGGTGTGGGAGGAAAGCGGGTCTCCCAGCTCCACTTAAACCCCTAA	1	15352379	F	TMEM51;TMEM51;TMEM51;TMEM51;C1orf126	NM_018022;NM_001136216;NM_001136217;NM_001136218;NR_027136	55092;55092;55092;55092;200197	TSS1500;5'UTR;5'UTR;TSS1500;TSS1500	chr1:15479219-15481471	Island	1:15351548-15354012
4194	cg00188746	29731415	29731415	0.0504109	0	1	3723.06	0.285706	101.489	0.235295	6951.26	ACRCAATAATAAAAAAAACRCACTACCCTCTCAAAAACCRAATTAAAAAC			II			CCCTCCGCCTCCCGCGGTCCCTCCCTCCCGCACGCCGGCGCTCCCAGGCCGCGCTTCCTG[CG]TCCCCAACCCGGTCCCTGAGAGGGCAGTGCGCCCTCTCCACCACTGCGTTCCCTCGGCTA	37	1	15480258	CGCAGTGGTGGAGAGGGCGCACTGCCCTCTCAGGGACCGGGTTGGGGACG	1	15352845	F	TMEM51;TMEM51;TMEM51;TMEM51;TMEM51;TMEM51;C1orf126	NM_018022;NM_001136218;NM_001136218;NM_018022;NM_001136216;NM_001136217;NR_027136	55092;55092;55092;55092;55092;55092;200197	1stExon;5'UTR;1stExon;5'UTR;5'UTR;5'UTR;TSS1500	chr1:15479219-15481471	Island	1:15351548-15354012
221047	cg11799650	14637346	14637346	0.0850466	0	1	8659.78	0.345565	104.366	0.260519	10037.6	CCTATCTATAAAATAAAACAAACTCRTAAAACCTAAAACATTCAACAAAC			II			GCCTCCGCTTTCCTATCTGTGAAATGGGGCAGGCTCGTGGGGCCTGGAGCATTCAGCAGG[CG]GTAACCCAGTGGGCGTTCCCTGCACGGTGCCACGCCCCCTCTGCCGCGCAGGCCACGCCC	37	1	15573621	CGCCTGCTGAATGCTCCAGGCCCCACGAGCCTGCCCCATTTCACAGATAG	1	15446208	R	FHAD1	NM_052929	114827	TSS200	chr1:15573620-15573953	Island	1:15446208-15446523
279113	cg15026696	10742430	34688475	0.0215389	0	1	5318.03	0.220308	92.4333	0.198769	4858.69	AAAACTCCTCCCCCACAACTTAAATAAAAAACAAAACTTACCAAAAAACA	34688475	AAAACTCCTCCCCCGCGACTTAAATAAAAAACGAAACTTACCGAAAAACG	I	A	Red	TGACTTCACGGCGTGGGGATTCCGGAGAAGGGGGTGGGGCGGCGCCCCCCCTCGCTTCCC[CG]CCCCCCGGCAAGCCCCGCTCCTCACCCAAGCCGCGGGGGAGGAGCCCTCTTCTTTCCCGC	37	1	15736072	CGCCCCCCGGCAAGCCCCGCTCCTCACCCAAGCCGCGGGGGAGGAGCCCT	1	15608659	F	EFHD2	NM_024329	79180	TSS1500	chr1:15736033-15737228	Island	1:15608455-15609799
139731	cg07148024	25602443	25602443	0.614025	0	1	3011.72	0.800258	49.8962	0.186233	3461.17	CCTATAAAACTCAATACATAAAACRCAAAATAAATTCACTAAACAACAAC			II			CTGTCATGACACCTGTAGGACTCAATACATGGAACGCAGAGTAGGTTCACTGGGCAACAG[CG]GGAGACAGAGGTAAGAGGTAGGCTGAGGCCGTGTCGTCGGGAGCTGGTGTGGGCGGGTCA	37	1	15753347	CTGTAGGACTCAATACATGGAACGCAGAGTAGGTTCACTGGGCAACAGCG	1	15625934	R	EFHD2	NM_024329	79180	Body
432810	cg24675056	33635494	33635494	0.0516353	0	1	19201.5	0.243838	76.1107	0.192203	17504.6	TAAAATCRAACCCRATTCTCCTAAACTAAACAAACCAAAACAAAAAATCC			II			ACTGCCCGAAATGGAGTCGGGCCCGGTTCTCCTGAGCTGAGCAGGCCAAAGCAGGGAGTC[CG]TGAGTGGACCGGGCATAGCCAGAGCGACGCCGCAGCACCCCAGCCGCAGGGTCAGCCCCA	37	1	15929824	CGGACTCCCTGCTTTGGCCTGCTCAGCTCAGGAGAACCGGGCCCGACTCC	1	15802411	R					chr1:15929823-15930289	Island	1:15802357-15802911
372819	cg20826379	23678471	23678471	0.0729939	0	1	9657.01	0.486014	374.344	0.41302	10856	AAAAAACAAAATTAAAATCAACATCCTCRAAACTTCCCCAAACCTAACCC			II			GAGCTATTTTTAAAGAACAAAGTTGAGGTCAGCATCCTCGGAGCTTCCCCAAACCTGGCC[CG]GGGCCCTGCCCTCCCGGAGAGGGGTCAGCGACCCTCCGGTCCCCCACTGGGGCAGCGGCG	37	1	16011358	AAGAACAAAGTTGAGGTCAGCATCCTCGGAGCTTCCCCAAACCTGGCCCG	1	15883945	R	PLEKHM2	NM_015164	23207	Body	chr1:16011266-16011502	Island	1:15883267-15884012
441976	cg25229802	50782325	50782325	0.0648835	0	1	15919.2	0.357993	133.525	0.293109	16965.9	AAATAAAATTACTTATCACTAACCTCCACCCTAACTACCAAACCCTAAAC			II			ACCCCATGCAGCCTCCTGTGGAATCCGCTGCATCCCCGGGTCCCCCCGCCAGGCTGGCGT[CG]CCCAGGGTCTGGCAGTCAGGGTGGAGGCCAGTGATAAGCAACTTCACTTTCCCATGGCCT	37	1	16011501	CGCCCAGGGTCTGGCAGTCAGGGTGGAGGCCAGTGATAAGCAACTTCACT	1	15884088	F	PLEKHM2	NM_015164	23207	Body	chr1:16011266-16011502	Island
405652	cg23002761	51715397	66634331	0.00657672	0	1	10939.2	0.224637	112.342	0.21806	11118.5	TTTAATTCAATCCATATACAAAACTCCAACCTTTTATACAAAAACTTCCA	66634331	TTTAATTCGATCCATATACGAAACTCCGACCTTTTATACGAAAACTTCCG	I	C	Grn	AGGCCGGCGGAGGGCCGAGTCCCAGCCCGGGAGCGGGAGCCGGGGACCCGGCGCGCAGGG[CG]GAAGCTCCCGCACAAAAGGCCGGAGTCCCGCACATGGATCGAATTAAAGCTCCGGCGGCG	37	1	16085642	TTTAATTCGATCCATGTGCGGGACTCCGGCCTTTTGTGCGGGAGCTTCCG	1	15958229	F	FBLIM1	NM_017556	54751	5'UTR	chr1:16085147-16085862	Island	1:15957345-15958596
275244	cg14793291	67707320	67707320	0.0711755	0	1	6634.59	0.379743	142.222	0.308568	6821.36	CCTAATTTCTCAAACACRACRTAATAAACACCRAAAAAATCCCTAAAAAC			II			GAATCGTGGGGCCATTCATAACCTGCTTGAGCTGTCCTCGGCAGGCCGGGGGGAGGTGCG[CG]CTTCCAGGGACTCTCCCGGTGTTTACTACGTCGTGCCTGAGAAACCAGGCGGGGGCGGGG	37	1	16176059	CTGGTTTCTCAGGCACGACGTAGTAAACACCGGGAGAGTCCCTGGAAGCG	1	16048646	F	FLJ37453;SPEN	NR_024279;NM_015001	729614;23013	TSS1500;Body	chr1:16175829-16176117	Island	1:16048434-16048846
127203	cg06521827	74631467	74631467	0.344893	0	1	1904.89	0.7068	145.744	0.361907	2431.6	CTCTAAATCAATAAAACCAAAAAATCCAATATTTATATAAATAATACCTC			II			GATGTCAGATCCCGTTACCCACCCCCGCCCACCATTCCTCCTCCCCTTTTTCCCCCTTCC[CG]AGGCATCACCCACACAAATACTGGATCCTCTGGCTTCACTGACCCAGAGGGACCTCAAAA	37	1	16346434	TCTGGGTCAGTGAAGCCAGAGGATCCAGTATTTGTGTGGGTGATGCCTCG	1	16219021	F	HSPB7	NM_014424	27129	TSS1500
194439	cg10206440	50692447	50692447	0.362486	0	1	15366.2	0.547021	37.0109	0.184535	15068.5	AAAAAAACCCCRCTACCCAAAAATCCATCCAACCTAAAATACAAATATAC			II			AGCGCAGCTTCCTCCTCTGTAAAATGGGGATCAAACCGTTCCCACCCGATAGGGAGAGGG[CG]CACACCTGCATTCCAGGCTGGATGGATCCCTGGGCAGCGGGGTCCTCCCCGCCCAGGGCG	37	1	16353594	GGAGGACCCCGCTGCCCAGGGATCCATCCAGCCTGGAATGCAGGTGTGCG	1	16226181	F	CLCNKA;CLCNKA	NM_001042704;NM_004070	1187;1187	Body;Body
196482	cg10324630	69682305	70764455	0.1479	0	1	12089.8	0.502104	153.525	0.354204	13710	AAAAAAACCCACTACCCAAAAACCCATCCAACCTAAAATACAAATATACA	70764455	AAAAAAACCCGCTACCCAAAAACCCGTCCAACCTAAAATACGAATATACG	I	C	Grn	GCCCGGCTTCCTCCTCTACAAAATGGAGATCGCAACCGTCCCCACCCGATAGCGAGAGGG[CG]CACACCCGCATTCCAGGCTGGACGGGTCTCTGGGCAGCGGGCTCCTCCCCGCCCAGGGCG	37	1	16375404	GGAGGAGCCCGCTGCCCAGAGACCCGTCCAGCCTGGAATGCGGGTGTGCG	1	16247991	F	CLCNKB;CLCNKB;CLCNKB	NM_000085;NM_001165945;NM_001165945	1188;1188;1188	Body;1stExon;5'UTR			1:16247808-16248000
378333	cg21189909	16708457	16708457	0.164649	0	1	6139.96	0.427641	86.5692	0.262991	7760.92	ACTAATTCCCAAACACCCRACAAAAAATATATAACTATAAAAATAAAAAC			II			GAAGAACCAGAGCTGGTTCCCAGGCACCCGGCAGGGGGTGTGTGGCTGTAGGGATGAGAG[CG]CGGCACGGCACGGGACCCTGCTTCGTGTCACCTGCGGGGCTGCAAACTGGGGCGGGGATG	37	1	16399649	CTGGTTCCCAGGCACCCGGCAGGGGGTGTGTGGCTGTAGGGATGAGAGCG	1	16272236	R	FAM131C	NM_182623	348487	Body	chr1:16399648-16400072	Island
385337	cg21647035	14747437	14747437	0.0588658	0	1	4985.64	0.409706	374.344	0.350841	5717.4	AAAAAACTAACTCATTCCCTCTCTCTAACAACTTCTTTACTAAAATAAAC			II			GGGGGGAGTTAGCCAAGGTGTGTGCAACGCAGCCACTAAACCTCCAATTCCTTAACGTCC[CG]CTTATCTCAGCAAAGAAGCTGCCAGAGAGAGGGAATGAGCCAGCCCTCCAAAGGTTGGCC	37	1	16473479	GAGGGCTGGCTCATTCCCTCTCTCTGGCAGCTTCTTTGCTGAGATAAGCG	1	16346066	F	EPHA2	NM_004431	1969	Body	chr1:16475111-16475324	N_Shore
234489	cg12610519	48762392	52726300	0.214935	0	1	9011.64	0.413488	48.5661	0.198554	8646.94	ATAAAAAATACTAAACACCCAAAAAAACCCAAAAAAAAACCCAAACCACA	52726300	ATAAAAAATACTAAACGCCCGAAAAAACCCAAAAAAAAACCCGAACCACG	I	T	Red	ACACAGAGGCAGATGGAGAATGCTGGGCGCCCGGGAAAGCCCAGGAAGGAGCCCGGGCCA[CG]TGGAGGAGAGGCAGGTGGGAGGAGGCAGGAGAGAGCAAGGCTGCCCAGGACAATGGAGCG	37	1	16494002	CGTGGCCCGGGCTCCTTCCTGGGCTTTCCCGGGCGCCCAGCATTCTCCAT	1	16366589	R					chr1:16494061-16494505	N_Shore
329240	cg18088494	63715361	20677330	0.0149429	0	1	3366.47	0.185472	79.0918	0.170529	3001.3	CCAAAAATACAATAAAAAACACAAAATAAAACTCCAAATCCCATAAAACA	20677330	CCAAAAATACGATAAAAAACACGAAATAAAACTCCGAATCCCGTAAAACG	I	A	Red	GAGGGACGCGGGCCAGGGGTGCGGTGGGGGGCACGGGGTGGAACTCCGGGTCCCGTAGGG[CG]GGGTGGGGGAGTGGGTGGGGGGATGGCCCACCTGCCGTGGGAGCGGGTCCGGAGGAAGCT	37	1	16494143	CCAGGGGTGCGGTGGGGGGCACGGGGTGGAACTCCGGGTCCCGTAGGGCG	1	16366730	R					chr1:16494061-16494505	Island	1:16366649-16367092
35294	cg01719793	47778451	22638387	0	0	1	9374.29	0.274462	153.525	0.274462	9885.06	TCCTAACCACACTAAACCTACAAAACTACAAACTACAAAAAATAAACACA	22638387	TCCTAACCACGCTAAACCTACGAAACTACAAACTACAAAAAATAAACGCG	I	C	Grn	CCCGCTAAGTCCCCGGACCGCGTACTCCCCGGCCCGCCCCCGCCCCGCCGGGTCCCCGCG[CG]CGCCCACCTCCTGCAGCTTGCAGTCCCGCAGGCTCAGCGTGGCCAGGACGCCGCTGCCGC	37	1	16533434	TCCTGGCCACGCTGAGCCTGCGGGACTGCAAGCTGCAGGAGGTGGGCGCG	1	16406021	F	ARHGEF19	NM_153213	128272	Body	chr1:16532917-16534580	Island	1:16405266-16406399
110680	cg05588972	65681449	65681449	0.0845239	0	1	17737.1	0.480646	374.344	0.396122	18374.3	CTAAACTAAACCTTTTCCTCTAAATTATAAATCCTCTTCTCTATAACTCC			II			GCGCGGTGGCTCTGGACTAGGCCTTTTCCTCTGGGTTGTGGATCCTCTTCTCTATGACTC[CG]TCCGATCCCTAGTCTTTCTTCCAAAACATCATGAAACCCCCCCTCCAGGAGCCTTTCATG	37	1	16563855	CGGAGTCATAGAGAAGAGGATCCACAACCCAGAGGAAAAGGCCTAGTCCA	1	16436442	R	C1orf89	NM_030907	79363	TSS200	chr1:16563544-16563799	S_Shore
63725	cg03136512	32702356	48711462	0.0176835	0	1	5596.35	0.215295	93.66	0.197611	5406.57	ATTACAAAAAAATCTATCCATAACAAACACAAAACACTTTCTTTACATCA	48711462	ATTACAAAAAAATCTATCCATAACGAACGCAAAACGCTTTCTTTACGTCG	I	A	Red	CCCAGACCACGGGTTACAGAGGGGTCTGTCCATGGCGGGCGCAGGGCGCTTTCTTTGCGT[CG]GAGGGTGTCTGGAGGGAAGGAGAAGCCTCTGGAGGGAGGGAGAAGCCTCCGGAGGTCGCC	37	1	16767024	GTTACAGAGGGGTCTGTCCATGGCGGGCGCAGGGCGCTTTCTTTGCGTCG	1	16639611	R	NECAP2;NECAP2;NECAP2	NM_001145277;NM_001145278;NM_018090	55707;55707;55707	TSS200;TSS200;TSS200	chr1:16766998-16767803	Island	1:16639586-16640581
139136	cg07121795	51652356	51652356	0.12674	0	1	1321.05	0.319173	57.1131	0.192433	1435.78	AACCTAACCTATAACTATTTTATACCACTAAATAATAATAAAAAATACTC			II			TTCATACAGACAACCTGGCCTATGGCTATTTTGTGCCACTGAGTGGTGGTGGGGAGTGCT[CG]TATTTGCGGGGGCCTGGGTGGCTCTTGAAGGCGATGGTTGTCCAAGTTTTTCGGAAATAC	37	1	16768162	CGAGCACTCCCCACCACCACTCAGTGGCACAAAATAGCCATAGGCCAGGT	1	16640749	R	NECAP2;NECAP2;NECAP2	NM_018090;NM_001145277;NM_001145278	55707;55707;55707	Body;Body;Body	chr1:16766998-16767803	S_Shore	1:16640749-16640803
296637	cg16116244	52628377	33693402	0.0129746	0	1	19605.9	0.349191	374.344	0.336217	22446.7	CAACTACCAACTACCCTATAAATAAAAAATTACACAAAATCCACCCAACA	33693402	CGACTACCGACTACCCTATAAATAAAAAATTACGCGAAATCCACCCAACG	I	T	Red	CGCCCGCGGGTCCCGGATTCACCGCCCGCCCAGCCTGGCGCGGCGCCCTCACCTCAGAAA[CG]CTGGGTGGACTTCGCGTAACTTCCCATTCACAGGGCAGCCGGCAGCCGCGCCGCCGCGCC	37	1	16939841	CGCTGGGTGGACTTCGCGTAACTTCCCATTCACAGGGCAGCCGGCAGCCG	1	16812428	F	NBPF1;NBPF1	NM_017940;NM_017940	55672;55672	5'UTR;1stExon	chr1:16939456-16940454	Island	1:16812044-16813024
73781	cg03649238	58639368	58639368	0.0665735	0	1	17783.5	0.441954	374.344	0.37538	18594.5	ATTATCCTAACACRCCCATCRAAATCCTAAAAAACCAATAAACTACAAAC			II			ACCTACGCCTCCCAGTACCGCCGCTGTCTCAACCGCCACCCAGCCCCTCGCCTGCGCCTG[CG]CCTGCAGCCCACTGGCTCCTCAGGATCCCGATGGGCGTGTCAGGATAACCCAAGGCGCAG	37	1	16940053	CGCCTGCAGCCCACTGGCTCCTCAGGATCCCGATGGGCGTGTCAGGATAA	1	16812640	F	NBPF1	NM_017940	55672	TSS200	chr1:16939456-16940454	Island	1:16812044-16813024
240427	cg12999103	53758486	53758486	0.217989	0	1	8698.69	0.579142	148.085	0.361153	9769.66	ATTCATTCATTCAACCCAAAAAAATTACCCAAAAACCCRAAAATACAACC			II			CAACGCCATTCATTCATTCATTCAGCCCAGAGGGGTTGCCCAGAGGCCCGAGGATGCAGC[CG]TCTCCCCCACCTGGACATCCGTCACTCGGGGTGGGATCCGATTAAGTGGGCGTGGGGTGG	37	1	17337842	CGGCTGCATCCTCGGGCCTCTGGGCAACCCCTCTGGGCTGAATGAATGAA	1	17210429	R	ATP13A2;ATP13A2;ATP13A2	NM_022089;NM_001141974;NM_001141973	23400;23400;23400	Body;Body;Body	chr1:17337829-17338590	Island
242197	cg13115616	21784381	39700429	0.0811522	0	1	2827.82	0.331518	99.3861	0.250366	2991.82	AAAAAACAAAACCTAATTAAAAATCCTAACCCATCCCCTCCCTTTTAACA	39700429	AAAAAACGAAACCTAATTAAAAATCCTAACCCGTCCCCTCCCTTTTAACG	I	A	Red	GCGAGCGGCGGCGCCATCCCCAGCCCCGGCGTCTCTGGGAAGAAACCGGGGCCGAGTCCC[CG]TCAAAAGGGAGGGGACGGGCCAGGATCCCCAACCAGGTCCCGCTTCCTGGGCTCGCGACC	37	1	17338059	AGGAAGCGGGACCTGGTTGGGGATCCTGGCCCGTCCCCTCCCTTTTGACG	1	17210646	F	ATP13A2;ATP13A2;ATP13A2	NM_022089;NM_001141974;NM_001141973	23400;23400;23400	Body;Body;Body	chr1:17337829-17338590	Island	1:17210450-17211240
138729	cg07100542	29714304	29714304	0.128874	0	1	7102.1	0.444815	128.783	0.31594	7735.91	AACAACATACAAACCAACTTCAACCTACTTCCTCCTTCCTTTATACTATC			II			CCTGCCACAGCAACAACATGCAAACCAGCTTCAGCCTACTTCCTCCTTCCTTTATGCTGT[CG]AGTTCCTCTAGCTCTTGCCCTCTGCTGGCAGGGGCGGGTAATATATTGGTTTGCTGCTAC	37	1	17402079	CGACAGCATAAAGGAAGGAGGAAGTAGGCTGAAGCTGGTTTGCATGTTGT	1	17274666	R	PADI2	NM_007365	11240	Body
35450	cg01728493	64673324	60729373	0.113872	0	1	20997.1	0.332276	72.4165	0.218404	23008.3	AAAAAAAACACAAACTCAAAACTCTCACACCCAAACACAAAAACACAACA	60729373	AAAAAAAACGCGAACTCGAAACTCTCACACCCAAACACAAAAACACAACG	I	A	Red	CGCCAGGGTCCTCCGGGTGTCCTGGGCGTGTCGCCGTGGGCGGGCGGGGGCCGTGTCCGC[CG]CTGTGTCCCTGTGTCTGGGTGTGAGAGCCCCGAGCCCGCGTCTCCCCTCTGTGTGGGTCT	37	1	17866589	AGGGGAGACGCGGGCTCGGGGCTCTCACACCCAGACACAGGGACACAGCG	1	17739176	F	ARHGEF10L	NM_018125	55160	5'UTR	chr1:17865863-17866630	Island	1:17738451-17739217
315461	cg17217879	18795480	18795480	0.151567	0	1	8942.19	0.438922	103.857	0.287355	11546.6	TCATTAAACAAAATTAAAAAATTTCCATATTCTAAAACTTCCCCAATTAC			II			GCACATGGGAAAAAGACAGAACACACCCCATTTCCGTGGGTCCCTGGGGGAAGGAGCAGC[CG]TAATTGGGGAAGTTTCAGAACATGGAAACCCCTTAATCTTGCCCAATGAGGGCATTCATC	37	1	18433733	CATTGGGCAAGATTAAGGGGTTTCCATGTTCTGAAACTTCCCCAATTACG	1	18306320	F	IGSF21	NM_032880	84966	TSS1500	chr1:18434105-18434813	N_Shore
473134	cg27114640	30656405	30656405	0.531863	0	1	14562.2	0.703205	35.6744	0.171342	13040.1	CCRTACCTAAACACTTCTAAAAAATCCTACACTAAAACCTATACAATAAC			II			GCCCCCGTGAACCGTGCCTGGGCACTTCTGGGAAGTCCTGCACTGGAGCCTGTGCAGTGG[CG]CCGGGCTGGGGATGGAGGAGTGGTCCTTAGCCGCTGTTCAGCCCTGGGAAACGTTCCGCT	37	1	18437320	CGTGCCTGGGCACTTCTGGGAAGTCCTGCACTGGAGCCTGTGCAGTGGCG	1	18309907	R	IGSF21	NM_032880	84966	Body	chr1:18436551-18437673	Island	1:18309077-18310350
8161	cg00386725	61740395	61740395	0.111302	0	1	24108.3	0.299922	58.2548	0.18862	24972.7	CTTAAATAAAATAAAAACTTCATATCCTCTCTCCTAACCCATCCCAAAAC			II			ACTTCCGCATTCTTAGGTGAAATGGGGACTTCATGTCCTCTCTCCTGGCCCATCCCAAGA[CG]AGGGCAAGTGCCCCACGCTGTCCCCGTCTGCATCGCCCGTGCCGGGATGTTGGATTCCTG	37	1	18617791	TTAGGTGAAATGGGGACTTCATGTCCTCTCTCCTGGCCCATCCCAAGACG	1	18490378	R	IGSF21	NM_032880	84966	Body			1:18490198-18490450
363179	cg20200200	64780490	64780490	0.11288	0	1	8067.17	0.290715	52.9863	0.177835	8646.41	ATCTAATTAATAATTACCCAATAAAAACCAATTCCTAAATCCTACTAAAC			II			CTTTGCTCCTCTCCTCTCCTCGGCTGGCCAGCCAGAACCAGCCCAGAACTCCCTCCCCTC[CG]CTCAGCAGGACCCAGGAACTGGTCCCTACTGGGCAATTATTAATCAGATTCTTGACATTC	37	1	18807388	TCTGATTAATAATTGCCCAGTAGGGACCAGTTCCTGGGTCCTGCTGAGCG	1	18679975	F	KLHDC7A	NM_152375	127707	TSS200	chr1:18808873-18809667	N_Shore
157730	cg08126203	15688424	48638340	0.576293	0	1	9348.35	0.834029	92.3313	0.257736	10054	ATTACCAAAACAAACTAAAAAACAAAAAATACCTTCCTCTATAACATACA	48638340	GTTACCAAAACGAACTAAAAAACAAAAAATACCTTCCTCTATAACGTACG	I	C	Grn	ACTCAGCCCCGCGTTGCCAGGGCGGACTGGGGGACAGAGAGTGCCTTCCTCTGTGGCGTG[CG]CCGGCAGGGCTGGGAGTGGAGGCCAAGTTCCCAGATGCCCAGGGTCGGAGGATCGCAGTG	37	1	18963477	GTTGCCAGGGCGGACTGGGGGACAGAGAGTGCCTTCCTCTGTGGCGTGCG	1	18836064	R	PAX7;PAX7;PAX7	NM_013945;NM_002584;NM_001135254	5081;5081;5081	Body;Body;Body	chr1:18962842-18963481	Island	1:18835330-18836574
82899	cg04126266	16676472	16676472	0.395115	0	1	15063.3	0.57042	33.6513	0.175305	15218.8	ACTTTCAAATTCCAAAACACTCRCCACTTTTTCCAAAACCATCAATCTAC			II			AACACATACGCGGAGAGGCGGCAGGCTGAGGGAATCGGAAAGACAGTGGCCATGGGAACC[CG]CAGACTGATGGCTTTGGAAAAAGTGGCGAGTGCCCTGGAACCTGAAAGCTTGCAAAAAGC	37	1	18963958	CTTTCAGGTTCCAGGGCACTCGCCACTTTTTCCAAAGCCATCAGTCTGCG	1	18836545	F	PAX7;PAX7;PAX7	NM_013945;NM_002584;NM_001135254	5081;5081;5081	Body;Body;Body	chr1:18964180-18964401	N_Shore	1:18835330-18836574
85936	cg04276953	57683333	57683333	0.175147	0	1	3030.2	0.544692	374.344	0.369545	3756.81	AAATTTCTTTACAAACTATTTATCCTTTCAACCAAAAATATAAAACTAAC			II			GGCAGTTCACAGAGTCTGCCTGCTGGCTCTGGCTCGAATGCAGTGAGCCCTCCCCCCACC[CG]CCAGCTCCACACTCCTGGCTGAAAGGATAAACAGTCTGCAAAGAAATTTTCCCTAGAAAG	37	1	18980700	AATTTCTTTGCAGACTGTTTATCCTTTCAGCCAGGAGTGTGGAGCTGGCG	1	18853287	F	PAX7;PAX7;PAX7	NM_013945;NM_002584;NM_001135254	5081;5081;5081	Body;Body;Body
462917	cg26530301	62648395	62648395	0.198604	0	1	8136.99	0.539392	133.591	0.340788	8632.63	AACTATCTTCCAACCTCCCCTCTTAAATTATTTAAAAAAACCCTATTTCC			II			CTTCTGGGCATTGAGGATAAAGCAATGAATAAAACAGATAAAATCCTTATCTTCTTGGAG[CG]GAAACAGGGTTCCTCCAAATAATTCAAGAGGGGAGGCTGGAAGACAGCTCATGGAGGAGG	37	1	19000726	GCTGTCTTCCAGCCTCCCCTCTTGAATTATTTGGAGGAACCCTGTTTCCG	1	18873313	F	PAX7;PAX7;PAX7	NM_013945;NM_002584;NM_001135254	5081;5081;5081	Body;Body;Body
280062	cg15082028	56793496	71788468	0.110692	0	1	13049.9	0.414807	125.33	0.304115	13126.4	ACAAAAATTAAAACAACAACCAAAACAAAAATCAAATCTAAAAAAATCCA	71788468	ACGAAAATTAAAACGACGACCGAAACGAAAATCGAATCTAAAAAAATCCG	I	C	Grn	CCCAAGTCCAGGGCGGGGGTTGGGGCGGCGGCCGGAGCGGGGATCGGGTCTGGGGGGATC[CG]CGCGGCCGCCCCTCCCCGCGCTCCGCCGCCGCCGCCGTCGCCGCCGCGCCTTTGATCCAT	37	1	19043507	GCGGGGGTTGGGGCGGCGGCCGGAGCGGGGATCGGGTCTGGGGGGATCCG	1	18916094	R	PAX7;PAX7;PAX7	NM_013945;NM_002584;NM_001135254	5081;5081;5081	Body;Body;Body	chr1:19043390-19043828	Island	1:18915955-18916415
75565	cg03739172	69701382	69701382	0.0746705	0	1	8013.7	0.369202	130.67	0.294531	9985.81	CTACRTACCTACRAATATTTAAAAAACACTAAAAAATAACCTCTCATACC			II			CCTCCAAGGCTCTGCGTGCCTGCGGATGTTTGAGAAGCACTAGAGGATGACCTCTCATGC[CG]TCCCCTCCTCCCAGCTCTCAGATGCTCCATAAGCTCCCTGCGATGACTCAAAGTAAACAC	37	1	19046707	CGGCATGAGAGGTCATCCTCTAGTGCTTCTCAAACATCCGCAGGCACGCA	1	18919294	R	PAX7;PAX7;PAX7	NM_013945;NM_002584;NM_001135254	5081;5081;5081	Body;Body;Body	chr1:19043390-19043828	S_Shelf
388222	cg21851530	40755336	38666407	0.00606999	0	1	5374.83	0.718407	374.344	0.712337	6928.66	CACCCCCAAAACCAAAACTAAACTCCCTCAAAAATATATAACAAAAAACA	38666407	CGCCCCCAAAACCAAAACTAAACTCCCTCAAAAATATATAACGAAAAACG	I	A	Red	GACGGTCCTATTCCCTCTTGCATCGCTGTCTCCTCCCTCAAGTCTCAGCCTCCTCCTCCC[CG]CCCCTCGCCACATACCCCTGAGGGAGCTCAGTCCTGGCTTTGGGGGCGCGAGAGCACCCC	37	1	120190451	CGCCCCTCGCCACATACCCCTGAGGGAGCTCAGTCCTGGCTTTGGGGGCG	1	119991974	F	ZNF697	NM_001080470	90874	TSS200	chr1:120190377-120191251	Island	1:119991350-119992774
204965	cg10821610	42762370	65651504	0.565777	0	1	1550.12	0.739962	39.0007	0.174185	2088.64	ATATAATAAAATTCTAAAACCATCTCTAATAACTCAATAAATAATAAACA	65651504	ATATAATAAAATTCTAAAACCATCTCTAATAACTCGATAAATAATAAACG	I	A	Red	CCAGCGATCGGCCCCTTCCCCCCGAGCCTCGCCGCTCCGAGCAGAGTCACTCTAATCCCT[CG]TCCACCATTTATCGAGCCATCAGAGATGGTTTCAGAATCTCACTACACCGTTAGCACCAG	37	1	19052235	GTGTAGTGAGATTCTGAAACCATCTCTGATGGCTCGATAAATGGTGGACG	1	18924822	F	PAX7;PAX7;PAX7	NM_013945;NM_002584;NM_001135254	5081;5081;5081	Body;Body;Body			1:18924766-18924837
228145	cg12206846	27621342	27621342	0.0602349	0	1	16169.7	0.454006	374.344	0.393771	18615.2	AAAAAAAATAAATCAAAAAACCTTCTTCCCRAAAAACTACCCCRTCCAAC			II			GGTGACTGAAAGGAAAGGGTGAGTCAAAAGGCCTTCTTCCCGGAGGACTGCCCCGTCCAA[CG]CTATGAAAAGGAGGAATGCGGCTGAGCTCATCCCAGCCCCACGACAGGAATGTCTCCCTA	37	1	19292493	GAAAGGGTGAGTCAAAAGGCCTTCTTCCCGGAGGACTGCCCCGTCCAACG	1	19165080	R
100735	cg05051464	59628478	59628478	0.0933411	0	1	32549.6	0.341742	94.4061	0.248401	29218.2	CTAAATCTCCTCTTCTCTCTATAAACTTAAATCTAAACCTCCTCTTCTCC			II			AGTCCAGGGAAGGGGATCATGGTGGGGAGGGGGCAGTGAGGTCCAGACGGGGGCCATGGG[CG]GAGAAGAGGAGGTCCAGATTTAAGTTCACAGAGAGAAGAGGAGATTCAGGCTGAGGCCAC	37	1	19811322	TGAATCTCCTCTTCTCTCTGTGAACTTAAATCTGGACCTCCTCTTCTCCG	1	19683909	F	CAPZB	NM_004930	832	Body	chr1:19811703-19812644	N_Shore	1:19683465-19685231
63691	cg03134147	44801484	44801484	0.185425	0	1	980.445	0.432793	74.7394	0.247369	991.466	AACTTTCTTAAAACTTAAACTAAATCCAAATCCAACTTTCTTTAAAAAAC			II			GTGCTTCCCCAAGCTTTCTTGGGACTTAGACTGGATCCAGGTCCAGCTTTCTTTAGGGAA[CG]CGGAGGGGGAGAGTGGGGAGGAGGAAGAAAATTAGCTTCAAGAAAGGGGATATGGCTCCA	37	1	20209848	GCTTTCTTGGGACTTAGACTGGATCCAGGTCCAGCTTTCTTTAGGGAACG	1	20082435	R	OTUD3	NM_015207	23252	Body	chr1:20208807-20209462	S_Shore
453370	cg25974901	17799315	28733438	0.0652381	0	1	4445.56	0.361847	135.891	0.296609	5245.35	AAAATTCTACCCAACTAAATCCAAACAAAAATTTTTCCTCCCCACCTCCA	28733438	AAAATTCTACCCGACTAAATCCAAACAAAAATTTTTCCTCCCCACCTCCG	I	A	Red	CGGGGGCTGAGCAGGGTTCTACCCGGCTGGGTCCAGGCAGAAGTTTTTCCTCCCCACCTC[CG]GGTTTGTCCTCATCATCGGTCACTCCCATTCACAGCTTTAAGATTCTGGAGGCCAAGAAT	37	1	20396750	AGGGTTCTACCCGGCTGGGTCCAGGCAGAAGTTTTTCCTCCCCACCTCCG	1	20269337	R	PLA2G5;PLA2G5	NM_000929;NM_000929	5322;5322	1stExon;5'UTR
57737	cg02840936	32765459	32765459	0.310942	0	1	1989.46	0.592488	83.8609	0.281545	2608.67	TAAAACTCTCAAATACAACTTCCTCTTTCCAAATAACTCCACCCTAATCC			II			GCATGTGTGTTTAGGGCTCTCAGGTACAGCTTCCTCTTTCCAGATAACTCCACCCTAGTC[CG]CTCTCAGGGTTGGCAGTGAGGAGGGGAGGCCACCAGACGCCCGGTTTATGACCTTGGGCA	37	1	20492386	AGGGCTCTCAGGTACAGCTTCCTCTTTCCAGATAACTCCACCCTAGTCCG	1	20364973	R	PLA2G2C	NM_001105572	391013	Body			1:20364855-20364974
364225	cg20270882	35737509	35737509	0.141032	0	1	1237.92	0.442503	115.529	0.301472	1451.2	TCTAATATTTAAACTACAACTAAAAAATAAATAAATTCCTTCTTTCCCAC			II			CCACCCTGGCTTTGCATCTGCCCTTCGTTCAGCCTGGAAGCCCTTCCCTCTTGCCTCTCT[CG]TGGGAAAGAAGGAACCTATTCACCCTTCAGCTGCAGCTTAAATATCAGACCAAGACGATC	37	1	20756044	CGTGGGAAAGAAGGAACCTATTCACCCTTCAGCTGCAGCTTAAATATCAG	1	20628631	F
318870	cg17427639	66744482	31636315	0.0440888	0	1	15140.1	0.236652	79.0867	0.192563	14951.7	TCCATAAACCCTAAACCAAACCAACCAATTACCATAAAAACAACTAAACA	31636315	TCCGTAAACCCTAAACCAAACCAACCGATTACCATAAAAACGACTAAACG	I	A	Red	TTGGCGGGAGGGAGCTCCCCGGAACTGCCCCGCGGGGCAACAGGCCTGGCCAGCCGCCTC[CG]CCCAGCCGTCCCCATGGCAACCGGCTGGCCTGGTCCAGGGTTCACGGACAACCGGATCCT	37	1	20803085	CGCCCAGCCGTCCCCATGGCAACCGGCTGGCCTGGTCCAGGGTTCACGGA	1	20675672	F							1:20675403-20675681
121401	cg06180099	62711501	62711501	0.0834391	0	1	11544.1	0.587297	374.344	0.503858	11762.4	ACTTAACAAAAACACTTACTCTTCCCTATTCTCACCAAAAAAACACAAAC			II			CAGGAGAGAAAAACAACAGACCCTTTCTCTTCCCTCTGCCTGCCTCTAGAAGGGACGGAG[CG]CTTGTGCCTCTCTGGTGAGAATAGGGAAGAGCAAGTGCCCTTGCTAAGTAGGGAGGAGAA	37	1	150979364	CTTAGCAAGGGCACTTGCTCTTCCCTATTCTCACCAGAGAGGCACAAGCG	1	149245988	F	FAM63A;FAM63A;FAM63A;FAM63A;FAM63A;FAM63A	NM_018379;NM_001163258;NM_001040217;NM_001040217;NM_001163260;NM_001163259	55793;55793;55793;55793;55793;55793	5'UTR;5'UTR;1stExon;5'UTR;TSS200;TSS200	chr1:150980735-150981092	N_Shore
156450	cg08061330	65732382	37794333	0.301321	0	1	3246.13	0.70989	374.344	0.408568	3823.14	AATTCAAAAAAACAAACTAAAAACTACAAACAACAAAACTACAAAAAACA	37794333	GATTCGAAAAAACAAACTAAAAACTACGAACGACGAAACTACGAAAAACG	I	A	Red	GGCGGCGGCGCCGGTTCGGGGAGGCAGACTGGGAGCTGCGAGCGGCGGGGCTGCGAGGGG[CG]GAGGGGGAGGGGAGGGAGAGAGGAGGGAGGGCACCGGGGAGGAAACCCGGAGGGAGGGTG	37	1	20812353	CGCCCCTCGCAGCCCCGCCGCTCGCAGCTCCCAGTCTGCCTCCCCGAACC	1	20684940	R	CAMK2N1;CAMK2N1	NM_018584;NM_018584	55450;55450	1stExon;5'UTR	chr1:20810462-20813511	Island	1:20682831-20686098
216433	cg11526866	64634473	64634473	0.525641	0	1	20307.7	0.721828	46.1038	0.196187	17286.4	CTCTACTAAACAAAAACRATCTCCAACRAAAAACAAATACTATTAACTCC			II			TGCCAAGCAGATGGTAACTCCGAGGGGGCAAGGTGCATGAGGAGCGCTCATTATCCTCGC[CG]GAGCCAACAGCACCTGCCCTCCGCTGGAGACCGTCTTTGCTTAGTAGAGCCGGCCTGACC	37	1	20813614	TCTACTAAGCAAAGACGGTCTCCAGCGGAGGGCAGGTGCTGTTGGCTCCG	1	20686201	F	CAMK2N1	NM_018584	55450	TSS1500	chr1:20810462-20813511	S_Shore
396246	cg22398959	46768360	46768360	0.0494474	0	1	14126.2	0.632115	374.344	0.582667	15505.8	CCAAACTACAAAACCACAAACATCAACAACAAAAACCRAACAAAATACTC			II			ACCCACACGCAGGCTTCTGTACTCGACCATTTCTCTCCCTCGCCCTTCCTCTTCCTCCGC[CG]AGCACTTTGCTCGGCTCCTGCTGTTGATGCTTGTGGTTTTGCAGTTTGGGATGGGATGCG	37	1	174129275	CAAACTGCAAAACCACAAGCATCAACAGCAGGAGCCGAGCAAAGTGCTCG	1	172395898	F	RABGAP1L	NM_014857	9910	5'UTR	chr1:174128296-174129289	Island	1:172394920-172395912
22220	cg01054622	50755460	48774453	0.0232603	0	1	8171.99	0.237265	100.763	0.214005	9186.16	AACTACATAACATCTCTAAACTAAAACTATACAAATTCAAAAAAACAACA	48774453	AACTACGTAACATCTCTAAACTAAAACTATACGAATTCGAAAAAACAACG	I	A	Red	CCGCAGCCACGCGCGGCCGCTTGCGGGAAGCGCCAGCCCTGGCTGGGCTCCTTTCGCGTC[CG]CTGCCTTCTCGAATCCGCACAGTCCCAGTTCAGAGATGTTACGCAGCTTGCCCGAGGCTG	37	1	21044691	AGCTGCGTAACATCTCTGAACTGGGACTGTGCGGATTCGAGAAGGCAGCG	1	20917278	F	KIF17;KIF17	NM_020816;NM_001122819	57576;57576	TSS1500;TSS1500	chr1:21043832-21044771	Island	1:20916402-20917358
70240	cg03472655	22608374	22608374	0.154697	0	1	6397.06	0.350506	54.1716	0.19581	7790.4	AAAATAACAAACRAACAACRAAATCACAAAAACTCTACAAAAAATAAAAC			II			TCATCCGAGCCGCGGCTACCGCACCGCCTCCTCCGGGAAGCCTTCCACGACCACCACTCA[CG]CTTCATTCTCTGCAGAGCCCTTGTGACTCCGTTGCTCGCCTGTCATCCCTCTCCTCTTAC	37	1	21058966	CGCTTCATTCTCTGCAGAGCCCTTGTGACTCCGTTGCTCGCCTGTCATCC	1	20931553	F	SH2D5;SH2D5;SH2D5;SH2D5	NM_001103160;NM_001103161;NM_001103161;NM_001103160	400745;400745;400745;400745	5'UTR;5'UTR;1stExon;1stExon	chr1:21058006-21059366	Island	1:20930607-20932005
468310	cg26840598	69706393	29763421	0.0527844	0	1	13018	0.447038	374.344	0.394254	14091.6	CCAATATAAAAAATCAAACCTAACTCAAAAAAAACACTCAAAATAATTCA	29763421	CCAATATAAAAAATCGAACCTAACTCGAAAAAAACGCTCAAAATAATTCG	I	A	Red	GTGTCTCCGTTCCCAGTGTGAAGGATCGAGCCTGGCTCGGAGGAGGCGCTCAGGGTGGTT[CG]GGCCCGGCCCTTGTGAGTGGAGGGTCGTTGCGCATCCTCCTCCTCACTTTCTTCCTGCCG	37	1	21059114	CCAGTGTGAAGGATCGAGCCTGGCTCGGAGGAGGCGCTCAGGGTGGTTCG	1	20931701	R	SH2D5;SH2D5;SH2D5;SH2D5	NM_001103160;NM_001103161;NM_001103161;NM_001103160	400745;400745;400745;400745	5'UTR;5'UTR;1stExon;1stExon	chr1:21058006-21059366	Island	1:20930607-20932005
368675	cg20567404	13766342	10778423	0.0667302	0	1	15550.2	0.272856	78.6173	0.206126	16427.7	CATCCTTCAAACCCTTTAAATAAAAAATCAAACTAACAACTCCAACCACA	10778423	CATCCTTCGAACCCTTTAAATAAAAAATCGAACTAACAACTCCAACCACG	I	A	Red	GGGCCGTGGCCCCATCCTTCGGGCCCTTTAGGTGGGGAATCGGGCTAGCAGCTCCAGCCA[CG]GCACTGGGACGGGGAGCGCTATCGTCCCAGGAGACCGGGCGATGAGCCAAGGCTGCTGTG	37	1	21059324	CATCCTTCGGGCCCTTTAGGTGGGGAATCGGGCTAGCAGCTCCAGCCACG	1	20931911	R	SH2D5;SH2D5	NM_001103161;NM_001103160	400745;400745	TSS200;TSS200	chr1:21058006-21059366	Island	1:20930607-20932005
463714	cg26572042	52692426	44789325	0.0180086	0	1	7898.47	0.212686	91.7442	0.194678	7169.3	AAACAACAAAACTCAACAACTAAAACTAAAAAACAACAATAACAAAAACA	44789325	AAACGACAAAACTCGACGACTAAAACTAAAAAACAACGATAACGAAAACG	I	A	Red	GGCCGGTCCTGGCGCCCGCGTCCCGCACGGCCTCTCGGCGCCGCTCCCGCCGCCGCTAGT[CG]CCTCCGCCACCGCTGTCCTCCAGTCCCAGCCGCCGAGCTCTGCCGCCCCGCCCCCCTACC	37	1	21113758	CGCCTCCGCCACCGCTGTCCTCCAGTCCCAGCCGCCGAGCTCTGCCGCCC	1	20986345	F	HP1BP3	NM_016287	50809	TSS1500	chr1:21112708-21114121	Island	1:20985135-20986865
438453	cg25007705	25780493	25780493	0.344799	0	1	10924.2	0.51664	32.828	0.171841	10051.6	CTACTAAATTACTAAATACTAAAAACACCTACATATCCCCCAAACACCAC			II			GAGACCATGGGCTACTGGGTTGCTAAGTGCTGGAAACACCTGCATGTCCCCCAGGCACCA[CG]GCAGCTCTGAGAAGAGGACTCTGTGAGGGGAGGGCGGAAATGGGGAAGCTGGGATACAGA	37	1	21588799	TACTGGGTTGCTAAGTGCTGGAAACACCTGCATGTCCCCCAGGCACCACG	1	21461386	R	ECE1;ECE1;ECE1;ECE1	NM_001113347;NM_001397;NM_001113349;NM_001113348	1889;1889;1889;1889	Body;Body;Body;Body
315428	cg17216478	64731498	58651383	0.0196836	0	1	16343.7	0.335412	374.344	0.315729	17575.7	ACTACATTTAACCTTACAAATATCAACATACAAACAAACCACACTAAACA	58651383	ACTACATTTAACCTTACAAATATCGACGTACAAACGAACCACGCTAAACG	I	A	Red	CTACCTGCAGGCCGTTGGGGTATGCGTCGCCCTCGGAGAGCGAGTCCACCAGGTCCTCCT[CG]TCCAGCGTGGCCCGCTTGTACGTCGACATCTGCAAGGCCAAATGCAGCACGGACTCCCTC	37	1	21616619	CGTCCAGCGTGGCCCGCTTGTACGTCGACATCTGCAAGGCCAAATGCAGC	1	21489206	F	ECE1;ECE1;ECE1	NM_001113349;NM_001397;NM_001113348	1889;1889;1889	1stExon;Body;Body	chr1:21616380-21617101	Island	1:21488983-21489626
133049	cg06819200	54783311	54783311	0.048633	0	1	12403.8	0.458933	374.344	0.4103	19435.6	ATAAAAACRCTAAAAAAATCCRTACTACATTTAACCTTACAAATATCRAC			II			TGCGTCGCCCTCGGAGAGCGAGTCCACCAGGTCCTCCTCGTCCAGCGTGGCCCGCTTGTA[CG]TCGACATCTGCAAGGCCAAATGCAGCACGGACTCCCTCAGCGCCTCCATGGCTCTCGCGC	37	1	21616641	CGTCGACATCTGCAAGGCCAAATGCAGCACGGACTCCCTCAGCGCCTCCA	1	21489228	F	ECE1;ECE1;ECE1	NM_001113349;NM_001397;NM_001113348	1889;1889;1889	1stExon;Body;Body	chr1:21616380-21617101	Island	1:21488983-21489626
447777	cg25601136	29688379	29688379	0.104135	0	1	4756.68	0.33135	79.4125	0.227214	7150.6	CTAAATAAAAAATTACRACRAAATCCACCCAACRTTTCTCAAATAAAAAC			II			CGGGCCGCCGTCTGGATGGGAAGTTACGGCGAAGTCCACCCAGCGTTTCTCAGGTGAGGG[CG]CCGCGCCAGGCTGGACGGGCGGTGAATCCGGGACCGGCGGGCGCACACCTGGGTCGAGGC	37	1	21766849	TGGATGGGAAGTTACGGCGAAGTCCACCCAGCGTTTCTCAGGTGAGGGCG	1	21639436	R	NBPF3	NM_032264	84224	5'UTR	chr1:21766272-21767224	Island	1:21638870-21640130
470057	cg26936593	49733498	49733498	0.284508	0	1	31053.4	0.508116	54.6589	0.223608	25844.5	AATAAAAATCTTTATCTCCACCCRTCTCTTTATCTACCTTCCTCTCTAAC			II			GAGACGGATAAAGACAGAGACCCAGAGAAAGCCAGATATGTTGACAGACACAGAGACAGA[CG]CCAGAGAGGAAGGCAGACAAAGAGACGGGTGGAGACAAAGACTCCCACCAAGAGACGCAG	37	1	21835492	CGCCAGAGAGGAAGGCAGACAAAGAGACGGGTGGAGACAAAGACTCCCAC	1	21708079	F	ALPL	NM_000478	249	TSS1500	chr1:21835548-21836344	N_Shore
312058	cg17015803	57636303	57636303	0.22561	0	1	12702.6	0.434501	52.0112	0.208891	12966.7	TAAAAACAAAACAAAAAACRCRCRCAAAAAACAAATCAAAACCCAAACTC			II			GATGCCGACGGTAAAGACAAAACAGGAGACGCGCGCAAGGAGCAGGTCAGAGCCCAGGCT[CG]CTGAGAGAGGAAGGGCTGGGCTGGGGCAGCCCGGAGGCAGAGAGACCGAGAGTGCGGGGC	37	1	21835620	AAAGACAAAACAGGAGACGCGCGCAAGGAGCAGGTCAGAGCCCAGGCTCG	1	21708207	R	ALPL	NM_000478	249	TSS1500	chr1:21835548-21836344	Island	1:21708136-21709160
172131	cg08922729	62685302	62685302	0.0491289	0	1	8785.34	0.28572	102.812	0.236592	9304.39	ACRTCRTATCTCCTCCTAAAATCTAAATTTCCTATACTATAACTACAAAC			II			CAGCTGCACCCACGTCGTGTCTCCTCCTGGAGTCTAAGTTTCCTGTGCTGTGACTGCAGG[CG]GAGAGGAGGGCCCAACGTCTAGGGGTGAGTCACCACGTGCCGATTCTCTGCTCCTAGGGT	37	1	21913557	CGCCTGCAGTCACAGCACAGGAAACTTAGACTCCAGGAGGAGACACGACG	1	21786144	R							1:21786027-21786207
216506	cg11531272	55646455	55646455	0.108266	0	1	3912.13	0.492557	374.344	0.384291	5189.83	RACRACTTCTTTAAATCTTTCAAAATAAAAAACCCCAAATCTAACTAACC			II			CGTGTCCATCAGTCTATCAGCCTCAGCCCGGGATTCCGCCCTAGCCACGTCCCTGCTCCC[CG]GCCAGTTAGACCTGGGGCCCTTCACCTTGAAAGACTCAAAGAAGCCGCCGCCCCCACTGC	37	1	21934679	GCGGCTTCTTTGAGTCTTTCAAGGTGAAGGGCCCCAGGTCTAACTGGCCG	1	21807266	F	RAP1GAP;RAP1GAP;RAP1GAP	NM_001145658;NM_001145657;NM_002885	5909;5909;5909	Body;Body;Body			1:21807074-21807423
330437	cg18150885	46705373	66608379	0.0867544	0	1	9131.49	0.496102	374.344	0.409348	10140.6	AAAAAAACATCCCTCCAACAAAAAATCTACAACCTAAACAAAAAACAACA	66608379	AAAAAAACGTCCCTCCAACAAAAAATCTACGACCTAAACGAAAAACGACG	I	A	Red	CCGGGCGGGGATTGCGGGGCCCGGGGCCCGGGGCAGCCCCTCCCCCACCCCCTTCCCGGC[CG]CCGCCCCCCGTCCAGGCCGCAGACCCTCTGTTGGAGGGACGCCCTCCTCCCGCCCCCTCG	37	1	21978612	CGCCGCCCCCCGTCCAGGCCGCAGACCCTCTGTTGGAGGGACGCCCTCCT	1	21851199	F	RAP1GAP;RAP1GAP;RAP1GAP	NM_002885;NM_001145658;NM_001145657	5909;5909;5909	5'UTR;TSS1500;5'UTR	chr1:21978101-21978764	Island	1:21850640-21851510
258338	cg13950625	72622371	36752372	0.564143	0	1	8994.02	0.78051	60.6989	0.216366	8141.63	CCACAACTTAAACTCCACAATAAATAAAAAACAACACCAAAAAAAAAACA	36752372	CCGCGACTTAAACTCCGCAATAAATAAAAAACGACGCCGAAAAAAAAACG	I	C	Grn	ATGCGGCCGGCGCTCGCCGCCGCCGCAGTTCGGGGAGGGGGACGTCACATGACCGCGGAG[CG]CTCCTTCCCCGGCGCCGCTCCCCACTCACTGCGGAGCCCAAGCCGCGGGCGCGGGAGCGG	37	1	21995880	CCGCGGCTTGGGCTCCGCAGTGAGTGGGGAGCGGCGCCGGGGAAGGAGCG	1	21868467	F	RAP1GAP;RAP1GAP	NM_001145657;NM_002885	5909;5909	TSS200;TSS200	chr1:21995063-21995914	Island	1:21867684-21868586
461289	cg26433593	43642433	43642433	0.0759132	0	1	6745.68	0.35358	118.61	0.277666	7354.79	TATTCTCTAAATTAATCAATAAACAAACACAAAACTAACAATCCTCAAAC			II			GGGTACCCACATGTTCTCTGGGTTGGTCAGTGGGCAGGCACAGGGCTGGCAGTCCTCAGG[CG]TCCCGGCTGTGGCATCTCCGTAGTAGCCAGGGGCACAAAGCTCGCAGAACTCCCCTGCGG	37	1	22188531	CGCCTGAGGACTGCCAGCCCTGTGCCTGCCCACTGACCAACCCAGAGAAC	1	22061118	R	HSPG2	NM_005529	3339	Body	chr1:22191349-22191592	N_Shelf
359689	cg19966251	50690491	50690491	0.0307311	0	1	7480.16	0.383201	374.344	0.352469	9466.17	TAATTAAATAACTCCCCRAAAAAAAAACTTCAACTAAACCRACAAAAAAC			II			TCCAGGCTGCTCTTCCTTTCGGAGGTCGAGTTCCTAGCATTTCCATCCGCTCCTCCAGCC[CG]CTCCCTGCCGGTTTAGCTGAAGCTTCCCTTTCGGGGAGTTACCTAACTACCTCCCGAAGC	37	1	22379963	AGTTAGGTAACTCCCCGAAAGGGAAGCTTCAGCTAAACCGGCAGGGAGCG	1	22252550	F	CDC42;CDC42;CDC42	NM_001039802;NM_001791;NM_044472	998;998;998	5'UTR;5'UTR;5'UTR	chr1:22379009-22380029	Island	1:22251605-22252616
372295	cg20792512	11803385	54639508	0.250753	0	1	19950.5	0.441129	42.7251	0.190377	21564.6	AACAAAAAAAAACCCCAAATATACAAAAAAACATTCAAACCATAACAACA	54639508	AACAAAAAAAAACCCCGAATATACAAAAAAACGTTCGAACCGTAACGACG	I	A	Red	GAGCCGGACCCGGGCAGGAGGGGACCCCGGGTGTGCAGAGGGACGTTCGGGCCGTGGCGG[CG]GCAGCGGAGCGAGCGAGCCTCCGGTCCCGCGGCCGAGACACCTGCCGGGCTGCCCCGCGC	37	1	22469190	CGCCGCCACGGCCCGAACGTCCCTCTGCACACCCGGGGTCCCCTCCTGCC	1	22341777	R	WNT4	NM_030761	54361	Body	chr1:22468912-22470252	Island	1:22341266-22342894
176529	cg09182375	40658493	10784355	0.0715808	0	1	12912.4	0.270447	73.1877	0.198866	11171.1	AAAAAAAAACATAAATTAAACCCAAAACCATAATCCACTAACACCCAACA	10784355	AAAAAAAAACATAAATTAAACCCAAAACCATAATCCGCTAACGCCCGACG	I	A	Red	CTCTCGGCCCGTCCGGAGGCCTCTTGTCGCTGTCTCACTCCCCCTCCCTTCAGGTCCCTT[CG]CCGGGCGTCAGCGGACTATGGCCTTGGGCCTAATCCATGCCCCCCTTCTCTCTTCCCCTC	37	1	22778849	CGCCGGGCGTCAGCGGACTATGGCCTTGGGCCTAATCCATGCCCCCCTTC	1	22651436	F	ZBTB40;ZBTB40	NM_001083621;NM_014870	9923;9923	5'UTR;5'UTR	chr1:22778236-22778817	S_Shore	1:22650855-22651450
287989	cg15597364	72719327	42662483	0.25553	0	1	12318.7	0.587795	120.916	0.332265	12932.4	ACCCAAACAACCAAACAACATCATCCTAAAATATAAAATCAAATACTACA	42662483	ACCCGAACAACCGAACGACATCATCCTAAAATATAAAATCAAATACTACG	I	A	Red	GCTGTGGCAGGAGCCCGAGCAGCCGAACGGCATCATCCTGGAGTATGAGATCAAGTACTA[CG]AGAAGGTACCACGGGCAGGACGGAGTGGGAGGGGCTGGGCCAGCAGGGCAGGGCCCACTG	37	1	22919937	GCCCGAGCAGCCGAACGGCATCATCCTGGAGTATGAGATCAAGTACTACG	1	22792524	R	EPHA8	NM_020526	2046	Body	chr1:22919773-22920207	Island	1:22792438-22792767
3971	cg00177127	71704353	71704353	0.504435	0	1	17179.7	0.767006	82.5633	0.262571	15341.5	TCRAAAAACACCCTACCAAACCTAAACAACCCCTCAACTCTTATATATCC			II			ACTCAGACGGCTCGGGGGACACCCTGCCAGGCCTGGGCAGCCCCTCAACTCTTGTGTGTC[CG]TCGCAGGGCGGGAAGATCCCCATCCGCTGGACGGCCCCAGAGGCCATCGCCTTCCGCACC	37	1	22927146	CGGACACACAAGAGTTGAGGGGCTGCCCAGGCCTGGCAGGGTGTCCCCCG	1	22799733	R	EPHA8	NM_020526	2046	Body	chr1:22927145-22927542	Island	1:22799733-22800129
362774	cg20167293	15619389	15619389	0.190389	0	1	23319.9	0.407245	59.0368	0.216856	21350	CTAAACTACCAACTCATCACCAAATCTCTAAAAATACAACCACCACCTTC			II			GACCACACAACCTGGGCTGCCAGCTCATCACCAAGTCTCTGAGGATGCAGCCACCACCTT[CG]TCGGCTTCCCTCAGCCTCCAACTCAGCAAGACACAGGCAGATCCATAGCATGGCTGAGCT	37	1	22938094	TGGGCTGCCAGCTCATCACCAAGTCTCTGAGGATGCAGCCACCACCTTCG	1	22810681	R
451943	cg25882380	55795413	55795413	0.290211	0	1	4104.35	0.488586	43.8623	0.198376	4722.33	ACACACACACCCTCAACCAAATACTAAAACAAAAAACAATTCCTCATTTC			II			CACACACACACACACACACACCCTCAGCCAGATGCTGGGGCAGGGGACAGTTCCTCATTT[CG]GACACTGACTGCCGGTGGGGGGATGTGGATGGGGTATTGCTGTGGTCAGTCTGGCTCAGC	37	1	22969945	CACACACACCCTCAGCCAGATGCTGGGGCAGGGGACAGTTCCTCATTTCG	1	22842532	R	C1QC;C1QC	NM_172369;NM_001114101	714;714	TSS200;TSS200
237047	cg12775742	12790467	12790467	0.384202	0	1	3355.57	0.592561	46.2249	0.208359	3656.18	TAATCAAAACAAAAATTACCCAAAACAAAACTAAACCCCCTCCCCTTCTC			II			AAAGAAAGTGTCAAGTCAGGGAAAATTCTGGGAAAGGGGATGTGGGATTGGGGGAGGGCA[CG]AGAAGGGGAGGGGGCCCAGCCCTGCTTTGGGCAATCCTTGCTCTGACCACTCAGACACCG	37	1	22970072	GGTCAGAGCAAGGATTGCCCAAAGCAGGGCTGGGCCCCCTCCCCTTCTCG	1	22842659	F	C1QC;C1QC	NM_172369;NM_001114101	714;714	TSS200;TSS200	chr1:22974050-22974303	N_Shelf
19710	cg00937518	21650466	52616320	0.0362046	0	1	17153.7	0.330362	147.505	0.294158	17688.7	AATTCAATCCCTTTCAAAACCACAAAAACCCAAATAACAAAACTAAAACA	52616320	AATTCGATCCCTTTCGAAACCGCAAAAACCCGAATAACAAAACTAAAACG	I	A	Red	TCCATTCATTGCAGTTCGGTCCCTTTCGAAGCCGCAGGGACCCGGGTGGCAGGGCTGAGG[CG]AGGGGGTGGGACTCCCTGCCCTGACAGGTAGTGCCGGCCCCCGCTTTGGGAAGCCCCTTC	37	1	23036868	CGCCTCAGCCCTGCCACCCGGGTCCCTGCGGCTTCGAAAGGGACCGAACT	1	22909455	R	EPHB2;EPHB2	NM_004442;NM_017449	2048;2048	TSS1500;TSS1500	chr1:23036823-23038362	Island	1:22909411-22911070
323766	cg17753666	69709480	69709480	0.0759862	0	1	3752.61	0.342919	111.536	0.266933	4976.64	AAACAATCCTTAAAACTAATTAATAATAAAATCTACAAAAAAACRCCRAC			II			GGCGGGCCCCGCGCTGCGGAAAGTTCACCGCGGCGGGCGGGGGGAGGCCCCGGCCCCGCT[CG]CCGGCGTCCCCCTGCAGATTCCACCATTAATTAGTCCTAAGGACTGTCTACTGGCAACTT	37	1	23494469	CGCCGGCGTCCCCCTGCAGATTCCACCATTAATTAGTCCTAAGGACTGTC	1	23367056	F	LUZP1;LUZP1	NM_033631;NM_001142546	7798;7798	5'UTR;5'UTR			1:23366801-23368102
37357	cg01820314	37605493	37605493	0.0926533	0	1	9176.11	0.393048	128.38	0.300395	9704.94	CRAAAAACAACCCCRTTCAACRCAAAAAAAAAACCTAAATTAACAAAAAC			II			CCGGCCGGGGGATGGGACCCAGCGCAAACCTCCTACCCCGGGAGCGCAGCCAGGAAATCG[CG]TCCTTGTTAATTCAGGTTCCTCCTTTGCGCTGAACGGGGCTGCTTTCCGTCCGCGATCAA	37	1	23504503	GGAAAGCAGCCCCGTTCAGCGCAAAGGAGGAACCTGAATTAACAAGGACG	1	23377090	F					chr1:23504059-23504633	Island	1:23376647-23377165
136288	cg06974961	60792424	36757469	0.00961906	0	1	7689.41	0.250888	125.491	0.241269	4096.6	AAAAAAACACCACACAAAAAAATAAATCAAACAAATACACCAAATATACA	36757469	GAAAAAACGCCGCGCGAAAAAATAAATCGAACGAATACGCCGAATATACG	I	C	Grn	CGCTGGGGCCAGGCTGCAGACGCGGCCCCGAGAGCTTACCCGCTGCCCGGCGGGCAGGTG[CG]CACACCCGGCGTACCCGCCCGATCCACTTCCTCGCGCGGCGTCTCCCCGTCGCGGCCGCC	37	1	23543805	GGGGAGACGCCGCGCGAGGAAGTGGATCGGGCGGGTACGCCGGGTGTGCG	1	23416392	F					chr1:23543377-23544237	Island	1:23415965-23416786
219724	cg11724055	31621399	31621399	0.0725179	0	1	3902.53	0.270144	72.2514	0.197626	4106.67	AAATTACACTAAAAATATCCATTAATTCTTCCTCTTCTTTTAACTATACC			II			GTGTTCTGTGTGAGTTACACTGGAAGTATCCATTGGTTCTTCCTCTTCTTTTAACTGTAC[CG]CATTACCATTCACCTGATTAGCCATTTTATTATGCTGCTGGAAAAAATTCAGGAGCTATA	37	1	23667475	CGGTACAGTTAAAAGAAGAGGAAGAACCAATGGATACTTCCAGTGTAACT	1	23540062	R	HNRNPR;HNRNPR;HNRNPR;HNRNPR	NM_001102398;NM_005826;NM_001102397;NM_001102399	10236;10236;10236;10236	Body;Body;5'UTR;5'UTR	chr1:23670245-23671363	N_Shelf
192910	cg10126459	31736369	31736369	0.109189	0	1	1785.06	0.611143	374.344	0.501954	3153.78	RACRATAAAAAAATATCTACTACCCCCRCCCCTCRAATAAATAACTAAAC			II			GGGGAGGGGCCGGCGGTGGGGGAGTGTCTGCTGCCCCCGCCCCTCGAGTGAGTGACTGAG[CG]AGGAGCTCCCCTCCCTCGCTCGCTCCTCGCAAGCTCCCGCTCGCTCCCTGCCCACTCCCG	37	1	184356140	CGCTCAGTCACTCACTCGAGGGGCGGGGGCAGCAGACACTCCCCCACCGC	1	182622763	R	C1orf21	NM_030806	81563	TSS200	chr1:184355415-184356811	Island	1:182622001-182623531
307660	cg16727538	14809307	14809307	0.0407008	0	1	7665.92	0.285846	111.828	0.245145	8470.7	ACCAACAACTAAACTACATTCAACTAAAATTCCTCRAAACRAAAAAACTC			II			GCCGAGAAACCACCAGCAACTAAGCTGCATTCAGCTGGAGTTCCTCGGAACGGGAGGACT[CG]CAGCTCTCCCTTTCCCCAGCCAGGATGAGGGAATTAGACAATGGAAGTCGAGCACTGGGG	37	1	23696209	CCAGCAACTAAGCTGCATTCAGCTGGAGTTCCTCGGAACGGGAGGACTCG	1	23568796	R	C1orf213;C1orf213;ZNF436;C1orf213;ZNF436;ZNF436	NM_138479;NM_001008896;NM_001077195;NM_138479;NM_001077195;NM_030634	148898;148898;80818;148898;80818;80818	3'UTR;Body;5'UTR;1stExon;1stExon;TSS1500	chr1:23694690-23696050	S_Shore
188933	cg09896346	18612496	40749446	0.0327222	0	1	17247.4	0.329348	150.515	0.296626	18075.7	AAAACAAAAAACACAAAAACAACAATAAAACCTCAAAAACAAAAAACACA	40749446	GAAACGAAAAACACAAAAACAACAATAAAACCTCGAAAACAAAAAACGCG	I	A	Red	GCGACGCCCGGCGGGGCGAGGGGCACAGGGGCAGCAGTAGGGCCTCGGGGGCAGGAGGCG[CG]AAGGCGGAGGGCGCGCAACCCGCGCGGGCCCCAAACACACACGACACACACGCCCGGCGG	37	1	23751195	CGCGCCTCCTGCCCCCGAGGCCCTACTGCTGCCCCTGTGCCCCTCGCCCC	1	23623782	R	TCEA3;TCEA3	NM_003196;NM_003196	6920;6920	1stExon;5'UTR	chr1:23750508-23751663	Island	1:23622943-23624257
121340	cg06177627	27667439	49739319	0.128097	0	1	9987.71	0.334532	63.4828	0.206436	9844.52	CAAAAACAACAATAAAACCTCAAAAACAAAAAACACAAAAACAAAAAACA	49739319	CAAAAACAACAATAAAACCTCGAAAACAAAAAACGCGAAAACGAAAAACG	I	C	Grn	GGGCGAGGGGCACAGGGGCAGCAGTAGGGCCTCGGGGGCAGGAGGCGCGAAGGCGGAGGG[CG]CGCAACCCGCGCGGGCCCCAAACACACACGACACACACGCCCGGCGGGGGCGGGGCTCTC	37	1	23751208	CGCCCTCCGCCTTCGCGCCTCCTGCCCCCGAGGCCCTACTGCTGCCCCTG	1	23623795	R	TCEA3;TCEA3	NM_003196;NM_003196	6920;6920	1stExon;5'UTR	chr1:23750508-23751663	Island	1:23622943-23624257
429179	cg24451422	26690507	25665425	0.104178	0	1	10718.5	0.287289	57.1215	0.183112	8997.95	AAAACAACAATAAAACCTCAAAAACAAAAAACACAAAAACAAAAAACACA	25665425	AAAACAACAATAAAACCTCGAAAACAAAAAACGCGAAAACGAAAAACGCG	I	C	Grn	GCGAGGGGCACAGGGGCAGCAGTAGGGCCTCGGGGGCAGGAGGCGCGAAGGCGGAGGGCG[CG]CAACCCGCGCGGGCCCCAAACACACACGACACACACGCCCGGCGGGGGCGGGGCTCTCCC	37	1	23751210	CGCGCCCTCCGCCTTCGCGCCTCCTGCCCCCGAGGCCCTACTGCTGCCCC	1	23623797	R	TCEA3;TCEA3	NM_003196;NM_003196	6920;6920	1stExon;5'UTR	chr1:23750508-23751663	Island	1:23622943-23624257
241720	cg13083004	27624437	31615485	0.0817251	0	1	11912.5	0.285501	72.8413	0.203776	9232.17	TTTAACCCACATTTATAAAATAAATACAAATAAAAAAACACCAAAAACCA	31615485	TTTAACCCGCGTTTATAAAATAAATACGAATAAAAAAACGCCAAAAACCG	I	A	Red	GAGGAGAGGGGAGGGGAGAGGAGACGATAAACTTGCCAACAGCCCGGCCAAGGTGAACCC[CG]GCTCCTGGCGCCTTCCCATCCGCATTCATTCCACAAACGCGGGCCAAATCTCCGAACCAG	37	1	23809994	TTTGGCCCGCGTTTGTGGAATGAATGCGGATGGGAAGGCGCCAGGAGCCG	1	23682581	F	ASAP3;ASAP3	NM_017707;NM_001143778	55616;55616	Body;Body	chr1:23809977-23810693	Island	1:23682545-23684091
198386	cg10440483	53697413	39804406	0.0043902	0	1	14250.9	0.301413	374.344	0.297023	15305.7	AACAAATTTCAAAACACAATAAAAAACCATCACAACTCAAATACAACACA	39804406	AACAAATTTCGAAACGCGATAAAAAACCATCGCAACTCGAATACGACACG	I	C	Grn	ACCTAGGGAGGGGGCAGGTTTCGGGGCGCGGTGAAGGGCCATCGCAGCTCGGGTGCGACA[CG]CCTGTGGAGGTCAAGGCCAGGCCCGGCGCCGACCCCCGACCCCTCCCGCCTCGGCCCCCT	37	1	23810433	GGCAGGTTTCGGGGCGCGGTGAAGGGCCATCGCAGCTCGGGTGCGACACG	1	23683020	R	ASAP3;ASAP3	NM_017707;NM_001143778	55616;55616	Body;Body	chr1:23809977-23810693	Island	1:23682545-23684091
203067	cg10708588	39755425	25723497	0.173059	0	1	4038.91	0.381525	57.3426	0.208466	4021.95	CAAAACCAAAACCAAAACCAAAACCTAAACCTTAACAATAAAAAAAAACA	25723497	CGAAACCGAAACCGAAACCGAAACCTAAACCTTAACGATAAAAAAAAACG	I	A	Red	GCCCCCGACCCTCCAGCCGCTCTCCGCTCCTCAGCTGGGACGGCCCCGCCCCCGGCTCCT[CG]CCTTCCTCCACCGCCAAGGTCCAGGCTCCGGCCCCGGTCCCGGCCCCGCACCGCGTCAGG	37	1	23810816	CGCCTTCCTCCACCGCCAAGGTCCAGGCTCCGGCCCCGGTCCCGGCCCCG	1	23683403	F	ASAP3;ASAP3	NM_017707;NM_001143778	55616;55616	TSS200;TSS200	chr1:23809977-23810693	S_Shore	1:23682545-23684091
114243	cg05788332	35786491	39739350	0.0969295	0	1	2318.25	0.290472	63.7328	0.193542	2580.72	TAAAAACATAACCTAAAAAACCAACAAAAAACCAAAAAAACAACCTAACA	39739350	TAAAAACGTAACCTAAAAAACCGACGAAAAACCGAAAAAACGACCTAACG	I	C	Grn	CTCCTCGCCTTCCTCCACCGCCAAGGTCCAGGCTCCGGCCCCGGTCCCGGCCCCGCACCG[CG]TCAGGCCGCTTCCCCGGCCCCTCGCCGGCCCCCTAGGCCACGCCCCCAGCCCCTCACCGC	37	1	23810871	TGGGGGCGTGGCCTAGGGGGCCGGCGAGGGGCCGGGGAAGCGGCCTGACG	1	23683458	F	ASAP3;ASAP3	NM_017707;NM_001143778	55616;55616	TSS200;TSS200	chr1:23809977-23810693	S_Shore	1:23682545-23684091
319954	cg17491185	20749465	20749465	0.117901	0	1	4238.93	0.539391	374.344	0.42149	6588.43	ATCAAAAAAAAATCTCCRAATACCTACAAAACTAAAACTAAAAACTAAAC			II			CCCGCCCAATCTCCTTGCCTCGCTCCGCCCCGAATCGCCCCACCCCTCCTTTGCTGCGTA[CG]CCCAGCTCTCAGCCTCAGCTTTGCAGGCATCCGGAGACTCCCTCCTGATAACCCCCGCCG	37	1	23811274	CGCCCAGCTCTCAGCCTCAGCTTTGCAGGCATCCGGAGACTCCCTCCTGA	1	23683861	F	ASAP3;ASAP3	NM_001143778;NM_017707	55616;55616	TSS1500;TSS1500	chr1:23809977-23810693	S_Shore	1:23682545-23684091
175337	cg09119494	35690404	35690404	0.196888	0	1	5530.44	0.38499	45.9523	0.188102	6046.85	ACACCTCCCTAAATTATAACACTAAACCAAAAAATCCCCTAAATCTAAAC			II			CTAGACTGAGTGCCCATCACAGTCCCACAGCTGGTCCTTATCAGGGCGGGGCTGGGCATC[CG]CCCAGACCCAGGGGACTTCCTGGCTCAGTGCCACAACCCAGGGAGGTGCCCACAGTGGGA	37	1	23851471	CGCCCAGACCCAGGGGACTTCCTGGCTCAGTGCCACAACCCAGGGAGGTG	1	23724058	F	E2F2	NM_004091	1870	Body
352205	cg19532954	53748474	53748474	0.0350892	0	1	4797.44	0.519067	374.344	0.483977	6294.36	AAAAACAAAACRACACTAATTCCTTACAAATTTCCCTTAAAAAATCTTTC			II			TCCGAGGTCATAAATCCCTGAACAGCAAAGAAGCTCCCCCCACCCCCCGTTTTTTTTAAG[CG]AAAGATTTTTCAAGGGAAACTTGTAAGGAATTAGTGCCGCCTTGTTCCCCAATTTGCTGT	37	1	23886409	GGAACAAGGCGGCACTAATTCCTTACAAGTTTCCCTTGAAAAATCTTTCG	1	23758996	F	ID3	NM_002167	3399	TSS200	chr1:23884842-23885087	S_Shore
19836	cg00944142	32772355	10760380	0.0380406	0	1	14498	0.295096	120.776	0.257055	13914.5	ATCATAAAAACACACCCAAAACCTAATAACACAACTCTAACAAAAAAACA	10760380	ATCATAAAAACGCGCCCAAAACCTAATAACGCAACTCTAACGAAAAAACG	I	A	Red	CTCAGCCTTCCGATCATGGGAGCGCGCCCAGAGCCTGGTGGCGCAGCTCTGGCGGGGAGG[CG]GGGAGCAAGCGATAGGGCCGCGAGTGGGAGTCCGCGTCTCCTCCCCGCCAGCCGCCGCCG	37	1	23946007	ATCATGGGAGCGCGCCCAGAGCCTGGTGGCGCAGCTCTGGCGGGGAGGCG	1	23818594	R					chr1:23945941-23946295	Island	1:23818529-23818882
135288	cg06925975	26684312	43777408	0.0276614	0	1	12284.4	0.235212	94.7344	0.20755	12120.1	AAATAAATAATCTAATTTCTACAACATCCTATTTTCTCCACTACCTAACA	43777408	AAATAAATAATCTAATTTCTACGACGTCCTATTTTCTCCGCTACCTAACG	I	A	Red	CCTCCCTCCCCCCTGCCCTCTCTCCCGTGGCTGGCGGCAGGTGAGTGGGTGTCGAGGAAC[CG]CCAGGCAGCGGAGAAAACAGGACGCCGCAGAAATCAGATTACTCACCTGCAGCTGCTACT	37	1	23946267	CGCCAGGCAGCGGAGAAAACAGGACGCCGCAGAAATCAGATTACTCACCT	1	23818854	F					chr1:23945941-23946295	Island	1:23818529-23818882
440623	cg25141417	74789402	74789402	0.0946929	0	1	16006.8	0.325788	84.047	0.231095	17474.7	TACTACCCAAAACTAATAAAAACAAAACTTCCTATTATTTCTTTATTACC			II			CCTGCAGCTGCTACTACCCAGGGCTAATAAAAGCAGAGCTTCCTGTTGTTTCTTTATTAC[CG]CCCTCTGCCTCCCTCCGCCCCAATCCGCTCCCAGCTGCAGCCAGAGCCCTAACTGATCGC	37	1	23946374	ACTACCCAGGGCTAATAAAAGCAGAGCTTCCTGTTGTTTCTTTATTACCG	1	23818961	R					chr1:23945941-23946295	S_Shore
426146	cg24256782	29772307	60728367	0.105107	0	1	8630.31	0.344751	86.0588	0.239645	9714.6	CCCTAAAAAAATCTTCCAAACTTAAACTCAACACACAAACACAAAAAACA	60728367	CCCTAAAAAAATCTTCCAAACTTAAACTCAACACGCGAACACAAAAAACG	I	A	Red	TCTTGAAGTAGACCCTGGAGAGGTCTTCCAGGCTTGGGCTCAGCACGCGAGCACAGGGAG[CG]GGGGTGCCGGCGGCGGAGGCGCGTACGGCCCGAGCAGCCCCCAGCCCCCAGCGCGCACAC	37	1	24069711	CCCTGGAGAGGTCTTCCAGGCTTGGGCTCAGCACGCGAGCACAGGGAGCG	1	23942298	R	TCEB3	NM_003198	6924	TSS200	chr1:24069695-24070615	Island	1:23942099-23943314
218613	cg11659749	62797330	62797330	0.0921709	0	1	1011.24	0.304605	74.5738	0.212435	1146.65	AAACAAACACTTAAAACAAATAATAAAAACTTCCRACRAATTTAAAAAAC			II			TTGGGAGGGGTGGGCAGGCACTTGAGGCAGGTAGTGGAAGCTTCCGGCGAGTTTGGAGGA[CG]CCGAGGATGGGGAGGGGCCAGCCAGCCTGACATTCTTTTGTGTGTTTGGGAGTCCCAGAG	37	1	24118400	GGCAGGCACTTGAGGCAGGTAGTGGAAGCTTCCGGCGAGTTTGGAGGACG	1	23990987	R	LYPLA2	NM_007260	11313	5'UTR	chr1:24117482-24117824	S_Shore
409821	cg23245838	24810370	24810370	0.0406581	0	1	3617.33	0.216793	71.3432	0.176135	3659.45	TATTCATCTTTATATTCCTAACRTCTCACTTAACCTAACATAAAAAAAAC			II			CCTCCGCCGTGACTTCCGAAGCTGGCTCCACCCCCAGCCTCTCTCCGTTTTGATTCCGAG[CG]CCTCTTCCATGCCAGGCCAAGTGAGACGCTAGGAATATAAAGATGAACAGAATCAGCCTG	37	1	24152049	CGCCTCTTCCATGCCAGGCCAAGTGAGACGCTAGGAATATAAAGATGAAC	1	24024636	F	HMGCL;HMGCL	NM_001166059;NM_000191	3155;3155	TSS200;TSS200			1:24024155-24024637
226106	cg12084952	25748356	25748356	0.317318	0	1	16971.9	0.506122	39.3404	0.188804	16100.6	TTTAACCTCRCAATTAAATCCCTTTTCAAAATTTTTATTCRTCCTTCAAC			II			CGGAGGAGCGCCCTCTGGTGCTCAAGAAGGGAAAGACGCAGGGAGGCGTTGACAGCGCTT[CG]CTGAAGGACGAATAAAAACCTTGAAAAGGGACTTAACTGCGAGGTTAAATCGTGGAGGTG	37	1	24194979	CGCTGAAGGACGAATAAAAACCTTGAAAAGGGACTTAACTGCGAGGTTAA	1	24067566	F	FUCA1	NM_000147	2517	TSS200	chr1:24194254-24194990	Island	1:24066865-24067608
432769	cg24672624	50718462	50718462	0.266927	0	1	3526.22	0.551205	87.3407	0.284279	4137.22	AAAAAACTACTCACRATTATATTATAAATAACTAAACACTAAAAACTACC			II			ATAAACAACAAAAAAAGCTACTCACGGTTGTGTTGTGGGTGGCTGGGCACTGGGAGCTGC[CG]GGGGCTGAGGAGTCCCAGTTGTTTTCTGTCCTCTCCCAGGACCTGGCCGTGGGTGCCACT	37	1	24239771	AAAAGCTACTCACGGTTGTGTTGTGGGTGGCTGGGCACTGGGAGCTGCCG	1	24112358	R	CNR2;CNR2	NM_001841;NM_001841	1269;1269	5'UTR;1stExon
171329	cg08878372	19628339	10791446	0.556528	0	1	1764.3	0.734595	40.0393	0.178067	1711.84	CAAATCCCAATTAACTAAACATTTAAATTTTTTTACATAAAATAAACACA	10791446	CGAATCCCGATTAACTAAACATTTAAATTTTTTTACATAAAATAAACACG	I	T	Red	GTACAATCTAAACGAATCCCGGTTGGCTAAACATTTGAATTTTTTTACATAAGGTGGGCA[CG]TAAAAGAAATTGGAGAGGGCGGGGAAGGGGTGTCTGTCATGAGCTAGAAAGTTAGTCTTC	37	1	24477910	CGTGCCCACCTTATGTAAAAAAATTCAAATGTTTAGCCAACCGGGATTCG	1	24350497	R
468206	cg26835312	34719441	34719441	0.0784518	0	1	4704.29	0.248454	56.7214	0.170003	4557.33	TCTTTTTTCTCCAATTCTCCTAAAACTAAAAACATTAAAAAACTAAATTC			II			AACTGCCGCTGTCTTTTTTCTCCAGTTCTCCTGAAGCTGGAAGCATTAGGAAACTGGATT[CG]TTTCCTGCGGGAGAGGAATATCAAAGACCCGGTTCTGTTCAGTCCTGGGAAGAAGCAAAC	37	1	24513473	CTTTTTTCTCCAGTTCTCCTGAAGCTGGAAGCATTAGGAAACTGGATTCG	1	24386060	R	IL28RA;IL28RA;IL28RA	NM_170743;NM_173064;NM_173065	163702;163702;163702	Body;Body;Body	chr1:24513540-24514477	N_Shore
168600	cg08727311	70749449	70749449	0.256458	0	1	7263.88	0.470637	52.0504	0.214179	7247.1	AACACACACTTAAAAAACATTAATATAAAAACAAAACAAAAAAACCACCC			II			AGGTCCAGAGAGGCACACACTTGAGAGGCATTGATGTAGAAACAGGGCAGGGAGGCCACC[CG]CCTCCTGACTCCCCGCCAGATGCTCCTTCCCTCTCTCTCACTCCTGCAGCCCTCCAGGCA	37	1	24542899	CGGGTGGCCTCCCTGCCCTGTTTCTACATCAATGCCTCTCAAGTGTGTGC	1	24415486	R
299058	cg16261730	54756407	41696314	0.10847	0	1	13126.1	0.319033	69.605	0.210562	13884.6	CCTACCAAACAAATAAAAACAAACAACCACCTAAACTCTCTAAAACAACA	41696314	CCTACCGAACAAATAAAAACGAACAACCACCTAAACTCTCTAAAACAACG	I	A	Red	AAACCAGGCCCACCTGCCGGGCAGGTGGAGGCGAGCAACCACCTAAGCTCTCTGGGACAG[CG]GGAGAGGGGGCAGGGGAGTCGCCGCACCATTCTTCCTGTGGCCGCTAGGGGGTCCCCGCT	37	1	24742018	CCTGCCGGGCAGGTGGAGGCGAGCAACCACCTAAGCTCTCTGGGACAGCG	1	24614605	R	NIPAL3	NM_020448	57185	TSS1500	chr1:24742671-24743039	N_Shore	1:24614349-24615001
174382	cg09059178	55788351	55788351	0.0336232	0	1	9704.01	0.219006	79.224	0.185382	9980.78	RATTTAATTTACCAAACTACCTACCAATCAAAAATTAACAAACATTTCRC			II			AGCGCAGCCAATTGCCAGGGGCTGTCCCGCCTACTCCCCGTCCTCGCAGCCACTTGCCTG[CG]CGAAATGCCTGCCAACTTCTGACTGGCAGGCAGTCTGGCAAATCAAATCGCGACCTTTGA	37	1	24742199	CGCGAAATGCCTGCCAACTTCTGACTGGCAGGCAGTCTGGCAAATCAAAT	1	24614786	F	NIPAL3	NM_020448	57185	TSS200	chr1:24742671-24743039	N_Shore	1:24614349-24615001
468273	cg26838747	31671342	31671342	0.123637	0	1	7065.85	0.326715	62.711	0.203078	7649.06	TATTACRCRAAATTACCTTTTCCAAAACAACTTACTAAAAAATTTTCATC			II			GATCAGGAGCGTCAAAGGGAAAAACGAAGTCAGAGGCAGAAGAAAAAGGTGTTCCCCAGG[CG]ATGAAAACTTTCCAGTAAGTTGTCTTGGAAAAGGCAACTCCGCGTAATAGAGGGACTTGG	37	1	25071311	ATTACGCGGAGTTGCCTTTTCCAAGACAACTTACTGGAAAGTTTTCATCG	1	24943898	F	CLIC4	NM_013943	25932	TSS1500	chr1:25071352-25072586	N_Shore
190848	cg10012595	49718320	60767475	0.182152	0	1	13972.8	0.357652	42.4182	0.1755	15425.9	ACAAAAAAACAAACAAAAACTTTAAAAACAAAACCAACTAATACCTCTCA	60767475	ACAAAAAAACGAACAAAAACTTTAAAAACAAAACCGACTAATACCTCTCG	I	C	Grn	ACCAAGCAGGAGGTAGAGGTCTCGGGCCCAGAGGGGCCCTGCATCCCCCACCTCCTGCTG[CG]AGAGGCATCAGCCGGCCTTGTCCCTAAAGCCCCTGCTCGCTTTCCTGTCACCACTCGGGT	37	1	25174504	ACAGGAAAGCGAGCAGGGGCTTTAGGGACAAGGCCGGCTGATGCCTCTCG	1	25047091	F					chr1:25174560-25175367	N_Shore
231409	cg12426802	39742416	29756420	0.359675	0	1	10501.1	0.647569	87.8257	0.287894	11042	ATACCACTTCTTCTAACAAAAAAATAAAACCCATCCAAATCAACAAAACA	29756420	ATACCGCTTCTTCTAACGAAAAAATAAAACCCGTCCGAATCAACAAAACG	I	A	Red	CGCGGGAGGGGCCACCTGGGCACTAGGAAAAGGGGCCACGGTTCCAGGCGGGGCGGTCCC[CG]CTCTGCTGACTCGGACGGGCCTCACTTCCCCGCCAGAAGAAGCGGCACCCATCCACGGGG	37	1	25175293	GTGCCGCTTCTTCTGGCGGGGAAGTGAGGCCCGTCCGAGTCAGCAGAGCG	1	25047880	F					chr1:25174560-25175367	Island	1:25047130-25047913
208206	cg11018723	72749470	10739482	0.0150882	0	1	11930.8	0.404465	374.344	0.389377	14588.5	CTCTCAAAAACCCTAAACTATAACACTAAAACCTCCTCCACAAAATAACA	10739482	CTCTCGAAAACCCTAAACTATAACACTAAAACCTCCTCCGCGAAATAACG	I	C	Grn	TGGCGTTCGCGGGGAGGAACGGGGCCTGCCGGAGGCCGCCCAACGGGGAGGGGCGGAAGG[CG]CCACCCCGCGGAGGAGGCCCCAGTGCCACAGCCCAGGGCCCCCGAGAGCTCTGGGAGCCC	37	1	25256939	CGCCACCCCGCGGAGGAGGCCCCAGTGCCACAGCCCAGGGCCCCCGAGAG	1	25129526	F	RUNX3;RUNX3	NM_001031680;NM_004350	864;864	Body;TSS200	chr1:25255527-25259005	Island	1:25127743-25131723
465362	cg26672794	18634451	18711421	0.431504	0	1	15303.3	0.656588	54.7107	0.225084	14255	CAAAATTACAAAAATCACAAACCCAAAACAACAAAAACTAAAAAAACCCA	18711421	CGAAATTACAAAAATCACAAACCCGAAACAACAAAAACTAAAAAAACCCG	I	A	Red	GTCGTAGCTCCCTGACGCTGGGGCGCAACCCCTTCGCTCCTCCTCCCCGCTGGCCGCGGC[CG]GGCTTCCCCAGCTCTTGCTGCTTCGGGCCTGTGACTTCTGCAACCCCGGGCTGGGGGCCG	37	1	25257131	CGGGGTTGCAGAAGTCACAGGCCCGAAGCAGCAAGAGCTGGGGAAGCCCG	1	25129718	F	RUNX3;RUNX3	NM_004350;NM_001031680	864;864	TSS1500;Body	chr1:25255527-25259005	Island	1:25127743-25131723
343771	cg18975416	67786494	56762313	0.260746	0	1	17604.1	0.581964	112.308	0.321218	20414.4	ACAAAAAAAACCCCATCAAACCAAATTCTCAAACTACAAAACCTCCAACA	56762313	ACAAAAAAAACCCCATCGAACCAAATTCTCAAACTACAAAACCTCCAACG	I	A	Red	GCGTCTGCTCGCTCTGGTGACTCATCCAGAGTGAGAAAAGCCTTTTTGTTGTTTGATGCT[CG]CTGGAGGCTCTGTAGCCTGAGAACCTGGCCCGATGGGGCCTTCCCTGCTGAGACTCCTGG	37	1	25349562	CGCTGGAGGCTCTGTAGCCTGAGAACCTGGCCCGATGGGGCCTTCCCTGC	1	25222149	F
322306	cg17651255	46684408	46684408	0.0988871	0	1	1179.14	0.534976	374.344	0.436089	1386.88	TAAAAATACAATCACAAAAATATAAACTACACTCCTCAACAACTAAATCC			II			CACCCAGACTCGTGACCCATGACCCAACCGCTTCTTCTGTCCCACTCCTCCCCCAAGAGG[CG]GACTCAGCTGTTGAGGAGTGTAGTCCACACCCCTGTGATTGCATCTCCAACCAATCAGCA	37	1	25559743	GGAGATGCAATCACAGGGGTGTGGACTACACTCCTCAACAGCTGAGTCCG	1	25432330	F	SYF2;SYF2	NM_207170;NM_015484	25949;25949	TSS1500;TSS1500	chr1:25558563-25559178	S_Shore
188272	cg09860717	22729466	22729466	0.0519418	0	1	2660.32	0.234824	70.9641	0.182882	2799.76	AATAACAAACCCTTCCCTAAAAATATCRAAATAAAAACRTTTATAACTAC			II			CTGACAAGATGGGTGGCAGGCCCTTCCCTGGGGGTATCGAGGTAGGGACGTTTGTGGCTA[CG]TCTGTCCTAGAGGAGGAGACGATGCCAGGGGAGAGGGAGACGCAGACACTGGGACTGGGT	37	1	25566483	GTGGCAGGCCCTTCCCTGGGGGTATCGAGGTAGGGACGTTTGTGGCTACG	1	25439070	R					chr1:25566459-25566711	Island	1:25438918-25439298
358479	cg19897113	55728355	70732494	0.122923	0	1	3590.84	0.319858	59.9143	0.196935	3952.64	ACCCCTATCTACCCCTCCATCTCCACAAACAAAACTTAAAAAAACAAACA	70732494	ACCCCTATCTACCCCTCCATCTCCACGAACAAAACTTAAAAAAACAAACG	I	T	Red	AGCCCTATCCCAGGAAAAGCAGCACCCCTCAAGTGGCAAACAGTGACCTCCACACCCCCA[CG]CCTGCCTTCCTAAGTCCTGTCCGTGGAGATGGAGGGGCAGACAGGGGCCAGTTCCTGGGA	37	1	26083702	CGCCTGCCTTCCTAAGTCCTGTCCGTGGAGATGGAGGGGCAGACAGGGGC	1	25956289	F	MAN1C1	NM_020379	57134	Body
236691	cg12749636	58663507	58663507	0.391	0	1	10789.3	0.745346	143.111	0.354346	11216.8	AAACTAAACCAAACAAATAAACCRCAAAAACCTAACTTAACTTTAAAAAC			II			AATCGCTCTCTGGGCTGGGCCAGGCAAGTGGGCCGCAGAGGCCTGGCTTAGCTTTGGGAA[CG]GAAGCACGGGAAGGGGCGCGGAGAGGCAGGAAGCGGCCTGGGGAGGCTGGGGTGGCCGGG	37	1	26126442	GGCTGGGCCAGGCAAGTGGGCCGCAGAGGCCTGGCTTAGCTTTGGGAACG	1	25999029	R	SEPN1;SEPN1	NM_020451;NM_206926	57190;57190	TSS1500;TSS1500
420684	cg23931558	58650400	41660398	0.439238	0	1	11606.6	0.631804	40.5745	0.192566	11195.6	AACCACAAAAACCTAACTTAACTTTAAAAACAAAAACACAAAAAAAAACA	41660398	AACCGCAAAAACCTAACTTAACTTTAAAAACGAAAACACGAAAAAAAACG	I	C	Grn	GCCAGGCAAGTGGGCCGCAGAGGCCTGGCTTAGCTTTGGGAACGGAAGCACGGGAAGGGG[CG]CGGAGAGGCAGGAAGCGGCCTGGGGAGGCTGGGGTGGCCGGGACTACGGACCCGACCGCA	37	1	26126460	CGCCCCTTCCCGTGCTTCCGTTCCCAAAGCTAAGCCAGGCCTCTGCGGCC	1	25999047	R	SEPN1;SEPN1	NM_020451;NM_206926	57190;57190	TSS1500;TSS1500			1:25999047-25999600
147704	cg07574241	27784462	59625380	0.113255	0	1	2935.51	0.34197	78.0059	0.228715	3610.35	CTAAAAAACCCAACCTCAACAACAAAAAAAACATAAACATAAACAAATCA	59625380	CTAAAAAACCCAACCTCGACAACAAAAAAAACATAAACATAAACGAATCG	I	A	Red	CGGGAGCGGGGACTGAAGGACCCAGCCTCGGCAGCAGGGGGGACATGGGCATGGACGAGT[CG]GGGGAGGCGGAGGGCGGAGGGGGACTGGACGGGAGGGAGCACGGGAAGGAGGGGACACGG	37	1	26126996	CTGAAGGACCCAGCCTCGGCAGCAGGGGGGACATGGGCATGGACGAGTCG	1	25999583	R	SEPN1;SEPN1	NM_206926;NM_020451	57190;57190	Body;Body			1:25999047-25999600
211935	cg11240755	33802390	36701488	0.108058	0	1	7184.37	0.476552	374.344	0.368494	6866.35	ATACTATACACAAAAATCACAATTATCTAATTCCTCTCACAAAAACTCCA	36701488	GTACTATACGCGAAAATCACAATTATCTAATTCCTCTCGCGAAAACTCCG	I	A	Red	TAGGCAGACACCGTGCTGTGCGCGGGGATCACAGTTATCTAGTTCCTCTCGCGAGGACTC[CG]AGGGACAGGCAGGGTGCTGCGGAGCGCACAGGAAAGGACCTGACCCTGTCGCAGGGAAGG	37	1	26147348	CGGAGTCCTCGCGAGAGGAACTAGATAACTGTGATCCCCGCGCACAGCAC	1	26019935	R	FAM54B;FAM54B;FAM54B;FAM54B;LOC646471;FAM54B	NM_001099626;NM_001099625;NM_001099627;NM_001099626;NR_024498;NM_019557	56181;56181;56181;56181;646471;56181	1stExon;5'UTR;5'UTR;5'UTR;Body;5'UTR	chr1:26146122-26147349	Island	1:26018778-26019962
125901	cg06446937	23687396	36608300	0.0487074	0	1	15506.9	0.262454	89.345	0.213747	16538.7	AAAAACAAATCAAAAAAAACACACACTCCTCCACACAAAAAAATATACCA	36608300	AAAAACGAATCAAAAAAAACACGCACTCCTCCGCGCAAAAAAATATACCG	I	C	Grn	GCCCCCTTCGCTGTGCCCCGCCCACGCACTAACTTTCGCGGCCGGTCCCTTGAGTGCGTG[CG]GCATATTTCCCTGCGCGGAGGAGTGCGTGTTCTTTCTGATCCGCTCTTTCAAGAGCGGAT	37	1	26186070	CGGCATATTTCCCTGCGCGGAGGAGTGCGTGTTCTTTCTGATCCGCTCTT	1	26058657	F	C1orf135	NM_024037	79000	TSS1500	chr1:26185472-26186356	Island	1:26058060-26058721
93501	cg04677938	58750313	58750313	0.0391537	0	1	13461.1	0.221112	75.101	0.181959	16568	CAAAAATAACRTCTCAAAACTTCCTATAACRTCACACAAATAAAAAAACC			II			GGTCGGCCGCGCAGAGGTGGCGTCTCAGGACTTCCTGTGGCGTCACACAGATGGGAAGAC[CG]AGGCCCGGGAGTGGACTCCCGGGGCTCCTCGGCGCAGAGCTGCAGCCGCGCTTCTCGCAC	37	1	26202270	CGGTCTTCCCATCTGTGTGACGCCACAGGAAGTCCTGAGACGCCACCTCT	1	26074857	R					chr1:26201722-26202516	Island	1:26074362-26075103
129303	cg06631999	64611451	64611451	0.0626975	0	1	4552.31	0.289868	91.9114	0.22717	5631.41	CTCTTCTTTCCAATTTTTTCCAAATAATCTCTAACTCAATCCCTAAATAC			II			CGTAGGTCGGCCAGGGTCTACGGGACACACCCAGCAGCCCAGGAGATCCTGCTAGGCGAG[CG]TATCCAGGGACTGAGTCAGAGACCATTTGGAAAAAACTGGAAAGAAGAGGTGAGCACAGG	37	1	26217268	TCTTCTTTCCAGTTTTTTCCAAATGGTCTCTGACTCAGTCCCTGGATACG	1	26089855	F	STMN1	NM_001145454	3925	Body
9585	cg00454997	46801463	46801463	0.0689576	0	1	9939.56	0.311563	98.8508	0.242605	12286.7	AAAAACTAACAAATCTAACAACCCTAAACTTACAATCCCACCCAACRACC			II			GGAGAGCTGCAGAACACAAGTCCCGCCTCAAGGGGGCAGCAACTGCCCAGAGTCCGCTGA[CG]GCCGCTGGGTGGGACTGCAAGCCCAGGGTTGCCAGATCTGTCAGCTTTTTTCAAGATAAG	37	1	26222103	CGGCCGCTGGGTGGGACTGCAAGCCCAGGGTTGCCAGATCTGTCAGCTTT	1	26094690	F	STMN1	NM_001145454	3925	Body
342161	cg18867243	26800339	26800339	0.0444439	0	1	11963.4	0.319259	129.696	0.274816	13655	ACAAAAAATTAAACRCAACACCRAACCCAAAATAAACRTAACCCTAATCC			II			ATTTAAGAAAAGCAGAGAATTAGACGCAGCACCGGACCCAGGATGGGCGTGGCCCTGGTC[CG]GGCGAGGAAAAGAGGACCGGTCGCCCCCGGCCAATCAGAGCACGCCTTGCGCTCCGGCCC	37	1	26231987	CAGAGAATTAGACGCAGCACCGGACCCAGGATGGGCGTGGCCCTGGTCCG	1	26104574	R	STMN1;STMN1;STMN1;STMN1	NM_005563;NM_203401;NM_203399;NM_001145454	3925;3925;3925;3925	5'UTR;5'UTR;5'UTR;5'UTR	chr1:26231950-26233624	Island	1:26104546-26106211
289630	cg15690092	48603384	65777391	0.0194211	0	1	5673.93	0.411996	374.344	0.392575	5937.22	CCTCCCACCTCCTTAAAAATAAAACAAAACAAAAACCATTTCTAAACACA	65777391	CCTCCCACCTCCTTAAAAATAAAACGAAACGAAAACCATTTCTAAACACG	I	C	Grn	GGGTTTTGCCTTAGTCCCGTGCGTAACCCTCCGCCTCACCCTCCTCAAATAGTCCTCAGG[CG]TGCCTAGAAATGGTCCCCGCTTCGCTTTATTCTCAAGGAGGTGGGAGGAGGTTGGAGTTT	37	1	26324909	CCTCCCACCTCCTTGAGAATAAAGCGAAGCGGGGACCATTTCTAGGCACG	1	26197496	F	PAFAH2	NM_000437	5051	TSS1500	chr1:26324549-26324934	Island	1:26197137-26197521
365901	cg20383084	43646364	43646364	0.0755356	0	1	2674.24	0.319163	97.186	0.243627	3479.8	AACCAACATTAAACAATAATATAAAATAAATACRACCCAACAAATTACTC			II			TGACACCTGTGATTTTCCATTGTCCTCAAAAGACTCCCTGGCAGAGAAAGGGGAGGAACC[CG]AGTAATCTGCTGGGCCGCATCCATCCCACATTACTGTCTAATGCTGGTTCTTAGCGACAC	37	1	26325121	ACCAGCATTAGACAGTAATGTGGGATGGATGCGGCCCAGCAGATTACTCG	1	26197708	F	PAFAH2	NM_000437	5051	TSS1500	chr1:26324549-26324934	S_Shore
353904	cg19633962	10773370	11702301	0.0865241	0	1	16041.5	0.355508	109.238	0.268984	17011.6	CCAATTAACCAATCACAACAAAAAAACATAACCTTACCTTCTCCTACTCA	11702301	CCGATTAACCAATCACAACAAAAAAACGTAACCTTACCTTCTCCTACTCG	I	C	Grn	ACACGTCGGACCCCGGTTGGCCAATCACAACAGGGGGGCGTGGCCTTACCTTCTCCTGCT[CG]CCCTCAGCCGCGGAGCCTCTGCGGAGGCTGAGCCCCGCGACCGGAGCGCCGCTCTCCGCT	37	1	26362018	CCGGTTGGCCAATCACAACAGGGGGGCGTGGCCTTACCTTCTCCTGCTCG	1	26234605	R	EXTL1	NM_004455	2134	3'UTR	chr1:26361593-26362708	Island	1:26234244-26235510
403270	cg22860775	55726373	55726373	0.0558784	0	1	18721.3	0.276767	90.7484	0.220889	20165.3	CAAAAAAAAACCTTCRACAACAACTTATTCCACCTCCCCAAAATTCAAAC			II			CCCCTCTTCTGGCGCGCTGGGTGCCTTTGCGTAAGCCCTTCCTTCTGGAACTCAGTTTCG[CG]TCTGAACCTTGGGGAGGTGGAACAAGTTGCTGCCGAAGGCCCTTCCCTGCTCCCGCGGCG	37	1	26488712	AGGGAAGGGCCTTCGGCAGCAACTTGTTCCACCTCCCCAAGGTTCAGACG	1	26361299	F	GRRP1	NM_024869	79927	3'UTR	chr1:26490522-26491015	N_Shore	1:26360481-26361415
99539	cg04990556	44694438	74659342	0.0410331	0	1	6440.24	0.249285	89.2436	0.208252	6681.45	TCATTAACCTAATCCCAAACTCCTTCCTCCCACACCTAAAAATAAAAACA	74659342	TCATTAACCTAATCCCAAACTCCTTCCTCCCGCACCTAAAAATAAAAACG	I	A	Red	CAGAATGCACCGCTCTGAGAGGGCTCCAGGTCCGGGGCGGGGTGGGGGGGGGGGGTGGTT[CG]TTCCTACCCTCAGGTGCGGGAGGAAGGAGCCTGGGATTAGGTTAATGAAACTGCTGGCAG	37	1	26633338	TCATTAACCTAATCCCAGGCTCCTTCCTCCCGCACCTGAGGGTAGGAACG	1	26505925	F	UBXN11;UBXN11;UBXN11	NM_145345;NM_001077262;NM_183008	91544;91544;91544	5'UTR;TSS200;TSS200	chr1:26632836-26633316	S_Shore	1:26505442-26505944
385281	cg21644096	10638493	10638493	0.0501637	0	1	15537.9	0.422066	374.344	0.371902	17313.2	CACTTTAACRTCAACCTAAACTCTAAAAACTACAACCTATACCTCCAACC			II			CGCCTTTTTCCCACTTTGGCGTCAGCCTGGGCTCTGGGAACTGCAGCCTGTGCCTCCAGC[CG]CGCGCTTCCTCCTGCTTCCAGAGGAGCAGGGCAGTGCAGCCAGGCCTCGCAAACCCCTCT	37	1	26798522	ACTTTGGCGTCAGCCTGGGCTCTGGGAACTGCAGCCTGTGCCTCCAGCCG	1	26671109	R	HMGN2	NM_005517	3151	TSS1500	chr1:26798366-26799842	Island	1:26670626-26672412
241852	cg13092108	16679433	16679433	0.049764	0	1	13607.7	0.252298	82.5288	0.202534	13497	AAAACAACTCCTAACCTCCCTTAAAAACTCTATAACTCCAATCCCTAAAC			II			CTTCTCTCTCAGAAGCAGCTCCTGACCTCCCTTGAGGGCTCTGTGGCTCCAGTCCCTAAG[CG]TGCAGAAGGCCACCTCTTCCTGTGCCTTTTGACCCCAGGGTCAAGGTCAAGCCCCTGAAT	37	1	26857284	CGCTTAGGGACTGGAGCCACAGAGCCCTCAAGGGAGGTCAGGAGCTGCTT	1	26729871	R	RPS6KA1	NM_002953	6195	Body	chr1:26856191-26856684	S_Shore
244073	cg13235717	69729485	69729485	0.186906	0	1	19236	0.475997	98.6559	0.289092	17993.9	CTCTCTATCTAAAACTAAAAAACAATCCAATTTAATCCCCCAAAAAAAAC			II			AGAATGGTATGTGTCACTGCCACCTCCCTTTCTCAGTCCTCTCTCTCCCCAGGTTGCTAG[CG]TCCCCCCTGGGGGATCAAACTGGACTGCTTCCCAGCCTCAGACAGAGAGCAGTCTGAGTC	37	1	27188505	TCTCTGTCTGAGGCTGGGAAGCAGTCCAGTTTGATCCCCCAGGGGGGACG	1	27061092	F	SFN	NM_006142	2810	TSS1500	chr1:27189912-27190128	N_Shore
130137	cg06673651	44779413	44779413	0.0702246	0	1	15277.2	0.326974	107.125	0.25675	16448.9	ATCTAACTATTCRAATATACTATAATCATCCTCCCTACRCACCTACAACC			II			GCTGTGGCCGTGTCTAGCTGTTCGGGTGTGCTGTGGTCATCCTCCCTGCGCACCTACAGC[CG]CAGACCGCCGGTGGGGGGCGGGGGATGCCGGGCTGCCGCATCAGCGCCTGCGGCCCGGGG	37	1	27320252	CGGCTGTAGGTGCGCAGGGAGGATGACCACAGCACACCCGAACAGCTAGA	1	27192839	R	TRNP1;TRNP1	NM_001013642;NM_001013642	388610;388610	5'UTR;1stExon	chr1:27320127-27321146	Island	1:27192079-27193834
475559	cg27265272	64641447	59681323	0.0215451	0	1	9365.53	0.463871	374.344	0.442326	10612.7	AACTACAAACTACCTAAAAACATCCCTTCTACAACCACAAAACATAAACA	59681323	AACTACGAACTACCTAAAAACATCCCTTCTACAACCGCGAAACATAAACG	I	A	Red	TCTCCGGCGCTAGACTGCGAACTGCCTGAGAGCATCCCTTCTGCAGCCGCGGGGCATAAG[CG]GCAAAGACTCGGGGCTGGCAGGCGCATAGGGAGTGGGGCGGGGCTGGCCGGGCCCAGAGG	37	1	27648510	GACTGCGAACTGCCTGAGAGCATCCCTTCTGCAGCCGCGGGGCATAAGCG	1	27521097	R	TMEM222	NM_032125	84065	TSS200	chr1:27648453-27649006	Island	1:27521041-27521593
414689	cg23546274	54691365	54691365	0.0522211	0	1	4046.39	0.320992	122.105	0.268771	5070.09	CTCRAAATTAAAACTTAAACACCCTTCAATCRAAACRATACCCAACCAAC			II			CAGCCCCGCGCCGCTCCCCGCCCCGCCCCAGAGTTCCAAAGCCCCTCCCCATCCTTGCCC[CG]CTGGCTGGGCACCGCTCCGACTGAAGGGTGCCTAAGCCCCAACCTCGAGCCCTAGAGCCG	37	1	27692467	TCGAGGTTGGGGCTTAGGCACCCTTCAGTCGGAGCGGTGCCCAGCCAGCG	1	27565054	F	MAP3K6	NM_004672	9064	Body	chr1:27692412-27693243	Island	1:27564630-27566066
48309	cg02365086	49691411	49691411	0.229779	0	1	8519.36	0.649718	374.344	0.41994	9289.75	TCCCACCCTACTCCTTAAAATTAATAAACCTTAATAAAAAAACACCCAAC			II			GATTATGAAACTCCCACCCTGCTCCTTGAGGTTGATGAGCCTTGGTGGGGGGACACCCAG[CG]AGGGAATGAGGAGTGGGTTGGTGAGGAGGGCACCCTAGGTGCCCACCTGGGCAGCTGGGG	37	1	27701171	CGCTGGGTGTCCCCCCACCAAGGCTCATCAACCTCAAGGAGCAGGGTGGG	1	27573758	R	FCN3;FCN3	NM_003665;NM_173452	8547;8547	Body;Body
79360	cg03946186	31658405	31658405	0.0462373	0	1	2623.47	0.627606	374.344	0.581369	3440.7	ATCCACAACTTACTTCACTCTTAAAACAACRACATCCTCTATTTAATCTC			II			GGCGAGATCCAGTCCACAGCTTGCTTCACTCTTAGAACAGCGGCATCCTCTATTTGGTCT[CG]CACGGGGAACTTGCTGGGGTAGGGGAGAGGTGTTAGAGCTTTGAAAAAGCTTTGCCTCTC	37	1	198127992	TCCACAGCTTGCTTCACTCTTAGAACAGCGGCATCCTCTATTTGGTCTCG	1	196394615	R	NEK7	NM_133494	140609	5'UTR	chr1:198128147-198128364	N_Shore	1:196394595-196395023
124814	cg06381964	29763506	29763506	0.0547787	0	1	2818.3	0.357974	145.074	0.303195	3367.95	CTATCAACCCCCTAAACAAAAAACTAAAATAAATTACTAAATCTCTACTC			II			CCTGCCCCTCTGGCTCTGCCCGGGGACCCAGACCCAGCAGGGGAAGGCGCCCTCAAGCAG[CG]AGCAGAGATTCAGCAATTCACCCCAGCTCCCTGCCTAGGGGGCTGACAGCTGTCACTCAG	37	1	27929092	TGTCAGCCCCCTAGGCAGGGAGCTGGGGTGAATTGCTGAATCTCTGCTCG	1	27801679	F	AHDC1	NM_001029882	27245	5'UTR	chr1:27929705-27930866	N_Shore
295113	cg16020249	51754309	62756300	0.289644	0	1	12518.8	0.701074	374.344	0.41143	15552.5	CAAATAATAAACAACAAAAATAAAACAAACTCACAAAAACAACAACAACA	62756300	CGAATAATAAACGACGAAAATAAAACGAACTCGCAAAAACAACGACGACG	I	A	Red	GCTCCCTCCCTCCGTCTCTCGCCCTCGCCCTGCCTGCCTGCCTCTCTCCGTCTCCGCCGC[CG]CCGCCGCTGCCTCTGCGAGCTCGCCTTACCTTCGCCGCTCACCATCCGGAACCCCAGGGG	37	1	27930640	CGCCGCCGCTGCCTCTGCGAGCTCGCCTTACCTTCGCCGCTCACCATCCG	1	27803227	F	AHDC1	NM_001029882	27245	TSS1500	chr1:27929705-27930866	Island	1:27801847-27803685
42100	cg02053850	25777459	18774488	0.231516	0	1	5063.55	0.894284	374.344	0.662768	9162.53	CACACACACTATATACAAACAAATATAAAAAACATATCAATAAACAAACA	18774488	CGCACGCGCTATATACAAACGAATATAAAAAACATATCAATAAACGAACG	I	A	Red	TCTCTCTATTCTCTTCCTCTCTCTCTCTCTGCAGTAGTAACAACCTGATCCCGCTTCCCC[CG]CCCGCCTATTGATATGCTCCTCACATTCGCCTGCACACAGCGCGTGCGGCCCCTCCGAGG	37	1	202612633	CGCCCGCCTATTGATATGCTCCTCACATTCGCCTGCACACAGCGCGTGCG	1	200879256	F	SYT2;SYT2	NM_177402;NM_001136504	127833;127833	5'UTR;TSS200	chr1:202611668-202613039	Island	1:200878226-200879662
474105	cg27173151	61620508	61620508	0.0505857	0	1	17532.2	0.616321	374.344	0.565735	16857	AATTCTATCTTAAAAACCCTACCCACTAAAAAAAACCTCATTCCCTTCTC			II			GTGTTGATTGATCTGACTGCACCCCTCGGCTAGACAGCTCTTCCCTACCTGTGTTCTGCT[CG]AGAAGGGAATGAGGCCTTCCCCAGTGGGCAGGGCCCCCAAGACAGAATTAATGCCCGTGT	37	1	203598330	ATTCTGTCTTGGGGGCCCTGCCCACTGGGGAAGGCCTCATTCCCTTCTCG	1	201864953	F	ATP2B4;ATP2B4	NM_001001396;NM_001684	493;493	5'UTR;5'UTR	chr1:203598471-203598853	N_Shore
444976	cg25421855	73630398	73630398	0.0286853	0	1	22516.3	0.475994	374.344	0.447309	22359.3	ATAAAAACAAAAAACACAAAAACCATTCTTAACCCTTAAAAAAAATCTTC			II			CCCCGGGGACCCCGCGCCTGGGGCTCGTCTGGCTGGAGCGCGTCCTCGTTTACCAACGGG[CG]AAGATCCTCCCCAAGGGTTAAGAATGGTCCCTGTGTTCCTTGTCTCCACCGGGGGGCTCT	37	1	27930865	TGGAGACAAGGAACACAGGGACCATTCTTAACCCTTGGGGAGGATCTTCG	1	27803452	F	AHDC1	NM_001029882	27245	TSS1500	chr1:27929705-27930866	Island	1:27801847-27803685
1534	cg00065048	74636301	74636301	0.257574	0	1	4150.52	0.436442	38.0702	0.178867	5234.73	TCCAATAACTCTAATAACAACAATCTAAAATCAACTAACTATAAAAACTC			II			ATTGGAGGTTAAGAGGGGCTTTTCTCCATCACTGAGGACCAGATCGGGACTGGCCTTACT[CG]AGTTCTCACAGCCAGTTGACTTCAGACTGCTGTCACCAGAGCCACTGGACATGGATCACA	37	1	27962037	CGAGTTCTCACAGCCAGTTGACTTCAGACTGCTGTCACCAGAGCCACTGG	1	27834624	F	FGR	NM_005248	2268	TSS1500	chr1:27960567-27961023	S_Shore
396631	cg22433862	48603396	14718415	0.10389	0	1	13926.4	0.450764	374.344	0.346874	15970.3	AAAAACAATACCCACAACAAAATACAACTAATTCCTCAAAACAACTAACA	14718415	AAAAACGATACCCACGACAAAATACGACTAATTCCTCAAAACGACTAACG	I	C	Grn	ACATCACAGAGCAGAGGCGGTGCCCACGGCAGGGTGCGGCTAATTCCTCAGGGCGGCTAA[CG]CCCTTGACAGCTGTTCCTCCTGGCTTCACACGGAGCTCTCGCCCGGCAGAGGCACCCTTG	37	1	28013341	AGAGGCGGTGCCCACGGCAGGGTGCGGCTAATTCCTCAGGGCGGCTAACG	1	27885928	R
480706	cg27565366	48739351	62735379	0.435438	0	1	7422.94	0.735165	101.039	0.299727	7778.08	CTTCTTCATCTTCATCATCACCCCTTCCCCATAAAATACTACAAAAAACA	62735379	CTTCTTCATCTTCATCATCGCCCCTTCCCCATAAAATACTACAAAAAACG	I	A	Red	GGGCGTCTGGGACTTCTTCATCTTCATCATCGCCCCTTCCCCATAGGGTACTGCAGGGGG[CG]GGGGGCGGGGCTTCGGCGGGGCGGGGCTGCAGGGCTCCCGCGGGCTGGCGGGGCGGCTTC	37	1	28198926	CTTCTTCATCTTCATCATCGCCCCTTCCCCATAGGGTACTGCAGGGGGCG	1	28071513	R	C1orf38;C1orf38;C1orf38	NM_001105556;NM_001039477;NM_004848	9473;9473;9473	TSS200;TSS200;TSS200	chr1:28199031-28199257	N_Shore	1:28071412-28072206
12926	cg00605270	44801431	44801431	0.216721	0	1	14818.3	0.687313	374.344	0.470592	12549.5	CCTAAACAAAACTCCTTATCCTATTACAAATATTCCAAATCCTCCAAAAC			II			CCTCGGGCCAGCCCAGATCATACCCTGCTGGGCAAAGGAGGAAGAGCCAGAGGATCCAGA[CG]CCTTGGAGGACTTGGAACACCTGTAACAGGACAAGGAGTTCTGCTCAGGCACGTGGCCAC	37	1	28261552	CGCCTTGGAGGACTTGGAACACCTGTAACAGGACAAGGAGTTCTGCTCAG	1	28134139	F	SMPDL3B;SMPDL3B;SMPDL3B;SMPDL3B	NM_001009568;NM_014474;NM_001009568;NM_014474	27293;27293;27293;27293	1stExon;1stExon;5'UTR;5'UTR
350448	cg19425761	70640461	70640461	0.0376854	0	1	6810.88	0.358675	374.344	0.32099	7908.84	CAAAACTCRAAAAACCTCCAAAAAACTTCTCCCTCATTAACCAAAAATCC			II			CCCTCTCCCCCTCTCCCTCACCGCCCCACCCCAGGGCCGCGGATCCTTCCTCGGCTCCCT[CG]GACTCCTGGCCAATGAGGGAGAAGCCTTCTGGAGGCTCTCCGAGCTTTGGGCTCCTGAGC	37	1	28586733	CGGACTCCTGGCCAATGAGGGAGAAGCCTTCTGGAGGCTCTCCGAGCTTT	1	28459320	F	SESN2	NM_031459	83667	Body	chr1:28585831-28587249	Island	1:28458391-28459858
24684	cg01172735	72792441	72792441	0.0709673	0	1	9439.69	0.397989	156.536	0.327022	11327.9	RATAAACATAAAATAAAATCRACTTTCACTAACCAATCCCAAATACCTAC			II			GGCCGGCGGGCAGAGGACCCTTCCTGGGGTGCCTCCCGGCTCCTGTCCCCCAGCGCGGGG[CG]TAGGCACCTGGGACTGGCCAGTGAAAGTCGACCTCATCCTATGTCCACCGCACTCCTGCT	37	1	28586943	GTGGACATAGGATGAGGTCGACTTTCACTGGCCAGTCCCAGGTGCCTACG	1	28459530	F	SESN2	NM_031459	83667	Body	chr1:28585831-28587249	Island	1:28458391-28459858
113865	cg05769206	36766384	36766384	0.0532829	0	1	9373.62	0.297144	105.597	0.243862	9827.11	AACTTAACTAAACCCTTTTATCTAAACTACRTTACTCCCCCTTTATATCC			II			CCGCCCCCCGAGACTTGGCTGGGCCCTTTTGTCTGGGCTGCGTTGCTCCCCCTTTGTGTC[CG]TGCATGGAGTCTCCGCCACGGGGGAGCCTGTTCCCCCGGTCCCCAACAGGGACTGCTCCC	37	1	28696642	CGGACACAAAGGGGGAGCAACGCAGCCCAGACAAAAGGGCCCAGCCAAGT	1	28569229	R	PHACTR4	NM_001048183	65979	5'UTR	chr1:28696041-28696731	Island	1:28568660-28569612
147316	cg07556059	72760417	72760417	0.273066	0	1	19704.9	0.500795	57.0912	0.227729	18704	RAACAATAAAAACRACCCTAAACAACTAAACCCTAAACCTCCTCTCCTAC			II			TGGCCCCCACGAAAGGGAGGGCGAGGGAGAAGACGCGGCCCCCGCCCAGGCGCCCCAGGC[CG]CAGGAGAGGAGGCTCAGGGCCTAGCTGTCCAGGGTCGTCCTCACTGCTCGCGTCCGCTTC	37	1	29449513	AGCAGTGAGGACGACCCTGGACAGCTAGGCCCTGAGCCTCCTCTCCTGCG	1	29322100	F	TMEM200B	NM_001003682	399474	5'UTR	chr1:29447699-29451847	Island	1:29320287-29324393
296655	cg16117248	49737503	73778423	0.0608236	0	1	8838.06	0.52272	374.344	0.461897	9971.45	CAATCAACCCAATTTCCATAATACAAAAAACAAATTCAAAAAAAACAACA	73778423	CGATCGACCCAATTTCCATAATACGAAAAACGAATTCGAAAAAAACGACG	I	A	Red	CAGGGCGGCCGGCGGTCGGCCCAGTTTCCATGATGCGGGGGGCGGGTTCGGGGGAGGCGG[CG]ACCGATTTCCAGGCTCAGCGGTCAGGCCGGGCCCCCCGGGAGGAATTTCCGGCCTAGGAT	37	1	29451235	CGCCGCCTCCCCCGAACCCGCCCCCCGCATCATGGAAACTGGGCCGACCG	1	29323822	R	TMEM200B	NM_001003682	399474	TSS1500	chr1:29447699-29451847	Island	1:29320287-29324393
96492	cg04837959	46668338	46668338	0.0662079	0	1	8675.5	0.25636	70.2158	0.190152	9055.02	TCACTATCATCATCATCACCCACCAAAAATATAAAATCCTCTTCRAACCC			II			TTCTACCACTGACCCCCAGTGGCAATGAGGAAGGTGACATCCACTCCCTGAGCTCCAGCA[CG]GGTCCGAAGAGGACCTCACATTTCTGGTGGGTGATGATGATGATAGTGACCACCAGCCAA	37	1	29742186	CGGGTCCGAAGAGGACCTCACATTTCTGGTGGGTGATGATGATGATAGTG	1	29614773	F
196229	cg10312476	44691439	44691439	0.101771	0	1	4480.94	0.369203	103.526	0.267432	5043.41	CRATTAACATTAAATACAAATATATTATTATCATACTTACTCTCCTCCCC			II			CCCCCTTCCGGCGGTTAGCATTAAATACAAGTGTATTGTTGTCATACTTGCTCTCCTCCC[CG]GCTTCCTCCTCCTCCTATTCATCTCCTCCTCCTCCTCCTCCCCCCCTCCTTCTCCTCCTC	37	1	29780268	CGGGGAGGAGAGCAAGTATGACAACAATACACTTGTATTTAATGCTAACC	1	29652855	R
136552	cg06992147	43650435	43650435	0.0425239	0	1	4268.89	0.214287	68.3075	0.171764	5293.21	ATCRCCRATAACCTAAACTCTATAAAAAAATCATCCTAAAAATCRAAATC			II			TCCGTCCTCCTGTCGCCGGTGGCCTGGACTCTATAGAGAAGTCATCCTAAAAATCGGGAT[CG]CCGTGGGGAGGGGAGTGGCGGGGGGAGGTGGATTAGGTCCAGAAAAGCGCACACTCCGGG	37	1	30584396	TCGCCGGTGGCCTGGACTCTATAGAGAAGTCATCCTAAAAATCGGGATCG	1	30356983	R							1:30356936-30357004
372390	cg20799514	74771393	74771393	0.0324325	0	1	13832.7	0.454123	374.344	0.421691	15938.5	ACATCTTTCTTAAATTAATCCCTTAAACATCCACATAAAAATAACCCTCC			II			CGTCTCCCGTCTTGCTGTCCTTGTCCCGGTAAGACCGGGGACCCTGGACCAGGGAACCGA[CG]GAGGGCCACTCCCATGTGGATGCCCAAGGGACCAACCCAAGAAAGATGCCGCCCTTATCC	37	1	31192337	CGGAGGGCCACTCCCATGTGGATGCCCAAGGGACCAACCCAAGAAAGATG	1	30964924	F	MATN1	NM_002379	4146	Body	chr1:31194276-31194587	N_Shore
331621	cg18221336	62791401	62791401	0.68274	0	1	8114.97	0.86386	58.8565	0.18112	7059.1	CTACAAACTCTCCCAAATAAACTACCTCAAAATCRATAAATCCAAAAAAC			II			CTAGCCTGGCTATCCCTGGCCAGGGCCCTCCCTGTCCTCCTCCCCCCGCCACTCCACCGG[CG]TCCCCTGGACCTACCGATCCTGAGGTAGCCCATCTGGGAGAGCTTGCAGGACGCCTTGCC	37	1	31215287	TGCAAGCTCTCCCAGATGGGCTACCTCAGGATCGGTAGGTCCAGGGGACG	1	30987874	F	LAPTM5	NM_006762	7805	Body
419285	cg23844904	53797507	72807331	0.229112	0	1	9365.93	0.478138	70.6084	0.249026	9390.01	CAAAACAACCACTTTATAATCCTAAAACCACAAATCTAAAAAAAAAACCA	72807331	CAAAACAACCACTTTATAATCCTAAAACCACGAATCTAAAAAAAAAACCG	I	T	Red	TTGGGCACCCTCCTCGCTCCACTCAGCCGTCTTCCACCTGTGGCTTGTTCCTCAGTTTCA[CG]GCTTCCTCCTCAGATTCGTGGCCTCAGGACCACAAAGTGGCTGCTCTGGGGCCAGCATCT	37	1	31319512	CGGCTTCCTCCTCAGATTCGTGGCCTCAGGACCACAAAGTGGCTGCTCTG	1	31092099	F
393488	cg22209624	12741313	12741313	0.0492563	0	1	11418.1	0.6871	374.344	0.637844	14367.2	AAACRAATAAAATCAAAAACTCTAATAAAACCTCATAATCCTCCRTAACC			II			GACAACTCCAGGGGCGGGTGGGGTCAGAAGCTCTGGTGAGACCTCATGGTCCTCCGTGGC[CG]CTTAGTCCCTCATCGTAGGGGAAGGGGTTAAGTAGGAGGGGTGCCCCCAGGTCCGGATGC	37	1	210406738	CGGCCACGGAGGACCATGAGGTCTCACCAGAGCTTCTGACCCCACCCGCC	1	208473361	R	SERTAD4;C1orf133	NM_019605;NR_024337	56256;574036	5'UTR;Body	chr1:210405952-210407250	Island	1:208472423-208473891
223913	cg11958060	12687469	12687469	0.159357	0	1	12091	0.423193	87.9933	0.263836	13737.7	RAACTTAAACRTAAACTTAAACTTAAACTTAAATTTAAACTTAACTCTTC			II			AAACAAAAAACCCGTGGTGCCCCTCCCCCGCCCCGCCCCACTCCTCCGAAGTCCGGGCTG[CG]AAGAGCCAAGCTCAAATCCAAGTCCAAGTCCAAGTCCACGTCCAAGTCCGCATCTCCAGA	37	1	31654355	GACTTGGACGTGGACTTGGACTTGGACTTGGATTTGAGCTTGGCTCTTCG	1	31426942	F	NKAIN1	NM_024522	79570	3'UTR	chr1:31654422-31654833	N_Shore	1:31426928-31427922
231259	cg12418357	48738414	42629404	0.0176333	0	1	11578	0.247238	113.407	0.229604	12031	AAACAAATCAACCTCCTCAACCAAATAAAACACCAAAAAAAACTAAAACA	42629404	AAACAAATCAACCTCCTCGACCAAATAAAACACCGAAAAAAACTAAAACG	I	C	Grn	TCTTCAAGAGCGCCCATCGTGGCCAGTCCTGTGCCGGGCATTCCCAGGGAGAAAGGCCTG[CG]TCCCAGCCTCCTCCGGTGCCCCATTTGGCCGAGGAGGCTGACTTGTTTCTGCCACTGATT	37	1	31770205	AAACAAGTCAGCCTCCTCGGCCAAATGGGGCACCGGAGGAGGCTGGGACG	1	31542792	F	ZCCHC17;SNRNP40	NM_016505;NM_004814	51538;9410	5'UTR;TSS1500	chr1:31769246-31769978	S_Shore	1:31541774-31543020
138909	cg07110043	23793502	23793502	0.0546596	0	1	4457.8	0.415439	374.344	0.360779	6015.56	AATTAACTTCTAACACRAACATCTATCCTCRTTTTACAAATAAAAAATCC			II			GGGAAAGCTCTGGTTGACTTCTGGCACGGGCATCTGTCCTCGTTTTACAAGTGAGGAGTC[CG]AGGCTCACAGGGGAACTGACAAGGTCTCAAGAAATAGGAGGGGGTGAATGGAGCTCAGAT	37	1	31846397	CGGACTCCTCACTTGTAAAACGAGGACAGATGCCCGTGCCAGAAGTCAAC	1	31618984	R	FABP3	NM_004102	2170	TSS1500			1:31618439-31619323
209527	cg11100765	51677416	51677416	0.0698776	0	1	8675.47	0.2539	65.953	0.184022	11016.2	CTAAAACCCAAATAATCCRAAACRAACTAAAAAAATACCTAAAAAACAAC			II			CGTCCGCCCGTCCGTCCCTCAGTCTCTCTGCGGTCCCTTTACCGTCCTCAGTCTGGCTCG[CG]CTGCCTCTCAGGCACTTCCCCAGCTCGCCCCGGATCATCTGGGCCCCAGCGCGGAGACTG	37	1	31886797	TGGGGCCCAGATGATCCGGGGCGAGCTGGGGAAGTGCCTGAGAGGCAGCG	1	31659384	F	SERINC2	NM_178865	347735	Body	chr1:31885794-31887010	Island	1:31658382-31659585
296422	cg16103203	34624382	34624382	0.0930862	0	1	4035.9	0.461038	374.344	0.367952	4790.97	AACAAATACCAAACAAAATACCCTTAAATTTACTAAAAAAAACAATACTC			II			CCTTGGAGGGGGACAGGTGCCAAGCAGGATGCCCTTGGGTTTGCTAGAGAGGGCAGTGCT[CG]TCTAGGGGCCCAAGCAGGCAAGGGAAGGCAGACTCAACAAGGGATCAAAGGGTGCAGAGG	37	1	32041507	CGAGCACTGCCCTCTCTAGCAAACCCAAGGGCATCCTGCTTGGCACCTGT	1	31814094	R	TINAGL1	NM_022164	64129	TSS1500
200046	cg10530055	20749340	20749340	0.0802088	0	1	10402.5	0.386239	136.851	0.30603	12253.5	TCCTAAAAATAATTAAAATTCCAAAAATATAATCCTTAAATACCCTAAAC			II			ACAAGGGATCAAAGGGTGCAGAGGCCACCCCCACACCCTGCCCACCTCCCAGGGATGAGC[CG]CCCAGGGCACCTAAGGATCATACTCCTGGAATTCCAATCATTCCTAGGAGCTGGGGTGGC	37	1	32041605	CGCCCAGGGCACCTAAGGATCATACTCCTGGAATTCCAATCATTCCTAGG	1	31814192	F	TINAGL1	NM_022164	64129	TSS1500
100646	cg05047325	43683365	43683365	0.0280643	0	1	12527.7	0.645882	374.344	0.617818	14642.2	CAAATACTATCCTATTAACCTAATAACATCCTCATCTAACTAAAAAAACC			II			CCTAAGCCATTCAAGTGCTGTCCTATTAGCCTAATGACATCCTCATCTGACTGGGAGAGC[CG]CTTCTTCTTCTTGAGGCTGCTGCCCAGTTCTGGGGTGGCCAAGGAAGAGGAGGCGGCGGT	37	1	224621452	CGGCTCTCCCAGTCAGATGAGGATGTCATTAGGCTAATAGGACAGCACTT	1	222688075	R	WDR26;WDR26	NM_025160;NM_001115113	80232;80232	1stExon;1stExon	chr1:224621560-224622106	N_Shore	1:222687826-222689441
240469	cg13001538	54611376	54611376	0.0566968	0	1	13630	0.574968	374.344	0.518271	17135	CCTCCTACCCCATTAACCTACATAATACTACCRCTAACCAAACTATAACC			II			CTCCTCCTCCTCCTCCTGCCCCATTGGCCTGCATGATGCTGCCGCTGACCAGGCTGTGGC[CG]CTACTTCGGTGGGGGACAGCAGCGGCGGCGGGAGGGGCAGCAGCCGGGGGAAGTCCCACC	37	1	224621834	CGGCCACAGCCTGGTCAGCGGCAGCATCATGCAGGCCAATGGGGCAGGAG	1	222688457	R	WDR26;WDR26;WDR26;WDR26	NM_025160;NM_001115113;NM_001115113;NM_025160	80232;80232;80232;80232	1stExon;1stExon;5'UTR;5'UTR	chr1:224621560-224622106	Island	1:222687826-222689441
419246	cg23842386	25655484	27686327	0.0236328	0	1	9485.81	0.557215	374.344	0.533582	14080	ACCATATACAACCAACAACTACTACAACCACAAAAAAAAAATCAAAATCA	27686327	ACCGTATACAACCGACAACTACTACAACCGCGAAAAAAAAATCGAAATCG	I	C	Grn	GCCGCCGCCGAGGCCGTGTGCAACCGGCAGCTGCTGCAGCCGCGGGAGGAGAGTCGGGAT[CG]CCGCGAGGAACCCGGGAGGAGGCGGGGCGCGCGGCGGAGGAACACGCAGGCGCCGCCCTC	37	1	225840831	GCCGTGTGCAACCGGCAGCTGCTGCAGCCGCGGGAGGAGAGTCGGGATCG	1	223907454	R	ENAH;ENAH;ENAH;ENAH	NM_018212;NM_001008493;NM_001008493;NM_018212	55740;55740;55740;55740	1stExon;1stExon;5'UTR;5'UTR	chr1:225840270-225841795	Island	1:223906797-223908418
403176	cg22855405	15630407	15630407	0.0599782	0	1	9016.21	0.306056	104.312	0.246077	11380.3	CCCTACAAACCCATAAATTATAAAATAATTACTCCAAATACAAACCAAAC			II			TCGTTTCTCCACCCTGCAAGCCCATGAGTTGTGGGGTAGTTACTCCAGGTACAAGCCAGG[CG]CCCCTCCCTTCCGCCACTGCTGGGGCGGTGCAGAGGGCGGGCGGTACAAAAAGCGCCCCG	37	1	32042037	CCTGCAAGCCCATGAGTTGTGGGGTAGTTACTCCAGGTACAAGCCAGGCG	1	31814624	R	TINAGL1	NM_022164	64129	TSS200
436301	cg24873592	29654454	19673387	0.0166086	0	1	3066.86	0.383797	374.344	0.367188	2870.55	CCCTTCCACCACTACTAAAACAATACAAAAAACAAACAATACAAAAAACA	19673387	CCCTTCCGCCACTACTAAAACGATACAAAAAACGAACGATACAAAAAACG	I	C	Grn	CCAGGCGCCCCTCCCTTCCGCCACTGCTGGGGCGGTGCAGAGGGCGGGCGGTACAAAAAG[CG]CCCCGCCCCGCGCTCCTCTCTTGACTTTGAGCGTCCGGCGGTCGCAGAGCCAGGAGGCGG	37	1	32042092	CCCTTCCGCCACTGCTGGGGCGGTGCAGAGGGCGGGCGGTACAAAAAGCG	1	31814679	R	TINAGL1;TINAGL1	NM_022164;NM_022164	64129;64129	5'UTR;1stExon			1:31814651-31814749
329588	cg18107144	71704405	53780399	0.0498744	0	1	7155.01	0.287001	102.832	0.237127	4226.91	CTCTCTTAACTTTAAACATCCAACAATCACAAAACCAAAAAACAAAAACA	53780399	CTCTCTTAACTTTAAACGTCCGACGATCGCAAAACCAAAAAACGAAAACG	I	C	Grn	CGCCCCGCGCTCCTCTCTTGACTTTGAGCGTCCGGCGGTCGCAGAGCCAGGAGGCGGAGG[CG]CGCGGGCCAGCCTGGGCCCCAGCCCACACCTTCACCAGGTAGGGACGCTCCCCTGCTCAG	37	1	32042157	CTCTCTTGACTTTGAGCGTCCGGCGGTCGCAGAGCCAGGAGGCGGAGGCG	1	31814744	R	TINAGL1;TINAGL1	NM_022164;NM_022164	64129;64129	5'UTR;1stExon			1:31814651-31814749
137667	cg07047963	33800364	33800364	0.243441	0	1	16827.8	0.428059	40.9851	0.184618	15531.4	CRAACCTAACAACTTCAAAAAACCACAATACAAAAATAAAACCCAACCCC			II			CACCCCTGTGACCCACCTGTGCCATCCTCCTCCTCAGTTAGGTGAGGCAGCAAGGAGAGG[CG]GGGCTGGGCTCCACCTCTGCACTGTGGCCCTCTGAAGCTGCCAGGCCCGCCGGCACACAC	37	1	32082963	CGGGGCTGGGCTCCACCTCTGCACTGTGGCCCTCTGAAGCTGCCAGGCCC	1	31855550	F	HCRTR1	NM_001525	3061	TSS1500	chr1:32083149-32084069	N_Shore
448115	cg25621182	37647477	37647477	0.0708326	0	1	22662.6	0.391326	151.764	0.320493	20835.5	CTTCCTCTTAAACTAATACCTCTAAAAAACCCCTCCATTCCTACCTTCTC			II			AGAACTACTTTCAGCAAATCTTCAGGCAACGCCGAAGGTGGTGAGAAGCAGGAGGCAGAG[CG]AGAAGGCAGGAATGGAGGGGCCCCCTAGAGGCACCAGCTTAAGAGGAAGGTTCACGAGCT	37	1	32135830	TTCCTCTTAAGCTGGTGCCTCTAGGGGGCCCCTCCATTCCTGCCTTCTCG	1	31908417	F	COL16A1	NM_001856	1307	Body
71519	cg03537386	54659467	54659467	0.281876	0	1	5615.13	0.466578	39.0412	0.184702	6694.13	CCCAAATTTCCATATCTATCAATAAAACACAATCATATTTTAAAACTTAC			II			GTTCAACTGACTCATTCATTCACCACAAGATTCCAGGGTGGCGCAAAACTACATCCTCGC[CG]TAAGCCTTAAAACATGACTGTGCCCCACTGACAGACATGGAAACTTGGGCTAAGAGAGAA	37	1	32155667	CCAAGTTTCCATGTCTGTCAGTGGGGCACAGTCATGTTTTAAGGCTTACG	1	31928254	F	COL16A1	NM_001856	1307	Body
177779	cg09255732	32708500	32708500	0.20977	0	1	5809.23	0.608939	374.344	0.399168	6299.46	AATATAACTATAACAATAATAAAACCTAAAAAATACTAAACTCAACAAAC			II			AGCTGGCCCCAGATGTGGCTGTGGCAGTGGTGGGGCCTGGGAAGTGCTGAGCTCAGCAGG[CG]GGAAGCGGAGGGGGTGGGGCCTTCTGAGCACTCTGGCCTGCGGGGTGGGTGGGCACAGGC	37	1	32171050	CGCCTGCTGAGCTCAGCACTTCCCAGGCCCCACCACTGCCACAGCCACAT	1	31943637	R	COL16A1	NM_001856	1307	TSS1500	chr1:32169537-32169869	S_Shore
85697	cg04265492	37750455	37750455	0.207607	0	1	11515.2	0.423768	56.8514	0.216162	11936	AACTTCCAAACTACCTTAAAAAACTAAACTAACTCAACTCCCAATATCCC			II			CAGGAAGCTCTAGCAGCTGGCGGCCTCGGTCCCAGAAGACATGGGTCCTGAGGGGGAAGA[CG]GGACACTGGGAGCTGAGCCAGCCCAGCCCTCCAAGGCAGCCTGGAAGCTCAGGCCTCTTC	37	1	32220996	CGGGACACTGGGAGCTGAGCCAGCCCAGCCCTCCAAGGCAGCCTGGAAGC	1	31993583	F	BAI2	NM_001703	576	Body	chr1:32221887-32222107	N_Shore
176256	cg09168548	48767472	57793414	0.073589	0	1	19132.6	0.480107	374.344	0.406518	22667.2	AAACATTCAATTCCTATAACAACAACAACTCCAACTACTACAAAATTCCA	57793414	AAACATTCGATTCCTATAACAACGACGACTCCAACTACTACAAAATTCCG	I	A	Red	CGGTGCCGCGCGGGCGGCGGGGGAGGGGGCGGTGACTCAGCCGCCCTCCGCCCGCCTCCC[CG]GAACTTTGCAGCAGCTGGAGCCGCCGTTGCTACAGGAACCGAATGCTTTTGTTCCCCAAT	37	1	32226684	AAGCATTCGGTTCCTGTAGCAACGGCGGCTCCAGCTGCTGCAAAGTTCCG	1	31999271	F	BAI2	NM_001703	576	5'UTR	chr1:32228347-32230252	N_Shore	1:31998787-31999298
312538	cg17043284	37760406	37760406	0.0746558	0	1	20499.2	0.29033	81.3568	0.215674	21695.7	AAAATTATAAACTATAAAATTAACRACCACTCCCRCAATCAACTTAATCC			II			CAGACCCGTCGCCTGCTCTGCACGGGCCGCGGCGCGGAGGACTTCCCCCGGCTGTGCCCT[CG]GACCAAGCTGACTGCGGGAGTGGCCGCCAACTTCACAGCCTACAACCCCCTCCGGATCAT	37	1	32228579	CGGACCAAGCTGACTGCGGGAGTGGCCGCCAACTTCACAGCCTACAACCC	1	32001166	F	BAI2	NM_001703	576	5'UTR	chr1:32228347-32230252	Island	1:32000960-32002810
63353	cg03116642	60639364	56674469	0.040524	0	1	20479.1	0.240934	84.9269	0.20041	19908.2	AACTAAAAAAACATCACAAATCACCTCATTCTACAATCCAAAAAACAACA	56674469	AACTAAAAAAACGTCGCGAATCGCCTCATTCTACGATCCAAAAAACAACG	I	A	Red	CCCCGCCTTGGGCCCCAGGCGCCGGCGCGGGAGAAGCCCTGGGTAAGCCCCCGCCCAGCC[CG]CTGCTTCTTGGACCGCAGAATGAGGCGATCCGCGACGCCCCTCCAGCTATACCCATGCCG	37	1	32230162	AGCTGGAGGGGCGTCGCGGATCGCCTCATTCTGCGGTCCAAGAAGCAGCG	1	32002749	F	BAI2	NM_001703	576	TSS1500	chr1:32228347-32230252	Island	1:32000960-32002810
307192	cg16704678	53767392	21756333	0.0685992	0	1	18644.2	0.257665	68.9281	0.189066	19018.3	CTCCAACATAAATATAACTAAAAAAACATCACAAATCACCTCATTCTACA	21756333	CTCCGACATAAATATAACTAAAAAAACGTCGCGAATCGCCTCATTCTACG	I	A	Red	CAGGCGCCGGCGCGGGAGAAGCCCTGGGTAAGCCCCCGCCCAGCCCGCTGCTTCTTGGAC[CG]CAGAATGAGGCGATCCGCGACGCCCCTCCAGCTATACCCATGCCGGAGGCTTGTCGCGCC	37	1	32230177	CTCCGGCATGGGTATAGCTGGAGGGGCGTCGCGGATCGCCTCATTCTGCG	1	32002764	F	BAI2	NM_001703	576	TSS1500	chr1:32228347-32230252	Island	1:32000960-32002810
34108	cg01653445	26645327	26645327	0.131938	0	1	19295.4	0.328235	57.9834	0.196297	19260.3	AAAAAATAAACAAATACTTCAACCTACAAAACCCRAAACACCCTAACRAC			II			ACCGCAGAATGAGGCGATCCGCGACGCCCCTCCAGCTATACCCATGCCGGAGGCTTGTCG[CG]CCGCCAGGGTGTCCCGGGCCCTGCAGGCTGAAGCATTTGCTCACCTTCCCATGTGCATTG	37	1	32230235	CGCCGCCAGGGTGTCCCGGGCCCTGCAGGCTGAAGCATTTGCTCACCTTC	1	32002822	F	BAI2	NM_001703	576	TSS1500	chr1:32228347-32230252	Island
151837	cg07802625	43730465	30671383	0.0504396	0	1	10989.3	0.284647	100.814	0.234208	11219.4	AACACCAACACACCTAAAAAACAACCTTTTACTCATCATCAAAAACTCCA	30671383	AACGCCAACACGCCTAAAAAACAACCTTTTACTCATCATCAAAAACTCCG	I	C	Grn	CTGAAAAGGAGCTGAGATCACGTGATGCGGGGGAGGGAGGCCCTTGCTGAGGGATAGGGG[CG]GAGTCCCTGATGATGAGCAAAAGGCTGCTCCCCAGGCGTGCTGGCGTTCCTGCCCCGGCA	37	1	32281665	AACGCCAGCACGCCTGGGGAGCAGCCTTTTGCTCATCATCAGGGACTCCG	1	32054252	F	SPOCD1	NM_144569	90853	TSS200
220318	cg11756095	28722497	62765498	0.0314527	0	1	5692.56	0.212534	77.7043	0.181081	4856.38	CATCTTTCACATAAAACAACAAAAACCTAACAAAAACAAAAAACCACTCA	62765498	CATCTTTCACGTAAAACAACGAAAACCTAACGAAAACGAAAAACCGCTCG	I	A	Red	GCCTCTTTAGTTCATCTTTCACGTGGGGCAGCGGAGGCCTGGCGGGGACGGGGAGCCGCT[CG]GGGACTGCAGGCCCGTAGGTCGCTCCCTATCCGTGAGGGATTGGTTGGTTCCAGGACACC	37	1	32410614	CATCTTTCACGTGGGGCAGCGGAGGCCTGGCGGGGACGGGGAGCCGCTCG	1	32183201	R					chr1:32410188-32410630	Island	1:32182624-32183235
319170	cg17446216	19757426	19757426	0.121299	0	1	2146.93	0.491226	374.344	0.369927	2904.01	CTTTACRATCCCCTAACRCTAATATCTTAATAAATAATACTAAACTCCCC			II			CCCGAAGGCGACTTTGCGATCCCCTAGCGCTAATGTCTTGATGGATAGTGCTGAGCTCCC[CG]CCCCTTTCCCGACTCTTCCCTCCTCCCTCCTCTTGCGGCTGCCGGGCGCGCAGATTCTTC	37	1	32480239	TTTGCGATCCCCTAGCGCTAATGTCTTGATGGATAGTGCTGAGCTCCCCG	1	32252826	R	KHDRBS1	NM_006559	10657	Body	chr1:32479102-32480583	Island	1:32251616-32253127
17986	cg00853979	11789376	11789376	0.142758	0	1	9978.44	0.331501	52.8085	0.188743	10313.8	CTTAAAATTAAAAACCTCCTAACTAAAAACTAAAAACTAACCATACTCAC			II			TTTCTTCCTTCCTTGGGGTTGGGGACCTCCTGGCTGAGAGCTGGAGGCTGGCCATACTCA[CG]GCTCCATTCTGTATGGCCTTCCACCTCCTGCAGAGGGCAGCACAGATAGTGGAAGAGGCC	37	1	32681368	TTGGGGTTGGGGACCTCCTGGCTGAGAGCTGGAGGCTGGCCATACTCACG	1	32453955	R	DCDC2B	NM_001099434	149069	Body
216730	cg11546106	49752345	49752345	0.0727935	0	1	17940	0.267429	70.5981	0.194635	17881.4	TTTCCAACTACAACACTCRCAAATCTTTACAACACAAAATAATAATACCC			II			CGCGCCCTCTATTTCCAGCTGCAGCACTCGCAGGTCTTTACAGCACAGGGTGATGGTGCC[CG]AGTCACTCGCAACCCTGGGGAGGGACGTTCCTTTCCCAGGAGAGGGGCAACGAGTTTCCC	37	1	32706831	CGGGCACCATCACCCTGTGCTGTAAAGACCTGCGAGTGCTGCAGCTGGAA	1	32479418	R	MTMR9L	NR_026850	339483	Body	chr1:32705524-32707141	Island	1:32478134-32479754
311562	cg16985778	64627353	64627353	0.189628	0	1	3949.31	0.474322	95.4961	0.284695	4617.93	ATTAAAAAAATCCTTTAATCCACCTTAAATACTACAACTATATAACTAAC			II			AAGAAACTTGGGTTGGGGAAATCCTTTGGTCCACCTTAAATGCTGCAGCTGTGTAGCTGG[CG]TCCCTCCTCGACCTCGCAGCTGGAAGTCCCTGCCTGAGGGCGCCCTCTGTGCAGCCCACT	37	1	32708234	CGCCAGCTACACAGCTGCAGCATTTAAGGTGGACCAAAGGATTTCCCCAA	1	32480821	R	MTMR9L	NR_026850	339483	TSS1500	chr1:32705524-32707141	S_Shore
262847	cg14167389	25669398	25669398	0.113833	0	1	9728.61	0.461203	156.536	0.34737	10558.2	CCAAAAATAAACTACACAAAAAACRCCCTCAAACAAAAACTTCCAACTAC			II			GGAAATCCTTTGGTCCACCTTAAATGCTGCAGCTGTGTAGCTGGCGTCCCTCCTCGACCT[CG]CAGCTGGAAGTCCCTGCCTGAGGGCGCCCTCTGTGCAGCCCACTTCTGGCTGAGTCCAGA	37	1	32708250	CGCAGCTGGAAGTCCCTGCCTGAGGGCGCCCTCTGTGCAGCCCACTTCTG	1	32480837	F	MTMR9L	NR_026850	339483	TSS1500	chr1:32705524-32707141	S_Shore
399082	cg22602019	20634411	20634411	0.591597	0	1	7563.36	0.767666	42.0556	0.176068	7722.2	TTACACTCTTAAAATTCAACTCTCAAAAACCTAAATATTCCTCCTCCCCC			II			CTTCCCCTGCCTGCCTGGGAAGAGGAAAGGGAGGGGTGCCCCAGAGGCACCAGCTCCTGG[CG]GGGGAGGAGGAACATTCAGGTTTCTGAGAGCTGAATTCCAAGAGTGCAAAACCCCAGCAT	37	1	32714308	CGGGGGAGGAGGAACATTCAGGTTTCTGAGAGCTGAATTCCAAGAGTGCA	1	32486895	F	FAM167B	NM_032648	84734	3'UTR	chr1:32713918-32714186	S_Shore
315561	cg17223520	21612491	21612491	0.453388	0	1	17699.9	0.625424	33.1517	0.172036	13894.4	CCCTACAACTCCTCCTTCTCTAAAACTACTCCTCAAAATACTTAAAAAAC			II			GTGGATTTCATCTTGATATGAAAGGTCTGGAATGCATGGTACATTAAACTTTGAGGACAG[CG]CTTTCCAAGCACTCTGAGGAGCAGCCCTAGAGAAGGAGGAGCTGCAGGGACTCCGGGGGC	37	1	32739114	CCTGCAGCTCCTCCTTCTCTAGGGCTGCTCCTCAGAGTGCTTGGAAAGCG	1	32511701	F	LCK;LCK	NM_005356;NM_001042771	3932;3932	5'UTR;TSS1500	chr1:32740710-32741544	N_Shore
417227	cg23698287	10704424	10704424	0.062874	0	1	14163	0.246113	67.6236	0.183238	14490.9	ATAAAAAATCTATTTTAACAAATTACATCCTTCTCCTTACAACCCCTAAC			II			TGCCCGCCTCCCCTCCCCCAGCCTCTGAGCGGGGCCTGCGGTTGCTACTGCGACGTGGGG[CG]CCAGGGGTTGCAAGGAGAAGGATGCAACCTGTTAAAACAGACTTCTCACTTAATCTCTCA	37	1	32758300	TGAGAAGTCTGTTTTAACAGGTTGCATCCTTCTCCTTGCAACCCCTGGCG	1	32530887	F	HDAC1	NM_004964	3065	Body	chr1:32757414-32758034	S_Shore	1:32529881-32530888
310566	cg16912004	21624343	28708496	0.00637874	0	1	15807.1	0.325651	374.344	0.319272	17892.4	CAATAACCAAAAACAACAATAACAAATTACATACAAACCAATACCAAACA	28708496	CGATAACCGAAAACAACAATAACAAATTACGTACGAACCAATACCAAACG	I	A	Red	CGTCGGCCAGGCCGGTGGCCGGGGGCAGCAGTAACAGGTTGCGTGCGGGCCAGTGCCAGG[CG]GCACCCGGAGGGTGGCGGCGCTGCGGGCTCAGCCAGTAGTCGCCCAGGCTGCGGCGGGCG	37	1	32817320	CGGTGGCCGGGGGCAGCAGTAACAGGTTGCGTGCGGGCCAGTGCCAGGCG	1	32589907	R					chr1:32817198-32817588	Island	1:32589303-32590314
200354	cg10545927	53676309	53676309	0.0590786	0	1	20819.4	0.269173	83.4037	0.210094	20914.8	AATAATTTATCTAAATCCCCACRACAAAAACATCCACACTCTCCACTTTC			II			CTTGGCCTGGAACGGGTAACGGAGTGTTTGGCGGGGATGGCCCGAGGAGTTTCGGCGCCG[CG]AAAGTGGAGAGTGTGGATGCCTCTGCCGTGGGGATTTAGACAAATCACCTCCATTTCATG	37	1	33117362	GTGATTTGTCTAAATCCCCACGGCAGAGGCATCCACACTCTCCACTTTCG	1	32889949	F	RBBP4;RBBP4;RBBP4;ZBTB8OS	NM_001135256;NM_001135255;NM_005610;NM_178547	5928;5928;5928;339487	5'UTR;Body;Body;TSS1500	chr1:33116543-33117363	Island	1:32889090-32889978
391162	cg22048405	20745426	20745426	0.0803183	0	1	9507.85	0.308153	86.4149	0.227835	9931.38	CTACTACCTAAATCTCTACCCTAATAAACTATCTCTAAATTAAAAAACCC			II			TGGGACGCTGCCTGCTGCCTGAGTCTCTGCCCTGGTAAACTGTCTCTGAGTTGAGGAGCC[CG]CAGGTGTGCTTCCCGGTGTGCCCTCCGTGCTGGGGGCGTGGCCACCAGGAGCAAGGTGTC	37	1	33226596	CGGGCTCCTCAACTCAGAGACAGTTTACCAGGGCAGAGACTCAGGCAGCA	1	32999183	R	KIAA1522	NM_020888	57648	Body
112619	cg05695699	55753504	70682427	0.0710279	0	1	7655.59	0.256408	66.3187	0.18538	8780.84	TCCACCTTCCAACCCCATAACTCATTTCCCAAATCTAAAAAATCAAAACA	70682427	TCCACCTTCCGACCCCATAACTCATTTCCCAAATCTAAAAAATCAAAACG	I	A	Red	TGGCCCCCAGGCTCCACCTTCCGACCCCATGACTCATTTCCCAAATCTGGAAAGTCAGGG[CG]GCGTCGGCGGGAGCGGCGGAGCACTGTGCTGGGACTCCCGCAGCATGTGCAGAAGGAGCT	37	1	33235324	TCCACCTTCCGACCCCATGACTCATTTCCCAAATCTGGAAAGTCAGGGCG	1	33007911	R	KIAA1522	NM_020888	57648	Body	chr1:33235494-33235718	N_Shore
408092	cg23150609	28804436	28804436	0.0565577	0	1	12994.5	0.273695	88.3221	0.217137	13908.7	CTAAAATAATAACTACTTTCCCTCTTACCCTAAAAATAACTAATAACRCC			II			CAGTATCCTCCAAAGGTTGGGCCTGGGCCACCCTTTCTCCGGCTCCTCAAGGGCTGGAGG[CG]GCGTCACCAGTTACTTCCAGGGCAAGAGGGAAAGCAGTTATTACCTCAGTGGGCCCTGGA	37	1	33283992	CGGCGTCACCAGTTACTTCCAGGGCAAGAGGGAAAGCAGTTATTACCTCA	1	33056579	F	YARS;S100PBP;S100PBP	NM_003680;NM_022753;NM_001017406	8565;64766;64766	TSS1500;5'UTR;5'UTR	chr1:33282675-33283906	S_Shore
227038	cg12140975	62800438	62800438	0.204811	0	1	20804	0.465513	79.4248	0.260701	16240.4	AACRCCCATTCCTCCAACTACTAAAATCTTCRAAATAAAAAACCAAACAC			II			GTCTGGAGTGGTGGGTTTGACATGGGGGCCGGCTCGCCAAGGTGGAGGTGGGGAAGGGGG[CG]TGTCTGGTCCCCTACCCCGAAGACCTCAGTAGCTGGAGGAATGGGCGCTCCACGCTCCCA	37	1	33351568	GCGCCCATTCCTCCAGCTACTGAGGTCTTCGGGGTAGGGGACCAGACACG	1	33124155	F	HPCA	NM_002143	3208	TSS1500	chr1:33351686-33352397	N_Shore
392936	cg22166728	70664472	59638309	0.0728484	0	1	6999.84	0.339128	112.248	0.26628	7774.82	TTCTAAAACTAAAAAAAACTATACCAAACAACACTAAATCCCCTATATCA	59638309	TTCTAAAACTAAAAAAAACTATACCGAACAACGCTAAATCCCCTATATCG	I	C	Grn	GCCACTCGGATCTTCTGAGGCTGGGAGGAGCTGTGCCGGGCAGCGCTGGGTCCCCTGTGT[CG]CCAGGACGACTCTGTGGTCCCCCGCCCCGCCTCCAGGCCCCGTCAGGCACTGCAAGCCCG	37	1	33390524	TTCTGAGGCTGGGAGGAGCTGTGCCGGGCAGCGCTGGGTCCCCTGTGTCG	1	33163111	R							1:33162983-33163452
236385	cg12731353	50745431	47653468	0.0170292	0	1	17812.7	0.232474	104.854	0.215445	18053.2	ATAAACTCCTCATACTTATACATAAACAACAAATCAACAAACAACAAACA	47653468	ATAAACTCCTCGTACTTATACATAAACGACGAATCGACGAACAACAAACG	I	A	Red	TAGCGGCGCAGCATGAACTCCTCGTACTTGTGCATAAGCGGCGGGTCGGCGAGCAGCAAG[CG]GATGTCGTGCGGGTTGAGTCGCTCGCTGCACTCGGGGCAGCTGATGGGCACCCTGCTCTC	37	1	33429760	CGCTTGCTGCTCGCCGACCCGCCGCTTATGCACAAGTACGAGGAGTTCAT	1	33202347	R	RNF19B;RNF19B	NM_001127361;NM_153341	127544;127544	1stExon;1stExon	chr1:33429531-33430513	Island	1:33202063-33203173
83514	cg04155348	58624328	58624328	0.0942312	0	1	1558.74	0.568919	374.344	0.474688	2861.3	CCAACCCRAAAAAACAATCTAAAAATAATAAACAACTCAAAACRATAAAC			II			TCCGTGGGACGCCAGCCCGGGAGGGCAGTCTAGAGGTAGTGGGCAGCTCAAGGCGATGGG[CG]CTGGGAGGAGGCTGTGAGCGGCTGAGGGACGGAGATCCTGACGGGGAGGTTCTAGGGGGC	37	1	33647286	CGCCCATCGCCTTGAGCTGCCCACTACCTCTAGACTGCCCTCCCGGGCTG	1	33419873	R	TRIM62;TRIM62	NM_018207;NM_018207	55223;55223	5'UTR;1stExon	chr1:33646613-33647878	Island	1:33418914-33420465
211106	cg11198589	35609390	35609390	0.10188	0	1	2284.72	0.277538	54.1348	0.175657	3044.96	AAAAAATAACTAAACCTATACAAACTTCTACTCCCCACCCCTATATCCTC			II			CTAGGGCTAGGGAGGGGTGGCTGGGCCTGTGCAAACTTCTACTCCCCACCCCTATGTCCT[CG]TCTTAAAAAAAAAATCGGCCTGGATTTTGAGCAGGTCGTTATCAGGGGTGAGGGTCCATC	37	1	33721369	CGAGGACATAGGGGTGGGGAGTAGAAGTTTGCACAGGCCCAGCCACCCCT	1	33493956	R	ZNF362	NM_152493	149076	TSS1500	chr1:33721448-33721703	N_Shore	1:33493845-33495270
35670	cg01741932	56708478	56708478	0.0542628	0	1	14812.4	0.32663	123.638	0.272367	16159.8	TACCTAACACACRATCAAAATCCCRTAAATATTAATTATCTTCCCCAAAC			II			GCGGCCCGCCGTGCCTGGCACACGGTCAGAGTCCCGTAAGTGTTGGTTATCTTCCCCAAG[CG]CACCGGGTGAACCTGCGCTGTCGTGGCGAAGCATACTCATTCAGCACGCGCGCGAGGGGC	37	1	33816074	GCCTGGCACACGGTCAGAGTCCCGTAAGTGTTGGTTATCTTCCCCAAGCG	1	33588661	R	PHC2;PHC2	NM_004427;NM_198040	1912;1912	TSS1500;Body	chr1:33815950-33816193	Island	1:33587377-33588747
67324	cg03325403	25786303	25786303	0.0606334	0	1	7329.26	0.305969	103.6	0.245335	7521.89	TATATTTTCTAACTCCTCACCCTCATTCCAAAATAAACAATTCCTCAAAC			II			CCGTCCTTTTGGGGAGACTGTTCTGCGATTCCCACAATGGGGCTGTATATAATTGGGAGG[CG]TCTGAGGAATTGCTCATTTTGGAATGAGGGTGAGGAGTCAGAAAACATATGAACAACAAC	37	1	34100737	ATGTTTTCTGACTCCTCACCCTCATTCCAAAATGAGCAATTCCTCAGACG	1	33873324	F	CSMD2	NM_052896	114784	Body	chr1:34098896-34099119	S_Shore
319876	cg17486066	65698453	44715468	0.0160835	0	1	4788.51	0.210438	92.5254	0.194355	4722.26	AAAAAAAATAATAAAAACCATCTAAATTCCTAAAAATCCCACTTTCTCCA	44715468	AAAAAAAATAATAAAAACCGTCTAAATTCCTAAAAATCCCGCTTTCTCCG	I	T	Red	AAACTCGACAAAGCCCGATACCAGGAAGAAATGATGAATTATGTTGGCAAGAGGAAGAAA[CG]GAGAAAGCGGGATCCCCAGGAACCCAGACGGCCTCCATCATCCTTCCTACTCTTCTGCCA	37	1	34330045	CGGAGAAAGCGGGATCCCCAGGAACCCAGACGGCCTCCATCATCCTTCCT	1	34102632	F	HMGB4;CSMD2;HMGB4	NM_145205;NM_052896;NM_001008728	127540;114784;-	Body;Body;Body
77595	cg03850711	33760332	33760332	0.069552	0	1	7855.07	0.242002	60.2178	0.17245	8284.71	TCAATCACAACTACTCTAATACCACACATAAAACCAAAAACAAAAAATAC			II			AGGGAAAAGAGTCAGGCAGAGCTGATGGATCCAGTTTGAAAAAACAAAATGCCATTCAAC[CG]TATTTCCTGTTCCTGGTCTCATGTGTGGCATTAGAGTAGCTGTGACTGATGCTTTGTGGA	37	1	34330389	CAGTCACAGCTACTCTAATGCCACACATGAGACCAGGAACAGGAAATACG	1	34102976	F	HMGB4;CSMD2;HMGB4	NM_145205;NM_052896;NM_001008728	127540;114784;-	3'UTR;Body;3'UTR
450449	cg25772827	14779504	67741314	0.361926	0	1	6496.56	0.577975	49.4902	0.21605	8357.93	ACTACTTCAATTAATTCTTAACACCCAACAAAACAACATCAAAAAAAACA	67741314	ACTACTTCGATTAATTCTTAACACCCAACAAAACGACGTCGAAAAAAACG	I	A	Red	GGCGGGCGAATCTCCTCAGAATCGCGGGCCTGGTCCCCACCCCCAACACGCTTGTATGCC[CG]CCCCTCCCGACGCCGCCTTGCTGGGTGCCAAGAACCAACCGAAGCAGCCAGAACTCCTCA	37	1	34632573	CGCCCCTCCCGACGCCGCCTTGCTGGGTGCCAAGAACCAACCGAAGCAGC	1	34405160	F	C1orf94;CSMD2	NM_032884;NM_052896	84970;114784	TSS200;TSS1500	chr1:34628783-34630976	S_Shore
444200	cg25373430	69711466	69711466	0.218239	0	1	10732.1	0.478073	77.4246	0.259835	11243.6	AATAAACCTATAACTCTCCCCTAAAAAAATACCAAAATTCRAAACTCAAC			II			CAAGGAGTCAGAGTGGACCTGTGGCTCTCCCCTGAGAGGATACCAGGATTCGAGGCTCAG[CG]CCCTGGGAGGAGTGAACCCCTCAGTTTCCTGAGCCTCATCAGAAGCAGTCTGGGGAGGCT	37	1	35220531	GTGGACCTGTGGCTCTCCCCTGAGAGGATACCAGGATTCGAGGCTCAGCG	1	34993118	R	GJB5	NM_005268	2709	TSS200
27799	cg01333788	18652508	18652508	0.0843965	0	1	9473.13	0.295772	76.1287	0.211375	11241.2	AACCAAAAAAACCCTAAAAAATAATCACTCAAATAAAAACATCTATATCC			II			CGGCTGCTGGGAGCCAGGAGAGCCCTGAGGAGTAGTCACTCAGGTAAGGGCATCTGTGTC[CG]CATGTGCCCTGCCCCTTGGCATACGTGGCAGGAGGACACTTCTCTGCTGGGGAGTGGTGG	37	1	35220814	CGGACACAGATGCCCTTACCTGAGTGACTACTCCTCAGGGCTCTCCTGGC	1	34993401	R	GJB5	NM_005268	2709	5'UTR
481836	cg27632959	18710474	18710474	0.057377	0	1	12111.1	0.526813	374.344	0.469436	13547.9	CACTCAAATAAAAACATCTATATCCRCATATACCCTACCCCTTAACATAC			II			TGAGGAGTAGTCACTCAGGTAAGGGCATCTGTGTCCGCATGTGCCCTGCCCCTTGGCATA[CG]TGGCAGGAGGACACTTCTCTGCTGGGGAGTGGTGGGATGTGGCCTGGACACATCTGCCAC	37	1	35220839	ACTCAGGTAAGGGCATCTGTGTCCGCATGTGCCCTGCCCCTTGGCATACG	1	34993426	R	GJB5	NM_005268	2709	5'UTR
10440	cg00492873	33613447	33613447	0.0469176	0	1	9254.16	0.30174	115.252	0.254822	10485.7	CCCCTACRACAAAACTAAAACTTAAACCTACCAATACRCTAAAATAAAAC			II			CTCCTGGCGACCCCCTGCGGCAGGGCTGGGGCTTGAGCCTGCCAGTGCGCTGGGATGGGG[CG]CGAAGCGGGGGTGCGGGGAGCCCGCCACCCCGTACCTCTCAATCCTCCCTCTCGCCTCTC	37	1	35247496	CGCCCCATCCCAGCGCACTGGCAGGCTCAAGCCCCAGCCCTGCCGCAGGG	1	35020083	R	GJB3;GJB3	NM_001005752;NM_024009	2707;2707	TSS1500;5'UTR	chr1:35246876-35247599	Island	1:35019480-35020116
50513	cg02480666	64643350	64643350	0.399628	0	1	14437.9	0.578067	34.7565	0.178439	14245.8	TTATAAATAAAACRAACRTAACAAACCTCCCTACAAACTTATTACTAAAC			II			CCTGGGTTTCTTTGTAGGTAGAACGGGCGTGGCAGACCTCCCTGCAGGCTTGTTGCTGGG[CG]AACGAGAAGGATGCCATGCTGACACACTGACGTGCTCTGTCTCCTTGCAGACGGAGGCCC	37	1	35259746	CGCCCAGCAACAAGCCTGCAGGGAGGTCTGCCACGCCCGTTCTACCTACA	1	35032333	R	GJA4	NM_002060	2701	5'UTR	chr1:35258564-35258791	S_Shore
270022	cg14517250	13625462	13625462	0.0543266	0	1	8858.32	0.33282	127.773	0.278494	10722.2	CRCAAATCCTACCTAAAAAATTCCTCRAATTCTCTAAATCTTCCCTAAAC			II			GGCTCTAGATTTGCCTGGGGCCACCAATATTCTGCAGGAAGGGGAGGTTCTGTCCCCTTC[CG]TCTAGGGAAGATCCAGAGAACTCGAGGAACTCCCCAGGCAGGACCTGCGCCTCAGTCGAA	37	1	35450601	GCAGGTCCTGCCTGGGGAGTTCCTCGAGTTCTCTGGATCTTCCCTAGACG	1	35223188	F					chr1:35450649-35451037	N_Shore
324456	cg17801256	36665436	36665436	0.166588	0	1	9642.35	0.398407	69.4501	0.231819	9893.33	RCATCAAAAACRCRCRCAAAAAACTAATTTAATAATCCCTTTAAAAAACC			II			GGTGCGCCTGCGCATCAGGGGCGCGCGCAAGGGGCTGATTTGGTGATCCCTTTAAGAAAC[CG]CAGGCGGAGGAATTTCTCTGAGAGAAAATAATCCTACTCACGGGGCCCCTTGGAGGCCAT	37	1	35734334	CATCAGGGGCGCGCGCAAGGGGCTGATTTGGTGATCCCTTTAAGAAACCG	1	35506921	R	ZMYM4	NM_005095	9202	TSS1500	chr1:35734223-35734855	Island	1:35506865-35507516
460265	cg26372517	58654449	58654449	0.450034	0	1	10600.9	0.630475	36.1383	0.180441	11021.5	TCACCATAACRAAATAAATATACACCAACATAAAACRATAAATACCRAAC			II			CCGGCGCCTCTGCCCGCAGCGCTCGCCGTCGGGCTAGGGCTCCGCCGCCGCCACGCCTCG[CG]CCCGGCACTCACCGCCCCATGCTGGTGCACACCTACTCCGCCATGGTGAGTAGTCTCGGG	37	1	36039159	CGCCCGGCACTCACCGCCCCATGCTGGTGCACACCTACTCCGCCATGGTG	1	35811746	F	TFAP2E;TFAP2E	NM_178548;NM_178548	339488;339488	5'UTR;1stExon	chr1:36038927-36040051	Island	1:35811251-35813151
175186	cg09109122	29635488	29635488	0.098394	0	1	9829.82	0.476558	374.344	0.378164	12135.8	ACCRACCCCAACCRTTTTCATACTTATTAAAATTAAAAACAATAAAAAAC			II			CCTGCTGGCGGGCCGGCCCCAGCCGTTTTCATGCTTGTTGGGATTAGGGGCAGTAAAGGG[CG]CTCGGGACTGTGCGGATCAACAGTCTGTGCGGGGCGGCGCGTGGGGGCGGGCTTGGCCCC	37	1	36173609	CGCCCTTTACTGCCCCTAATCCCAACAAGCATGAAAACGGCTGGGGCCGG	1	35946196	R					chr1:36173406-36173979	Island	1:35945586-35946593
20122	cg00957688	43661302	43661302	0.0704234	0	1	3660.68	0.478332	374.344	0.407908	4519.48	AATATAATATACCCTCCCTCCAAAACCTCAAAATAAAACAAACTAAAAAC			II			TCTGAGCCTGCCCCCTTCCCTCCCAATGCCTCTGGAACACAGCCACTATCTTGCGGTCCC[CG]TCCCTAGCTTGCTCCATTCTGAGGCCCTGGAGGGAGGGCATACCACACCACTCTTCTCTC	37	1	36183672	GTGTGGTATGCCCTCCCTCCAGGGCCTCAGAATGGAGCAAGCTAGGGACG	1	35956259	F	C1orf216	NM_152374	127703	5'UTR	chr1:36184248-36184774	N_Shore
457004	cg26190281	57709448	57709448	0.055142	0	1	9466.71	0.461599	374.344	0.406457	10015.5	CCAATCTCCTATTACCCAAACTAAATTAACRAATCRCAACTACTAATAAC			II			CCTCTGGCCGCCCAATCTCCTATTACCCAGGCTGAGTTGGCGGGTCGCAGCTGCTGGTAG[CG]GAGCCTGGGGGAGCTGGAGGTGCACGGGGGCGGGGCAGTCGGTACCAGGCGAGCCGTGGT	37	1	36235743	CAATCTCCTATTACCCAGGCTGAGTTGGCGGGTCGCAGCTGCTGGTAGCG	1	36008330	R	CLSPN	NM_022111	63967	TSS200	chr1:36234924-36235800	Island	1:36007403-36008387
295095	cg16019273	74751454	74751454	0.310373	0	1	5817.1	0.584793	79.6446	0.27442	5743.07	AAAATAAACCCTAATAAATAATACATTCCCTCCCTAATCCCATAACAAAC			II			CCACCACGCCCGGCCAAGACCTTTCTCTTCTAAAGTGACTGGTGATTTGCTGACCAGAGG[CG]CTTGTCATGGGACCAGGGAGGGAATGCATCATTCATCAGGGTCCATTCCCGTGGTGCCTT	37	1	36273185	GAATGGACCCTGATGAATGATGCATTCCCTCCCTGGTCCCATGACAAGCG	1	36045772	F	EIF2C4	NM_017629	192670	TSS1500	chr1:36273499-36274461	N_Shore
427590	cg24352618	62714400	12720433	0.0170496	0	1	13916.4	0.204255	87.7951	0.187206	13876.1	CCCACCCCAAATCACTTCTATCATCTCATCTTTTAAAATCACCTTAAACA	12720433	CCCACCCCAAATCGCTTCTATCATCTCGTCTTTTAAAATCACCTTAAACG	I	C	Grn	GGAGAGGGACGCGCAGTTGGGTGTGTGGTGCTGAATGAAGGGATGAAGGAGGACTGCTAG[CG]TCTAAGGTGACCCTAAAAGACGAGATGACAGAAGCGATCTGGGGTGGGAGGAGGGAGGAG	37	1	36273317	CCCACCCCAGATCGCTTCTGTCATCTCGTCTTTTAGGGTCACCTTAGACG	1	36045904	F	EIF2C4	NM_017629	192670	TSS1500	chr1:36273499-36274461	N_Shore	1:36045843-36046977
425320	cg24196046	15730351	15730351	0.105012	0	1	2708.04	0.603747	374.344	0.498736	3301.76	AAAATTAAAAACCAACCAATATAACTATAACACAAACRAAACCCATTTAC			II			GGCCCGTTGGGAGAATTGGAAGCCAACCAGTATAGCTGTAGCACAGGCGGGGCCCATTTA[CG]CCGTGCGTTTTCACCCTGGAAAGGAGTTTGGGTTTTCAAGTGTGACGAGGCGCTATTAAA	37	1	36396054	GAATTGGAAGCCAACCAGTATAGCTGTAGCACAGGCGGGGCCCATTTACG	1	36168641	R	EIF2C3;EIF2C3	NM_177422;NM_024852	192669;192669	TSS1500;TSS1500	chr1:36396249-36397262	N_Shore
265885	cg14308291	50619509	50619509	0.05712	0	1	1443.71	0.281314	92.2149	0.224194	1608.6	AATCRTTAAAACAACCTAAAACTTAAATCAATTACRATAATCACTTAACC			II			TTCCTAAAAATGGTCGTTAAAGCAGCCTAGGACTTAGGTCAATTGCGGTGGTCACTTGAC[CG]CCTGTGAGGAGGCGGCGCGTGGGGTGGATCGGACTGGGCGTGGCGGGGGCTCAGGAAGGA	37	1	36396265	GTCGTTAAAGCAGCCTAGGACTTAGGTCAATTGCGGTGGTCACTTGACCG	1	36168852	R	EIF2C3;EIF2C3	NM_177422;NM_024852	192669;192669	TSS1500;TSS1500	chr1:36396249-36397262	Island	1:36168837-36169979
188350	cg09863749	67717389	25797353	0.014467	0	1	2461.79	0.20317	89.9829	0.188703	1151.95	TACAATAATCACTTAACCACCTATAAAAAAACAACACATAAAATAAATCA	25797353	TACGATAATCACTTAACCGCCTATAAAAAAACGACGCGTAAAATAAATCG	I	A	Red	ACTTAGGTCAATTGCGGTGGTCACTTGACCGCCTGTGAGGAGGCGGCGCGTGGGGTGGAT[CG]GACTGGGCGTGGCGGGGGCTCAGGAAGGAGGGTGGCCCTACCCCAGCGGGCTCGGCTCGG	37	1	36396296	TGCGGTGGTCACTTGACCGCCTGTGAGGAGGCGGCGCGTGGGGTGGATCG	1	36168883	R	EIF2C3;EIF2C3	NM_177422;NM_024852	192669;192669	TSS1500;TSS1500	chr1:36396249-36397262	Island	1:36168837-36169979
209376	cg11089071	69683440	69683440	0.0642892	0	1	6516.99	0.333288	117.271	0.268999	7601.23	CAACAAAAAATAATACCRCCTAAATAACCCCAAACTTAAATCCTCCAAAC			II			CGCAGCCCAGCCCCAGTTCCCCGGGGGCCCCTGAGTCGGCGAAACTGCGAGGCGGGGAAA[CG]CTTGGAGGATTTAAGTTTGGGGTTATCTAGGCGGCATTACTCTTTGCTGGAGTACCCTTC	37	1	36397261	CGCTTGGAGGATTTAAGTTTGGGGTTATCTAGGCGGCATTACTCTTTGCT	1	36169848	F	EIF2C3;EIF2C3	NM_177422;NM_024852	192669;192669	5'UTR;Body	chr1:36396249-36397262	Island	1:36168837-36169979
84246	cg04194405	36647306	36647306	0.085989	0	1	7907.6	0.33347	96.0951	0.247481	9629.89	TATTTTTAAACTTCCAAATAATCAAAAAACRCRACAACRAAAAAATCCCC			II			GCGAGATGGGGGTAGATGGAGGGGCTGCAGGGCGGCCGAGGATGAGGCCGGCCGGCTGGG[CG]GGGACCCCTCCGCTGCCGCGCCCTCTGACCACTTGGAAGTTTAAAAATAAAGGCTGCGGC	37	1	36622147	ATTTTTAAACTTCCAAGTGGTCAGAGGGCGCGGCAGCGGAGGGGTCCCCG	1	36394734	F	MAP7D1	NM_018067	55700	Body	chr1:36621451-36622310	Island	1:36394039-36395209
220761	cg11786013	41682319	63650331	0.0134071	0	1	14370	0.28089	140.973	0.267483	16782.6	CCACCACCACCACAACCTTTATTTTTAAACTTCCAAATAATCAAAAAACA	63650331	CCGCCGCCGCCGCAACCTTTATTTTTAAACTTCCAAATAATCAAAAAACG	I	C	Grn	GGGGCTGCAGGGCGGCCGAGGATGAGGCCGGCCGGCTGGGCGGGGACCCCTCCGCTGCCG[CG]CCCTCTGACCACTTGGAAGTTTAAAAATAAAGGCTGCGGCGGCGGCGGCTCCAGGCTCGC	37	1	36622167	CCGCCGCCGCCGCAGCCTTTATTTTTAAACTTCCAAGTGGTCAGAGGGCG	1	36394754	F	MAP7D1	NM_018067	55700	Body	chr1:36621451-36622310	Island	1:36394039-36395209
97827	cg04902049	16699398	16699398	0.0451586	0	1	12430.5	0.484351	374.344	0.439192	14181.7	CCTAAAAATATAAACCCCCRACACACTCAAACTAAAATCACATATACCAC			II			CCCCGGGCCTTGAAGATCCTCTTCTACTGAGCTAGGGCTTCCGTCCCCTTCCCCATCCCC[CG]TGGCACATGTGACCCCAGCCTGAGTGTGTCGGGGGTCCATATTCTCAGGCCTGGGCCCTG	37	1	36622448	CTGAGAATATGGACCCCCGACACACTCAGGCTGGGGTCACATGTGCCACG	1	36395035	F	MAP7D1	NM_018067	55700	Body	chr1:36621451-36622310	S_Shore	1:36394039-36395209
368739	cg20570544	43716444	43716444	0.234221	0	1	11391.2	0.500714	79.5162	0.266493	11786.9	AACCTCCAAATCTAATTTCCTAATTTCCAACTAAAAATTAAAAAATATCC			II			TGCAGGGAGGTAGCCTCCAGGTCTGATTTCCTGGTTTCCAGCTGGAGATTGAGGAATGTC[CG]GTCTGTTCCAGGCCCTGACTGAGCCTGAAGAGAGCGGAGGTGGAGGCAGAAGCCATCCCC	37	1	36653591	GCCTCCAGGTCTGATTTCCTGGTTTCCAGCTGGAGATTGAGGAATGTCCG	1	36426178	R
331960	cg18238858	42607312	42607312	0.0554432	0	1	10542.8	0.272992	88.9726	0.217548	13355.4	CTCCAACCTCTCTATTATTACTATTAATAACCTAAAAACRAATCCCTACC			II			AGGAGGGAGAGCCCGGCCCGCGGGCCGTCCGTCCCCCACAGGAAACCGCCGGGGAGGCCG[CG]GCAGGGACCCGCCCCCAGGCCACTAACAGCAACAACAGAGAGGCTGGAGCTCTGCCTGCG	37	1	36789390	TCCAGCCTCTCTGTTGTTGCTGTTAGTGGCCTGGGGGCGGGTCCCTGCCG	1	36561977	F	FAM176B	NM_018166	55194	5'UTR	chr1:36786500-36789402	Island	1:36560361-36562102
259895	cg14023023	42769485	42769485	0.0375849	0	1	11694.6	0.293175	120.03	0.25559	14469.5	CRCAAACAAAACTCCAACCTCTCTATTATTACTATTAATAACCTAAAAAC			II			CCCGGCCCGCGGGCCGTCCGTCCCCCACAGGAAACCGCCGGGGAGGCCGCGGCAGGGACC[CG]CCCCCAGGCCACTAACAGCAACAACAGAGAGGCTGGAGCTCTGCCTGCGTGCGGGCCAAG	37	1	36789401	CGCCCCCAGGCCACTAACAGCAACAACAGAGAGGCTGGAGCTCTGCCTGC	1	36561988	F	FAM176B	NM_018166	55194	5'UTR	chr1:36786500-36789402	Island	1:36560361-36562102
163658	cg08452766	62680393	62680393	0.483623	0	1	19162.7	0.713401	60.0279	0.229778	17018.5	CTACRTACRAACCAAAAACTAAACCTTAAACAAATTCTTTCACTTACTCC			II			TGGAGCTCTGCCTGCGTGCGGGCCAAGGGCTAAACCTTGGACAGGTTCTTTCACTTACTC[CG]CCTGACAACCCTGCGACGTGATACCATTATCCCCACTTCGCAGATCAAATAAACGGAGTC	37	1	36789496	TGCGTGCGGGCCAAGGGCTAAACCTTGGACAGGTTCTTTCACTTACTCCG	1	36562083	R	FAM176B;FAM176B	NM_018166;NM_018166	55194;55194	1stExon;5'UTR	chr1:36786500-36789402	S_Shore	1:36560361-36562102
38710	cg01888206	31708481	31708481	0.0238572	0	1	8745.93	0.299104	140.408	0.275247	11302.7	CAAAATAAAAACTCTTAAAAAAAACCCTAACTAACCCTCCCTAAAAACTC			II			AGCGCCCGTGCCAGAGTGAGGGCTCTTGGAGGAAGCCCTGGCTGGCCCTCCCTGGGGACT[CG]TTCTAACTATCAAGTCACCCTCGGGATTAGGAGGGAAACACGGAGAGGCAGAAGGTGTCT	37	1	36850933	CGAGTCCCCAGGGAGGGCCAGCCAGGGCTTCCTCCAAGAGCCCTCACTCT	1	36623520	R	STK40	NM_032017	83931	5'UTR	chr1:36851089-36851873	N_Shore	1:36623305-36624460
396229	cg22397854	65769454	65769454	0.0939944	0	1	8108.12	0.341296	93.5632	0.247302	8907.88	TATTAAATACTTTCRAAACCTTTCCATAATCTAACTAATTCCTCTCAACC			II			GCAGGGTTTGAGCCTTGGCTTCCTCTTACGTAACATGGAGCTGGCACTCACATCACAGGG[CG]GCTGAGAGGAATCAGTCAGATCATGGAAAGGCCCCGAAAGCACTCAATAAAAATGGTAAC	37	1	36916501	ATTGAGTGCTTTCGGGGCCTTTCCATGATCTGACTGATTCCTCTCAGCCG	1	36689088	F	OSCP1;OSCP1	NM_145047;NM_206837	127700;127700	TSS1500;TSS1500	chr1:36915796-36916324	S_Shore	1:36688451-36689089
5015	cg00234017	63711310	63711310	0.0750799	0	1	9736.68	0.248567	59.2613	0.173487	10659.7	CAAATACCTTCCTAAACACAACTTAAATTCAACCCTATCCCTCCAACTAC			II			TTCTCTGTGGCCAGGTGCCTTCCTGAACACAGCTTGGGTTCAGCCCTGTCCCTCCAGCTG[CG]CCCAGTCTCCTGCCCCTGCCCTGGACTGGAATGTGGGACATACTGGAGTTCATAGGCAAT	37	1	37782190	AGGTGCCTTCCTGAACACAGCTTGGGTTCAGCCCTGTCCCTCCAGCTGCG	1	37554777	R					chr1:37783611-37784258	N_Shore
219606	cg11717705	66682471	66682471	0.107891	0	1	13065	0.518406	374.344	0.410515	13083.3	CTAAATACAAACRTACTTATCTAAATTCCCCACTAAACTACAACAAAAAC			II			TGCCTCTGCTCCTGGATGCAAGCGTGCTTGTCTGAGTTCCCCACTAGACTGCAGCAAGGG[CG]GGGCCCCGCCCCATCCTCCTTTGCCTCCCATCCCCCTCCTCCTCCAGGCACTGAGCTCAG	37	1	37828835	TGGATGCAAGCGTGCTTGTCTGAGTTCCCCACTAGACTGCAGCAAGGGCG	1	37601422	R
397313	cg22483610	41703419	41703419	0.0541976	0	1	14341.8	0.279836	94.1766	0.225638	15838.3	CCCACAAAAACCTAAATTTAAATCCCTACTCTACCAATCATTTCCACAAC			II			GCTCCAGGCTCCAGGAAAGGGCGTCGCAGGGCCCAGAGGTTACACAACTTCCCCCAAGAT[CG]CTGTGGAAATGACTGGCAGAGCAGGGATTCAAACCCAGGTCCCTGTGGGTGCCTCTGCCC	37	1	37920947	CGCTGTGGAAATGACTGGCAGAGCAGGGATTCAAACCCAGGTCCCTGTGG	1	37693534	F
354628	cg19680850	38757477	38757477	0.0828534	0	1	3308.49	0.353992	111.859	0.271138	3866.18	AAACAAAAATAAATTTCCCCATAATTTACATATAATAAAAAAACTAACCC			II			ACTTCCTGTCTCAGCTGCTACTCGGTTCCTGCCCGGCCACCCCCCCTCCCCAGGGGCAGG[CG]GGCTAGCCCCCCCATCATATGCAAATCATGGGGAAATTCACCTCTGTTTCCTTCTAAGGG	37	1	37943106	CGGGCTAGCCCCCCCATCATATGCAAATCATGGGGAAATTCACCTCTGTT	1	37715693	F	ZC3H12A	NM_025079	80149	Body	chr1:37939723-37940650	S_Shelf
258120	cg13939431	49780300	71720420	0.00591939	0	1	21881	0.254605	132.644	0.248686	22824.2	AATCTACAACAACACCACCTTATTATACATCACCATATTAAACTAAAACA	71720420	AATCTACGACGACGCCGCCTTATTATACATCGCCATATTAAACTAAAACG	I	A	Red	CCGGGTGTCCGGGATCTGCGGCGGCGCCGCCTTGTTGTGCATCGCCATGTTGGGCTGAGG[CG]GGCGGCGGCGGCGCGAGGTTGGGGGCGGTCCCTGCGCCGCCAGGGGGCGCCCCCCCGCTC	37	1	37980360	GATCTGCGGCGGCGCCGCCTTGTTGTGCATCGCCATGTTGGGCTGAGGCG	1	37752947	R	MEAF6;MEAF6	NM_022756;NM_022756	64769;64769	1stExon;5'UTR	chr1:37980071-37980565	Island	1:37752025-37753449
97010	cg04862500	58748321	58748321	0.104321	0	1	18160.2	0.329107	78.0516	0.224786	19754.7	TATACCCCRCCTCCAATCCAAAAATTCTTAATCCTAAAACTCATTAACTC			II			CCAGGCCCAGGCTGCGGACTGGGGTGGGGGTCACCAGAGACCGTGGGACTTGGGGGAATC[CG]AGCCAATGAGCCCCAGGATCAAGAACTTCTGGATTGGAGGCGGGGTATAAACAGGGCTGG	37	1	38099874	ATACCCCGCCTCCAATCCAGAAGTTCTTGATCCTGGGGCTCATTGGCTCG	1	37872461	F	RSPO1	NM_001038633	284654	5'UTR	chr1:38099677-38100864	Island	1:37871857-37873425
97342	cg04878955	26632329	11807376	0.434052	0	1	6761.07	0.721209	91.6127	0.287157	10003.5	ACCAAAATAAAACATCCACTCAAATACTACAAAAAACAAAAACAACTCCA	11807376	ACCAAAATAAAACATCCGCTCGAATACTACGAAAAACGAAAACAACTCCG	I	A	Red	GGACGGCTCACGCCCTCGGGGCCAGCGCCCCACCCGGCGCATCGGTCCTCCGGGGCGGCT[CG]GAGCTGCCCTCGTTCTCCGCAGCACCCGAGCGGATGCCCTACTCTGGCCGGTCGCTCCGG	37	1	38100435	CGGAGCTGCCCTCGTTCTCCGCAGCACCCGAGCGGATGCCCTACTCTGGC	1	37873022	F	RSPO1;RSPO1	NM_001038633;NM_001038633	284654;284654	1stExon;5'UTR	chr1:38099677-38100864	Island	1:37871857-37873425
320	cg00013409	68679461	68679461	0.0949063	0	1	14397.7	0.268668	54.7155	0.173762	16024	AAATAATCACAAAACTCACACTCACTCTCRAAATTTCTCAAACTATATTC			II			CCACCTCGTGGCTTTTCCGAGCTCTTTTCTTGGGGGACCCACCCCCTCTCTATTTGGAAG[CG]AATATAGCCTGAGAAACCTCGAGAGTGAGTGTGAGTCCTGTGACTACTTGGCCCCTGCGG	37	1	38231980	AGTAGTCACAGGACTCACACTCACTCTCGAGGTTTCTCAGGCTATATTCG	1	38004567	F	EPHA10;EPHA10	NM_001099439;NM_173641	284656;284656	TSS1500;TSS1500	chr1:38229838-38230888	S_Shore	1:38003979-38004727
167368	cg08657424	22611346	50633425	0.0511496	0	1	19431.2	0.242479	75.8053	0.19133	20628.8	AAAAAAAAAACACACATCAATAATTCTCTCCCCAAAAATTTCCTTCTTCA	50633425	AAAAAAAAAACGCGCGTCGATAATTCTCTCCCCAAAAATTTCCTTCTTCG	I	T	Red	AGAAGGGTGGCACTGAGACCCGTAGGGAGGGGGCCAGTGAAGTGAGTAAAGGTGGATCGA[CG]AAGAAGGAAATCCTTGGGGAGAGAACCACCGACGCGCGCTTCTTTCCCCCCCCCGCCCCG	37	1	38259386	GGGAAAGAAGCGCGCGTCGGTGGTTCTCTCCCCAAGGATTTCCTTCTTCG	1	38031973	F	MANEAL;MANEAL	NM_001113482;NM_001031740	149175;149175	TSS1500;TSS1500	chr1:38259095-38260427	Island	1:38031582-38033014
130171	cg06675496	50698429	50698429	0.062144	0	1	1828.22	0.602116	374.344	0.539972	2343.86	CTTCCTAACAAAAATTAATACCRAATATCAAATAAACCRCATCCCRATAC			II			ACGCGAGCGGTAGACGCCAAGCATCCGCCCACTGTCCTCTCGTGACTCGGGCTACTTTGA[CG]CACCGGGATGCGGCTCACCTGACATTCGGCACCAACCCTTGCCAGGAAGGAAAACCAACT	37	2	24582688	CGCACCGGGATGCGGCTCACCTGACATTCGGCACCAACCCTTGCCAGGAA	2	24436192	F	ITSN2;ITSN2;ITSN2	NM_147152;NM_019595;NM_006277	50618;50618;50618	5'UTR;5'UTR;5'UTR	chr2:24582620-24583611	Island	2:24436133-24437338
310145	cg16888658	74671431	74671431	0.0701105	0	1	1628.76	0.605538	374.344	0.535427	2166.49	CCTAAATTAAAAAACTCTTACAACAAAAATCCTTTTATAAAAATTAAAAC			II			AAAAGGGCATTGCTGAGTAGAAGCACCTCTTCCCTCCTACCTTGCGGTTTCCCCATGACC[CG]CCCTAACCCTCATAAAAGGATCTCTGCTGCAAGAGCCTCCCAACCCAGGGCCTTCCCTGC	37	2	25142117	CGCCCTAACCCTCATAAAAGGATCTCTGCTGCAAGAGCCTCCCAACCCAG	2	24995621	F	ADCY3	NM_004036	109	TSS200	chr2:25142472-25143689	N_Shore
79361	cg03946269	63725376	53712360	0.0469154	0	1	12003.2	0.434252	374.344	0.387336	13959.7	AAACAACAAATAATAACACCTAACTAAAAAACAAAAACACAAACCTTCCA	53712360	AAACGACAAATAATAACGCCTAACTAAAAAACGAAAACGCAAACCTTCCG	I	A	Red	TTTCCCCCCCCCGCCCCGCCTCCGCCCCCGCCCCCGCCGCGCCGCCTCTCTCCCGCGCTC[CG]GAAGGCCTGCGTCCCCGCTCCCCAGCCAGGCGCCACCACCTGCCGCCCAGGCAGCCAGGC	37	1	38259490	GGGCGGCAGGTGGTGGCGCCTGGCTGGGGAGCGGGGACGCAGGCCTTCCG	1	38032077	F	MANEAL;MANEAL	NM_001113482;NM_001031740	149175;149175	TSS1500;TSS1500	chr1:38259095-38260427	Island	1:38031582-38033014
415939	cg23631842	62787326	62787326	0.0834294	0	1	12413.9	0.293859	75.8946	0.210429	13984.3	CRCAAACCCATAAAAATACCRAAAACRAAAAACAACACCAAAAACAAAAC			II			GCGCGGCGGCTGCAGGAGCGCACAGTCGGCCATGGCCCGGCGGCGGCGCCGCGCCTGCAT[CG]CTCTGTTCCTGGTGCTGCTCTTCGCCTTCGGCACCCTCATGGGTCTGCGCACGCTCAAGG	37	1	38259884	CGCTCTGTTCCTGGTGCTGCTCTTCGCCTTCGGCACCCTCATGGGTCTGC	1	38032471	F	MANEAL;MANEAL;MANEAL	NM_001031740;NM_001113482;NM_152496	149175;149175;149175	1stExon;1stExon;TSS1500	chr1:38259095-38260427	Island	1:38031582-38033014
14051	cg00664416	19686410	21652455	0.338181	0	1	6382.93	0.565922	54.9125	0.227742	5709.07	TACTACTTACTAAAACAATCTAAAACCTAACTCCCTTCCAACCTAACACA	21652455	TACTACTTACTAAAACAATCTAAAACCTAACTCCCTTCCGACCTAACGCG	I	C	Grn	TTCCCTTTGTTCTACTACTTGCTGAGGCAGTCTAAAGCCTGGCTCCCTTCCGGCCTGGCG[CG]CTACGGTTCCCGCAGGCGCTCCGCTTCAGCACCGCGGGCGTGGACAGCTCCGGGGCGCGA	37	1	38261192	CGCGCCAGGCCGGAAGGGAGCCAGGCTTTAGACTGCCTCAGCAAGTAGTA	1	38033779	R	MANEAL;MANEAL;MANEAL;MANEAL	NM_001113482;NM_001031740;NM_152496;NM_152496	149175;149175;149175;149175	Body;Body;5'UTR;1stExon	chr1:38259095-38260427	S_Shore	1:38033769-38033820
326954	cg17949727	28687338	59704428	0.045201	0	1	4413.86	0.242856	81.5132	0.197655	3439.01	TAAAAAATATAATCACTATCCCAAAACCTAAAACAACAAAATCCCATACA	59704428	TAAAAAATATAATCACTATCCCGAAACCTAAAACAACGAAATCCCGTACG	I	C	Grn	TCTGCTCCCACCCACAGCTCCCTGACATTGTCACCTACCTCCTGAGCTGTCACCACAGGG[CG]CACGGGACTCCGCTGCCCCAGGTTCCGGGACAGTGACTACATTTCCCAACAGCCCCTGCG	37	1	38412684	TGGGAAATGTAGTCACTGTCCCGGAACCTGGGGCAGCGGAGTCCCGTGCG	1	38185271	F	INPP5B;INPP5B	NM_005540;NM_005540	3633;3633	5'UTR;1stExon
204287	cg10784030	47604379	47604379	0.0574262	0	1	5089.54	0.247319	72.8737	0.189893	5805.45	ACTATTAAAAAATATAATCACTATCCCRAAACCTAAAACAACRAAATCCC			II			CTCCCACCCACAGCTCCCTGACATTGTCACCTACCTCCTGAGCTGTCACCACAGGGCGCA[CG]GGACTCCGCTGCCCCAGGTTCCGGGACAGTGACTACATTTCCCAACAGCCCCTGCGCCAC	37	1	38412688	CGGGACTCCGCTGCCCCAGGTTCCGGGACAGTGACTACATTTCCCAACAG	1	38185275	F	INPP5B;INPP5B	NM_005540;NM_005540	3633;3633	5'UTR;1stExon
188003	cg09847153	52749363	52749363	0.0478393	0	1	15397	0.397975	374.344	0.350135	18392.1	AAACCRCCAAATTATATATATCTCATATTAATTCCTCCCRTCCTATAAAC			II			GTGACTTGGGGCAGCTGACTGCAGGCGTCTCCACCTCTGTGTAATGGAAGTAATAATGCC[CG]CCCACAGGACGGGAGGAATTAATATGAGATACATACAATCTGGCGGTTTCCGCCGGGCCG	37	1	38461540	CGCCCACAGGACGGGAGGAATTAATATGAGATACATACAATCTGGCGGTT	1	38234127	F					chr1:38461584-38461988	N_Shore	1:38234092-38234559
313040	cg17077180	31733323	12682475	0.0131955	0	1	12643.3	0.389362	374.344	0.376166	15194.4	TACCCAAAACCAAACCTCACTACAAACAACTATAAACACCACTATATACA	12682475	TACCCAAAACCGAACCTCGCTACAAACAACTATAAACGCCACTATATACG	I	C	Grn	CGAGGGTCCGCCTGCCCAGGGCCGGGCCTCGCTGCAGGCAGCTGTGGGCGCCACTGTGTG[CG]CATACCTGCCCCGACAGCCGGACGGTCGGCCGAGCCCAGACCGCGGCAGCCAGGGTCAGG	37	1	38461687	CGCACACAGTGGCGCCCACAGCTGCCTGCAGCGAGGCCCGGCCCTGGGCA	1	38234274	R					chr1:38461584-38461988	Island	1:38234092-38234559
243590	cg13207501	16619435	50663362	0.0809981	0	1	24020.5	0.260937	60.91	0.179939	24086.6	ACACCCAATATATCCTTATTTCAATAATCTCAATAACCTCCTATACCTCA	50663362	ACGCCCGATATATCCTTATTTCAATAATCTCGATAACCTCCTATACCTCG	I	A	Red	CAGTAACTCTGTACGCCCGGTGTGTCCTTGTTTCAGTGGTCTCGGTAGCCTCCTGTGCCT[CG]AGTCCCTGCCTGTCTCGGTCTCTCGCTCCACCGGGCTTTCCGAGAACCTCAGTTTCTCCA	37	1	38470665	CGAGGCACAGGAGGCTACCGAGACCACTGAAACAAGGACACACCGGGCGT	1	38243252	R	FHL3	NM_004468	2275	5'UTR	chr1:38470617-38471396	Island	1:38243205-38243924
239367	cg12928264	70803309	58677400	0.0331238	0	1	8871.61	0.638225	374.344	0.605102	12216.1	ACAACCTACACAACAACAACAACACTAATTCCAAAAACTAAACAAAAACA	58677400	GCAACCTACACGACAACAACGACACTAATTCCGAAAACTAAACGAAAACG	I	C	Grn	CTCCCCGCCCCTCGCCCCCTCCCTGCGAGCGCCCTCCTCTCCTCCTCCCCCCGCCCCCCG[CG]CTCCCGCCCAGCCCCCGGAATCAGTGCCGCTGTTGCCGTGCAGGCTGCGGATTCCTCCAG	37	2	54683404	GCAGCCTGCACGGCAACAGCGGCACTGATTCCGGGGGCTGGGCGGGAGCG	2	54536908	F	SPTBN1	NM_003128	6711	TSS200	chr2:54682899-54684374	Island	2:54536501-54538588
288660	cg15632862	54770492	54770492	0.244937	0	1	6625.96	0.70371	374.344	0.458773	7664.13	AACTCATAACAACAAAATCAAAACRTCCTCCTCCAAACTAAATTAAAACC			II			TCCTCTGGCCTCCTCGGATCCCCCCACCCCTTCACCTTACCCCAGGGGTGACACTCAGCC[CG]GCCTTAATCCAGCCTGGAGGAGGACGTTTTGACTCTGCTGTCATGAGCCTGTCAGCGGGC	37	1	38471572	GCTCATGACAGCAGAGTCAAAACGTCCTCCTCCAGGCTGGATTAAGGCCG	1	38244159	F	FHL3	NM_004468	2275	TSS1500	chr1:38470617-38471396	S_Shore
438610	cg25015674	64693331	64693331	0.0647792	0	1	23568.3	0.335869	118.459	0.271089	25584.1	AAAACTAAACRCAACCCTACTCACCTTCTAAATAAAAAACTTACCRCTAC			II			GGAGGGGGCGGGGGACTGGGCGCAGCCCTGCTCACCTTCTGGATGGAGGACTTGCCGCTG[CG]CCGGAGTCCCATGAGCAGAATCCTCGGCTTGGAGCTGTCAGCGCCCCCCGGACCACAGCC	37	1	39325107	GGACTGGGCGCAGCCCTGCTCACCTTCTGGATGGAGGACTTGCCGCTGCG	1	39097694	R	RRAGC	NM_022157	64121	1stExon	chr1:39324815-39325721	Island	1:39097330-39098554
59196	cg02910281	43708439	46636313	0.0419685	0	1	13720.7	0.284621	109.676	0.242652	14798.6	CATTCCAAACTTCCTAAACCAAAAAATTACCCACTACCCTAAAAATCCCA	46636313	CGTTCCAAACTTCCTAAACCAAAAAATTACCCGCTACCCTAAAAATCCCG	I	C	Grn	CTCCGGTCCTTGCGTTCCAGGCTTCCTGGGCCAAGGGGTTGCCCGCTGCCCTGAAGATCC[CG]CTCTGCCAGGCGCTCCTCCGTCCCTCCCCAAACAAAAATCCTCCAGACAGGTTCCAAAGC	37	1	39407451	CGGGATCTTCAGGGCAGCGGGCAACCCCTTGGCCCAGGAAGCCTGGAACG	1	39180038	R	RHBDL2;RHBDL2	NM_017821;NM_017821	54933;54933	1stExon;5'UTR
159319	cg08209422	27692325	27692325	0.135603	0	1	6774.13	0.434726	115.204	0.299123	7368.87	AAAACTCATTCATCCAAAACCAACCCAAAAACAAAACTACCAAACAAACC			II			CAAAGCTGCCCAGCCCAGGAGGAGGGAGGCTGAGGAAATCCCCTCCCAGCTGGGCTGGGC[CG]GCCTGCTTGGCAGTCTTGCTCCTGGGCTGGCCCTGGATGAATGAGTCCTCCTCTTCGCCT	37	1	39407567	GGACTCATTCATCCAGGGCCAGCCCAGGAGCAAGACTGCCAAGCAGGCCG	1	39180154	F	RHBDL2	NM_017821	54933	TSS200
299161	cg16266893	40798429	40798429	0.337772	0	1	3594.17	0.671523	120.635	0.333751	4059.4	CACRTCTATCTAACCTATACCCTTCCCATTCCACTAAAACAAATAAAATC			II			CTGTTGATTTAATCTCCTAAACTTTGTTCATTTCTGTCTACTTTCCTCATAATGTGGAGG[CG]ACCTTACTTGTTTTAGTGGAATGGGAAGGGCACAGGTCAGATAGACGTGGGTTAATGAGT	37	1	39451509	ACGTCTATCTGACCTGTGCCCTTCCCATTCCACTAAAACAAGTAAGGTCG	1	39224096	F
253032	cg13688882	27744490	27744490	0.0292813	0	1	3866.72	0.203088	74.534	0.173807	4398.11	ACTAAAACACCCTCCCCTCTACTCCTACRCTATAAAATATCTACTATAAC			II			GTCCTTAACAGGGACTCTCCTTCAGTAAGGCGTTCCACTTTGTCCAAGGAAAAGGACTGG[CG]TTACAGTAGACACCTCATAGCGCAGGAGTAGAGGGGAGGGTGCTTCAGCATTAATATTCT	37	1	39458008	CTGAAGCACCCTCCCCTCTACTCCTGCGCTATGAGGTGTCTACTGTAACG	1	39230595	F	AKIRIN1;AKIRIN1	NM_001136275;NM_024595	79647;79647	Body;Body	chr1:39456655-39457271	S_Shore
249335	cg13514129	70746365	56749408	0.0871343	0	1	11008.2	0.462433	374.344	0.375298	12370.8	AAACATATTCCCCAAAAAAATAAAACACAAAACCCTACAAAAACCAAACA	56749408	AAACGTATTCCCCGAAAAAATAAAACACGAAACCCTACAAAAACCGAACG	I	C	Grn	AGGGTGGAAGGGAGGCGTGTTCCCCGGGAAAATGGGACACGGAGCCCTGCAGGGGCCGGG[CG]CCGGACCTTAGGGAGCGGGCAGGGCTGGGCGGGGAAGGTCGCTTCCCGGCCCCAGGGCTC	37	1	39547527	CGCCCGGCCCCTGCAGGGCTCCGTGTCCCATTTTCCCGGGGAACACGCCT	1	39320114	R	MACF1	NM_012090	23499	5'UTR	chr1:39547013-39547959	Island	1:39319098-39320506
286771	cg15522353	43806314	11644381	0.0673516	0	1	14707.7	0.292755	89.2489	0.225403	13358.3	ACCCTACAAAAACCAAACACCAAACCTTAAAAAACAAACAAAACTAAACA	11644381	ACCCTACAAAAACCGAACGCCGAACCTTAAAAAACGAACAAAACTAAACG	I	A	Red	ATGGGACACGGAGCCCTGCAGGGGCCGGGCGCCGGACCTTAGGGAGCGGGCAGGGCTGGG[CG]GGGAAGGTCGCTTCCCGGCCCCAGGGCTCGGCCGCTGGCCCCAGCGCCCTGTCGGTCCTC	37	1	39547558	CGCCCAGCCCTGCCCGCTCCCTAAGGTCCGGCGCCCGGCCCCTGCAGGGC	1	39320145	R	MACF1	NM_012090	23499	5'UTR	chr1:39547013-39547959	Island	1:39319098-39320506
45634	cg02236134	30720464	30720464	0.0786514	0	1	10427.3	0.654588	374.344	0.575937	13587.5	CCAAACAAAACCCCAAACTTCTAAACAACTCCCTAAAAAACRCAACCAAC			II			TTCCCTCCCCGGCCACCGCCGGCTCTCCCTGCCCCTTTGCTTCCACCTCCCAAAGCTCCG[CG]CTGGCTGCGTTCTCCAGGGAGCTGTTCAGAAGTTTGGGGCTTTGCTTGGGCTTCTTCGCT	37	2	64752073	CAAGCAAAGCCCCAAACTTCTGAACAGCTCCCTGGAGAACGCAGCCAGCG	2	64605577	F	AFTPH;AFTPH;AFTPH	NM_203437;NM_001002243;NM_017657	54812;54812;54812	5'UTR;5'UTR;5'UTR	chr2:64751141-64752083	Island	2:64604692-64605705
51300	cg02518161	46795434	46795434	0.0647052	0	1	12069.5	0.578874	374.344	0.514168	14256.1	CCRATACTATTTCTAAATTTCRAATTTCAAAAATCCCAATCCTATCCTCC			II			CGCGGCCTCGGGAGCTGCCCGGCGGCCCCGGACCGAGGCAGCCCTCCCCTTTAAAAGAAG[CG]GAGGACAGGATTGGGATCCTTGAAACCCGAAACCCAGAAACAGCATCGGAGCGGAAACCA	37	2	69240400	CGGAGGACAGGATTGGGATCCTTGAAACCCGAAACCCAGAAACAGCATCG	2	69093904	F	ANTXR1;ANTXR1;ANTXR1;ANTXR1;ANTXR1;ANTXR1	NM_018153;NM_032208;NM_053034;NM_053034;NM_032208;NM_018153	84168;84168;84168;84168;84168;84168	5'UTR;1stExon;5'UTR;1stExon;5'UTR;1stExon	chr2:69240083-69241004	Island	2:69093588-69094508
400991	cg22718540	32785323	32785323	0.0848165	0	1	13026.5	0.39322	136.898	0.308403	17192.2	AACCTTTTATTCCCAACCAAAAATTTACATACCRAAACCRTAACAACTAC			II			GACCCTAGCGGAGCCTTTTGTTCCCAGCCAGAAGTTTGCATGCCGGGACCGTGACAGCTG[CG]GGCGGGGAGGACGGCGGGGCCGCGGGGCCAGCGGCGTGGTGGAGAATAGAGGCGGCTGCT	37	1	39874874	GCCTTTTGTTCCCAGCCAGAAGTTTGCATGCCGGGACCGTGACAGCTGCG	1	39647461	R	KIAA0754;MACF1;MACF1	NM_015038;NM_012090;NM_033044	643314;23499;23499	TSS1500;Body;Body	chr1:39874018-39875239	Island	1:39646606-39647826
419942	cg23889117	28679424	53608405	0.026356	0	1	11184.5	0.212171	82.5998	0.185815	12743	TTTATTCCCAACCAAAAATTTACATACCAAAACCATAACAACTACAAACA	53608405	TTTATTCCCAACCAAAAATTTACATACCGAAACCGTAACAACTACGAACG	I	A	Red	CTAGCGGAGCCTTTTGTTCCCAGCCAGAAGTTTGCATGCCGGGACCGTGACAGCTGCGGG[CG]GGGAGGACGGCGGGGCCGCGGGGCCAGCGGCGTGGTGGAGAATAGAGGCGGCTGCTTGTC	37	1	39874878	CGCCCGCAGCTGTCACGGTCCCGGCATGCAAACTTCTGGCTGGGAACAAA	1	39647465	R	KIAA0754;MACF1;MACF1	NM_015038;NM_012090;NM_033044	643314;23499;23499	TSS1500;Body;Body	chr1:39874018-39875239	Island	1:39646606-39647826
106463	cg05354330	64802386	17754473	0.0103208	0	1	12802.6	0.381476	374.344	0.371155	15541.9	AAAAAATAAAAACAACTACTTATCATACAACCCACAACATAACAACTACA	17754473	AAAAAATAAAAACGACTACTTATCATACAACCCACGACGTAACGACTACG	I	A	Red	CAGCGGCGTGGTGGAGAATAGAGGCGGCTGCTTGTCATGCAGCCCACGGCGTGGCGGCTG[CG]GGCCGGGGACTGGCGGCGGCGGGCGAGGCGGCGCCCACAGCACTCGGGACTCAGCTGCCG	37	1	39874964	GGAGAATAGAGGCGGCTGCTTGTCATGCAGCCCACGGCGTGGCGGCTGCG	1	39647551	R	KIAA0754;MACF1;MACF1	NM_015038;NM_012090;NM_033044	643314;23499;23499	TSS1500;Body;Body	chr1:39874018-39875239	Island	1:39646606-39647826
201872	cg10632917	20612439	20612439	0.0833405	0	1	14597.8	0.419174	156.536	0.335834	20380	AAAAATTAATTTATCCCTCCRACAACTAAATCCCRAATACTATAAACRCC			II			CTTGTCATGCAGCCCACGGCGTGGCGGCTGCGGGCCGGGGACTGGCGGCGGCGGGCGAGG[CG]GCGCCCACAGCACTCGGGACTCAGCTGCCGGAGGGACAAACTAACTTCCTGAGCGCGGGA	37	1	39874994	CGGCGCCCACAGCACTCGGGACTCAGCTGCCGGAGGGACAAACTAACTTC	1	39647581	F	KIAA0754;MACF1;MACF1	NM_015038;NM_012090;NM_033044	643314;23499;23499	TSS200;Body;Body	chr1:39874018-39875239	Island	1:39646606-39647826
30396	cg01460360	28699385	28699385	0.0818531	0	1	17274.8	0.38597	134.862	0.304117	20821.6	TCAAAAAATTAATTTATCCCTCCRACAACTAAATCCCRAATACTATAAAC			II			GTCATGCAGCCCACGGCGTGGCGGCTGCGGGCCGGGGACTGGCGGCGGCGGGCGAGGCGG[CG]CCCACAGCACTCGGGACTCAGCTGCCGGAGGGACAAACTAACTTCCTGAGCGCGGGACCT	37	1	39874997	CAGGAAGTTAGTTTGTCCCTCCGGCAGCTGAGTCCCGAGTGCTGTGGGCG	1	39647584	F	KIAA0754;MACF1;MACF1	NM_015038;NM_012090;NM_033044	643314;23499;23499	TSS200;Body;Body	chr1:39874018-39875239	Island	1:39646606-39647826
124782	cg06380157	56724478	56724478	0.0570958	0	1	13711	0.378732	156.536	0.321636	15859.9	CCACAACACTCRAAACTCAACTACCRAAAAAACAAACTAACTTCCTAAAC			II			CGAGGCGGCGCCCACAGCACTCGGGACTCAGCTGCCGGAGGGACAAACTAACTTCCTGAG[CG]CGGGACCTGAGGCTGGCGCGGCCGGGAGCCACCTGCAGCCTGCGGTGAGGCGACCCTGGC	37	1	39875049	CACAGCACTCGGGACTCAGCTGCCGGAGGGACAAACTAACTTCCTGAGCG	1	39647636	R	KIAA0754;MACF1;MACF1	NM_015038;NM_012090;NM_033044	643314;23499;23499	TSS200;Body;Body	chr1:39874018-39875239	Island	1:39646606-39647826
459835	cg26349672	49764434	37617401	0.02427	0	1	13771.2	0.325015	156.536	0.300745	14754.7	CAACACTCAAAACTCAACTACCAAAAAAACAAACTAACTTCCTAAACACA	37617401	CAACACTCGAAACTCAACTACCGAAAAAACAAACTAACTTCCTAAACGCG	I	A	Red	AGGCGGCGCCCACAGCACTCGGGACTCAGCTGCCGGAGGGACAAACTAACTTCCTGAGCG[CG]GGACCTGAGGCTGGCGCGGCCGGGAGCCACCTGCAGCCTGCGGTGAGGCGACCCTGGCCC	37	1	39875051	CGCGCTCAGGAAGTTAGTTTGTCCCTCCGGCAGCTGAGTCCCGAGTGCTG	1	39647638	R	KIAA0754;MACF1;MACF1	NM_015038;NM_012090;NM_033044	643314;23499;23499	TSS200;Body;Body	chr1:39874018-39875239	Island	1:39646606-39647826
372118	cg20781438	26653394	26653394	0.0596679	0	1	11633.5	0.247597	71.093	0.187929	13778.2	AACTACCRAAAAAACAAACTAACTTCCTAAACRCRAAACCTAAAACTAAC			II			ACTCGGGACTCAGCTGCCGGAGGGACAAACTAACTTCCTGAGCGCGGGACCTGAGGCTGG[CG]CGGCCGGGAGCCACCTGCAGCCTGCGGTGAGGCGACCCTGGCCCTCGGGGCGCGCGGCAT	37	1	39875067	GCTGCCGGAGGGACAAACTAACTTCCTGAGCGCGGGACCTGAGGCTGGCG	1	39647654	R	KIAA0754;MACF1;MACF1	NM_015038;NM_012090;NM_033044	643314;23499;23499	TSS200;Body;Body	chr1:39874018-39875239	Island	1:39646606-39647826
186997	cg09791673	11668350	11668350	0.210648	0	1	11583.5	0.396359	43.7735	0.185711	11256.3	TAACCAAAAAATAAATAACCAAAAATCCTCAAAACAACAACTAAACAATC			II			CCTGGCAGATATTTTTGAAGAAAGAGAACAAGCAAACACAGCAGTGGTGGAGGATGGATC[CG]ATTGCTTAGCTGCTGTCTTGAGGACTTTTGGCCACCTATCTCTTGGTCAGATTTGTTGCC	37	1	39877065	GACCAAGAGATAGGTGGCCAAAAGTCCTCAAGACAGCAGCTAAGCAATCG	1	39649652	F	KIAA0754;MACF1;MACF1	NM_015038;NM_012090;NM_033044	643314;23499;23499	1stExon;Body;Body	chr1:39874018-39875239	S_Shore
99265	cg04977528	17721302	31726301	0.12652	0	1	10063.8	0.300825	49.0648	0.174305	8579.28	ACACCCAATAAAAAAAAACCACACACCTAAAAAATAACAACTATAAAACA	31726301	ACACCCAATAAAAAAAAACCACACGCCTAAAAAATAACGACTATAAAACG	I	T	Red	CCTCTGCACTGTGCACCCAATGGGGAGGGACCACACGCCTGGAGGATGGCGACTGTAAGA[CG]TGGGGGCTGGGCTCTCCATTGCTCAACCCTGGCTCCTGTCTGGGAGAGCTGTCCAAGGCC	37	1	40091349	GCACCCAATGGGGAGGGACCACACGCCTGGAGGATGGCGACTGTAAGACG	1	39863936	R	HEYL	NM_014571	26508	3'UTR
36320	cg01775082	24772357	24772357	0.0847178	0	1	14320.1	0.258889	57.205	0.174171	15255.1	ACAACCRAATCTCTAAACTTCCTTTCCTAAACCCCAACATAAATAAAAAC			II			ACGGGAGAACCACAGCCGAATCTCTAAGCTTCCTTTCCTGGGCCCCAGCATGGGTGGGGG[CG]GAAGAGGGGATGAGTCACAAGATGAGACCCCCCCCCACACCCATATCCCACCCGAAATTG	37	1	40157480	CGCCCCCACCCATGCTGGGGCCCAGGAAAGGAAGCTTAGAGATTCGGCTG	1	39930067	R	HPCAL4	NM_016257	51440	TSS1500	chr1:40156930-40158514	Island
442539	cg25272712	36787300	36787300	0.0594184	0	1	8454.84	0.348178	132.733	0.288759	9086.42	ACRACRAATAATTAAAATTCTAACACCAATTAATTAACTACAATCACRTC			II			GCGCGGATCTCAGGCTTTGTAGCGAGGTTGCTTAGGGAGGAGGGAGCGGCAGGACCCAGG[CG]ACGTGACTGCAGTCAACTAACTGGTGTCAGAACCTCAACTACCCGCCGTCTTTTTTTTTT	37	1	40349284	CGGCGGGTAGTTGAGGTTCTGACACCAGTTAGTTGACTGCAGTCACGTCG	1	40121871	F	TRIT1	NM_017646	54802	TSS200	chr1:40348941-40349288	Island	1:40121431-40121872
225777	cg12070152	49755315	30707474	0.0224493	0	1	16229	0.363677	374.344	0.341227	20122.7	ACAAAACAAAAAATCACATAAAACTACCAACAAAACCTCTCCACAAAACA	30707474	ACAAAACGAAAAATCACATAAAACTACCGACAAAACCTCTCCGCAAAACG	I	T	Red	CAGGGGGTGACGGAGAAAAGCTGTGGGCGCCCTCGCCCCCCTTTGCTCACCCGCACTCCA[CG]CTCTGCGGAGAGGCTCTGCCGGCAGCCCCATGTGATTCCCCGCTCTGCCTAGCCGGTTTC	37	1	40421272	CGCTCTGCGGAGAGGCTCTGCCGGCAGCCCCATGTGATTCCCCGCTCTGC	1	40193859	F	MFSD2A;MFSD2A	NM_001136493;NM_032793	84879;84879	Body;Body	chr1:40420487-40421366	Island	1:40193075-40194178
330926	cg18179124	65677307	65677307	0.0529129	0	1	11069.9	0.465006	374.344	0.412093	12615.5	TAAAACCTAAAAAATCRACTACTATTCAATCCTTCCTAACCTCCTCAAAC			II			GGCACGATTTTTAGAGCCTGGGAAGTCGGCTGCTGTTCAGTCCTTCCTAGCCTCCTCAGG[CG]GGAGCCGCGGCCCACTCAGTCAGTTGCGGCCCACTCAGTCAGTTCCGGCCCCAGCCCCGA	37	1	40723387	AGAGCCTGGGAAGTCGGCTGCTGTTCAGTCCTTCCTAGCCTCCTCAGGCG	1	40495974	R	ZMPSTE24	NM_005857	10269	TSS1500	chr1:40723386-40723698	Island	1:40495737-40496760
168700	cg08732611	26621343	53671478	0.0132256	0	1	16078.5	0.212099	96.734	0.198873	17408.7	CTAAACTAATAAACACAACAAAATCCTCCTCTTTCTAATCTCCAAAACCA	53671478	CTAAACTAATAAACGCGACGAAATCCTCCTCTTTCTAATCTCCAAAACCG	I	C	Grn	GAAGGAAGGCAGATACCGCAGCCCAGTCAGGGTAAGCCGCTGACCCAGAGGATGGAACTG[CG]GCTCTGGAGATTAGAAAGAGGAGGACTTCGCCGCGTTCACTAGCCCAGGAGGAAAGCCAG	37	1	40723530	CGGCTCTGGAGATTAGAAAGAGGAGGACTTCGCCGCGTTCACTAGCCCAG	1	40496117	F	ZMPSTE24	NM_005857	10269	TSS1500	chr1:40723386-40723698	Island	1:40495737-40496760
252905	cg13683282	58662492	15604366	0.0088425	0	1	16995.7	0.311718	374.344	0.302876	16968.1	AAATTCCAACCTAAAATTCTAACTTTCCTCCTAAACTAATAAACACAACA	15604366	AAATTCCGACCTAAAATTCTAACTTTCCTCCTAAACTAATAAACGCGACG	I	A	Red	GGTAAGCCGCTGACCCAGAGGATGGAACTGCGGCTCTGGAGATTAGAAAGAGGAGGACTT[CG]CCGCGTTCACTAGCCCAGGAGGAAAGCCAGAACCCTAGGCCGGAACCCAGCGTCAAGACG	37	1	40723560	CGCCGCGTTCACTAGCCCAGGAGGAAAGCCAGAACCCTAGGCCGGAACCC	1	40496147	F	ZMPSTE24	NM_005857	10269	TSS200	chr1:40723386-40723698	Island	1:40495737-40496760
110245	cg05565282	58675350	58675350	0.0501745	0	1	17559.5	0.223016	66.2431	0.172841	17764.6	CRCTAAATTCCRACCTAAAATTCTAACTTTCCTCCTAAACTAATAAACRC			II			AAGCCGCTGACCCAGAGGATGGAACTGCGGCTCTGGAGATTAGAAAGAGGAGGACTTCGC[CG]CGTTCACTAGCCCAGGAGGAAAGCCAGAACCCTAGGCCGGAACCCAGCGTCAAGACGTGG	37	1	40723563	GCTGGGTTCCGGCCTAGGGTTCTGGCTTTCCTCCTGGGCTAGTGAACGCG	1	40496150	F	ZMPSTE24	NM_005857	10269	TSS200	chr1:40723386-40723698	Island	1:40495737-40496760
67132	cg03315476	52730389	21755331	0.0417367	0	1	12462.5	0.234788	80.2703	0.193051	14182.7	AAAAACACAAACTCCATCTCCTCCCACAAAAACCAAACTAATAATACTCA	21755331	AAAAACGCAAACTCCATCTCCTCCCGCAAAAACCAAACTAATAATACTCG	I	C	Grn	AGTCTGGGGCCCAAGAACGCAGGCTCCATCTCCTCCCGCAGGAGCCAGGCTGATGATGCT[CG]CAGGGATCGGATACTGGGAGCCCCTGAACGCAGCCAACCCGGCGCGCACCGGTGGGGGCG	37	1	40915606	AAGAACGCAGGCTCCATCTCCTCCCGCAGGAGCCAGGCTGATGATGCTCG	1	40688193	R	ZNF643	NM_023070	65243	TSS200	chr1:40915605-40916072	Island	1:40688061-40688810
187974	cg09845314	32642436	32642436	0.270915	0	1	20892.6	0.537744	76.965	0.266829	17796	AATCCCAATAAAATACACATTTAATTCCTCTACTCCCCCTTCCTAAATAC			II			GGTGGATACTGGATCCCAATAAGATACACATTTGGTTCCTCTGCTCCCCCTTCCTAGATG[CG]GGATAGCAGAAGGGAAAGGCAGGCTCATCCTGAGAGGCAGGGGCCCCAACAAAGGGTGTT	37	1	41119634	ATCCCAATAAGATACACATTTGGTTCCTCTGCTCCCCCTTCCTAGATGCG	1	40892221	R	RIMS3	NM_014747	9783	5'UTR	chr1:41119852-41120136	N_Shore
259606	cg14011415	64695349	46733447	0.0576144	0	1	13865.2	0.286472	94.7792	0.228857	13547.2	TAAACAACACACACCAATAACAAATAAAAAAACAAACAACATAAAACACA	46733447	TAAACGACGCGCGCCGATAACAAATAAAAAAACGAACGACATAAAACGCG	I	T	Red	GAGGGTGACATGTGAGCGGCGCGCGCCGGTGGCAGGTGGAAAGGCGAGCGGCATGGAGCG[CG]TAATAAGAGAGTTGGAGTCGGAAAGAGCAGCCCCAGTCGCCGGGGAAGCGGGAGGTCAGT	37	1	41249513	CGCGCTCCATGCCGCTCGCCTTTCCACCTGCCACCGGCGCGCGCCGCTCA	1	41022100	R	KCNQ4;KCNQ4	NM_172163;NM_004700	9132;9132	TSS200;TSS200	chr1:41249090-41250161	Island	1:41021678-41022832
13395	cg00630164	12799418	19772311	0.0427463	0	1	4968.33	0.272129	101.103	0.229382	5115.32	AAACACAAAAAAACACAAAATCACAAACTCACATAAAAACATAATAAACA	19772311	AAACGCGAAAAAACGCGAAATCGCAAACTCACATAAAAACGTAATAAACG	I	A	Red	CTACCGCCGCCTGCAGAACTGGGTCTACAACGTGCTGGAGCGGCCCCGCGGCTGGGCCTT[CG]TCTACCACGTCTTCATGTGAGTTTGCGACCCCGCGCCCTTCCGCGTTTCCCCGCGCAAGC	37	1	41250062	CGTCTACCACGTCTTCATGTGAGTTTGCGACCCCGCGCCCTTCCGCGTTT	1	41022649	F	KCNQ4;KCNQ4	NM_004700;NM_172163	9132;9132	1stExon;1stExon	chr1:41249090-41250161	Island	1:41021678-41022832
462724	cg26520930	11724407	15797375	0.0772165	0	1	6815.56	0.25272	59.6979	0.175503	6922.47	AAAAACAAAACCAAAACAAAACAACCATACCCCAAAAAACCAAACTTACA	15797375	AAAAACGAAACCAAAACGAAACGACCGTACCCCGAAAAACCAAACTTACG	I	C	Grn	GCCTTCGTCTACCACGTCTTCATGTGAGTTTGCGACCCCGCGCCCTTCCGCGTTTCCCCG[CG]CAAGCCTGGCCTCCCGGGGCACGGCCGCCCCGCCCTGGCTCCGCCTTCTACCCCCCTGCC	37	1	41250117	GAAGGCGGAGCCAGGGCGGGGCGGCCGTGCCCCGGGAGGCCAGGCTTGCG	1	41022704	F	KCNQ4;KCNQ4	NM_004700;NM_172163	9132;9132	Body;Body	chr1:41249090-41250161	Island	1:41021678-41022832
292568	cg15867428	46781393	46781393	0.222459	0	1	6458.24	0.401242	40.2119	0.178783	7894.85	AACTACCTACTCCAAAAACCCTTTAAAATAATACTATAAAATAAAAAAAC			II			GTCACACGTGAAACTACCTACTCCAAGAGCCCTTTAGGATGGTGCTGTGAGGTGGAAGGG[CG]AGGCCGAGGCGGCGGTGGCGTCGCGTCCCCCCTCTCCGCCCCTGGCCTCGGGGACGCGGC	37	1	41267920	CGCCCTTCCACCTCACAGCACCATCCTAAAGGGCTCTTGGAGTAGGTAGT	1	41040507	R	KCNQ4;KCNQ4	NM_004700;NM_172163	9132;9132	Body;Body	chr1:41267919-41268398	Island	1:41040507-41040913
300371	cg16333401	18721464	41687372	0.0714001	0	1	12408.4	0.765711	374.344	0.694311	19249.1	CAAACAATAAATACCAAATAACAAAACCAAACAACCAACAAAAAATACCA	41687372	CGAACAATAAATACCGAATAACGAAACCAAACGACCGACGAAAAATACCG	I	A	Red	CTCCTCTCCTCCAGCCCCGGCCGGCCTCGGCTCGGCCCCCGGCCCGCCCCTTCCAGCCCT[CG]GCACCTCCCGCCGGCCGCTTGGCTCCGCCACTCGGCACTCACTGCCCGGGCCGCCCGGAC	37	2	112656153	CGGCACCTCCCGCCGGCCGCTTGGCTCCGCCACTCGGCACTCACTGCCCG	2	112372624	F	MERTK	NM_006343	10461	TSS200	chr2:112656186-112656918	N_Shore	2:112371875-112373521
190498	cg09992883	27681351	58607502	0.0083081	0	1	12654.8	0.262395	134.833	0.254087	14926.2	ACAAACAAACAACAAATACTAAAAACAAAACTAAACAAAATATATACCCA	58607502	GCAAACAAACGACAAATACTAAAAACGAAACTAAACGAAATATATACCCG	I	C	Grn	GTGGCTGCAGGCGCAGGCAGGCGGCAGGTGCTAGAAGCGGGGCTGGGCGAGGTGTGTGCC[CG]CTGGGCTCCCGGGCCGCCGCCCCCTCACTGCCCAGGTCTTTCCCTCCCTTCGTGCTCCCC	37	1	41827373	CGGGCACACACCTCGCCCAGCCCCGCTTCTAGCACCTGCCGCCTGCCTGC	1	41599960	R					chr1:41826680-41828290	Island	1:41599283-41600818
50684	cg02487239	43668480	43668480	0.075973	0	1	13250.8	0.600469	374.344	0.524496	12291.5	CAAAACTACCCCCCAAAACCTATATCCTCCAAAAACACTAAAATTAAAAC			II			AGGAAATGATTCAAAACTGCCCCCCAAAACCTATATCCTCCAGGAGCACTGAGGTTGGGG[CG]ACCTGCTGCCAACTGGTCTGGTTTTCCCTTTTAACACACGCTTCTTGCCCACTATCCGGT	37	2	120517009	CGCCCCAACCTCAGTGCTCCTGGAGGATATAGGTTTTGGGGGGCAGTTTT	2	120233479	R	PTPN4	NM_002830	5775	TSS200	chr2:120517066-120518010	N_Shore	2:120233409-120234544
219414	cg11706129	39723498	19640336	0.041704	0	1	7115.75	0.217743	70.9046	0.176039	7773.44	AAAAAATCCAATACTACCACTAAACTAACCACCCCTTATCAAAAATTCCA	19640336	AAAAAATCCAATACTACCGCTAAACTAACCACCCCTTATCGAAAATTCCG	I	A	Red	GAAGCTCAGATGCCCTCTTGTGGCCGCGGCCCCCTCGCACGTCGCCCTGCGCCCGGGGAC[CG]GAATCCCCGACAAGGGGTGGTCAGCTCAGCGGCAGCACTGGACCCTCTACCTGCCCCCGC	37	1	41889307	AGAGGGTCCAGTGCTGCCGCTGAGCTGACCACCCCTTGTCGGGGATTCCG	1	41661894	F					chr1:41889270-41889626	Island	1:41661873-41662213
273085	cg14663208	15653436	15653436	0.329954	0	1	14149.2	0.518428	38.9199	0.188474	13317.8	TAAATAAAACAACCTCCTAAACTATATACATAATATCACCTCCCTCCTCC			II			GACGCAGGTCAGAGGTGCTCTTTTCAGGAGCAGGTGTGGCTGGGCATGCAAGGGCTGAAG[CG]GAGGAGGGAGGTGACACCATGCACACAGCCCAGGAGGCTGCCTCACTCACACCCCACTTG	37	1	42367407	CGGAGGAGGGAGGTGACACCATGCACACAGCCCAGGAGGCTGCCTCACTC	1	42139994	F	HIVEP3;HIVEP3	NM_024503;NM_001127714	59269;59269	5'UTR;5'UTR
176385	cg09174829	11753439	11753439	0.0329561	0	1	12142	0.242257	93.344	0.209301	12903	CAAAATCTATAAAAACRCRAACACACCCAAACAATTCCCCAATAAAATCC			II			AATGAGCTCCTCCCCAATCCGCCCGCCCCCCTTGCCCCTGCAGATACAGTCCCCTTTCCG[CG]GATCTCACTGGGGAATTGCTTGGGTGTGCCCGCGCCCCTATAGACTCTGACCCCATTCAG	37	1	42631405	AGAGTCTATAGGGGCGCGGGCACACCCAAGCAATTCCCCAGTGAGATCCG	1	42403992	F	GUCA2A	NM_033553	2980	TSS1500
330851	cg18174678	21756376	21756376	0.0447792	0	1	3688.34	0.318981	129.116	0.274202	3654.57	CAAATATCTAAATCTCCAAATATTAAACCACCCATTATAAATTCAAAAAC			II			GTGTAGTATTTGCTGTTGCTTCATTCGCGTTAGTCACATATTCCCCTGCAGCGCCAAACA[CG]CTTTTGAACTCACAATGGGTGGCTCAATATTTGGAGACTTAGATATTTGTTAGATGAATA	37	1	42801761	CGCTTTTGAACTCACAATGGGTGGCTCAATATTTGGAGACTTAGATATTT	1	42574348	F	FOXJ3	NM_014947	22887	TSS1500	chr1:42800265-42801370	S_Shore
479650	cg27507254	17709354	71695380	0.226889	0	1	15613.9	0.595403	153.525	0.368515	16462.4	TATCCCTACAAAACAAAACAAAACAAAAACACCACCTAAACCATAAACCA	71695380	TATCCCTACGAAACGAAACGAAACAAAAACACCACCTAAACCATAAACCG	I	A	Red	GCCTAAGCCAGAGCAGGGTCCCCAGCAAAGCTCATGCCCAGCCCCCTGGGGGCGGAGGGC[CG]GCCCATGGCCCAGGTGGTGTCCCTGCCCCGCCCCGTTCCGCAGGGATAGGGAAGGGAGGG	37	1	43206037	TATCCCTGCGGAACGGGGCGGGGCAGGGACACCACCTGGGCCATGGGCCG	1	42978624	F	CLDN19;CLDN19	NM_148960;NM_001123395	149461;149461	TSS200;TSS200	chr1:43204115-43204323	S_Shore
459586	cg26337430	39661436	39661436	0.0563288	0	1	11841.9	0.389738	374.344	0.333409	15338.6	CTACACCTTAAAATAAACRACCTACAAATAATTATAAAAACTCCRCTTAC			II			TCCAGGCAGGTCTGCACCTTGAAGTAGGCGACCTGCAGGTAGTTGTAGGGGCTCCGCTTG[CG]GAACTCCAGCTCCATCTCTTCGCTGAGCGAGTGGGCGGCCGGCGGCCCGAGGCAGCGGCG	37	1	43232221	CGCAAGCGGAGCCCCTACAACTACCTGCAGGTCGCCTACTTCAAGGTGCA	1	43004808	R	LEPRE1;LEPRE1;C1orf50	NM_022356;NM_001146289;NM_024097	64175;64175;79078	1stExon;1stExon;TSS1500	chr1:43232214-43233359	Island	1:43004736-43005946
352969	cg19581816	34638413	34638413	0.0758418	0	1	13097.7	0.476145	374.344	0.400303	14488.1	TACTACCTAACTCTACCAACRTTCTAAACCCTCRAATATAAATAAACTCC			II			CGGGGCTCGGGTGCTGCCTGGCTCTGCCAACGTTCTGGGCCCTCGAGTGTGAATGAGCTC[CG]CCCGCCATCCGCCTTGTAGTCCTCGCGTCCGGCCACCGGCGCGGGGCTCCCACCCATCCC	37	1	43390507	GCTGCCTGGCTCTGCCAACGTTCTGGGCCCTCGAGTGTGAATGAGCTCCG	1	43163094	R					chr1:43389835-43390551	Island	1:43162402-43163182
409566	cg23234434	15788485	35710398	0.0694267	0	1	3798.82	0.521497	374.344	0.45207	4204.42	TATACTCCCAAAAAACTTCTATTAAAAAAAATTATCCAAATCCCCATACA	35710398	TATACTCCCAAAAAACTTCTATTAAAAAAAATTATCCGAATCCCCGTACG	I	A	Red	TAGGAGTAAGATACCTGGGCCCCCGGCCTCTCCTTCTTGCCCTGCCCCCGCACCCCCTCC[CG]CACGGGGACCCGGATAACTCCTTTCAACAGAAGTCTTTTGGGAGCACACGATAAGGCTTC	37	1	43390705	TGTGCTCCCAAAAGACTTCTGTTGAAAGGAGTTATCCGGGTCCCCGTGCG	1	43163292	F					chr1:43389835-43390551	S_Shore
103803	cg05218490	12606304	12606304	0.0588649	0	1	4173.27	0.719492	374.344	0.660627	4902.74	AAAATCTATATTACTAAAAAACTTTTAATTTCTTTCTCTCCTCCTCTCAC			II			GACTCCTACCCCCTCACCCCTCCAACTCGCCTCCCTCCCTCCACCCTCCTCCTCTTTGGC[CG]TGAGAGGAGGAGAGAAAGAAACCAAAAGCCTCTTAGCAACACAGACCCTTTGCTGCTGCT	37	2	148778969	GGGTCTGTGTTGCTAAGAGGCTTTTGGTTTCTTTCTCTCCTCCTCTCACG	2	148495439	F	ORC4L;ORC4L;ORC4L	NM_181742;NM_181741;NM_002552	5000;5000;5000	5'UTR;TSS1500;TSS1500	chr2:148778222-148778530	S_Shore
172377	cg08936794	42607454	42607454	0.0557874	0	1	18447.8	0.299351	104.403	0.243564	19062.2	AAAAAACAACRTACTCCTAAAATAACCAAACCRCTACAACTAACCAAAAC			II			GGGTCCCAGCAGGAAGCGCCGCGGCCCGGGCTTCCCACCCCTTCCCTCGCCGCCCGGGCC[CG]CCCTGGCCAGTTGCAGCGGCCTGGCCACCTCAGGAGCACGCTGTCTCTTCCCGACGTGCA	37	1	43833873	AGAGACAGCGTGCTCCTGAGGTGGCCAGGCCGCTGCAACTGGCCAGGGCG	1	43606460	F	ELOVL1	NM_022821	64834	TSS200	chr1:43833828-43834137	Island	1:43606114-43606768
247298	cg13421385	47670425	47670425	0.059035	0	1	10997.5	0.30872	106.93	0.249685	12407.7	AAAAAAATTCRACCTTACCTTCAAAAAACTCCCTCTCCTACAAAACRAAC			II			CTCAGGGCTCGGGGGAGGTTCGGCCTTGCCTTCAAAGAGCTCCCTCTCCTGCAGGGCGAG[CG]CAGAGCGGCGGGCGAGACCACACTGCGTGTGCTGAGGGCGCACTGGTCTTAGCGGGAGGG	37	1	43834066	CGCTCGCCCTGCAGGAGAGGGAGCTCTTTGAAGGCAAGGCCGAACCTCCC	1	43606653	R	ELOVL1	NM_022821	64834	TSS1500	chr1:43833828-43834137	Island	1:43606114-43606768
124196	cg06350161	52770438	52770438	0.0396002	0	1	4188.16	0.336622	148.085	0.297022	4326.93	ACTTAAAAAAACCCTAAACRTTAAAATCTACTACRAAAACTACCTAAAAC			II			CGAGCCTGTACACTTGGAGGAGCCCTAAGCGTTAGGATCTGCTGCGAGGGCTGCCTGGAA[CG]GAGGTGAGAGGATACAAGTGGCCCGGGGCAAGCATAGTGAATCACTGGCTAATCTGGCCT	37	1	43834196	CTTGGAGGAGCCCTAAGCGTTAGGATCTGCTGCGAGGGCTGCCTGGAACG	1	43606783	R	ELOVL1	NM_022821	64834	TSS1500	chr1:43832814-43833073	S_Shore
121560	cg06188908	49663456	49663456	0.0801101	0	1	1508.81	0.259726	60.9764	0.179616	1454.08	CTCRTTCCAATATTAACRCTATCATATAACTAATCTATACAACCTCAAAC			II			CGGACTGAGACCTCGTTCCAATATTGGCGCTGTCATGTAGCTAATCTGTGCAACCTCAGG[CG]AGTCTTCCCGGATCCTGTTTCCTTCTTTATAAAATATCTGTCTTATAGTGTGTTGTGAGA	37	1	43856186	CGCCTGAGGTTGCACAGATTAGCTACATGACAGCGCCAATATTGGAACGA	1	43628773	R	C1orf84;MED8;MED8	NM_001012961;NM_052877;NM_201542	23334;112950;112950	Body;TSS1500;TSS1500	chr1:43855375-43855921	S_Shore
439405	cg25063733	52644374	25756480	0.0361813	0	1	7144.32	0.415015	374.344	0.378833	7901.99	AACTCCAACTCAAATAACAATAACAAAAACAAAACCAAATAAAAACAACA	25756480	GACTCCAACTCGAATAACGATAACGAAAACGAAACCAAATAAAAACGACG	I	A	Red	GGCTCCGGCTCCGGCTCCAGCTCGGGTGGCGGTGGCGGGAGCGGGACCAGGTGGAGGCGG[CG]GCGGCAGAGGAGTGGGAGCAGCGGCCCTAGCGGCTTGCGGGGGGACATGCGGACCGACGG	37	1	43996686	CGCCGCCTCCACCTGGTCCCGCTCCCGCCACCGCCACCCGAGCTGGAGCC	1	43769273	R	PTPRF;PTPRF;PTPRF;PTPRF	NM_002840;NM_130440;NM_002840;NM_130440	5792;5792;5792;5792	1stExon;1stExon;5'UTR;5'UTR	chr1:43996724-43997592	N_Shore	1:43768974-43770142
379767	cg21268658	50707453	50707453	0.385968	0	1	13176.9	0.561018	33.5632	0.175051	12826.2	ATTTCCTTAAATAACCTATCAAAACTCTCTTCTAAATCCCTCAAATCCCC			II			GCTCATGGGGAGGAATCTGCTGAGAAGGGAAGATCTGGTGGGGAATCCTTTGGGAGGCTT[CG]GGGATCTGAGGGATCCAGAAGAGAGTTCTGACAGGCTATCTAAGGAAATTTCTGTGCTTA	37	1	43998294	CGGGGATCTGAGGGATCCAGAAGAGAGTTCTGACAGGCTATCTAAGGAAA	1	43770881	F	PTPRF;PTPRF	NM_002840;NM_130440	5792;5792	5'UTR;5'UTR	chr1:43996724-43997592	S_Shore
116013	cg05886813	30737353	30737353	0.0887696	0	1	3607.34	0.319141	85.3184	0.230371	3366.06	TCTCCTTAAAATCATTAAAAAACAATTCCTAACCRAACRTAATCCCTCAC			II			CAAACTGCCGACTTCAGGTGACCCGCCCGCCTCGGCCTCCCAAAGTGCTGGGATTACAGG[CG]TGAGGGACCACGCCCGGCCAGGAATTGCTTTTTAATGACCCTAAGGAGAGCCTCCCTCAT	37	1	44115187	CTCCTTAGGGTCATTAAAAAGCAATTCCTGGCCGGGCGTGGTCCCTCACG	1	43887774	F	KDM4A	NM_014663	9682	TSS1500	chr1:44115616-44116309	N_Shore
22789	cg01079969	67783344	67783344	0.0754262	0	1	11888.5	0.25098	60.1857	0.175554	12909.2	CTCCTCACTAAAATATTTTCTCTTACAAACAAAAACACCRAAAACACAAC			II			GGGTCAGTTTGATCGGCAAAGTACGCCTCTCTTGCTTCCTTTCCTTCTGGCACTTTCCCC[CG]TTGTGTCCTCGGTGCTTTTGCTTGCAAGAGAAAATATCTTAGTGAGGAGGGCAGGTTTGG	37	1	44173862	TCCTCACTAAGATATTTTCTCTTGCAAGCAAAAGCACCGAGGACACAACG	1	43946449	F	ST3GAL3;ST3GAL3;ST3GAL3;ST3GAL3;ST3GAL3;ST3GAL3;ST3GAL3;ST3GAL3;ST3GAL3;ST3GAL3	NM_174965;NM_174971;NM_174968;NM_174964;NM_174966;NM_174970;NM_174969;NM_174963;NM_006279;NM_174967	6487;6487;6487;6487;6487;6487;6487;6487;6487;6487	5'UTR;5'UTR;5'UTR;5'UTR;5'UTR;5'UTR;5'UTR;5'UTR;5'UTR;5'UTR	chr1:44172668-44173763	S_Shore
148066	cg07591283	12706331	12706331	0.0432601	0	1	16321.5	0.233259	77.9756	0.189998	16948.7	RATTACTTATTAAATAATCCCRAAAACCTTCCTTTTTTCCTTCCTAAAAC			II			TGTGGTTTCCCGGTTGCTTATTGGGTGGTCCCGAGAGCCTTCCTTTTTTCCTTCCTGAGG[CG]TGCCAAGTCCCCTCTCCTCTTCTCTGGGTGGTGCTGACGCCTTCTTCCCAGGCTGCACCT	37	1	44412003	CGCCTCAGGAAGGAAAAAAGGAAGGCTCTCGGGACCACCCAATAAGCAAC	1	44184590	R	IPO13	NM_014652	9670	TSS1500	chr1:44412073-44412804	N_Shore
405637	cg23001650	52766483	52766483	0.164539	0	1	10300	0.450578	100.49	0.286039	11157.8	CTTAATCCAATTAAAAAATTAACAAATCCCTAACCCCRCAACCTAAATCC			II			CGACCTTGAATCTTGGTCCAATTAAAGAGTTGACAAATCCCTAGCCCCGCAGCCTGAGTC[CG]CCCAACCTCCAGGTCCCCTTCCTGGGGAGTTCGCGCTCCAATGCAATCCCCACTCCCCGC	37	1	44444603	TTGGTCCAATTAAAGAGTTGACAAATCCCTAGCCCCGCAGCCTGAGTCCG	1	44217190	R	B4GALT2	NM_003780	8704	TSS1500	chr1:44444635-44445622	N_Shore
26503	cg01267315	69609480	69609480	0.0357828	0	1	6285.56	0.207852	70.9739	0.172069	7631.63	ATTCRCRAACTACCTAAAATTACATATACAAATCAAAAAACTCAATTAAC			II			AGTGGAGGCTCATTCACTGATTAGATCCAGCGCTGAGAGGCAGCACTGCTCCTTCTCTCA[CG]CCAACTGAGTCTCTTGATCTGTACATGCAATCCCAGGCAGCTCGCGAACACAAACCCGGG	37	1	44870976	CGCCAACTGAGTCTCTTGATCTGTACATGCAATCCCAGGCAGCTCGCGAA	1	44643563	F	RNF220;RNF220	NM_018150;NM_018150	55182;55182	5'UTR;1stExon	chr1:44871109-44874047	N_Shore	1:44643471-44644699
372713	cg20820767	30763340	28614362	0.0744473	0	1	14320.8	0.252439	61.6487	0.177991	13933.6	CTTTATCAATCCAACAAAAATTTCACTTACTATACAAATCCCACTATCCA	28614362	CTTTATCGATCCGACGAAAATTTCACTTACTATACAAATCCCGCTATCCG	I	A	Red	CCGTCTGTGCGCGCCCTGCGCCCCCGGCACGCGCCCCCCTCCAACCGGGTGTCTGACAGC[CG]GACAGCGGGATCTGCACAGCAAGTGAAATTCCCGTCGGATCGATAAAGCCGAAACGCTGG	37	1	45082840	CTTTATCGATCCGACGGGAATTTCACTTGCTGTGCAGATCCCGCTGTCCG	1	44855427	F	RNF220	NM_018150	55182	Body	chr1:45082739-45083285	Island	1:44855327-44855676
455311	cg26098401	56771374	56771374	0.105779	0	1	7158.85	0.486314	374.344	0.380535	8898.3	AATATATCATCTTTTCCCAACCTCCTCTACTATCTTAACTTCCCRAAAAC			II			CCGTTCAGCGGGGAGCGCGGGGAGGGCCCCAGCCTTGGCTGCCCTTGCCCCGCCCCTGCC[CG]CTCTCGGGAAGCCAAGACAGCAGAGGAGGTTGGGAAAAGATGACACACTGGGGTTCCTGA	37	1	45083278	GTGTGTCATCTTTTCCCAACCTCCTCTGCTGTCTTGGCTTCCCGAGAGCG	1	44855865	F	RNF220	NM_018150	55182	Body	chr1:45082739-45083285	Island
474916	cg27223543	25610374	25610374	0.111737	0	1	7910.18	0.444129	146.122	0.332392	7671.54	RAAAAAACCAACRAACCCCAAAATCRAAAAAACCCAAACAAACCAAAAAC			II			CTGCCCGGCCCCTCCCTCCGCCCCACCCCCGGCCTCCTCCCTCCCTCCCTCACTGCCTGC[CG]CTCCTGGCTTGCCTGGGTCTCTTCGACTCTGGGGCCCGTTGGCTTCTTCGCAGTCACGGC	37	1	45098125	AAGAAGCCAACGGGCCCCAGAGTCGAAGAGACCCAGGCAAGCCAGGAGCG	1	44870712	F	RNF220	NM_018150	55182	Body	chr1:45097281-45098049	S_Shore	1:44869886-44870817
481052	cg27583604	73724411	73724411	0.105893	0	1	12854.4	0.469671	374.344	0.363778	14142.6	RCRCTAATACAAATACTTAAAACCAAAAAAAATCTACCRCAAATAATAAC			II			TCTCTGCAGTCCCTGGCCCACATCTGGAAGGCCCGGCACACCCTGTTGGAGCCAGAAGTG[CG]CTACTACCTGCGGCAGATCCTTTCTGGCCTCAAGTACTTGCACCAGCGCGGCATCTTGCA	37	1	45267345	CGCTGGTGCAAGTACTTGAGGCCAGAAAGGATCTGCCGCAGGTAGTAGCG	1	45039932	F	PLK3	NM_004073	1263	Body	chr1:45265534-45266783	S_Shore
150182	cg07708653	64687328	64687328	0.250956	0	1	5554.59	0.569103	110.776	0.318147	6205.94	ACACTAAAAAATAAAACATAACCAATACTTTCRAATCCTCCCTATATCCC			II			AAAAGAATTACACACTAGGAAATAGAACATAACCAATACTTTCGAGTCCTCCCTGTGTCC[CG]CTGTGATTCTATTTCCTCCCACCCACTCCTCAAATCCTGTCATTATTAGCCCTTTGCTTT	37	1	45794244	CGGGACACAGGGAGGACTCGAAAGTATTGGTTATGTTCTATTTCCTAGTG	1	45566831	R	HPDL;HPDL	NM_032756;NM_032756	84842;84842	1stExon;3'UTR	chr1:45792419-45793301	S_Shore
20387	cg00969787	17660418	11722426	0.0831447	0	1	18471.8	0.368665	121.312	0.285521	22064.2	CATCTACTCCCCCTTAAAACCTAAAAACCCATTAAAAATTACCTCACTCA	11722426	CGTCTACTCCCCCTTAAAACCTAAAAACCCATTAAAAATTACCTCGCTCG	I	C	Grn	AGTGGGGAGCTGGAAGTCTCTGAAACAAGAGTTTTCCGAGAAAACGAAAGATCCCTAATG[CG]AGCGAGGTAACTTCTAATGGGTTCCCAGGTTCTAAGGGGGAGCAGACGTGGCGGGGAGCC	37	1	45956256	CGTCTGCTCCCCCTTAGAACCTGGGAACCCATTAGAAGTTACCTCGCTCG	1	45728843	F	TESK2	NM_007170	10420	5'UTR	chr1:45956345-45956893	N_Shore	1:45728614-45729715
431420	cg24588096	62734494	36640459	0.00553377	0	1	8191.43	0.284047	153.525	0.278514	8129.66	AAAAACAAAAACCAAACATAAAAAATCACACACAAAATAAACCACCTTCA	36640459	AAAAACAAAAACCGAACATAAAAAATCACGCGCAAAATAAACCGCCTTCG	I	C	Grn	AGACGGTACTACCTCCCAGCTCTGTTTTCCATCCCCTTCAGGTCCTTCCTCGGGAGGCGG[CG]AAGGCGGTCCACCCTGCGCGTGATCCTTTATGCCCGGCCCCTGCCCCTCCCTCCGGGTGG	37	1	46016657	AGGGGCAGGGGCCGGGCATAAAGGATCACGCGCAGGGTGGACCGCCTTCG	1	45789244	F	AKR1A1;AKR1A1;AKR1A1;AKR1A1	NM_153326;NM_006066;NM_006066;NM_153326	10327;10327;10327;10327	1stExon;1stExon;5'UTR;5'UTR	chr1:46016403-46016694	Island	1:45788918-45789342
225062	cg12032191	42678426	42678426	0.0486649	0	1	4003.98	0.306004	116.118	0.257339	4897.6	AAAAAATTCAATTCTATAAAAAACAAAAATAACCATACRCCRCCTCAAAC			II			CAACGTTCGGCCTCCAGAACGGCGGTTATGCCCTGCCCCGCCCCCGGCTCCCTTCTTCGC[CG]CTTGAGGCGGCGCATGGTCACCTCTGCCCCCTACAGAATTGAATCCTCTGCCTTTCCTCG	37	1	46152434	GAGGATTCAATTCTGTAGGGGGCAGAGGTGACCATGCGCCGCCTCAAGCG	1	45925021	F	TMEM69;GPBP1L1	NM_016486;NM_021639	51249;60313	TSS1500;TSS200	chr1:46151751-46153080	Island	1:45924339-45925709
183560	cg09580965	44729408	44729408	0.038645	0	1	6114.74	0.463141	374.344	0.424496	7905.3	TCAACAAAAAAATATCAAAAAAAATCCCCRAAACAAATATCAAAACACCC			II			TGGAAACTGCTTCAGCAAAGGGGTGTCAGAAAGAATCCCCGGAACAAGTGTCAAAACACC[CG]TGGTTCTTTGTGCTTGAGTTGGGGGCCCGGCCTAGAGAGCTAGCCCTAAACTGCTGCTAC	37	1	46215879	CGGGTGTTTTGACACTTGTTCCGGGGATTCTTTCTGACACCCCTTTGCTG	1	45988466	R	IPP;IPP	NM_005897;NM_001145349	3652;3652	5'UTR;5'UTR	chr1:46216233-46216514	N_Shore
210101	cg11139020	51712358	51712358	0.0467082	0	1	12874.8	0.534799	374.344	0.488091	14976.3	AAAAAATACACAATTCTAAAAACTTCTCTCACTCCAATCCTCAAAAATCC			II			AAGGAAAGACAAGGAAATACACAGTTCTAGAGGCTTCTCTCACTCCAGTCCTCAGGGGTC[CG]GAAAGCCGGAGGGAGTAGAAGAGGAAGTTCCCAACCCCGTCACAGACGCGCCCGAACGCA	37	1	46216195	CGGACCCCTGAGGACTGGAGTGAGAGAAGCCTCTAGAACTGTGTATTTCC	1	45988782	R	IPP;IPP	NM_005897;NM_001145349	3652;3652	5'UTR;5'UTR	chr1:46216233-46216514	N_Shore	1:45988544-45989298
236749	cg12753895	46810398	46803430	0.0662295	0	1	14828.5	0.356125	130.715	0.289895	14957.1	AAAATAACTAAACCATACAATTCCCCAAAAACTAAAAACAAAACCAAACA	46803430	AAAATAACTAAACCGTACAATTCCCCGAAAACTAAAAACGAAACCGAACG	I	A	Red	GGTGACGAGGCGGGAGTGACTGGGCCGTACAGTTCCCCGAGAACTGGAGGCGAAGCCGGG[CG]GTGGGAAGGGACTTCGGACGCTTCGCGGGCCCTGGGTTTTCACTGCGCGTGCGCGAGGTT	37	1	46216422	CGCCCGGCTTCGCCTCCAGTTCTCGGGGAACTGTACGGCCCAGTCACTCC	1	45989009	R	IPP;IPP;IPP;IPP	NM_005897;NM_001145349;NM_001145349;NM_005897	3652;3652;3652;3652	5'UTR;5'UTR;1stExon;1stExon	chr1:46216233-46216514	Island	1:45988544-45989298
404645	cg22944122	42690334	42690334	0.0735959	0	1	5859.9	0.737197	374.344	0.663601	7185.07	CTCTAACTCTAACTTTCACTCCRAAACAACAATAACACCAAACCACATAC			II			TCATTGCCTTCCTCTGGCTCTGACTTTCACTCCGGGGCAACAGTAGCACCAAACCACATA[CG]CAGTGGAGCTCCGGGGTGAGGAGGGGGTGGTGCTGGGGGGGGTGAAGGAGGGGTTGGAGT	37	2	148779335	TCTGGCTCTGACTTTCACTCCGGGGCAACAGTAGCACCAAACCACATACG	2	148495805	R	ORC4L;ORC4L;ORC4L	NM_181742;NM_181741;NM_002552	5000;5000;5000	TSS200;TSS1500;TSS1500	chr2:148778222-148778530	S_Shore
194635	cg10215817	33783480	33783480	0.0293289	0	1	19338.8	0.253983	104.323	0.224654	20791.7	AAACCTAATCTCATTTTCCTCTACCTAAAAATCTTCCTCCATACAATTTC			II			CTTCTGCCTACAAGCCTGGTCTCATTTTCCTCTACCTAAGGATCTTCCTCCATGCAATTT[CG]GCCTAGGAGGCCCTTCCCGCCCCTTTTCGCCTAGCTAACTCTTTCGGTACTCAACCACCA	37	1	46806136	AGCCTGGTCTCATTTTCCTCTACCTAAGGATCTTCCTCCATGCAATTTCG	1	46578723	R	NSUN4	NM_199044	387338	TSS1500	chr1:46806339-46806836	N_Shore
287394	cg15560801	33806386	33806386	0.194932	0	1	19746.7	0.48204	96.2292	0.287108	19417	CAATAACCACATAAAACCTAAACCTAAAACTTCCTCCCAACTTAAACTCC			II			TGGCTACAAGATCTAGCTCCTTTACCTCCTGGCTCCCCATACCCCAGCACCTGTGGGACA[CG]GAGCCTAAGCTGGGAGGAAGTTCTAGGTTCAGGCCCCATGTGGTCACTGACCTGCTATGC	37	1	46918254	CGGAGCCTAAGCTGGGAGGAAGTTCTAGGTTCAGGCCCCATGTGGTCACT	1	46690841	F					chr1:46913786-46914343	S_Shelf
375470	cg21010407	58723390	58723390	0.125761	0	1	21646.8	0.343294	69.4373	0.217533	21571.1	CRCTATCTATCTATCTCCTAATCCCTAACTCCCTACAAACTTTCTAATCC			II			GCCGTGAGAACCCGGGGACAGCCTCCCCTCTTGCGGTCCTGCAGTCCCGGACCCACTGGG[CG]GATCAGAAAGTTTGCAGGGAGCCAGGGACTAGGAGACAGACAGACAGCGCAGGGACAGAG	37	1	46955679	GCTGTCTGTCTGTCTCCTAGTCCCTGGCTCCCTGCAAACTTTCTGATCCG	1	46728266	F					chr1:46954793-46957121	Island	1:46727381-46728578
74712	cg03699079	47654381	47654381	0.103469	0	1	18066.5	0.361259	97.1135	0.25779	16599.5	CCTCAAACCAACTCCCAAAACCAAAAAAATCRTAAAACCCAAAAAAACCC			II			CTTCCCTGCAACCTCAAACCAGCTCCCAGGGCCAGGAAGGTCGTAGGACCCAGAGGAGCC[CG]CCTGACATTTCCGCTCCCCGAAAACACGCCCCCCAACCCCTCCCCTCTGCCCCGTACTCC	37	1	47082129	CGGGCTCCTCTGGGTCCTACGACCTTCCTGGCCCTGGGAGCTGGTTTGAG	1	46854716	R	MOBKL2C;MOBKL2C	NM_145279;NM_201403	148932;148932	TSS1500;5'UTR	chr1:47082016-47082526	Island	1:46854624-46855221
37433	cg01823416	31628435	26740499	0.120408	0	1	6368.31	0.360886	82.7689	0.240479	6760.44	TATAACTAAAAATATAACCCCACAACCAAAAAAAAACCCATAAATATACA	26740499	TATAACTAAAAATATAACCCCACGACCAAAAAAAAACCCGTAAATATACG	I	C	Grn	CGAAGAAATGAAAGTGGAAGCCAGGCGGGCGGGGTGCGCGGCGAGGCCGCAGGGGCACGG[CG]CACACTCACGGGTCCTCTTCTGGCCGTGGGGTCACATTCCCAGCCACAGGATCGCCTTTC	37	1	47082372	TGTGGCTGGGAATGTGACCCCACGGCCAGAAGAGGACCCGTGAGTGTGCG	1	46854959	F	MOBKL2C	NM_201403	148932	5'UTR	chr1:47082016-47082526	Island	1:46854624-46855221
310414	cg16904686	39742368	39742368	0.184894	0	1	2371.43	0.595541	374.344	0.410647	2750.7	TAAAATTCCCAAACTAATAATAACTTAAAACCTTAACTACAAAAAAAAAC			II			TTCAATGGGTGATCCGACTGTGACACTATTAGTCTTTGATGCCCTCCTCCCATCCCCAGT[CG]CCTTTCCTTGCAGTCAAGGCCCTAAGCTACCACCAGCCTGGGAACTCCAGCTCTGAGCCA	37	1	47133294	CGCCTTTCCTTGCAGTCAAGGCCCTAAGCTACCACCAGCCTGGGAACTCC	1	46905881	F	ATPAF1;ATPAF1	NM_001042546;NM_022745	64756;64756	Body;Body	chr1:47133674-47134395	N_Shore
469611	cg26913791	40779403	67651323	0.0303184	0	1	10120.8	0.216772	81.2264	0.186453	10938.2	TTTAAACAACCTCCCTAAAAAAAACAAACCATAACATACACAAAACAACA	67651323	TTTAAACAACCTCCCTAAAAAAAACGAACCGTAACATACACAAAACGACG	I	A	Red	GCGGCGAGGCGGGGCGGGGAGGAGGGGGCGCGCCGCTCTGGCCCCGGCACTGCGCGCTCT[CG]CCGCCCTGTGTATGCCACGGCCCGCCTCCTCCAGGGAGGCTGCCCAAATTCAACGCCCTT	37	1	47134196	CGCCGCCCTGTGTATGCCACGGCCCGCCTCCTCCAGGGAGGCTGCCCAAA	1	46906783	F	ATPAF1;ATPAF1	NM_022745;NM_001042546	64756;64756	TSS200;TSS200	chr1:47133674-47134395	Island	1:46906311-46906937
459949	cg26355472	33808458	33808458	0.0647226	0	1	8890.84	0.286966	88.3375	0.222244	11903.3	TAAATTTAAACAACCTCCCTAAAAAAAACRAACCRTAACATACACAAAAC			II			GCGAGGCGGGGCGGGGAGGAGGGGGCGCGCCGCTCTGGCCCCGGCACTGCGCGCTCTCGC[CG]CCCTGTGTATGCCACGGCCCGCCTCCTCCAGGGAGGCTGCCCAAATTCAACGCCCTTCCT	37	1	47134199	GAATTTGGGCAGCCTCCCTGGAGGAGGCGGGCCGTGGCATACACAGGGCG	1	46906786	F	ATPAF1;ATPAF1	NM_022745;NM_001042546	64756;64756	TSS200;TSS200	chr1:47133674-47134395	Island	1:46906311-46906937
235226	cg12651712	56763485	56763485	0.0673222	0	1	10665.1	0.354267	128.21	0.286945	10682.3	ATACTAAACCCCAACAAACTCCTAAATAATATCTCTAAAATCCTCCAAAC			II			CCTGTGCAGGTAGAGCTGAACTGCCTTGATCAGCAGCAGAAGCAGAATGAGCAGGGAGGC[CG]CTTGGAGGATTCCAGAGACATCACCCAGGAGTCTGCTGGGGCTCAGCACAGAGACACTCA	37	1	47407043	TGCTGAGCCCCAGCAGACTCCTGGGTGATGTCTCTGGAATCCTCCAAGCG	1	47179630	F	CYP4A11	NM_000778	1579	1stExon
196363	cg10318458	12693320	12693320	0.0436682	0	1	6647.92	0.422869	374.344	0.3792	8061.78	TCCCCACAAATAAACRAAACAATCCTCCCTAAATTTAAACACAAAAAAAC			II			ACACTCATGGTGCAGCACCTGCTGGATCTCTGAGTGCCCCTACCTCTCTCTGACCACCCC[CG]TCCCCCTGTGCTCAAATCCAGGGAGGATTGTCCCGCCCACTTGTGGGGAGAGTGAAGGAG	37	1	47407158	CCCCACAAGTGGGCGGGACAATCCTCCCTGGATTTGAGCACAGGGGGACG	1	47179745	F	CYP4A11	NM_000778	1579	TSS200
151996	cg07810156	15763433	15763433	0.272756	0	1	9838.22	0.631785	142.064	0.359028	10346.5	AACCRCCRATATCTAAACTCCTAAAACTACTATAAAATCTATTAATATCC			II			GCCTTGCTTCTGGCCGCCGGTGTCTGGGCTCCTGGAGCTGCTGTGGAGTCTATTGGTGTC[CG]CCTGAAATCAACCTGGGCTCAGTCTGGCCCTGGAGGAGAGGAGCTAGGAAGGAGGAAGGC	37	1	47655682	GCCGCCGGTGTCTGGGCTCCTGGAGCTGCTGTGGAGTCTATTGGTGTCCG	1	47428269	R	PDZK1IP1;PDZK1IP1	NM_005764;NM_005764	10158;10158	5'UTR;1stExon
294873	cg16006738	15646379	15646379	0.355688	0	1	15512.5	0.551232	41.1691	0.195544	13917.6	AAACTACTTAAATCTTTTAAAATCTTTTCTATTATACAAATCCCAACCCC			II			ACCTGTGCCCCAGGCTGCTTGGGTCTTTTGAAGTCTTTTCTGTTGTGCAGATCCCAGCCC[CG]CTCCTCTCCAGAACACCACAGAGGGCTCCACTCCAGAGGCTCCAGCTCCATACTCATATT	37	1	47688728	CGGGGCTGGGATCTGCACAACAGAAAAGACTTCAAAAGACCCAAGCAGCC	1	47461315	R	TAL1	NM_003189	6886	Body	chr1:47690980-47691727	N_Shelf
242140	cg13110749	44677344	44677344	0.161378	0	1	17214.1	0.343932	47.5856	0.182554	16124.6	AACAATCTCAATACTCTCAAACCTTCCTACTTCTCATTTCCAAAAAAACC			II			ATTCTTCTCCAGCTTGGGTTCCCTTGGCTCTGGCAGCCTGCTGACAGCACCACTCCCCTT[CG]GCTTCCCTGGAAATGAGAAGCAGGAAGGCCTGAGAGCACTGAGATTGCCTAGGGTGCGGG	37	1	47875039	CGGCTTCCCTGGAAATGAGAAGCAGGAAGGCCTGAGAGCACTGAGATTGC	1	47647626	F
383387	cg21532323	23737479	30623382	0.0127388	0	1	10405	0.517785	374.344	0.505046	13170.5	AAAAATAACAACCTCACCACCCTAATCAAACCTCCAAAAAAAAACAAACA	30623382	AAAAATAACGACCTCGCCGCCCTAATCAAACCTCCGAAAAAAAACAAACG	I	C	Grn	GGTATCCGGGCAGGAGGTGGCGGCCTCGCCGCCCTGGTCAGGCCTCCGGGAGGGAGCAGG[CG]CGGGAGCGGGAGGAGGAAGTCGGGAAGAGGGAAGGCGGGGGCGCGGCCCGCCCGGCGCTC	37	2	157292804	GGAGGTGGCGGCCTCGCCGCCCTGGTCAGGCCTCCGGGAGGGAGCAGGCG	2	157001050	R	GPD2;GPD2	NM_001083112;NM_000408	2820;2820	5'UTR;TSS200	chr2:157292102-157292646	S_Shore	2:157000393-157001436
309178	cg16818909	69757409	10723498	0.0170763	0	1	11421.2	0.381381	374.344	0.364304	10579.3	CACCCTATCTCCAAAACCAAATAAAAACCAAAACAAATTAATACAAAACA	10723498	CGCCCTATCTCCGAAACCGAATAAAAACCAAAACGAATTAATACGAAACG	I	A	Red	GGCGGGAAAGCCAGCTCCTCTACCGTGTCCCCTGTGCGCCCGCGGTCCTCTGAGGACGCC[CG]CCCCGTACCAACCCGTCCTGGCTTCCACTCGGCCCCGGAGACAGGGCGGGCGGGTGGCAC	37	1	47973814	CGCCCCGTACCAACCCGTCCTGGCTTCCACTCGGCCCCGGAGACAGGGCG	1	47746401	F					chr1:47973709-47973952	Island	1:47746297-47746600
353813	cg19628758	28712409	69797509	0.129932	0	1	10826.5	0.319595	55.2885	0.189662	7017.37	AACATAAAACATAAAAAAAATAACAACAAAACACAAACAAAAACAACACA	69797509	GACGTAAAACGTAAAAAAAATAACGACAAAACGCGAACGAAAACAACGCG	I	T	Red	GGCGCCCGCCGCGGCGTGGGGCGTGGAGAGGGTGGCGACAGAGCGCGGGCGGGGACAGCG[CG]TGGGCCGCGGGGGGCGGGGCGCGGTGGCGAAATGGCTTTTCCAGATTAGGGGCCCAGCCC	37	1	47973951	CGCGCTGTCCCCGCCCGCGCTCTGTCGCCACCCTCTCCACGCCCCACGCC	1	47746538	R					chr1:47973709-47973952	Island	1:47746297-47746600
100500	cg05040441	53766349	53766349	0.0410483	0	1	14374	0.306383	124.854	0.265335	16605.1	ATTCAAAAATAAACRAATTTAAATATTTCCCCTCTACCTAAAAAAAATCC			II			GCGGGCGGGCGGCGCGGGGGGCCGTCCCTCCCTGGGGCCGCCGCGGCCGCAGGCCCGGCA[CG]GATTCCTTTCAGGCAGAGGGGAAACATTTAAACTCGCTCACCTTTGAACTGCCAGGGACG	37	1	47974153	CGGATTCCTTTCAGGCAGAGGGGAAACATTTAAACTCGCTCACCTTTGAA	1	47746740	F					chr1:47973709-47973952	S_Shore	1:47746657-47746963
17060	cg00807959	27765447	16774405	0.0861705	0	1	11262.7	0.289964	71.6318	0.203794	11860	CACCTCCAAACCCTAAACAAAACCTAAAAACTACAAAACAAAACAAAACA	16774405	CACCTCCAAACCCTAAACGAAACCTAAAAACTACGAAACGAAACGAAACG	I	C	Grn	TGGAACCCCACGCACCTCCAGGCCCTGAGCGAAGCCTGGAAGCTGCGGGGCGAAGCGGAG[CG]CGAGAGAGGTTGCGCTCTGCGGGTCGGGCAGCCGGGGCTCGCTGCAGGCCCATGGCGCCC	37	1	48176281	CACCTCCAGGCCCTGAGCGAAGCCTGGAAGCTGCGGGGCGAAGCGGAGCG	1	47948868	R					chr1:48174494-48176519	Island	1:47948786-47949372
538	cg00022054	14770436	14770436	0.185012	0	1	6928.7	0.439446	78.5875	0.254435	6990.97	AACAAATTCTAAAAAACCTCCTCCTCCTTACAAATAAAAACACAAACCCC			II			CCAGGGCCTTGGACAGGTTCTGGGAGGCCTCCTCCTCCTTACAGGTGGGGACACAGACCC[CG]AGATGAAAGCTGTAACCTTCCCCATCTGCAAGACCCGGAGTCTAGGGCTGTCTTCAGAGC	37	1	48177261	CGGGGTCTGTGTCCCCACCTGTAAGGAGGAGGAGGCCTCCCAGAACCTGT	1	47949848	R					chr1:48174494-48176519	S_Shore
133005	cg06817454	66722458	66722458	0.224735	0	1	5360.99	0.491112	80.3668	0.266377	6111.33	TACAAAACATATATCACRATACCCCAAATTCTTTATAAAAAAAATAATAC			II			CTTCCAGTAGCAGAATGAACAAGCCAAGAGTGAAGAATAGGGACAGGGAAGTGAACATGA[CG]TACCACTCCTTCCACAAAGAATCTGGGGCACCGTGACACATGCTCTGCAACATGTGCTGA	37	1	48360454	GCAGAGCATGTGTCACGGTGCCCCAGATTCTTTGTGGAAGGAGTGGTACG	1	48133041	F
301479	cg16397870	59624356	59624356	0.10397	0	1	1739.3	0.333359	80.6407	0.229389	1818.59	AAAATAATAATTAAAAATATCACTATCCCAAATTTACRTTCATAAAATAC			II			GGAATAAATTTGCCTGTCTTTTCTCCCAGACAAATGCAGAGGAGGAAAACAAAAAGAACA[CG]TATTTTATGAACGCAAATTTGGGACAGTGACACCTCCAATCATTATTTTATGGCATGATG	37	1	50801596	AAATAATGATTGGAGGTGTCACTGTCCCAAATTTGCGTTCATAAAATACG	1	50574183	F					chr1:50798667-50799536	S_Shelf
129613	cg06645033	39625337	55774490	0.25564	0	1	16769.1	0.477958	55.6762	0.222318	17235.6	CTCAAAAACTAATAAACTAACAAAACACAACCCAATAATCATACCAAACA	55774490	CTCAAAAACTAATAAACTAACAAAACGCGACCCAATAATCGTACCAAACG	I	A	Red	CGGGAATCTGGGCGCGCAGACTCGGCCCGGGTCGTCGCGGCCTCAGGACGCAGCCCATTC[CG]CCTGGCACGACTACTGGGCCGCGTCTTGTCAGTCTATCAGCTTCTGAGCCCAGGAATGGG	37	1	50890678	CGCCTGGCACGACTACTGGGCCGCGTCTTGTCAGTCTATCAGCTTCTGAG	1	50663266	F					chr1:50884228-50891471	Island	1:50663167-50663833
69940	cg03459008	14696489	14696489	0.103692	0	1	9359.09	0.621304	374.344	0.517612	11591.7	CRCTACTATTTCCACCRACTTTATAACACTAAAAATTTACATCCTCACCC			II			CGCAGTTTCTCCGCTGCTGTTTCCACCGGCTTTGTAACACTGGGAATTTACATCCTCACC[CG]CACCCCTCACGCCCGAGGATTTTAAACTCACCTTTACTCTCGAACTGAGAGTTGCGGTAG	37	2	160472720	CGGGTGAGGATGTAAATTCCCAGTGTTACAAAGCCGGTGGAAACAGCAGC	2	160180966	R	BAZ2B	NM_013450	29994	5'UTR	chr2:160472088-160472736	Island	2:160180024-160181009
137004	cg07013994	27798301	54701451	0.00900709	0	1	12742.7	0.242222	120.6	0.233215	13043	CTACAAAAAAACAAACAACAAACTAACATAAAAAAAATCATTCCTCAACA	54701451	CTACGAAAAAACGAACAACGAACTAACATAAAAAAAATCGTTCCTCAACG	I	C	Grn	CCGCCCGAACTTTGCGAGCCTGGCGGGGGAGCACAGAGGCGGGCCGACCTGCCCCGCTAG[CG]CTGAGGAACGACTCCCTTTATGCCAGCTCGCTGTCCGCCTTCCCGCAGCGTACGCTGCGG	37	1	51433955	CGCTGAGGAACGACTCCCTTTATGCCAGCTCGCTGTCCGCCTTCCCGCAG	1	51206543	F	CDKN2C	NM_001262	1031	TSS1500	chr1:51433762-51435505	Island	1:51206331-51206962
326111	cg17894331	33632356	45676302	0.00948368	0	1	10744.7	0.286863	150.515	0.27738	12058.6	ATTTATTATTTAAAACAATTATAAAAAACCACAAAATCTTTAAAACTCCA	45676302	ATTTATTATTTAAAACGATTATAAAAAACCGCAAAATCTTTAAAACTCCG	I	C	Grn	GCGCTGAGGAACGACTCCCTTTATGCCAGCTCGCTGTCCGCCTTCCCGCAGCGTACGCTG[CG]GAGCCTCAAAGACCCTGCGGCCCTCCACAACCGTCTTAAATAACAAACCCCTGTCCTCGC	37	1	51434014	CGGAGCCTCAAAGACCCTGCGGCCCTCCACAACCGTCTTAAATAACAAAC	1	51206602	F	CDKN2C	NM_001262	1031	TSS1500	chr1:51433762-51435505	Island	1:51206331-51206962
344454	cg19021221	31633342	31633342	0.124357	0	1	12839.9	0.337779	67.6508	0.213422	13298.6	ATAACCCTCCAATCRATAATCTAAACCTACTCCAAACACCTAATAACAAC			II			CGCTGCGCGGTTGGCCCTTCTCCCGCGCCCCGCGCTCACCCTCCTGCTCCTCCTCATGGC[CG]CTGTTATCAGGTGCCTGGAGCAGGCCTAGACCACCGACTGGAGGGCCACCCTGAAGACCA	37	1	52834398	TGGCCCTCCAGTCGGTGGTCTAGGCCTGCTCCAGGCACCTGATAACAGCG	1	52606986	F					chr1:52834139-52834528	Island	1:52606728-52607143
83597	cg04159381	19652375	18693485	0.000937785	0	1	14518.4	0.339807	374.344	0.33887	16605.8	AAAAACAAAAACCACTAAAATAAAAAAACATCACACACACCTATAACTCA	18693485	AAAAACAAAAACCACTAAAATAAAAAAACGTCGCGCGCGCCTATAACTCG	I	C	Grn	GCACACCCCCTCGGTACCCGACGCTGCCCCGCGGCCGGAACCTCGTACCTGCGAGGCCCG[CG]AGCTACAGGCGCGCGCGACGCCTCCTCATCTCAGTGGCTCCTGCTCTCCCTCCGCCTCCT	37	1	53018615	GAGAGCAGGAGCCACTGAGATGAGGAGGCGTCGCGCGCGCCTGTAGCTCG	1	52791203	F	ZCCHC11;ZCCHC11;ZCCHC11;ZCCHC11;ZCCHC11;ZCCHC11	NM_001009882;NM_001009881;NM_001009882;NM_001009881;NM_015269;NM_015269	23318;23318;23318;23318;23318;23318	1stExon;5'UTR;5'UTR;1stExon;5'UTR;1stExon	chr1:53018258-53019599	Island	1:52790847-52792187
143510	cg07347137	15619302	15619302	0.0589781	0	1	14135.9	0.321091	114.885	0.262113	17249.2	CTCRAAAACCTCRACAAAAACTAAAAACCAAACTAAAACAACACTAAAAC			II			GGGCGCCGCGGGTTAGCCGCGCTGATTCGCCCGCTTGCCGGAGTGGGTGGGGGTGGCGGG[CG]CCCCAGTGCTGCCCCAGTCTGGTTCCTAGTCTCTGCCGAGGCCCCCGAGCTGGAAGCCGA	37	1	53019316	TCGGGGGCCTCGGCAGAGACTAGGAACCAGACTGGGGCAGCACTGGGGCG	1	52791904	F	ZCCHC11;ZCCHC11;ZCCHC11	NM_001009881;NM_001009882;NM_015269	23318;23318;23318	TSS1500;TSS1500;TSS1500	chr1:53018258-53019599	Island	1:52790847-52792187
451587	cg25851425	12709474	42781435	0.0437862	0	1	15341.9	0.385655	374.344	0.341868	18114.9	AACCTAAAATAAATACCCTCTAACCTAACACTCAAACTAAACATAACCCA	42781435	GACCTAAAATAAATACCCTCTAACCTAACACTCGAACTAAACGTAACCCG	I	A	Red	GGGAGGAAGGCCGGCCTGGAATGGGTACCCTCTGGCCTGGCACTCGGACTGGGCGTGGCC[CG]AGCCTCGGCGGACCCTCGGAAGCCCAAGCGGGCTTCGGAGCAACGGTAGGGAGCGGGGCA	37	1	53019484	CGGGCCACGCCCAGTCCGAGTGCCAGGCCAGAGGGTACCCATTCCAGGCC	1	52792072	R	ZCCHC11;ZCCHC11;ZCCHC11	NM_001009881;NM_001009882;NM_015269	23318;23318;23318	TSS1500;TSS1500;TSS1500	chr1:53018258-53019599	Island	1:52790847-52792187
331039	cg18184411	47770459	47770459	0.0614933	0	1	9118.04	0.537382	374.344	0.475888	11122.7	CACATTCTTTAAATTTACATTTTATCCAAAACTAAAAATAACAAACATTC			II			TCTGAGATTCTTTCAGTTCCGCGCGTCCGCCCCCGTCCCCGTCCCGTCCCCAGCCTTTGC[CG]AATGCCTGTTACTCTTAGCTCTGGACAAAATGCAAACCCAAAGAATGTGTGTTTAGCGCC	37	1	53309261	ACATTCTTTGGGTTTGCATTTTGTCCAGAGCTAAGAGTAACAGGCATTCG	1	53081849	F	ZYG11A	NM_001004339	440590	Body	chr1:53308294-53309262	Island
104097	cg05232215	29690421	10677351	0.146614	0	1	16903.9	0.541418	374.344	0.394804	18098.5	ATACATCCTAAAAAAATCCATTCAAATCAAATCTTCTCCAAAACACCTCA	10677351	ATACATCCTAAAAAAATCCGTTCAAATCGAATCTTCTCCAAAACGCCTCG	I	A	Red	CTGTTAACTTTTGTGCATCCTGAAAGGATCCGTTCAGATCGGATCTTCTCCAGGACGCCT[CG]GATCCTCCTGACTTTCCCCTAGAGCCTTGCACTGTGCTTACCTCTGTCCTGCACTTACTG	37	1	53393825	GTGCATCCTGAAAGGATCCGTTCAGATCGGATCTTCTCCAGGACGCCTCG	1	53166413	R	SCP2;SCP2	NM_001007098;NM_002979	6342;6342	Body;Body	chr1:53392880-53393645	S_Shore	1:53165238-53166512
235801	cg12689055	72600451	72600451	0.11468	0	1	5900.81	0.287241	50.3097	0.172562	6619.7	TTTAACCAAAAACCAAACTTAAAATCAAAAATCRAAAATAATCAAAACTC			II			ATGGGCTCACCTTTGGCCAGAAGCCAAACTTGAGGTCAGAGGTCGGGGGTGGTCAGGGCT[CG]GGCTGGGGCAAGGGGAGGGGCTGAGGTGGAGGCTGCCATCCTGTGTGAGGCAGAGACAGG	37	1	53541670	TTGGCCAGAAGCCAAACTTGAGGTCAGAGGTCGGGGGTGGTCAGGGCTCG	1	53314258	R	PODN	NM_153703	127435	Body	chr1:53544104-53544683	N_Shelf
114511	cg05802073	18671507	36790456	0.423899	0	1	12888.6	0.607361	36.7844	0.183462	13717	ATTACACCAACAAACAAACAAAACAAAACCCTCACAAACAATAACTCCCA	36790456	ATTACGCCAACGAACAAACAAAACAAAACCCTCACAAACGATAACTCCCG	I	C	Grn	AGATTCCATGCAGCAGCATCCAGCCCCAGGCTGAGCGTGAACACCGGCCCCCTCCCCCAG[CG]GGAGCCACCGCCTGTGAGGGCCCTGCCCTGCCTGCTCGCTGGCGCAATGGCTTACTCTTC	37	1	53581841	CGGGAGCCACCGCCTGTGAGGGCCCTGCCCTGCCTGCTCGCTGGCGCAAT	1	53354429	F	SLC1A7	NM_006671	6512	Body
319084	cg17441401	51608425	70603372	0.0690974	0	1	2258.2	0.474085	374.344	0.404988	2116.31	AAAAATAATATTACAAAACAAACAAACCTATACAATATACACATAAAACA	70603372	AAAAATAATATTACAAAACGAACAAACCTATACAATATACGCGTAAAACG	I	A	Red	CTGGGCGGGAGGGGAAATGATGTTACAGGACGAACAGGCCTGTGCAGTGTGCGCGTGGGG[CG]GGGGAGGGAGGGATAGGGGTGAGATCCCAAGATGTGGATGAGCAGGGAGAAGCTGGGGGC	37	1	53794150	CGCCCCACGCGCACACTGCACAGGCCTGTTCGTCCTGTAACATCATTTCC	1	53566738	R	LRP8;LRP8;LRP8;LRP8	NM_033300;NM_017522;NM_001018054;NM_004631	7804;7804;7804;7804	TSS1500;TSS1500;TSS1500;TSS1500	chr1:53791687-53793496	S_Shore	1:53564172-53567152
190227	cg09977376	25750323	25750323	0.178486	0	1	17547.6	0.5247	141.221	0.346214	19083.2	CACATCCCCTTAAAAACACATTAAATAAAAACRAAAACRTCCCAATCTCC			II			GGGAAGGCAAAGGAGTGGCCGCGAGGGGGCGCCAGGACCTAGCCCAAGCCCTCCTCCAAG[CG]GAGACTGGGACGCTCTCGTCTTTACTCAATGTGTTTCCAAGGGGATGTGAGCTGCGATGA	37	1	53951348	CGGAGACTGGGACGCTCTCGTCTTTACTCAATGTGTTTCCAAGGGGATGT	1	53723936	F
45655	cg02237319	36607340	64623440	0.591821	0	1	5100.76	0.808694	65.1703	0.216873	4628.49	ACTAAACATCTAACCAACAACAATATAAATAACATATCCATCCCCAAACA	64623440	ACTAAACGTCTAACCAACGACAATATAAATAACGTATCCGTCCCCGAACG	I	T	Red	CCGGCACAGTGGGCAATGCCCACGCGGCCGCCGCCACACACCCGCACACCCGCCGAGGCA[CG]CCCGGGGACGGACACGCCACCCACACTGCCGCTGGTCAGACGCTCAGCAGCGCACAACCA	37	1	54204501	CGCCCGGGGACGGACACGCCACCCACACTGCCGCTGGTCAGACGCTCAGC	1	53977089	F					chr1:54203402-54205310	Island	1:53975966-53977888
106192	cg05341670	14609478	14609478	0.0343296	0	1	3906.64	0.212296	74.7891	0.177966	4140.74	RTCTTAAACACAATAACTCAACATAAACAAACAACATTCCTAAACRTCTC			II			CTCTTGGCAGCGTCTTGGACACAGTAACTCAACATAGGCAGACAGCATTCCTGAGCGTCT[CG]CTACTCCCTGAGCTGCCTTCGTGACGCTTTTTATACCACAGTGGAATCGTCTACTTGTCT	37	1	54518153	TCTTGGACACAGTAACTCAACATAGGCAGACAGCATTCCTGAGCGTCTCG	1	54290741	R	TMEM59;C1orf83	NM_004872;NM_153035	9528;127428	Body;TSS1500	chr1:54518601-54519299	N_Shore	1:54290736-54292408
279273	cg15034763	42618302	42618302	0.0671618	0	1	5933.51	0.250517	66.3993	0.183356	5775.93	CTTACRATAATTAAATTCCCCTCCTCACRCCAACCTAAAAAAAAAAATTC			II			CACTTCAGCTCCGCCCTCACCCGCCAGAAACTGCCGCCTCCTGCCTCACCTCTGGGACTA[CG]AACTTCTTCTCCTAGGCTGGCGTGAGGAGGGGAATTCAACCATCGCAAGCGTTAGCGCGA	37	1	54519040	TTGCGATGGTTGAATTCCCCTCCTCACGCCAGCCTAGGAGAAGAAGTTCG	1	54291628	F	TMEM59;C1orf83;TMEM59	NM_004872;NM_153035;NM_004872	9528;127428;9528	1stExon;TSS1500;5'UTR	chr1:54518601-54519299	Island	1:54290736-54292408
367837	cg20511056	10681386	26766360	0.0628123	0	1	8756.33	0.233619	61.286	0.170807	7122.43	TATAACCCAAAAACACAAAAACCAACAAAATTTCTTCAAAAAAACTACCA	26766360	TATAACCCAAAAACGCGAAAACCGACGAAATTTCTTCAAAAAAACTACCG	I	C	Grn	AATGTGGTTCGCTGTGGCCCAGAGGCGCGAGGGCCGGCGGAGTTTCTTCAGAGGAACTAC[CG]CCCTGGGAGGAAGCGTCTGTTTAGTTTCAACACAGACGACTGGGCTTGGGAGCCTACGAG	37	1	54519321	TGTGGCCCAGAGGCGCGAGGGCCGGCGGAGTTTCTTCAGAGGAACTACCG	1	54291909	R	C1orf83;C1orf83;TMEM59	NM_153035;NM_153035;NM_004872	127428;127428;9528	1stExon;5'UTR;TSS1500	chr1:54518601-54519299	S_Shore	1:54290736-54292408
188964	cg09898154	61719507	42683465	0.046112	0	1	8835.38	0.325404	132.002	0.279292	9357.13	CTACCCAAAAACTAAAAAAAACCTAAAAAATCCTCACATAAAATAAAACA	42683465	CTACCCAAAAACTAAAAAAAACCTAAAAAATCCTCACGTAAAATAAAACG	I	C	Grn	TCCAGGTCTGAAGTCCTGGAGCGATTCTCCACCCACCACGACCACTCACCTACTCGCCTG[CG]CTTCACCTCACGTGAGGATTTTCCAGGTTCCTCCCAGTCTCTGGGTAGGCGGGGAGCGCT	37	1	54665660	CTACCCAGAGACTGGGAGGAACCTGGAAAATCCTCACGTGAGGTGAAGCG	1	54438248	F	CYB5RL;MRPL37;CYB5RL	NM_001031672;NM_016491;NM_001031672	606495;51253;606495	5'UTR;TSS200;1stExon	chr1:54665821-54666259	N_Shore	1:54437803-54438907
258155	cg13941374	22782449	14733450	0.0339867	0	1	11422.2	0.366304	374.344	0.332317	11824.2	CAAATATCCCTTTAAAAAACTAAATAACCAACTCCACATCACAAAAAACA	14733450	CAAATATCCCTTTAAAAAACTAAATAACCGACTCCGCATCGCAAAAAACG	I	A	Red	GTGAACGAATAGCAAATATCCCTTTGGAAGGCTGAGTGGCCGGCTCCGCATCGCAGAAGG[CG]GCTCAGGGGCGCTCCGCCCGGACTTTGCCTGGTGCGGCCGCCCGCGTTTCCGCCTGCGCC	37	1	55007725	CAAATATCCCTTTGGAAGGCTGAGTGGCCGGCTCCGCATCGCAGAAGGCG	1	54780313	R					chr1:55007704-55008448	Island	1:54780258-54781023
334135	cg18378096	63673385	20696464	0.0284036	0	1	12384.5	0.242736	98.4602	0.214332	14055.4	AACAAAACCCAAACCTATATAATATACAACCTAAACAACCCCAAATACCA	20696464	GACGAAACCCAAACCTATATAATATACAACCTAAACAACCCCGAATACCG	I	C	Grn	GAGCCTGGCGCCGGCGGGGCCCAGGCCTGTGTGATGTGCAGCCTGGGCAGCCCCGGGTGC[CG]CACCCGCGCCGGAGGGGCGGGGAAGGGCAGAGCCGTCCAGGAACTCTACAGCGCCGCCGC	37	1	55007879	CGGCACCCGGGGCTGCCCAGGCTGCACATCACACAGGCCTGGGCCCCGCC	1	54780467	R					chr1:55007704-55008448	Island	1:54780258-54781023
303568	cg16516556	39725425	39725425	0.06942	0	1	12270.7	0.337316	114.57	0.267896	14846.7	TAACTATCTAAAAACCAACRCCRAAATACAAACTAATCTCCCCAAACAAC			II			CCTTCCCCGCCCCGCGCGGGGGAAGGGCCCCGTTTCCTGGGCTCCTCCTGTGCTCCAGCA[CG]CTGCCTGGGGAGATCAGCCTGTACCCCGGCGCTGGCCTCCAGACAGCCAGGTGCTGCCTC	37	1	55008180	CGCTGCCTGGGGAGATCAGCCTGTACCCCGGCGCTGGCCTCCAGACAGCC	1	54780768	F					chr1:55007704-55008448	Island	1:54780258-54781023
402600	cg22820285	69802490	34693507	0.0293745	0	1	17287.7	0.315114	144.775	0.28574	18403.8	ACATAAATACCAAAATACTTCATACCCCAACCTACAAACAAAACCATACA	34693507	ACGTAAATACCAAAATACTTCATACCCCAACCTACAAACAAAACCGTACG	I	A	Red	GCTGCCTGGGGAGATCAGCCTGTACCCCGGCGCTGGCCTCCAGACAGCCAGGTGCTGCCT[CG]CACGGTCTTGCTTGCAGGCTGGGGCATGAAGCACCCTGGTATTTACGCTGGGATTGGTCT	37	1	55008241	CGCACGGTCTTGCTTGCAGGCTGGGGCATGAAGCACCCTGGTATTTACGC	1	54780829	F					chr1:55007704-55008448	Island	1:54780258-54781023
12628	cg00590761	38631503	38631503	0.0612146	0	1	11015.9	0.274168	84.2672	0.212954	13733.8	AAAACACCCTAATATTTACRCTAAAATTAATCTCTCACTAAAATTAAAAC			II			GGCTGGGGCATGAAGCACCCTGGTATTTACGCTGGGATTGGTCTCTCACTAGGGTTGGGG[CG]GGCTGTGGTCACCTGGCCCGGCGCGCCGCAGAGGCTGGCTCCGGAGAAGACCTGGGGGCG	37	1	55008319	CGCCCCAACCCTAGTGAGAGACCAATCCCAGCGTAAATACCAGGGTGCTT	1	54780907	R					chr1:55007704-55008448	Island	1:54780258-54781023
391053	cg22041988	11684354	31707328	0.0205934	0	1	13054.7	0.30985	151.764	0.289256	13384.1	TTAAAAATTCAAATTCACACACCACCCCAAAAACATTCAAAAACCAAACA	31707328	TTAAAAATTCGAATTCACGCACCACCCCAAAAACATTCGAAAACCGAACG	I	A	Red	GAGATGGGGGCTTTGGGGATTCGGGTTCACGCACCACCCCAAAAGCATTCGAAGGCCGGG[CG]AGGCCAGGCACTGCCGAGGAGGGCGGGCCGGGGGAGGAGCGTATTGGCCACGCCCGGCCA	37	1	55181385	CGCCCGGCCTTCGAATGCTTTTGGGGTGGTGCGTGAACCCGAATCCCCAA	1	54953973	R	TTC4	NM_004623	7268	TSS200	chr1:55181345-55181853	Island	1:54953934-54954441
275967	cg14838433	19683510	74628451	0.0486109	0	1	11599.6	0.514748	374.344	0.466137	10781.8	CCAATCATACTAACACTTTAAAAACAAACAAAACAAACTAAACAACAACA	74628451	CCAATCGTACTAACGCTTTAAAAACGAACGAAACGAACTAAACGACAACG	I	C	Grn	GTCCCCGCCAGCCCAATCGTGCTGGCGCTTTAAGGACGGGCGGGGCGGGCTGGGCGACAG[CG]CTGGACACCTGGAGCTGCCCGAGGACGCGGAGGAGAGGTGGGGCGGGCGTCACCACCGGA	37	1	55446303	CCAATCGTGCTGGCGCTTTAAGGACGGGCGGGGCGGGCTGGGCGACAGCG	1	55218891	R	TMEM61	NM_182532	199964	TSS200	chr1:55446087-55446846	Island	1:55218422-55219434
278549	cg14993491	23745343	23745343	0.0510074	0	1	3458.13	0.286223	101.197	0.235216	3856.83	AAAAACACTAAAAAAATAAACCCRACAAAACTTAAAATCTAACATCCCAC			II			AGGTGGACCCAGGAAACACTGAAAAGGTGGGCCCGGCAGAACTTGGAGTCTGGCATCCCA[CG]CAGGGTGAGAGGCGGGAGAGGAGGAGCCCCTAGGGCGCCGGCCTGCCTTCCAGCCCAGTT	37	1	55504971	GAAACACTGAAAAGGTGGGCCCGGCAGAACTTGGAGTCTGGCATCCCACG	1	55277559	R	PCSK9	NM_174936	255738	TSS1500	chr1:55505060-55506015	N_Shore
101901	cg05118916	40670351	40670351	0.0316843	0	1	8116.93	0.217216	80.1199	0.185532	8073.02	CCTACCTTCCAACCCAATTAAAATTTAAAAATTTTTTCTTCCCTCTACRC			II			TAGGGCGCCGGCCTGCCTTCCAGCCCAGTTAGGATTTGGGAGTTTTTTCTTCCCTCTGCG[CG]TAATCTGACGCTGTTTGGGGAGGGCGAGGCCGAAACCTGATCCTCCAGTCCGGGGGTTCC	37	1	55505063	CGCGCAGAGGGAAGAAAAAACTCCCAAATCCTAACTGGGCTGGAAGGCAG	1	55277651	R	PCSK9	NM_174936	255738	TSS200	chr1:55505060-55506015	Island	1:55277649-55279061
337723	cg18590870	60666406	59779434	0.00828501	0	1	12486	0.36276	374.344	0.354475	15915.8	ACCTCAACCAAAAAACAACCCAAACACCTAAATATATAACTACTATTACA	59779434	ACCTCGACCAAAAAACGACCCGAACGCCTAAATATATAACTACTATTACG	I	A	Red	TACTTGTAGTTTTGCATGGCGCTGGCTGCGGCGCGAGCCTCCCGCCCCGCGAAGACGTCC[CG]CAACAGCAGCCACACACCCAGGCGCCCGGGTCGCCTCCTGGCCGAGGCTGCTGCGGATAG	37	1	57044733	GCCTCGGCCAGGAGGCGACCCGGGCGCCTGGGTGTGTGGCTGCTGTTGCG	1	56817321	F	PPAP2B;PPAP2B;PPAP2B	NM_177414;NM_003713;NM_003713	8613;8613;8613	5'UTR;1stExon;5'UTR	chr1:57044102-57045117	Island	1:56816484-56817840
123945	cg06334284	48741486	48741486	0.0286031	0	1	14339.7	0.304119	138.023	0.275516	17791.3	AAAAACCAAATCCCRAACAAAAACTTTTACAAAACTACRCAACTTAAAAC			II			TCCAAGGGGAAGAGAGCCAGATCCCGAGCAGAAACTTTTGCAGAGCTGCGCAGCTTGGGG[CG]CGCTGTTGTGGCGCGCGTCTGAGTGCGCGAGCGAGCGAGTGGGCAGCGCGGGCGCTCGGC	37	1	57044991	CGCCCCAAGCTGCGCAGCTCTGCAAAAGTTTCTGCTCGGGATCTGGCTCT	1	56817579	R	PPAP2B;PPAP2B;PPAP2B;PPAP2B	NM_177414;NM_003713;NM_177414;NM_003713	8613;8613;8613;8613	5'UTR;1stExon;1stExon;5'UTR	chr1:57044102-57045117	Island	1:56816484-56817840
397334	cg22485350	50711466	49634436	0.63941	0	1	924.8	0.821486	51.199	0.182076	818.95	TATAAAACTTACAATAACAAAAACACCTTTCTCCACCTAAAAACTAAACA	49634436	TATAAAACTTACGATAACGAAAACGCCTTTCTCCGCCTAAAAACTAAACG	I	A	Red	TGGCTAGGAGCTGCACTGGAGCATCCAGCTCGCAGGAGGGCTCGCCCCCGGGCTCGCCCC[CG]TCCAGCTCCCAGGCGGAGAAAGGCGCTCTCGCTACCGCAAGCCCTACATCGCCCCTCTTT	37	1	57888059	TGTAGGGCTTGCGGTAGCGAGAGCGCCTTTCTCCGCCTGGGAGCTGGACG	1	57660647	F	DAB1	NM_021080	1600	5'UTR	chr1:57887963-57890637	Island	1:57660552-57661069
70982	cg03513464	44713415	44713415	0.0363962	0	1	9201.26	0.242995	90.238	0.206598	9929.16	TTATCCACACATAAAAACACAAACACTCRCCTCCRAATACTATATAAATC			II			GCTGGCTGCCAGCTTTGCCTCAGCATCCTGTCTGCCTCCCAGGCATTCCTCTTTGCAAGC[CG]ACTCATACAGTACCCGGAGGCGAGTGCCTGTGCTCCCATGTGTGGATAATGAGGTTGTAG	37	1	58898672	TATCCACACATGGGAGCACAGGCACTCGCCTCCGGGTACTGTATGAGTCG	1	58671260	F
12091	cg00569244	17757499	17757499	0.0284625	0	1	6917.36	0.285998	125.843	0.257536	9081.02	AAAATCATACTCTATTTCAAAATCTTAAAATTACTATAACCATAAAATCC			II			CGGCCAGGTTCAGGGTCATGCTCTGTTTCAGGATCTTGGGGTTACTGTAGCCATAAGGTC[CG]CTCTCGGACGGGAGGAACGAGGCGTTGAGGGCATCGTCATAGAAGGTCGTTTCCATCTTT	37	1	59248673	CGGACCTTATGGCTACAGTAACCCCAAGATCCTGAAACAGAGCATGACCC	1	59021261	R	JUN	NM_002228	3725	1stExon	chr1:59247461-59250940	Island	1:59020305-59023712
295401	cg16037711	21802506	64607471	0.0408253	0	1	5999.55	0.386465	374.344	0.34564	6688.82	TAAAATCACAAAAACACATTCCAAAAACAACCTCAAAATCCACCCACTCA	64607471	TAAAATCACAAAAACGCATTCCAAAAACAACCTCAAAATCCGCCCACTCG	I	C	Grn	CAGGAGGCCTGGCCTGGCAATAACTCATTTGAATCATTTGATCCTCAAATGGGATGGGGG[CG]AGTGGGCGGATTCTGAGGCTGCCTTTGGAATGCGTTTCTGTGATCCTAGGAGGGAATTTC	37	1	59280841	TAGGATCACAGAAACGCATTCCAAAGGCAGCCTCAGAATCCGCCCACTCG	1	59053429	F					chr1:59280951-59281194	N_Shore	1:59052829-59053438
421847	cg23996123	47605349	16735400	0.0272841	0	1	9358.98	0.24069	98.4339	0.213406	9586.9	CACCCATAAACCTCAACAATACCCACAAAAAAAACAAATAAAAAAAACCA	16735400	CGCCCATAAACCTCGACAATACCCGCGAAAAAAACGAATAAAAAAAACCG	I	C	Grn	CGCCCGGCTTCCCGCCCATGGGCCTCGGCAGTGCCCGCGGGAGGAGCGGGTGGAGGGAGC[CG]CTCGCCACGTCAGCGCACGCCCGCCCCGGCGCTCCGCCCGGCCCTCCTGGGCCTCCCCAT	37	1	59369444	CGGCTCCCTCCACCCGCTCCTCCCGCGGGCACTGCCGAGGCCCATGGGCG	1	59142032	R					chr1:59369311-59369900	Island	1:59141727-59142488
381742	cg21425749	42798349	42798349	0.0580804	0	1	7700.35	0.269583	84.5525	0.211503	8789.94	CCTAACCCTACTAACCCCCACCRAACCAATAAAAACAACAAACTTTATAC			II			TTTCCGCGGGCCCTGACCCTGCTGGCCCCCACCGGGCCAGTGAAAGCAGCAGGCTTTATG[CG]GCTGTCGGGCTCGGGGCGAGGAGCCGGCTCCACCCTCCCAGTCTGGGCCCATCCTCCGGC	37	1	59369792	CTGACCCTGCTGGCCCCCACCGGGCCAGTGAAAGCAGCAGGCTTTATGCG	1	59142380	R					chr1:59369311-59369900	Island	1:59141727-59142488
458118	cg26257548	72806334	72806334	0.101266	0	1	6253.18	0.475698	374.344	0.374432	8875.41	AAAAAAAAACAAACATTCTAAAAAATCTACTAAACCRAAAAAACRCRAAC			II			ACCCTCCCAGTCTGGGCCCATCCTCCGGCCTCGGCCAGCCCCTTCCCTCCCTCTCTTTGG[CG]TTCGCGTTCCCTCGGCCTAGCAGACCTCTTAGAATGTTTGTTTTCCTTCTGAGAAAGAGC	37	1	59369885	AAGGAAAACAAACATTCTAAGAGGTCTGCTAGGCCGAGGGAACGCGAACG	1	59142473	F					chr1:59369311-59369900	Island	1:59141727-59142488
166775	cg08625289	41629416	41629416	0.158247	0	1	5612.07	0.332686	44.6524	0.174439	7283.11	AATCAAAACACRAAAACRACAATCAATCRAAACAACAAAAAAAATTTCAC			II			GCAGAGGCCACAATCAAGACACGGAAACGACAGTCAGTCGAGGCAGCAGAGAGGGTTTCA[CG]CGGGCCAGCGGAGGCGCAGGGCAGTTGAGAAGGGAACTTGCCACGGGGCGGAGGGGCCGC	37	1	59612492	ATCAAGACACGGAAACGACAGTCAGTCGAGGCAGCAGAGAGGGTTTCACG	1	59385080	R	LOC729467	NR_027120	729467	TSS200	chr1:59612407-59612723	Island	1:59384996-59385341
457924	cg26246897	72649502	72660442	0.0453566	0	1	9591.17	0.239532	79.5035	0.194175	9145.67	CAAACAAAACTAAAACTACAAAAAAACAAACATTCCAACAAAAAATCACA	72660442	CGAACGAAACTAAAACTACAAAAAAACGAACGTTCCGACGAAAAATCACG	I	A	Red	AGCGGTTTTTCCCGGGCGGGGCTGAGGCTGCAGGGAGGCGGGCGTTCCGGCGGAGGGTCA[CG]GCCTCGCCGCCGGGACTTTCCTGGGGTGGAGGTGTGAGCACGTAGGAGCCCTGGCCTTTC	37	1	59612710	CGGGCGGGGCTGAGGCTGCAGGGAGGCGGGCGTTCCGGCGGAGGGTCACG	1	59385298	R	LOC729467	NR_027120	729467	TSS1500	chr1:59612407-59612723	Island	1:59384996-59385341
146345	cg07503392	54781399	54781399	0.0570698	0	1	8680.8	0.278274	90.4872	0.221204	11812.9	TATCCAATCTAAAATTACATTTTAACTAAACRAATTCTACACRTAACCRC			II			CGCGCAAGGCGGGGCTGTAGCCGCCCCGGGACCGCCCTGCTCAGGCGCCGTGGGGTTCGG[CG]CGGCTACGTGCAGAATCCGTCTAGCTAAAATGTAATTTCAGATTGGACAAGTACTGTAAG	37	1	59762523	CGCGGCTACGTGCAGAATCCGTCTAGCTAAAATGTAATTTCAGATTGGAC	1	59535111	F	FGGY;FGGY	NM_001113411;NM_018291	55277;55277	TSS200;TSS200	chr1:59762102-59762794	Island	1:59534691-59535422
476329	cg27307757	20725399	20725399	0.0648515	0	1	6819.02	0.252543	69.3407	0.187692	7593.14	CTTATCCAATCTAAAATTACATTTTAACTAAACRAATTCTACACRTAACC			II			CGCAAGGCGGGGCTGTAGCCGCCCCGGGACCGCCCTGCTCAGGCGCCGTGGGGTTCGGCG[CG]GCTACGTGCAGAATCCGTCTAGCTAAAATGTAATTTCAGATTGGACAAGTACTGTAAGTG	37	1	59762525	TTGTCCAATCTGAAATTACATTTTAGCTAGACGGATTCTGCACGTAGCCG	1	59535113	F	FGGY;FGGY	NM_001113411;NM_018291	55277;55277	TSS200;TSS200	chr1:59762102-59762794	Island	1:59534691-59535422
257960	cg13932364	25743399	25743399	0.0570807	0	1	7001.1	0.251378	75.365	0.194297	7899.99	ACAATACTTATCCAATCTAAAATTACATTTTAACTAAACRAATTCTACAC			II			GCGGGGCTGTAGCCGCCCCGGGACCGCCCTGCTCAGGCGCCGTGGGGTTCGGCGCGGCTA[CG]TGCAGAATCCGTCTAGCTAAAATGTAATTTCAGATTGGACAAGTACTGTAAGTGACCCTC	37	1	59762531	CGTGCAGAATCCGTCTAGCTAAAATGTAATTTCAGATTGGACAAGTACTG	1	59535119	F	FGGY;FGGY	NM_001113411;NM_018291	55277;55277	TSS200;TSS200	chr1:59762102-59762794	Island	1:59534691-59535422
115237	cg05846056	54715398	54715398	0.0540803	0	1	12643.3	0.238535	71.0814	0.184455	14214.3	AAAAATCACTTACAATACTTATCCAATCTAAAATTACATTTTAACTAAAC			II			GCCGCCCCGGGACCGCCCTGCTCAGGCGCCGTGGGGTTCGGCGCGGCTACGTGCAGAATC[CG]TCTAGCTAAAATGTAATTTCAGATTGGACAAGTACTGTAAGTGACCCTCCTCTCAGTCCC	37	1	59762542	AGGGTCACTTACAGTACTTGTCCAATCTGAAATTACATTTTAGCTAGACG	1	59535130	F	FGGY;FGGY	NM_001113411;NM_018291	55277;55277	TSS200;TSS200	chr1:59762102-59762794	Island	1:59534691-59535422
233440	cg12549321	27733388	65765313	0.0322213	0	1	11210.1	0.222762	82.7431	0.190541	11530.4	TAAATAACCAAACACCTCACCCAAAAAAAAACACAAAAAACTCAACAACA	65765313	TAAATAACCGAACGCCTCACCCAAAAAAAAACACAAAAAACTCAACAACG	I	T	Red	TCCTCCCCTTCCTCCTCCTGGCCGCTTAGTCTCACACCCGCCGGGCCGTTGTTCCCGAGA[CG]TTGTTGAGTCCCCTGTGTCCTCTTCTGGGTGAGGCGTCCGGCCACTTAAGGGAAGGGAAG	37	1	59762793	TAAGTGGCCGGACGCCTCACCCAGAAGAGGACACAGGGGACTCAACAACG	1	59535381	F	FGGY;FGGY;FGGY;FGGY	NM_001113411;NM_018291;NM_018291;NM_001113411	55277;55277;55277;55277	1stExon;1stExon;5'UTR;5'UTR	chr1:59762102-59762794	Island	1:59534691-59535422
72379	cg03578331	32607330	30774400	0.0144526	0	1	5976.09	0.611509	374.344	0.597056	8397.26	ACAACAACAACAACTACACTTAATACCAAACAACATCTAAAATAAATACA	30774400	ACGACAACGACGACTACGCTTAATACCAAACGACATCTAAAATAAATACG	I	C	Grn	CAAGTGGAAAGTGCGGCAGCGGCGGCTGCGCTTGGTGCCAGGCGGCATCTGGGGTGGGTG[CG]CCCGATGTGGAGAGAGGAGAGGGGCTGGCGTTCCGAGGCCGTGGGGGAAGGGCGGGCGGG	37	2	161350329	GCGGCAGCGGCGGCTGCGCTTGGTGCCAGGCGGCATCTGGGGTGGGTGCG	2	161058575	R	RBMS1;RBMS1	NM_002897;NM_016836	5937;5937	TSS200;TSS200	chr2:161349223-161350371	Island	2:161057470-161058858
220899	cg11792516	55793454	71708401	0.607522	0	1	5023.81	0.791981	48.079	0.184459	6847.02	ACCAAATCACTCAAAACAACAAAACAAAATATACAAAAATAAACAAAACA	71708401	ACCAAATCACTCAAAACGACGAAACGAAATATACGAAAATAAACAAAACG	I	A	Red	GACTGGTGCGCGGCCAGGTCACTCAGGGCGGCGGGGCGAGGTGTGCGGGAGTGGGCAGGA[CG]GGTGGGAGGAGGGGAGGGGTGGGAGAAGGCGGGGCTCAGGTGCCTGGCAGCGCGGCCGGG	37	1	60280503	GCCAGGTCACTCAGGGCGGCGGGGCGAGGTGTGCGGGAGTGGGCAGGACG	1	60053091	R	HOOK1	NM_015888	51361	TSS200	chr1:60280624-60281048	N_Shore	1:60052676-60053860
242411	cg13132577	23784375	10650384	0.215621	0	1	8895.22	0.412293	47.7338	0.196671	9282	CCTAACATATCCTAACCCTAACTCTATTCTACAACACAAAAAACATTCCA	10650384	CCTAACGTATCCTAACCCTAACTCTATTCTACAACACAAAAAACGTTCCG	I	A	Red	AGGTTACCAGCGTTAGCCACACCTCTTCCTGCCCTTCATCCCCCACCCCACCCACGTTGC[CG]GAACGTCCCTTGTGCTGCAGAACAGAGTTAGGGTCAGGACACGCTAGGCACCTTCTCCCA	37	1	60392140	CCTAGCGTGTCCTGACCCTAACTCTGTTCTGCAGCACAAGGGACGTTCCG	1	60164728	F	CYP2J2	NM_000775	1573	Body	chr1:60392272-60392583	N_Shore
370609	cg20690488	69784442	43729393	0.100923	0	1	16318.5	0.400303	124.97	0.29938	18622.9	ACCCCAACAAATAATTCTTTAAACACCATCTTTTAAAAAAATCAACAACA	43729393	ACCCCGACGAATAATTCTTTAAACGCCGTCTTTTAAAAAAATCAACAACG	I	A	Red	GCAGGCGCCAGGGCCCCGGCGGGTAGTTCTTTGGGCGCCGTCTTTTGAGAAAGTCAGCAG[CG]AGCAGAAAGGCGACAGTGCCCAGTAGGAGAGTCCGAGGATGGACCACTGCCCAGAGGGCA	37	1	60392328	CGCTGCTGACTTTCTCAAAAGACGGCGCCCAAAGAACTACCCGCCGGGGC	1	60164916	R	CYP2J2	NM_000775	1573	1stExon	chr1:60392272-60392583	Island	1:60164861-60165171
144968	cg07430760	67767399	67767399	0.123538	0	1	15787.1	0.365594	82.9289	0.242055	17767.4	CTACCCTCTAAACAATAATCCATCCTCRAACTCTCCTACTAAACACTATC			II			GCCCCGGCGGGTAGTTCTTTGGGCGCCGTCTTTTGAGAAAGTCAGCAGCGAGCAGAAAGG[CG]ACAGTGCCCAGTAGGAGAGTCCGAGGATGGACCACTGCCCAGAGGGCAGCCGCCAGAGAG	37	1	60392340	TGCCCTCTGGGCAGTGGTCCATCCTCGGACTCTCCTACTGGGCACTGTCG	1	60164928	F	CYP2J2	NM_000775	1573	1stExon	chr1:60392272-60392583	Island	1:60164861-60165171
136626	cg06995880	49611388	10680304	0.07715	0	1	13085.9	0.251947	59.3693	0.174797	16106	TCTAAAAATTCAACTCTACAACAAAATCTCAAATTCCCAAAAAAAAACCA	10680304	TCTAAAAATTCAACTCTACGACGAAATCTCGAATTCCCAAAAAAAAACCG	I	A	Red	GGCCGCGCGGGGCGGGGGCGGCTCTGGCCGGCGCGCTCCCGGCGGGGTCTTCCTTCCCTC[CG]GCCCCTCCCTGGGAACCCGAGATTTCGCCGCAGAGCTGAACTCCCAGATTTTAACCCCAA	37	1	61516444	CGGCCCCTCCCTGGGAACCCGAGATTTCGCCGCAGAGCTGAACTCCCAGA	1	61289032	F					chr1:61515875-61516831	Island	1:61288339-61289444
94012	cg04706404	37632395	37632395	0.0911987	0	1	4194.58	0.467408	374.344	0.37621	5101.34	ACCCRAAAATACAAACTATAACTACTCCTCACTACRTTACCCAATAATAC			II			AGCCTATAGCTGCCCGGGAGTACAGACTGTAACTGCTCCTCACTGCGTTACCCAGTAATG[CG]CTGATCGGGGGAGGGGGCGGGGGGGCCGGGGAGCGAGCGGGAGAGCGAGCAAGCGAGCGA	37	1	61547859	CCCGGGAGTACAGACTGTAACTGCTCCTCACTGCGTTACCCAGTAATGCG	1	61320447	R	NFIA;NFIA;NFIA;NFIA	NM_001134673;NM_001145512;NM_001145511;NM_005595	4774;4774;4774;4774	TSS200;Body;Body;TSS200	chr1:61548753-61549564	N_Shore	1:61320216-61322152
196315	cg10316635	73796488	19673507	0.0118427	0	1	8394.07	0.282403	143.983	0.27056	9341.51	TCAAATCTCAACCCACTAATATTCAAAAATAACACAAATCCTATTTTACA	19673507	TCGAATCTCGACCCACTAATATTCGAAAATAACACGAATCCTATTTTACG	I	C	Grn	GCCTTTCGGGCCTCGAATCTCGGCCCACTGGTATTCGGGGGTGGCACGGATCCTATTTTG[CG]CCCAGATCGGTGCCCCTGTTTCGCTCCCAGAGCTGGGCGGAGTCTTTCCCTCCATCGGTG	37	1	62208645	TCGAATCTCGGCCCACTGGTATTCGGGGGTGGCACGGATCCTATTTTGCG	1	61981233	R	INADL	NM_176877	10207	5'UTR	chr1:62207827-62208818	Island	1:61980416-61981456
300988	cg16369786	49764504	49764504	0.0494296	0	1	8748.55	0.223434	67.1029	0.174004	11715.9	AAAACCRCRAAATCCTCCCAAACCTAACCTAAAAAACRAATAAATATAAC			II			GCCACCCCGAACCCCTTCCGCCCCGCCGCGAGCCAGGCCGCGGGATCCCGGTGCCGGCCC[CG]CCACACCCACCCGCCTCCTAGGCCAGGCCTGGGAGGACTCCGCGGCTCTTTCTCGGGCGG	37	1	63153804	GAGCCGCGGAGTCCTCCCAGGCCTGGCCTAGGAGGCGGGTGGGTGTGGCG	1	62926392	F	DOCK7	NM_033407	85440	Body	chr1:63153380-63154349	Island	1:62925812-62927061
2282	cg00097228	16702347	24613469	0.0442902	0	1	9202.13	0.226502	73.3063	0.182212	9529.02	AAAAATTAAAAACTTTCACCCAACACCTACAAAAAAACCAAAAACAAACA	24613469	AAAAATTAAAAACTTTCGCCCGACGCCTACAAAAAAACCGAAAACGAACG	I	C	Grn	TCGCTTGAGGGGAGGGATTGGGGGCTTTCGCCCGGCGCCTGCAGGGAGGCCGAGGGCGGG[CG]CGGGCCTGAGGGAGGCGTGTCCCGCCCGGGCCACACCCGAGGACCCGACACCTGGGCTGG	37	1	63783167	CGCCCGCCCTCGGCCTCCCTGCAGGCGCCGGGCGAAAGCCCCCAATCCCT	1	63555755	R					chr1:63782394-63790471	Island	1:63555651-63555968
263980	cg14216252	36770364	36770364	0.14879	0	1	14789.8	0.404839	85.5016	0.256049	16072.2	AAAACTAAATCTCTACTCAACACATACACTATATTCTTCCTCACCTCCTC			II			GAGAAATCTTCCTCCAGAGGGATGGGCAGCCATGTGGCTAAATGGGTTCCTGCTCAGAGG[CG]AGGAGGTGAGGAAGAACACAGTGCATGTGCTGAGCAGAGATCCAGCTCCTACTCCTGGTT	37	1	64349562	GAGCTGGATCTCTGCTCAGCACATGCACTGTGTTCTTCCTCACCTCCTCG	1	64122150	F	ROR1;ROR1	NM_005012;NM_001083592	4919;4919	Body;Body
373405	cg20876010	73772330	73772330	0.17408	0	1	18845.9	0.424917	78.2463	0.250837	17502.7	TACCTTAACCTACATTTTATTTTCAACCAAAATTAAAATAATAACCCCAC			II			TTCTACCTGCCTGCCTTGGCCTGCATTTTATTTTCAACCAAGGTTGAAATGGTAGCCCCA[CG]CAAAATCCGATGGTGTGTGGAGGAACTGCCCAGTCATTGCAGTCTGCACGCCTTCTTAAG	37	1	64971752	GCCTTGGCCTGCATTTTATTTTCAACCAAGGTTGAAATGGTAGCCCCACG	1	64744340	R	CACHD1	NM_020925	57685	Body	chr1:64971358-64971604	S_Shore	1:64743800-64744412
415664	cg23617193	66643357	66643357	0.126042	0	1	13917.3	0.355102	75.3409	0.22906	14938.8	CTACATTTTATTTTCAACCAAAATTAAAATAATAACCCCACRCAAAATCC			II			CCTGCCTTGGCCTGCATTTTATTTTCAACCAAGGTTGAAATGGTAGCCCCACGCAAAATC[CG]ATGGTGTGTGGAGGAACTGCCCAGTCATTGCAGTCTGCACGCCTTCTTAAGTGCCAGGTG	37	1	64971761	CGGATTTTGCGTGGGGCTACCATTTCAACCTTGGTTGAAAATAAAATGCA	1	64744349	R	CACHD1	NM_020925	57685	Body	chr1:64971358-64971604	S_Shore	1:64743800-64744412
27929	cg01340542	32695336	32695336	0.047098	0	1	11275	0.3645	374.344	0.317402	12513.7	TATAACCAAACTTAAATCACCAAACCTACACCCAAAAAACRCTCAATAAC			II			TAAGTGATGACTGTGACCAAACTTGGATCACCAAGCCTGCACCCAGGGAGCGCTCAGTAA[CG]CAGCGCTGAGGAGTAGGCCACCCCGGAGGGCTCCAGGTTTCAGCGCAGGCTTCCGCGGAG	37	1	65468273	GTGACCAAACTTGGATCACCAAGCCTGCACCCAGGGAGCGCTCAGTAACG	1	65240861	R					chr1:65468272-65468828	Island	1:65240851-65241270
246668	cg13390284	38618423	38618423	0.378335	0	1	5716.86	0.64029	72.4883	0.261955	7018.61	AACAAAAATAAACACAAATATAATCTTTCTCCAAAAAAATAACAACTAAC			II			CTCTCCTTCAAAGCAGGGATAAGCACAGGTGTGGTCTTTCTCCAGGAAGGTGGCAGCTGG[CG]TGCGGGTAGCAGAGTGAGGGAAAGAATTCCTCGCACAGGAAGGCAGGGAGAAGCCCTGGG	37	1	65531864	CGCCAGCTGCCACCTTCCTGGAGAAAGACCACACCTGTGCTTATCCCTGC	1	65304452	R					chr1:65532161-65533212	N_Shore
408328	cg23164993	16677450	55624368	0.0431844	0	1	15345.2	0.477536	374.344	0.434352	16572	CTAAAAACAACACTCCAAAAAACTTCCAACCCAAATCCTACAAAACAACA	55624368	CTAAAAACAACACTCCGAAAAACTTCCAACCCGAATCCTACAAAACGACG	I	C	Grn	ACGTAAGGCGCGAGTCCCGCGCGGCCGGCCGGGGCTCCGCGACTGGGCGGGCGGAGGCGG[CG]CCGCCCTGCAGGATCCGGGCTGGAAGCCTCTCGGAGTGCTGCCTCCAGCCAAGGTGTGTG	37	1	65613294	CGCCGCCCTGCAGGATCCGGGCTGGAAGCCTCTCGGAGTGCTGCCTCCAG	1	65385882	F	AK3L1;AK3L1;AK3L1;AK3L1	NM_203464;NM_013410;NM_001005353;NM_203464	205;205;205;205	5'UTR;TSS1500;TSS1500;1stExon	chr1:65613041-65614898	Island	1:65385568-65387710
53339	cg02619167	24742416	50796458	0.0934309	0	1	23521	0.397176	130.515	0.303745	27878.7	TAACTAAAAACAACACTCCAAAAAACTTCCAACCCAAATCCTACAAAACA	50796458	TAACTAAAAACAACACTCCGAAAAACTTCCAACCCGAATCCTACAAAACG	I	A	Red	TAAGGCGCGAGTCCCGCGCGGCCGGCCGGGGCTCCGCGACTGGGCGGGCGGAGGCGGCGC[CG]CCCTGCAGGATCCGGGCTGGAAGCCTCTCGGAGTGCTGCCTCCAGCCAAGGTGTGTGTTT	37	1	65613297	TGGCTGGAGGCAGCACTCCGAGAGGCTTCCAGCCCGGATCCTGCAGGGCG	1	65385885	F	AK3L1;AK3L1;AK3L1;AK3L1	NM_203464;NM_013410;NM_001005353;NM_203464	205;205;205;205	5'UTR;TSS1500;TSS1500;1stExon	chr1:65613041-65614898	Island	1:65385568-65387710
188370	cg09864858	66774465	66774465	0.0859726	0	1	26474	0.292999	73.3804	0.207026	27781.4	AATAAACACACACCTTAACTAAAAACAACACTCCRAAAAACTTCCAACCC			II			CGCGCGGCCGGCCGGGGCTCCGCGACTGGGCGGGCGGAGGCGGCGCCGCCCTGCAGGATC[CG]GGCTGGAAGCCTCTCGGAGTGCTGCCTCCAGCCAAGGTGTGTGTTTATTTGATTGCTTTT	37	1	65613311	CGGGCTGGAAGCCTCTCGGAGTGCTGCCTCCAGCCAAGGTGTGTGTTTAT	1	65385899	F	AK3L1;AK3L1;AK3L1;AK3L1	NM_203464;NM_013410;NM_001005353;NM_203464	205;205;205;205	5'UTR;TSS1500;TSS1500;1stExon	chr1:65613041-65614898	Island	1:65385568-65387710
129959	cg06661924	30629461	30629461	0.0554032	0	1	6942.52	0.231818	66.4088	0.176415	10742.1	CTACCTCCAACCAAAATATATATTTATTTAATTACTTTTAATAACRAAAC			II			CTCTCGGAGTGCTGCCTCCAGCCAAGGTGTGTGTTTATTTGATTGCTTTTGGTGGCGAGG[CG]CGGGGCTCGGGCTCGTCGCGCGCCCCATGGCCGGGGAGCGCATCCGCCAACCCCGGGCGG	37	1	65613383	TGCCTCCAGCCAAGGTGTGTGTTTATTTGATTGCTTTTGGTGGCGAGGCG	1	65385971	R	AK3L1;AK3L1;AK3L1	NM_203464;NM_013410;NM_001005353	205;205;205	5'UTR;TSS1500;TSS200	chr1:65613041-65614898	Island	1:65385568-65387710
31578	cg01523799	42682381	31668425	0.0962129	0	1	3040.76	0.295135	66.5815	0.198922	2991.49	TATACCAACTTCCCCAACTCAACAAAAACTAACTTAAAAATACCTAACCA	31668425	TATACCAACTTCCCCGACTCGACGAAAACTAACTTAAAAATACCTAACCG	I	C	Grn	GTCACCCCCGCTTGTGCCAGCTTCCCCGGCTCGGCGGAGACTGGCTTGGGGATGCCTGGC[CG]CCCGGCCCCCTTCTCGGACGCGGCGTGGGGAGCGAGCTGGAGTTAAGGATGAAGGTGGGA	37	1	65613685	TGTGCCAGCTTCCCCGGCTCGGCGGAGACTGGCTTGGGGATGCCTGGCCG	1	65386273	R	AK3L1;AK3L1;AK3L1;AK3L1	NM_001005353;NM_013410;NM_203464;NM_001005353	205;205;205;205	5'UTR;TSS200;5'UTR;1stExon	chr1:65613041-65614898	Island	1:65385568-65387710
237	cg00009916	73648335	58604379	0.0125201	0	1	7564.75	0.348789	374.344	0.336269	6257.99	TAAAAACCAAATCAACAAAACAAAACACAACACACTTCAACAACTTTACA	58604379	TAAAAACCGAATCGACAAAACGAAACACGACGCGCTTCAACAACTTTACG	I	T	Red	ACCTCTGACCCCTGGAGGCCGAGTCGGCAGGGCGGGGCACGGCGCGCTTCAGCAGCTTTG[CG]TGGGGGCGAGGAGGTGGAGGAGGGCGAGGAGGTGGAGAAGGGCGGGGAGGTGTAGCGTGG	37	1	65613819	CGCAAAGCTGCTGAAGCGCGCCGTGCCCCGCCCTGCCGACTCGGCCTCCA	1	65386407	R	AK3L1;AK3L1;AK3L1	NM_001005353;NM_013410;NM_203464	205;205;205	5'UTR;TSS200;5'UTR	chr1:65613041-65614898	Island	1:65385568-65387710
245045	cg13297881	53663335	53663335	0.0869128	0	1	7888.05	0.338948	98.5468	0.252035	10560.3	CRTTAAACTAAAATAAAACCCTAAAAAAACTAAAACTCCCRAATCACRAC			II			GGGGCGAGCCGCGTTGGGCTGGGGTGAGGCCCTGGAGGGACTGGGGCTCCCGGATCACGG[CG]CCCTTCCCCCGCCCGCGTGTGGTCGTGCAGGCTCGTACGTGCCGGGGCGCATGCAGCTGG	37	1	65614322	CGCCGTGATCCGGGAGCCCCAGTCCCTCCAGGGCCTCACCCCAGCCCAAC	1	65386910	R	AK3L1;AK3L1;AK3L1	NM_203464;NM_001005353;NM_013410	205;205;205	Body;Body;Body	chr1:65613041-65614898	Island	1:65385568-65387710
333309	cg18324123	61663383	61663383	0.0862617	0	1	12591.9	0.293348	73.333	0.207086	16974.4	AAAAAAAACAACRTAAAACRAAAACTCCRAATTTTCCCTACCTAATTCTC			II			GGCTCCTCTCCACCGCTCCTCCTGTCGCGAGGAATAGCCCGAGCCACCCGGCCGAGGGAA[CG]AGAACTAGGCAGGGAAAACCCGGAGCTTCCGTCTCACGCTGCCCTCCTTAAGGCAGAGCC	37	1	65614514	CGAGAACTAGGCAGGGAAAACCCGGAGCTTCCGTCTCACGCTGCCCTCCT	1	65387102	F	AK3L1;AK3L1;AK3L1	NM_203464;NM_001005353;NM_013410	205;205;205	Body;Body;Body	chr1:65613041-65614898	Island	1:65385568-65387710
356931	cg19807361	66698455	66698455	0.048588	0	1	3996.5	0.265236	91.0815	0.216648	4777.19	TTTTACRTATATAATATCTATCTTCCTCTCTAAAAATAATTCCAAAATCC			II			TCCACAATTTTTATCGAGCCCCTCCATCTGCCTTGGCCGGAGAACACGATGGGCAAAGCC[CG]GATCTTGGAACTACTTCTAGAGAGGAAGACAGACATTACACACGCAAAACAGAGAAAGCC	37	1	65720909	TTTGCGTGTGTAATGTCTGTCTTCCTCTCTAGAAGTAGTTCCAAGATCCG	1	65493497	F					chr1:65720047-65720592	S_Shore	1:65492445-65493722
332484	cg18271025	34764393	21769465	0.0280653	0	1	6606.28	0.404559	374.344	0.376494	5867.93	ATCTTTACAACTAATAAACAATAACAAAAACTTAAATACAAAAAACAACA	21769465	ATCTTTACAACTAATAAACAATAACGAAAACTTAAATACGAAAAACGACG	I	A	Red	CGATGGTTATGAATCTTTGCAGCTGGTGGACAGTAACGGGGACTTAAGTGCGGGAAGCGG[CG]GGGTTGGCGGCAAGCAGAGAGTGAACGCCGGGGCAGCGGCGCGGAGTCCCGCCCGACAGC	37	1	65775527	CGCCGCTTCCCGCACTTAAGTCCCCGTTACTGTCCACCAGCTGCAAAGAT	1	65548115	R	DNAJC6	NM_014787	9829	Body	chr1:65775018-65775746	Island	1:65548006-65548361
469135	cg26885220	51666403	71710357	0.00244861	0	1	12638.3	0.243988	130.052	0.241539	12502	AAACTATCCATAATACTAACACAATCCAAAAACTATCAAACAAAACTCCA	71710357	AAACTATCCATAATACTAACGCGATCCGAAAACTATCGAACGAAACTCCG	I	C	Grn	TTAAGTGCGGGAAGCGGCGGGGTTGGCGGCAAGCAGAGAGTGAACGCCGGGGCAGCGGCG[CG]GAGTCCCGCCCGACAGCCTCCGGACCGCGCCAGCACCATGGACAGCTCAGGTAGCGCTGC	37	1	65775570	GAGCTGTCCATGGTGCTGGCGCGGTCCGGAGGCTGTCGGGCGGGACTCCG	1	65548158	F	DNAJC6	NM_014787	9829	Body	chr1:65775018-65775746	Island	1:65548006-65548361
53861	cg02640540	25725370	25725370	0.0393183	0	1	1548.74	0.445188	374.344	0.40587	1779.5	RTTACAAAAATCTATATCTACACTACCTTAAAAAATCCTTTACAAACAAC			II			CCGCTGATGTAGCCTCGGGCGGCCGCTTGTCCCATCTTGTCCGAGTCTACAGTTTCAGTC[CG]CTGCCTGCAAAGGATTTCTCAAGGCAGTGCAGATACAGATCTCTGCAACGATTTCACACA	37	1	67518911	CGCTGCCTGCAAAGGATTTCTCAAGGCAGTGCAGATACAGATCTCTGCAA	1	67291499	F	SLC35D1	NM_015139	23169	Body	chr1:67519224-67520139	N_Shore	1:67291440-67291500
22266	cg01056310	74679385	74679385	0.0386815	0	1	7392.35	0.394051	374.344	0.35537	9040.57	RAAATCCTAAAAAACTATTACCTTCCCRCCRAATTCCTTAACRAATAAAC			II			CTCCTCCGTAACTACGGAAAGCTTCGGTGAGGGGCCGGCTTCCCCGCACCTCAGTCCATG[CG]CTCACCCGCCAAGGAATCCGGCGGGAAGGCAACAGCCTCCCAGGACCTCGAGCGCGCTCG	37	1	67895337	CGCTCACCCGCCAAGGAATCCGGCGGGAAGGCAACAGCCTCCCAGGACCT	1	67667925	F	SERBP1;SERBP1;SERBP1;SERBP1	NM_001018069;NM_015640;NM_001018067;NM_001018068	26135;26135;26135;26135	Body;Body;Body;Body	chr1:67895135-67896826	Island	1:67667421-67669488
340956	cg18795395	18757399	18757399	0.0532823	0	1	3631.32	0.267177	87.6748	0.213895	4586.19	AATTAAAAAACCCCCAATATTCCCAACCRTAACTTATAATAATATCAAAC			II			TAGAAAGTAGGCAGAGGGGCGTGGCGTCCCTGTCGCCCCCACATGCCAGCCCTCCTCCAA[CG]CCTGACACCACCACAAGCCACGGCTGGGAACACTGGGGGCCTCCCAACCCGGCGCGGGGC	37	1	68298565	CGCCTGACACCACCACAAGCCACGGCTGGGAACACTGGGGGCCTCCCAAC	1	68071153	F	GNG12	NM_018841	55970	5'UTR	chr1:68298371-68299315	Island	1:68070960-68072208
325961	cg17885091	63645506	25659328	0.0292386	0	1	7913.54	0.281392	121.88	0.252153	11128.1	AAAAAAAATCAAAACCATCTCCAAAAACCCTTAAAAACCAAATCCCAACA	25659328	AAAAAAAATCGAAACCGTCTCCAAAAACCCTTAAAAACCGAATCCCGACG	I	A	Red	CACCACCCGCGCCCGCCGCTTGGTACTCACCCGCCTGCCGGTGCGCTGCCCCGCCGTCGC[CG]CCGGGACTCGGTCTCTAAGGGCTCCTGGAGACGGCTCCGACCTCTCCTCCTCCTCCTCCT	37	1	68299057	CGCCGGGACTCGGTCTCTAAGGGCTCCTGGAGACGGCTCCGACCTCTCCT	1	68071645	F	GNG12;GNG12	NM_018841;NM_018841	55970;55970	5'UTR;1stExon	chr1:68298371-68299315	Island	1:68070960-68072208
388537	cg21871154	70670421	70670421	0.037677	0	1	6464.85	0.72831	374.344	0.690632	10959.3	RAAAACACACACAAAACRACCTAACTCCTTTAATAAAAACTTCCCCRACC			II			TCGGCGAGGGGAACCGCCGCCCCCCCTCTCCGCCGCCCCCTCCCGCTCCCGCTCCGCTGG[CG]GCCGGGGAAGTTCCCACCAAAGGAGTCAGGCCGCTTTGTGTGTGCTTTCGGGGCCACCGG	37	2	169104283	CGGCCGGGGAAGTTCCCACCAAAGGAGTCAGGCCGCTTTGTGTGTGCTTT	2	168812529	F	STK39	NM_013233	27347	TSS200	chr2:169102950-169104454	Island	2:168811872-168812850
135588	cg06940851	42800362	42800362	0.0569102	0	1	721.423	0.785866	374.344	0.728956	1187.75	TTCAATAACTCTTAACTTAAAAAATTAAAAACCTAACTTAATCCACAAAC			II			GAGTACTTTATTTCAGTAGCTCTTAACTTAGAAAGTTGGGAGCCTAGCTTGGTCCACAGG[CG]CCCAGGAGAGAGGGGCGGGAGGAAGGCTCTGCAGCCCGAGGGGGCGTGTGTAGGGGCGGG	37	2	170683823	TCAGTAGCTCTTAACTTAGAAAGTTGGGAGCCTAGCTTGGTCCACAGGCG	2	170392069	R	UBR3	NM_172070	130507	TSS200	chr2:170683860-170684629	N_Shore
441306	cg25189904	62801403	62801403	0.0581627	0	1	3147.15	0.404179	374.344	0.346017	4351.45	CTCCATAATTTCTAAAACAAAACCAAACTTTCRTATAAAAATTTAACAAC			II			TTCGCGTGCGAACGCCTCGCTTGCCCCTGTGCCAGCGGTCCCCAGGGCTGTGAGGATGAG[CG]CTGCCAAACCCCTACACGAAAGTTTGGTTCTGTTCCAGAAACTATGGAGGAAAACACGCA	37	1	68299493	CGCTGCCAAACCCCTACACGAAAGTTTGGTTCTGTTCCAGAAACTATGGA	1	68072081	F	GNG12	NM_018841	55970	TSS1500	chr1:68298371-68299315	S_Shore	1:68070960-68072208
445139	cg25431547	72659507	72659507	0.039456	0	1	10468	0.557324	374.344	0.517868	12785.1	CRCRCCRAAAAATAAATAATACTATTACCRTAACTATCTTCCTCATTAAC			II			CCCAGCCGTTTCGCGCCGGGAGGTAGGTGGTGCTGTTGCCGTGACTGTCTTCCTCATTGG[CG]CCGTGCAGAGAGGCGGAATGTTCAACTCCTAACTGCAGCGGAAACGTGGGAGCCGCGCGG	37	2	173940582	GCGCCGGGAGGTAGGTGGTGCTGTTGCCGTGACTGTCTTCCTCATTGGCG	2	173648828	R	ZAK;ZAK;ZAK;ZAK	NM_016653;NM_133646;NM_016653;NM_133646	51776;51776;51776;51776	5'UTR;1stExon;1stExon;5'UTR	chr2:173940414-173941271	Island	2:173648661-173649517
91431	cg04565067	20763410	20763410	0.279359	0	1	3694.13	0.513799	59.8823	0.234441	4716.71	AAATTAAAAATCTACAAAACRATCCACCRATAATTTAAATCTCRCACTTC			II			CTGTTGATGTTAAGCGGGTTCCCCCTGCCCAGCTTCTCACAGGTTTCCTTTTCTGGTTTC[CG]AAGTGCGAGATTTAAATCACCGGTGGACCGCCTTGCAGACCTTTAACTTACGCGTTGACT	37	1	68698499	AGTTAAAGGTCTGCAAGGCGGTCCACCGGTGATTTAAATCTCGCACTTCG	1	68471087	F	GPR177;GPR177	NM_024911;NM_001002292	79971;79971	TSS1500;TSS1500	chr1:68696639-68697628	S_Shore	1:68469197-68471142
297390	cg16165575	12633452	12633452	0.301419	0	1	3234.19	0.47217	33.4624	0.170751	3298.99	AAACCACRATTATCTAACTTAACAAAATAAATCTCTAACCCCTTAAACTC			II			CATGGCATGTGCTTTATCTTTCATAAACAAGCAGCTAAATTCTGGAACAGCAGGAGGATT[CG]AGCTTAAGGGGTCAGAGATCCACTCTGTTAAGCTAGACAACCGTGGCCTGCTGTTTTACT	37	1	68824389	CGAGCTTAAGGGGTCAGAGATCCACTCTGTTAAGCTAGACAACCGTGGCC	1	68596977	F
3717	cg00165323	63807400	63807400	0.666144	0	1	4985.94	0.839732	50.5231	0.173588	5039.11	TCCTTTATATAACACRAAAAACTAATAAACCTACCTATTCCCAATCCAAC			II			GCCCACACATCTCCTTTGTGTGGCACGAGAAGCTGGTGAACCTGCCTATTCCCAATCCAG[CG]CTGGGTCCCCTTGAGGATCTTGCGTCCTCCTCTCCGAGTTATTAAGGATGCAGGACGTGT	37	1	70035080	CCTTTGTGTGGCACGAGAAGCTGGTGAACCTGCCTATTCCCAATCCAGCG	1	69807668	R					chr1:70032967-70034495	S_Shore	1:69807506-69807862
355854	cg19746906	15643420	15643420	0.0626086	0	1	6844.44	0.238482	63.9118	0.175874	7250.17	CAACAAATCCCCTTCTTCTTTACTAAACTTATAATCCCTCCRCAATAAAC			II			TCCCCGGGCTCCAGCAGGTCCCCTTCTTCTTTGCTGGGCTTGTGGTCCCTCCGCAGTGAG[CG]GATCTTCTCCCCGGTCATCGCCGCCGCCAGGGGCAAGGGGGGGAATCGGGAGGCTCACCG	37	1	70820072	CGCTCACTGCGGAGGGACCACAAGCCCAGCAAAGAAGAAGGGGACCTGCT	1	70592660	R	HHLA3;HHLA3;HHLA3;HHLA3;ANKRD13C	NR_027404;NM_001036645;NM_001031693;NM_001036646;NM_030816	11147;11147;11147;11147;81573	TSS1500;TSS1500;TSS1500;TSS1500;1stExon	chr1:70819733-70820719	Island	1:70592210-70593387
186101	cg09735905	37791381	37791381	0.0579741	0	1	12011.8	0.336894	126.51	0.27892	13088.1	RAAAAATACRTTTATCCCAAACTCRAAAACTCAATAAAAATTCATACTAC			II			GCGACGGAGCTGGCGCTGCGGCGGCACAAGGCGATTAGAGCGGTGGCCAAGAGCCTCCAG[CG]CAGCATGAACTCCCACTGAGCCCCCGAGCCTGGGACAAACGCATCTCCCGGGGAAGAGCC	37	1	70820197	GGAGATGCGTTTGTCCCAGGCTCGGGGGCTCAGTGGGAGTTCATGCTGCG	1	70592785	F	HHLA3;ANKRD13C;HHLA3;HHLA3;HHLA3;ANKRD13C	NR_027404;NM_030816;NM_001036645;NM_001031693;NM_001036646;NM_030816	11147;81573;11147;11147;11147;81573	TSS1500;5'UTR;TSS1500;TSS1500;TSS1500;1stExon	chr1:70819733-70820719	Island	1:70592210-70593387
416243	cg23647191	43809369	56674470	0.560869	0	1	13214	0.777927	60.6824	0.217057	13129	CTAACCCAAAAAAAAACCACACCTTCCTCTCTAAAAAACCTCTAATAACA	56674470	CTAACCCGAAAAAAAACCACGCCTTCCTCTCTAAAAAACCTCTAATAACG	I	A	Red	CGCCAGGGCTCACTGGCCCGGGAGGGAGCCACGCCTTCCTCTCTGGGAAACCTCTGGTGG[CG]AGGCGCGCGGAGGTGCCGAGTCCCCTTTATAAGGCCGAGGGGGCGGGGCGCCCGTGGGTG	37	1	71513494	CGCCACCAGAGGTTTCCCAGAGAGGAAGGCGTGGCTCCCTCCCGGGCCAG	1	71286082	R	PTGER3;PTGER3;PTGER3;PTGER3;PTGER3;PTGER3;PTGER3;PTGER3;PTGER3;PTGER3	NM_198714;NM_198716;NM_198717;NR_028293;NR_028294;NM_001126044;NM_198718;NR_028292;NM_198715;NM_198719	5733;5733;5733;5733;5733;5733;5733;5733;5733;5733	TSS200;TSS200;TSS200;TSS200;TSS200;TSS200;TSS200;TSS200;TSS200;TSS200	chr1:71512224-71513804	Island	1:71284815-71286418
31880	cg01540595	30674373	30674373	0.451821	0	1	8400.68	0.714767	76.9556	0.262945	7482.62	ACAAACTCTATTCAAAAAACAAATAAAAAACCTATATAATCCTCTCCCCC			II			CGTCCAGGCTCTCGGAGCCGCGGCCACCCACACCGACTTTGGATTAGTGATGAGGAAGGG[CG]GGGGAGAGGATCACACAGGTCCTCCACCTGCTTTCTGAACAGAGCTTGTTTCCGGGGCAC	37	1	75590960	CGGGGGAGAGGATCACACAGGTCCTCCACCTGCTTTCTGAACAGAGCTTG	1	75363548	F					chr1:75590817-75591354	Island	1:75362945-75364114
350227	cg19411474	11680333	11680333	0.193397	0	1	2077.91	0.397303	52.9089	0.203906	2457.56	ACTTATAACATTATCCTTCTCRACATCAACTTTTATTAATAAATCRAAAC			II			GACGAAGACACACTTGTAGCATTATCCTTCTCGGCATCAGCTTTTATTAGTGGATCGGGG[CG]GGGGAGGGGGGAGATCGGCAGACACGGACAGCCTCTGACCCTCTGGAGTTGGTATGTGAT	37	1	75600224	CGCCCCGATCCACTAATAAAAGCTGATGCCGAGAAGGATAATGCTACAAG	1	75372812	R	LHX8	NM_001001933	431707	Body	chr1:75600674-75601415	N_Shore	1:75372712-75373010
342332	cg18877763	73737411	73737411	0.101855	0	1	1673.12	0.332547	81.9016	0.230692	1772.26	CRATTTAAAATATATAATCCCAAACAAAAAATTCTTACTAAAAACACACC			II			AGCTAAAGCAGCGGTTTAAAGTATATAGTCCCAAACAAAGAATTCTTACTAAAAACACAC[CG]GATCTGTAAGGCAGAGGAGGGAGGGGCGGGAGGAAGAAGTCGAAGAGCAGGGTGTGGTAT	37	1	76539186	CGGTGTGTTTTTAGTAAGAATTCTTTGTTTGGGACTATATACTTTAAACC	1	76311774	R	ST6GALNAC3;ST6GALNAC3	NM_152996;NM_001160011	256435;256435	TSS1500;TSS1500	chr1:76540147-76540653	N_Shore
243081	cg13175159	51795412	51795412	0.191149	0	1	6909.15	0.384941	48.8507	0.193793	6600.05	AACCCTAAACAATATTACAACCCCACTAAAAAATCAATTTATCCCCAAAC			II			TAGTGACCACTGACCCTGAGCAATGTTACAGCCCCACTGAGGAATCAGTTTATCCCCAGG[CG]CAGCTCCCAGAGTGACACCCTAAAAGTGAGTACTTAAAAAGCAAAGGTCTCTGAGATCCA	37	1	79472643	CGCCTGGGGATAAACTGATTCCTCAGTGGGGCTGTAACATTGCTCAGGGT	1	79245231	R	ELTD1	NM_022159	64123	TSS200	chr1:79472281-79472537	S_Shore
384730	cg21609706	51643353	51643353	0.368729	0	1	2965.56	0.542186	33.0972	0.173457	3096.15	CTAAACTACAAAACATTTAATTTCTAATAATTAATCAACTCCTCATACAC			II			TTTTTTCCTGAAGCCAGATTTGGATCACTCACTTGAGCTGGGCCTGGGGGAGAAACATAG[CG]TGTATGAGGAGCTGATTAATTACCAGAAATCAAATGCCTTGCAGTCCAGAGCTCTGTGTT	37	1	81624482	TGGACTGCAAGGCATTTGATTTCTGGTAATTAATCAGCTCCTCATACACG	1	81397070	F
430703	cg24539604	32796372	32796372	0.0479313	0	1	12858.5	0.579344	374.344	0.531413	15179	AAAACAACCTCTAAAAAACAATCTCCTTTCCTACRAATCCRCCCTAATCC			II			ACCGGGCCAGGGAGAAGGCGGAGAGCGAGCTGAGGCGGAGCGGGAAGAGGGAGGATAGAA[CG]GACTAGGGCGGATTCGCAGGAAAGGAGATTGCCCTCTAGAGGCTGTCTTAGCCCAAAGCG	37	2	191184750	CGGACTAGGGCGGATTCGCAGGAAAGGAGATTGCCCTCTAGAGGCTGTCT	2	190892995	F	HIBCH;HIBCH	NM_198047;NM_014362	26275;26275	TSS200;TSS200	chr2:191184323-191184767	Island	2:190892569-190893012
60793	cg02984142	74734300	34759362	0.0131204	0	1	11861.5	0.215502	98.9213	0.202381	9944.5	ACAACTCCAACTAAAAACCAAACTCAACCACATAAAAATAAACAAAAACA	34759362	ACAACTCCGACTAAAAACCGAACTCAACCGCGTAAAAATAAACGAAAACG	I	A	Red	CCGCCAGCTGGGCCGCCGGATCCCACCCGCCGCCGCCGCCTTCCTCCCGCCTCGGCCGCC[CG]CCCCCGCTCACTTTTACGCGGTTGAGTCCGGCCTCCAGCCGGAGCTGTTGAACCACTTTC	37	1	84971681	ACAGCTCCGGCTGGAGGCCGGACTCAACCGCGTAAAAGTGAGCGGGGGCG	1	84744269	F	SPATA1;GNG5	NM_001081472;NM_005274	100505741;2787	TSS1500;Body	chr1:84971344-84972491	Island	1:84743933-84745099
427242	cg24334243	29771500	29771500	0.116841	0	1	9031.63	0.305134	57.0214	0.188293	10802.4	AAACTCCAACRAAAAAACTCTAAACRCAAAAAACTTACCAAAAAAAATCC			II			GGGCGAGGGTGGAGCTCCAGCGGGGAGGCTCTGGGCGCAGGAGGCTTACCAAGAGGAGTC[CG]CGGCAGCCCGGGCCTGCCCCGCGGGCTGCTCTGGGCTACTGGGATCTCACCCCGCGCTCG	37	1	85086451	AGCTCCAGCGGGGAGGCTCTGGGCGCAGGAGGCTTACCAAGAGGAGTCCG	1	84859039	R					chr1:85086321-85086766	Island	1:84858910-84859467
285567	cg15444788	54663467	54663467	0.0468356	0	1	21434.5	0.289197	107.359	0.242362	23648.6	ATCAAAAAACAAATCRTACATAACCTAAATCAACAAATAATAAACCTCTC			II			CGCGCGCCCGAGTCAGGGGGCAGGTCGTGCATGGCCTGGATCAGCAGATAATAGGCCTCT[CG]CAACTGGGTCCGCAGCCTGCCTGTCTCCAGGCGGCCGCCCTCCGCCCCCAGGGAGGAGCC	37	1	85666708	TCAGGGGGCAGGTCGTGCATGGCCTGGATCAGCAGATAATAGGCCTCTCG	1	85439296	R	SYDE2;SYDE2	NM_032184;NM_032184	84144;84144	1stExon;5'UTR	chr1:85665818-85667650	Island	1:85438488-85440380
286504	cg15500929	28770488	28770488	0.0750812	0	1	11393.5	0.24832	59.1397	0.173239	14800.2	ATCRTACATAACCTAAATCAACAAATAATAAACCTCTCRCAACTAAATCC			II			TCAGGGGGCAGGTCGTGCATGGCCTGGATCAGCAGATAATAGGCCTCTCGCAACTGGGTC[CG]CAGCCTGCCTGTCTCCAGGCGGCCGCCCTCCGCCCCCAGGGAGGAGCCCGCCGCTGGGGG	37	1	85666720	TCGTGCATGGCCTGGATCAGCAGATAATAGGCCTCTCGCAACTGGGTCCG	1	85439308	R	SYDE2;SYDE2	NM_032184;NM_032184	84144;84144	1stExon;5'UTR	chr1:85665818-85667650	Island	1:85438488-85440380
374661	cg20962543	48649499	48649499	0.0721524	0	1	17872.6	0.369728	133.817	0.297576	22199.1	CAAATAATAAACCTCTCRCAACTAAATCCRCAACCTACCTATCTCCAAAC			II			GCCTGGATCAGCAGATAATAGGCCTCTCGCAACTGGGTCCGCAGCCTGCCTGTCTCCAGG[CG]GCCGCCCTCCGCCCCCAGGGAGGAGCCCGCCGCTGGGGGAGGCGGGGGACGCCGTTCCGC	37	1	85666741	AGATAATAGGCCTCTCGCAACTGGGTCCGCAGCCTGCCTGTCTCCAGGCG	1	85439329	R	SYDE2	NM_032184	84144	TSS200	chr1:85665818-85667650	Island	1:85438488-85440380
316176	cg17269137	72706454	34641485	0.00294938	0	1	15756.9	0.176362	87.0161	0.173413	13766.9	CAAACTACAAACCACCAAACAAATTTTCATAATAATCAACATCATAATCA	34641485	CAAACTACGAACCGCCGAACAAATTTTCGTAATAATCGACGTCGTAATCG	I	T	Red	CAGGCTCGGGCGCAGACTGCGAGCCGCCGGGCAGGTTTTCGTAGTAGTCGGCGTCGTAGT[CG]TCTTCGTCCTTGTCGTCTTCCTCCTCCTCTCCGCTGTCCTCGGAGCCCTCCGGGGAGTGC	37	1	85666874	CGACTACGACGCCGACTACTACGAAAACCTGCCCGGCGGCTCGCAGTCTG	1	85439462	R	SYDE2	NM_032184	84144	TSS200	chr1:85665818-85667650	Island	1:85438488-85440380
133585	cg06842519	67763435	23731387	0.00613497	0	1	10651.3	0.236935	120.75	0.2308	11304	CCTCCAAAAAATACAAAAAAACATAAACAAACCCATAACTCTAAAAAACA	23731387	CCTCCGAAAAATACGAAAAAACGTAAACGAACCCATAACTCTAAAAAACG	I	A	Red	TGTCCTCGGAGCCCTCCGGGGAGTGCGGAGGGGCGTGAGCGAGCCCATGGCTCTGGGGGG[CG]GCCTCCTGCCCGCCGCGCGGCCGAGGCCCGAGCGCCCCCAACTGCTCCGGGTGCCCTCCG	37	1	85666970	CGCCCCCCAGAGCCATGGGCTCGCTCACGCCCCTCCGCACTCCCCGGAGG	1	85439558	R	SYDE2	NM_032184	84144	TSS1500	chr1:85665818-85667650	Island	1:85438488-85440380
415723	cg23620622	18692360	18692360	0.102836	0	1	4712.76	0.637706	374.344	0.53487	5772.71	CAAACTCRTTAATCCTAAAAAATAAACRCATTCCTCCCAAACCCAACAAC			II			GGCGCCTGGCGAGGCAGCCGCCCCCTGAGCCAGGTCCCCGCCCGCCTCTGTCCTGCCAGG[CG]CTGCTGGGTTTGGGAGGAATGCGTTTACTCTCCAGGACCAACGAGTCTGTGCAGGCCTGG	37	2	202508287	AGACTCGTTGGTCCTGGAGAGTAAACGCATTCCTCCCAAACCCAGCAGCG	2	202216532	F	ALS2CR4;ALS2CR4	NM_001044385;NM_152388	65062;65062	TSS200;TSS1500	chr2:202507139-202508270	S_Shore	2:202215570-202216576
3501	cg00156072	30732361	30732361	0.0779195	0	1	19191.3	0.422703	374.344	0.344784	20557.6	RAACTAAACTCCTTCTACACCACATTCAACRACTACCAAAAAAAACCRAC			II			GGCGGCGGCGGAGGCGGCCGGGTCCTGCCGCGGGCAGCGCGCGCTGAGCCTGCGAGCGCC[CG]TCGGCTCCTCTTGGCAGCCGCTGAATGTGGTGCAGAAGGAGCCCAGCTCGCGCCCGGAGC	37	1	85930813	AGCTGGGCTCCTTCTGCACCACATTCAGCGGCTGCCAAGAGGAGCCGACG	1	85703401	F	DDAH1;DDAH1;DDAH1	NM_012137;NM_001134445;NM_012137	23576;23576;23576	1stExon;5'UTR;5'UTR	chr1:85929940-85931168	Island	1:85702564-85703736
143578	cg07350718	12619411	12619411	0.0610747	0	1	24778.5	0.310032	105.679	0.248958	25131.5	TCTTTAAAATCCACAAATATTCCTAACTCAAAAACACACTCCTCTTCCCC			II			CCGAACACGCCTCTTTGAAGTCCACAAATATTCCTGACTCAGAGACACACTCCTCTTCCC[CG]TTCTACTCTTTCAACAGATAACTTGCCTCTCACCTTCGCTGTAAAAAAGCAAACAGCTCA	37	1	86045841	CGGGGAAGAGGAGTGTGTCTCTGAGTCAGGAATATTTGTGGACTTCAAAG	1	85818429	R	CYR61	NM_001554	3491	TSS1500	chr1:86046362-86047240	N_Shore	1:85818429-85818659
252902	cg13683218	13755483	15806375	0.445999	0	1	1713.39	0.643714	42.8531	0.197715	2012.32	TCACACCAACTTAATTTCCAAAATAAATATATATACTTATTTAACAAACA	15806375	TCGCACCGACTTAATTTCCGAAATAAATATATATACTTATTTAACAAACG	I	T	Red	TGGGGGTAGGGAAGGAGATGAAGTGGGGGAGGAAGTCCTTGGAAACAGCCCGCGCCCGAA[CG]TTTGTCAAACAAGCACACACACCCACTTCGGAAATCAAGTCGGTGCGAGGGGGCCGGTGG	37	1	86622552	TCGCACCGACTTGATTTCCGAAGTGGGTGTGTGTGCTTGTTTGACAAACG	1	86395140	F	COL24A1	NM_152890	255631	TSS1500	chr1:86621278-86622871	Island	1:86394829-86395438
390748	cg22024145	32746426	45657344	0.0232863	0	1	15364.5	0.326469	374.344	0.303183	21471.6	ATCAACCACCAACTTCTTCACATTAAAATCCATAATATTCATCCTAAACA	45657344	GTCGACCGCCAACTTCTTCACGTTAAAATCCATAATATTCATCCTAAACG	I	A	Red	CAGCCCGGCCGCGGCACCTCCGCCTCGCCGCCGCTAGGTCGGCCGGCTCCGCCCGGCTGC[CG]CCTAGGATGAATATCATGGACTTCAACGTGAAGAAGCTGGCGGCCGACGCAGGCACCTTC	37	1	87170575	GTCGGCCGCCAGCTTCTTCACGTTGAAGTCCATGATATTCATCCTAGGCG	1	86943163	F	SH3GLB1;SH3GLB1	NM_016009;NM_016009	51100;51100	5'UTR;1stExon	chr1:87169875-87171015	Island	1:86942674-86943603
396042	cg22384883	14754465	13750460	0.0452701	0	1	9403.18	0.291798	110.663	0.246528	9710.79	TCACTTCCCAAAAAACAACAATTAAACAAAAACAAAACAAAAATCCACCA	13750460	TCGCTTCCCAAAAAACGACGATTAAACAAAAACGAAACAAAAATCCGCCG	I	C	Grn	GGCCTGCTGCAGCCAGAGGCCTGGGAGATGGGCGCGGCCTGGTCCCCTCCCCGGGCCCGG[CG]GCGGATTTCTGCCCCGCTCCTGCCCAACCGCCGCTCCCTGGGAAGCGAGGCGGGGTGGGG	37	1	87170818	TCGCTTCCCAGGGAGCGGCGGTTGGGCAGGAGCGGGGCAGAAATCCGCCG	1	86943406	F	SH3GLB1	NM_016009	51100	Body	chr1:87169875-87171015	Island	1:86942674-86943603
56535	cg02773758	52707463	52707463	0.059525	0	1	20755.4	0.244653	69.658	0.185128	22915.1	ACCCCTAAAAAACACTAAAACTACACTATCCRCCTTTCTAATACCACRAC			II			AGCTTCCTCCCACCCCTGGGGAACACTAAGGCTGCACTGTCCGCCTTTCTGATACCACGA[CG]TCAGTGCTCCTGTGGCCTCCACCCCGGGGCTGGCGGAGGCTTGCGAGTCCTTTGCGGTAA	37	1	87170951	CGTCGTGGTATCAGAAAGGCGGACAGTGCAGCCTTAGTGTTCCCCAGGGG	1	86943539	R	SH3GLB1	NM_016009	51100	Body	chr1:87169875-87171015	Island	1:86942674-86943603
367465	cg20485042	21757454	21757454	0.0382076	0	1	2644.99	0.296334	121.402	0.258127	3432.83	AACTAAATAAAAAACTAAACTACCCCRAACTAAATACTATAAAAAAAACC			II			GTCCCGCTCGAAGCTAGGTGAGGAACTGAACTGCCCCGGGCTGAGTGCTGTGGAAGGGGC[CG]AGGAGGCGCTGCCGCCGGAGCAAGTGGGCGTTCATCTAACCTGGGGTCTGGCTCGGGGGC	37	1	87380887	CGGCCCCTTCCACAGCACTCAGCCCGGGGCAGTTCAGTTCCTCACCTAGC	1	87153475	R	SEP15;HS2ST1;SEP15;HS2ST1	NM_004261;NM_001134492;NM_203341;NM_012262	9403;9653;9403;9653	TSS1500;Body;TSS1500;Body	chr1:87380162-87381214	Island	1:87152633-87154061
437308	cg24932816	64691403	65715502	0.0410267	0	1	9896.72	0.221944	73.8131	0.180917	11031.1	CCACTAAACAACCAAATTATTCAAACAAAATAATAAAACCTACCAATCCA	65715502	CCACTAAACGACCGAATTATTCAAACGAAATAATAAAACCTACCAATCCG	I	A	Red	GCCGCCTCGCTCTCTCTCCCGCCCCCCGAGTCTCGTTTCAGTCATCCCTTTGTCCTTCCC[CG]GATTGGCAGGTTTTATTATTCCGCCTGAACAATCCGGCCGCCCAGTGGCTGAGGGTCGCT	37	1	87794052	CCACTGGGCGGCCGGATTGTTCAGGCGGAATAATAAAACCTGCCAATCCG	1	87566640	F	LMO4	NM_006769	8543	TSS200	chr1:87793802-87795142	Island	1:87566398-87567764
206430	cg10912077	49810324	49810324	0.0610027	0	1	11265.5	0.355258	135.967	0.294255	12875.5	RTTTCAATCATCCCTTTATCCTTCCCCRAATTAACAAATTTTATTATTCC			II			CCCCGAGTCTCGTTTCAGTCATCCCTTTGTCCTTCCCCGGATTGGCAGGTTTTATTATTC[CG]CCTGAACAATCCGGCCGCCCAGTGGCTGAGGGTCGCTGACGTCGGAGGCAGAGCCGGGGA	37	1	87794075	TTTCAGTCATCCCTTTGTCCTTCCCCGGATTGGCAGGTTTTATTATTCCG	1	87566663	R	LMO4	NM_006769	8543	TSS200	chr1:87793802-87795142	Island	1:87566398-87567764
410229	cg23267160	46658334	73793493	0.00689022	0	1	18151.3	0.261501	136.043	0.254611	20955.8	ATTATTCCACCTAAACAATCCAACCACCCAATAACTAAAAATCACTAACA	73793493	ATTATTCCGCCTAAACAATCCGACCGCCCAATAACTAAAAATCGCTAACG	I	T	Red	TTGGCAGGTTTTATTATTCCGCCTGAACAATCCGGCCGCCCAGTGGCTGAGGGTCGCTGA[CG]TCGGAGGCAGAGCCGGGGAGTAGTTGGGATTTTGCTCTGTCAGTAACACATGTGTAAGAG	37	1	87794116	ATTATTCCGCCTGAACAATCCGGCCGCCCAGTGGCTGAGGGTCGCTGACG	1	87566704	R	LMO4	NM_006769	8543	TSS200	chr1:87793802-87795142	Island	1:87566398-87567764
291765	cg15823064	67659327	60702303	0.116828	0	1	11664.5	0.438064	136.043	0.321236	12515.8	ATTTTACTCTATCAATAACACATATATAAAAACCACAAAAAAAACAAACA	60702303	ATTTTACTCTATCAATAACACATATATAAAAACCGCGAAAAAAACGAACG	I	A	Red	GGAGTAGTTGGGATTTTGCTCTGTCAGTAACACATGTGTAAGAGCCGCGGAGGGAGCGAG[CG]AGCCGGCTAGAGGCCAGCGCCGCCGCCGCCGCCGCCTCCGAGCCGGGCAGCAACAGCCCC	37	1	87794194	CGCTCGCTCCCTCCGCGGCTCTTACACATGTGTTACTGACAGAGCAAAAT	1	87566782	R	LMO4;LMO4	NM_006769;NM_006769	8543;8543	1stExon;5'UTR	chr1:87793802-87795142	Island	1:87566398-87567764
63598	cg03129717	71715313	54635330	0.0894159	0	1	17123.2	0.283515	65.8251	0.194099	18887.9	CCAAAAAAAACCCTTTTATAAACAAAAACCACTACAAAACTAACAACCCA	54635330	CCAAAAAAAACCCTTTTATAAACAAAAACCGCTACAAAACTAACGACCCG	I	A	Red	GATAAAGCGCGAGTCTGAAACTACCGAGGCCGGCCTGCGAGCTAGCGCGGAGGGCAGCCC[CG]GGCCGCCAGCTTTGTAGCGGTTCCTGCTTACAAAAGGGCTCTTCTTGGAAACGGGGCTGG	37	1	87795122	CGGGCCGCCAGCTTTGTAGCGGTTCCTGCTTACAAAAGGGCTCTTCTTGG	1	87567710	F	LMO4	NM_006769	8543	5'UTR	chr1:87793802-87795142	Island	1:87566398-87567764
21555	cg01023053	48768386	48768386	0.0420546	0	1	6033.95	0.519834	374.344	0.47778	8658.25	CCCCRAAAAATACAACTACAATTCACAAATTAAAAATAATTCRATTTTCC			II			CTTCCCTCCCATCACCACGCTCTCCGTCTCCCGTCTGCCGGTCCCTCCCTCGTTCCCTTT[CG]GAAAACCGAACTATTTCCAACTTGTGAACTGCAGCTGCACTTCCCGGGGCAGAACCCGGG	37	1	87797123	CGGAAAACCGAACTATTTCCAACTTGTGAACTGCAGCTGCACTTCCCGGG	1	87569711	F	LMO4	NM_006769	8543	5'UTR	chr1:87797368-87797884	N_Shore	1:87569640-87570472
200540	cg10556630	10633375	48772355	0.00949127	0	1	7516.31	0.470036	374.344	0.460544	9276.23	ACCAAACACAACAATAAATAAATTTAACCCTCATTTACTAAAAACAAACA	48772355	ACCGAACGCGACGATAAATAAATTTAACCCTCATTTACTAAAAACGAACG	I	A	Red	GGCTGGGGAGGGGCCGGGCGCGGCGGTGGGTGGGTTTGACCCTCATTTGCTGGAGGCGGG[CG]GCGGAGGAGGGGAGGAGGGGGCAGTGGGCGGAGGCGGGGGCTGGGAGGAGGTGCCGCGAG	37	1	87797313	CGCCCGCCTCCAGCAAATGAGGGTCAAACCCACCCACCGCCGCGCCCGGC	1	87569901	R	LMO4	NM_006769	8543	5'UTR	chr1:87797368-87797884	N_Shore	1:87569640-87570472
142212	cg07274776	22700363	22700363	0.046903	0	1	13858.8	0.597908	374.344	0.551005	16631.7	ACTCRATCTTACCTAAAATAAATTCCACCAAAAAAACCTCCTCTTCTCCC			II			GGCGGCGGCAGCAGCAGCGGCTTCCTCGGGGGGTTGTGATTCGCTCACAGGAGCCATTGA[CG]GGAGAAGAGGAGGCTTTCTTGGTGGAATTTACCTCAGGCAAGATCGAGCCGCAGGAATAA	37	2	203241322	CGGGAGAAGAGGAGGCTTTCTTGGTGGAATTTACCTCAGGCAAGATCGAG	2	202949567	F	BMPR2;BMPR2	NM_001204;NM_001204	659;659	5'UTR;1stExon	chr2:203239865-203242418	Island	2:202948633-202950069
364420	cg20283668	11807337	10808301	0.0336361	0	1	15038.4	0.311666	137.191	0.27803	17226.7	CACTAACAATTTCAACTCCAATACTATCAAAACTCCAAAAACAAACTCCA	10808301	CGCTAACAATTTCAACTCCGATACTATCAAAACTCCGAAAACAAACTCCG	I	C	Grn	AGGGGGCAGTGGGCGGAGGCGGGGGCTGGGAGGAGGTGCCGCGAGGGGTGGAGCGCGCAG[CG]GAGCCTGCTCTCGGAGTTTTGACAGTACCGGAGCTGAAATTGTCAGCGGCGGCAAGCGCA	37	1	87797390	CGCTGACAATTTCAGCTCCGGTACTGTCAAAACTCCGAGAGCAGGCTCCG	1	87569978	F	LMO4	NM_006769	8543	5'UTR	chr1:87797368-87797884	Island	1:87569640-87570472
224107	cg11969144	16665434	30767496	0.467879	0	1	11286.5	0.66123	41.7603	0.193351	13222.3	AAAAACAACTACAAACTACTACCCAAATTCACCATAATCTACAAAAAACA	30767496	GAAAACGACTACGAACTACTACCCGAATTCACCATAATCTACAAAAAACG	I	A	Red	TCCGGCGATTACTAACTTTTGCATCGCCCCTGTTTTGTCTTTCTCTCCCTGTCCCCTTCC[CG]CCCTCTGCAGACCATGGTGAATCCGGGCAGCAGCTCGCAGCCGCCCCCGGTGACGGCCGG	37	1	87797684	CGCCCTCTGCAGACCATGGTGAATCCGGGCAGCAGCTCGCAGCCGCCCCC	1	87570272	F	LMO4	NM_006769	8543	5'UTR	chr1:87797368-87797884	Island	1:87569640-87570472
288934	cg15648207	10733351	10733351	0.0492337	0	1	4886.47	0.368493	374.344	0.319259	6492.72	ATTTCCRAAACTACTTAAAACRCTTAAATAAAACTAAAAAATCRAAAACC			II			GCCTGGCCCCCCCATCTTACAAAAATAGGGGAACCTTGGGACTGCCCCTTCCCCCACCCC[CG]GCTCCCGACCCCTCAGCTCCACCCAAGCGCCCCAAGTAGCTTCGGAAACTCCGTTTCTCT	37	1	87800836	TTTCCGAAGCTACTTGGGGCGCTTGGGTGGAGCTGAGGGGTCGGGAGCCG	1	87573424	F	LMO4	NM_006769	8543	Body	chr1:87800835-87801252	Island	1:87573327-87573859
50560	cg02482460	12778508	12778508	0.103628	0	1	12106.2	0.290006	58.7771	0.186379	12293.5	AACCACACRAAACAAAACACTCAAAAATTCAAACAACATCAAACTTCCCC			II			TAGAGACGCTGGGCCACACGGAGCAAAGCACTCAGGGGTTCAAGCAGCATCAGACTTCCC[CG]CGAGGTTCCTCCACTGCCTTTGTCACCCGCCAGTGTGAAGTCTCCAACCCTCCCCGTGTG	37	1	89664338	CGGGGAAGTCTGATGCTGCTTGAACCCCTGAGTGCTTTGCTCCGTGTGGC	1	89436926	R	GBP4	NM_052941	115361	Body			1:89436804-89436956
480878	cg27574786	37613455	37613455	0.0609101	0	1	17610.9	0.264534	79.1682	0.203624	17648.5	ACTCAAACCCAAACAACTAAAAAATTCACAACAAAAACAACTACCRAAAC			II			GCTGGGCAAACACTCAGGCCCAGGCAGCTGAAAAATTCACAGCAGGAGCAGCTACCGAAG[CG]ACTGCAGCCTCTTCCTCCTCTTCCTCCTCCTCCTCCTCCTCCGCCACTGCTACCGCCACC	37	1	89990235	CGCTTCGGTAGCTGCTCCTGCTGTGAATTTTTCAGCTGCCTGGGCCTGAG	1	89762823	R	LRRC8B	NM_001134476	23507	TSS200	chr1:89989810-89990986	Island	1:89762399-89763630
294351	cg15979473	53648330	23770331	0.0928509	0	1	7423.09	0.662111	374.344	0.56926	9059.8	CAAAAATTACAAACAACCAACAAAAAACAATTCTACTCCAAAAAAATACA	23770331	CGAAAATTACGAACAACCGACGAAAAACGATTCTACTCCGAAAAAATACG	I	A	Red	CACCAGAACCCCGCACCCTCCCCGGCCCGGCCCCGCCCCGCCCGCCGGCCGCGGCAAAGC[CG]CATCCTCCCGGAGCAGAACCGCTCCCCGCCGGCTGTCCGCAACCTCCGCCAGCGTCGGTC	37	2	216946626	CGGAGGTTGCGGACAGCCGGCGGGGAGCGGTTCTGCTCCGGGAGGATGCG	2	216654871	F	PECR;TMEM169;TMEM169;TMEM169;TMEM169;TMEM169;TMEM169;TMEM169;TMEM169	NM_018441;NM_001142310;NM_138390;NM_138390;NM_001142310;NM_001142311;NM_001142312;NM_001142311;NM_001142312	55825;92691;92691;92691;92691;92691;92691;92691;92691	TSS200;1stExon;1stExon;5'UTR;5'UTR;1stExon;1stExon;5'UTR;5'UTR	chr2:216946324-216946734	Island	2:216654570-216654960
212803	cg11295466	32752446	32752446	0.0678612	0	1	22894.7	0.241001	61.0254	0.17314	22399.4	CACACCTCTTACTCCAAATAACCCCAACACACAAAAAAAATCCTCTCAAC			II			GCTGCAGAGACGAGTGGCCGCTTCGTTGTGCTCCCTGCCTTCGGGAGAGACGGAGTCCCA[CG]CTGAGAGGACCTCTCCTGTGTGCTGGGGTCATTTGGAGCAAGAGGTGTGGGCGGTCGCGC	37	1	89990806	CGCTGAGAGGACCTCTCCTGTGTGCTGGGGTCATTTGGAGCAAGAGGTGT	1	89763394	F	LRRC8B	NM_001134476	23507	5'UTR	chr1:89989810-89990986	Island	1:89762399-89763630
12954	cg00606914	34710442	34710442	0.545208	0	1	16551.8	0.741857	47.8719	0.196649	13434.5	ATTAAAACTCTACTAAATCTCCTCTTTATCTATAAAAAAAATCCTCAAAC			II			TGTGATCTCTAATTAAGGCTCTGCTGAGTCTCCTCTTTATCTATAGGGAGAATCCTCAAG[CG]GGGAGACACACCCTTCCTGCAGAGGCGTATCGCCAGCCACGACAAGGCGAGCCGCGTTTC	37	1	90229063	TTAAGGCTCTGCTGAGTCTCCTCTTTATCTATAGGGAGAATCCTCAAGCG	1	90001651	R					chr1:90228744-90229173	Island	1:90001191-90001735
280386	cg15100945	20700489	20700489	0.0467167	0	1	2860.48	0.260192	89.974	0.213475	3753.19	CRTCTCCRAATTAAATACCRATATAATCCRCTTCTAACTTATTTAAAAAC			II			CGTCCGCGGGCCGTCTCCGGGTTGGGTACCGGTATAATCCGCTTCTAGCTTGTTTGGAGG[CG]TGGGCTCTTGGGAGCGGGACTTCTGCTCAAATCCTGTCCAGGGGCTTGAAAAGGAGGAGA	37	1	90287507	CGCCTCCAAACAAGCTAGAAGCGGATTATACCGGTACCCAACCCGGAGAC	1	90060095	R	LRRC8D;LRRC8D;LRRC8D	NM_018103;NM_018103;NM_001134479	55144;55144;55144	1stExon;5'UTR;5'UTR	chr1:90286189-90287222	S_Shore	1:90058750-90060096
213458	cg11335133	39699459	16730405	0.0331444	0	1	15473.5	0.393007	374.344	0.359863	19443.1	AACACAACCCAAAACAATCCAACCTAAAAAACACCCTAATAAAATCCTCA	16730405	AACGCAACCCGAAACAATCCAACCTAAAAAACGCCCTAATAAAATCCTCG	I	C	Grn	TGCTGCCGCCCTGGGTTCGGGCCGGCGGAAGGCCCTGGGCGTGCGCTGCGGAGCCGCCTG[CG]AGGACTCCACTAGGGCGCTTTCCAGGCTGGACTGCCCCGGGCTGCGCTGGAGCTGCCAGT	37	1	90309559	AGCGCAGCCCGGGGCAGTCCAGCCTGGAAAGCGCCCTAGTGGAGTCCTCG	1	90082147	F	LRRC8D;LRRC8D	NM_018103;NM_001134479	55144;55144	5'UTR;5'UTR	chr1:90308839-90309606	Island
188408	cg09866757	33794393	33794393	0.109307	0	1	11611	0.366957	95.4344	0.25765	13978.5	TATACCAAAAAAACACTCAATCCTTCCCCATTCCAAACTAACTTACCACC			II			CGGCTACTCGTAATCTCCCGGTCTCCTTCCTCCTTTGTCCCTACCATAGAAACCCAGCCA[CG]GTGGTAAGTTAGCCTGGAATGGGGAAGGACTGAGTGTCCTCCTGGCATACACTTCCACAT	37	1	91180334	CGGTGGTAAGTTAGCCTGGAATGGGGAAGGACTGAGTGTCCTCCTGGCAT	1	90952922	F	BARHL2	NM_020063	343472	Body	chr1:91182097-91182364	N_Shore
397336	cg22485372	27768374	27768374	0.0969287	0	1	9764.91	0.394511	124.985	0.297582	11237.7	AACTAAACAAAACCCCCAAATCTAATACCCAACTCAACCCCTTTATATCC			II			CGGCTTCATGTGACTAAACAAAACCCCCAAGTCTAGTGCCCAGCTCAGCCCCTTTGTGTC[CG]CTACCGGATCCTCCGACGCCGCAGCGGAAAGCCCCCCCCCCATCCCCCCGCCGAGTCCCG	37	1	91487159	CGGACACAAAGGGGCTGAGCTGGGCACTAGACTTGGGGGTTTTGTTTAGT	1	91259747	R	ZNF644;ZNF644;ZNF644	NM_032186;NM_016620;NM_201269	84146;84146;84146	5'UTR;TSS200;5'UTR	chr1:91487158-91487807	Island	1:91259539-91260454
123693	cg06318676	52787435	52787435	0.198741	0	1	9334.78	0.607305	374.344	0.408564	10379.6	CCACTCCTATAATCACTAACAACAACACACTAAAAAATAAACRAAACTCC			II			CGCCAGATTGTGGGAACATCTGTCTTGAATCTAAAGAGACAAAACAGATGGGCTTGGTTT[CG]GAGTTCCGCCCACTCCCCAGTGTGCTGTTGTTAGTGACCACAGGAGTGGGAGCAGTCCAG	37	1	92077357	CGGAGTTCCGCCCACTCCCCAGTGTGCTGTTGTTAGTGACCACAGGAGTG	1	91849945	F
27842	cg01336162	34632428	34632428	0.123316	0	1	3954.68	0.443441	133.376	0.320125	4060.41	TACATAACTTTCTATTAATTCTAACTCCAAAACTACCTTCCTTCCTCAAC			II			ATGCATGGACTATGCACACAAATCTATGTACACACAAATCGGCCTGCACTTGCCGCTCTC[CG]CTGAGGAAGGAAGGTAGCTTTGGAGTCAGAACTAACAGAAAGTTATGTATGATCTTGGAC	37	1	92350133	ACATAACTTTCTGTTAGTTCTGACTCCAAAGCTACCTTCCTTCCTCAGCG	1	92122721	F	TGFBR3	NM_003243	7049	5'UTR	chr1:92350913-92352085	N_Shore
316450	cg17284082	67669478	56640453	0.0683374	0	1	13212.6	0.341086	118.175	0.272749	15000	AAAACAATATATCCAACAAAAATCCACCCACAACAAATTAAAAAAAAACA	56640453	AAAACGATATATCCAACGAAAATCCACCCGCAACAAATTAAAAAAAAACG	I	A	Red	GCACGTACCTCGGAGGCGGTGTGTCCAGCGGAGATCCACCCGCAGCAAGTTGGAGGAAAG[CG]GCGGCAAGTTTCCCCGCCCAGCGCTCGGCGGCGGCGAGCTCCGGCAGCTGCTGCGCCGCG	37	1	92351487	GAGGCGGTGTGTCCAGCGGAGATCCACCCGCAGCAAGTTGGAGGAAAGCG	1	92124075	R	TGFBR3;TGFBR3	NM_003243;NM_003243	7049;7049	1stExon;5'UTR	chr1:92350913-92352085	Island	1:92123502-92124673
357577	cg19846193	35697494	35697494	0.0873793	0	1	11238.2	0.314189	83.7224	0.22681	12357	AAATAAAAATCCAACTCTTCCAAAAAACCCTAAAAAATTCAAAAAACCTC			II			TGTCCTGGGGGAAGCGCGAGGGAGACGTGGGCACGAGCTGCGGGGACTCGCTCCCTCAAA[CG]AGGTCCTTTGAACTTTCCAGGGCTCCCTGGAAGAGTTGGATTTTCATTTGGTTCCTTGGT	37	1	92352084	CGAGGTCCTTTGAACTTTCCAGGGCTCCCTGGAAGAGTTGGATTTTCATT	1	92124672	F	TGFBR3	NM_003243	7049	TSS1500	chr1:92350913-92352085	Island	1:92123502-92124673
28038	cg01347529	23653470	23653470	0.0333694	0	1	5332.21	0.32983	150.515	0.296461	6097.1	ACTAAATAACRCTACCTTCTTTAATACCCAAAATAATTTAAAAAAATCTC			II			CAACAAAGAAGACTGAGTGGCGCTACCTTCTTTGGTGCCCAGGATGGTTTGGGAAAGTCT[CG]CCTTCATCCTCCCCCACAGTTTTGCGATTTTGAAACGGGATCTCGCTCTCCGCGGAAGAC	37	1	92495342	CTGAGTGGCGCTACCTTCTTTGGTGCCCAGGATGGTTTGGGAAAGTCTCG	1	92267930	R	EPHX4	NM_173567	253152	TSS200	chr1:92495367-92495964	N_Shore	1:92267930-92268506
357799	cg19857564	16810474	36798409	0.0143571	0	1	6569.43	0.281914	140.408	0.267557	6813.9	AACCATAAAAAACAAAATACCCACCAACAAAAATAAACAAAACAAATACA	36798409	AACCATAAAAAACGAAATACCCGCCGACAAAAATAAACAAAACGAATACG	I	C	Grn	GGTCCGCGCCTGAGCCATGGGAGGCGGGGTGCCCGCCGGCAGAAGTAAACAGAGCGAGTA[CG]CCTGCGCACGCTCTTCCTGGGTCAAGAGCCGGCTCGGTTCTGGGATTCTGAGGCTCCCCA	37	1	92545888	AGCCATGGGAGGCGGGGTGCCCGCCGGCAGAAGTAAACAGAGCGAGTACG	1	92318476	R	BTBD8;BTBD8	NM_183242;NM_183242	284697;284697	1stExon;5'UTR	chr1:92545819-92546480	Island	1:92318408-92319040
139165	cg07123132	24619443	24619443	0.045165	0	1	5803.79	0.477026	374.344	0.431861	7561.11	AAAAACRTCAACCTTTTACCCTAAAAAACRAATTTAAATAAAAACCRAAC			II			ACAAACCGACGAGAGGCGTCAACCTTTTACCCTAGGGGGCGGATTTGGGTAGGAGCCGAG[CG]TTCGGTCGGAAACGCCCCCTTCTTCCTCCTGGGCGGGGCAAGTGAGGCCAAGTACTGGGC	37	1	92546040	CGCTCGGCTCCTACCCAAATCCGCCCCCTAGGGTAAAAGGTTGACGCCTC	1	92318628	R	BTBD8;BTBD8	NM_183242;NM_183242	284697;284697	1stExon;5'UTR	chr1:92545819-92546480	Island	1:92318408-92319040
307635	cg16725865	41722504	41722504	0.0408843	0	1	6364.58	0.378903	374.344	0.338018	8286.76	AAACCAAATACTAAACCTCCAAAACRTCRTACCTCTATAAAACATAACTC			II			CGGGGCAAGTGAGGCCAAGTACTGGGCCTCCAGGGCGTCGTACCTCTGTGAGACATGGCT[CG]CTGTGGGGAAGGCAGTGCGGCCCCCATGGTACTTCTGGGGTCCGCTGGAGTTTGCAGTAA	37	1	92546135	GGCCAAGTACTGGGCCTCCAGGGCGTCGTACCTCTGTGAGACATGGCTCG	1	92318723	R	BTBD8	NM_183242	284697	1stExon	chr1:92545819-92546480	Island	1:92318408-92319040
41459	cg02021210	57729430	57729430	0.0382777	0	1	2469.89	0.311895	131.808	0.273617	3053.92	CACACRACTAAACTTTTTTTATTTTCCTTTTAAATCTAATACATAATATC			II			GTCTCCCCACTATTCCGAAAAGTGGCTTCGCTCGCCCTGAATAAACAATCCCGAGCACCT[CG]ACACCATGTACCAGATTCAAAAGGAAAACAAAAAAAGCTTAGTCGTGTGCAGCACTAGTT	37	1	92546479	ACACGACTAAGCTTTTTTTGTTTTCCTTTTGAATCTGGTACATGGTGTCG	1	92319067	F	BTBD8	NM_183242	284697	Body	chr1:92545819-92546480	Island
257909	cg13930300	51676371	64730453	0.555501	0	1	9953.35	0.73297	39.7	0.177468	8862.78	TCACCTAATACCAAATCAAAATCTAAACACAACAAAAAAACATAACTACA	64730453	TCACCTAATACCAAATCGAAATCTAAACGCAACGAAAAAACGTAACTACG	I	C	Grn	CCCCCAATCAGTTCACCTAATACCAGGTCGAAATCTGAGCGCAGCGGGAGGGCGTGGCTG[CG]CCTGCCGCTAGGCTCCAGCCGGCTCCGGGGGCGGTACCCCACAGTCGAGGTGGTCTGGAG	37	1	92950265	TCACCTAATACCAGGTCGAAATCTGAGCGCAGCGGGAGGGCGTGGCTGCG	1	92722853	R	GFI1;GFI1;GFI1	NM_001127216;NM_005263;NM_001127215	2672;2672;2672	5'UTR;5'UTR;TSS1500	chr1:92945907-92952609	Island	1:92720000-92724204
429677	cg24481891	38793460	15606455	0.0161399	0	1	13706.1	0.246179	114.499	0.23004	15125.7	TATCCAAAAACCTAACTAAAAAAACCCTATTACCTCCAAATAAACCAACA	15606455	TATCCGAAAACCTAACTAAAAAAACCCTATTACCTCCAAATAAACCGACG	I	A	Red	GTCCTGCGCGGCGCGGCAGGGCACACGGCCGGGTGCTCCCGCAGCTGGTGGCTGGGCGGC[CG]CCGGCCTACCTGGAGGTAATAGGGTTTCCTTAGCCAGGCCCCCGGACAGAGACTCCTCGC	37	1	93426922	TGTCCGGGGGCCTGGCTAAGGAAACCCTATTACCTCCAGGTAGGCCGGCG	1	93199510	F	FAM69A	NM_001006605	388650	Body	chr1:93426512-93427754	Island	1:93198599-93200333
316445	cg17283838	34738509	42730499	0.0880512	0	1	14833.1	0.39557	135.106	0.307519	17350.7	CTATCAAAAAAACTACTACCAACTCCACCATAAAAAAAAATCACACCTCA	42730499	CTATCAAAAAAACTACTACCGACTCCGCCATAAAAAAAAATCGCACCTCG	I	C	Grn	CGGCCGCCGCGGCTGTCAGAGAGGCTGCTGCCGACTCCGCCATAAAGGGGAGTCGCACCT[CG]CCTCCGCCGACACAAATCGACTGCGCCTGGAGCTTAAAGGGGAGGCGCGCGGAGGCGGGA	37	1	93427260	CTGTCAGAGAGGCTGCTGCCGACTCCGCCATAAAGGGGAGTCGCACCTCG	1	93199848	R	FAM69A	NM_001006605	388650	TSS200	chr1:93426512-93427754	Island	1:93198599-93200333
22655	cg01074347	69773463	58718500	0.00887898	0	1	10196.6	0.463973	374.344	0.455094	11063.1	TAAAAAACATCAATACTACCAAAACAAATAACAAAACACACAACTAAACA	58718500	TAAAAAACGTCGATACTACCGAAACGAATAACGAAACGCGCAACTAAACG	I	C	Grn	CGGCGACCCCCGGACCGCGCTGGCCTCGCAGTCTGCTCCGGCTTCCGGCTCCCCGCGCTG[CG]CCCAGCTGCGCGTCCCGCCACCCGCCCCGGCAGCACCGACGCTCCCCATGGACTCTTCTC	37	1	93427451	CGCCCAGCTGCGCGTCCCGCCACCCGCCCCGGCAGCACCGACGCTCCCCA	1	93200039	F	FAM69A	NM_001006605	388650	TSS1500	chr1:93426512-93427754	Island	1:93198599-93200333
246713	cg13392052	69603306	50726375	0.0161689	0	1	12420.7	0.328877	374.344	0.312708	12049.8	TCCAAAAAAAAAATCCATAAAAAACATCAATACTACCAAAACAAATAACA	50726375	TCCAAAAAAAAAATCCATAAAAAACGTCGATACTACCGAAACGAATAACG	I	A	Red	CGCTGGCCTCGCAGTCTGCTCCGGCTTCCGGCTCCCCGCGCTGCGCCCAGCTGCGCGTCC[CG]CCACCCGCCCCGGCAGCACCGACGCTCCCCATGGACTCTTCTCCTGGAGTCAGGACGTGT	37	1	93427468	CGCCACCCGCCCCGGCAGCACCGACGCTCCCCATGGACTCTTCTCCTGGA	1	93200056	F	FAM69A	NM_001006605	388650	TSS1500	chr1:93426512-93427754	Island	1:93198599-93200333
441147	cg25179170	14686340	14686340	0.0460895	0	1	11407.5	0.264469	93.1011	0.21838	13084.1	TATTTAAAAATTCAAAAAAAACTTAAAACTCCTTCCCTAAAAACTAACTC			II			TCTGGACGGGTTGTTTGGAAATTCAAGGGAAGCTTGGGGCTCCTTCCCTGGGGACTGGCT[CG]TCCTCCCTCGCCCTTGGTGGCGGTCGGGGGAAGGGGGTGTCTGCCGCAGCTGGAGACGCA	37	1	93427589	CGAGCCAGTCCCCAGGGAAGGAGCCCCAAGCTTCCCTTGAATTTCCAAAC	1	93200177	R	FAM69A	NM_001006605	388650	TSS1500	chr1:93426512-93427754	Island	1:93198599-93200333
288507	cg15624072	17770469	17770469	0.0246555	0	1	12878.9	0.351002	374.344	0.326347	12449.1	TTATCAATACCAACRCTCCTCTATCCCCAAATCCAACTAAAAAAAATTTC			II			AGAGAGTTATTTTATCAATACCAGCGCTCCTCTGTCCCCAAATCCAGCTAGGGAAGGTTT[CG]GAGGCCTCAGCTACTTGAGAGAGGGTAGAGACGATCCTTCCTCGCCTATCTACCCAGCCA	37	1	93811136	TATCAATACCAGCGCTCCTCTGTCCCCAAATCCAGCTAGGGAAGGTTTCG	1	93583724	R	DR1	NM_001938	1810	TSS1500	chr1:93811218-93811940	N_Shore
263102	cg14179217	37809313	34689333	0.0206961	0	1	14122.9	0.289884	137.902	0.269188	15494.2	AACCAACAAACTAAAAAACAACAACACCACCAAACAACCAAAAAATTCCA	34689333	AACCGACAAACTAAAAAACAACGACACCGCCAAACGACCAAAAAATTCCG	I	C	Grn	GACAGACTGTGGAGCCGACAGACTGAAGGACAGCGGCACCGCCAGACGGCCAGAAAGTTC[CG]CCATGAGCTGGGGCACGGAGCTGTGGGTGAGTCGGGGAGAGGGGCGCCCCGCACGGACCC	37	1	93913835	AGCCGACAGACTGAAGGACAGCGGCACCGCCAGACGGCCAGAAAGTTCCG	1	93686423	R	FNBP1L;FNBP1L;FNBP1L;FNBP1L;FNBP1L;FNBP1L	NM_001164473;NM_017737;NM_017737;NM_001024948;NM_001024948;NM_001164473	54874;54874;54874;54874;54874;54874	5'UTR;5'UTR;1stExon;5'UTR;1stExon;1stExon	chr1:93913636-93914524	Island	1:93685860-93687203
289343	cg15674367	69633366	47661460	0.0117769	0	1	4003.62	0.22949	109.133	0.217713	4197.67	TAACCAAAATACAAACAAAAAATAATAAATCAAAAAATTTACTCCTAACA	47661460	TAACCAAAATACGAACGAAAAATAATAAATCGAAAAATTTACTCCTAACG	I	C	Grn	ATGCCCAGTGTCTGGCCAAGGTACGGGCGGAGGGTAATAGGTCGGAGAATTTGCTCCTGG[CG]CCGGCGCGGAAGGGTCGAGGTGTGGAGGGCAGTGATTTCTCAGGTGCGGAGGGCAGTGAT	37	1	93914789	TGGCCAAGGTACGGGCGGAGGGTAATAGGTCGGAGAATTTGCTCCTGGCG	1	93687377	R	FNBP1L;FNBP1L;FNBP1L	NM_017737;NM_001164473;NM_001024948	54874;54874;54874	Body;Body;Body	chr1:93913636-93914524	S_Shore	1:93687340-93687492
278582	cg14995036	36692393	46611314	0.0132172	0	1	14300.3	0.191199	84.2845	0.177982	14782.7	AATTACCAAAAAAACTCACCTCCTCAAAACCTTAAACTTCCACCAAAACA	46611314	AATTACCGAAAAAACTCGCCTCCTCGAAACCTTAAACTTCCACCAAAACG	I	C	Grn	AACTTCCCAAGAGATTACCGGAGAAACTCGCCTCCTCGGAGCCTTGGGCTTCCACCAGAG[CG]CTCTGGGCCCTCGCATCTGCCCGACCCCGGCCGGCTTCTGCGAAGAGGGGACGGGCGGGA	37	1	94146705	GATTACCGGAGAAACTCGCCTCCTCGGAGCCTTGGGCTTCCACCAGAGCG	1	93919293	R	BCAR3	NM_003567	8412	5'UTR	chr1:94146321-94147504	Island	1:93918910-93920247
211313	cg11208235	18754389	18754389	0.0347135	0	1	6610.35	0.345713	374.344	0.310999	9210.6	CCTAACTAAATCACCRAATATAAATATCTCRAAAAATTCCRCAAAACAAC			II			CACTCCGGCCCTCAACTGGTGATTTGCGGCTCCGCGGCCCCACCCCGGCGAGCCGATTCG[CG]CTGCCTTGCGGAACCCCCCGAGACATTTACATTCGGTGACCTAGCCAGGCCCTCCTCTGC	37	1	94147468	CTGGCTAGGTCACCGAATGTAAATGTCTCGGGGGGTTCCGCAAGGCAGCG	1	93920056	F	BCAR3	NM_003567	8412	TSS200	chr1:94146321-94147504	Island	1:93918910-93920247
8571	cg00405232	52610397	52610397	0.0252583	0	1	9597.15	0.207459	81.0168	0.182201	10140.9	CTTTCCCTCTTTAAACTCTACCAAAAACTATTCTACATTTAAAACCTAAC			II			CCAGGACTTCCCTTTCCCTCTTTGAACTCTGCCAGAGACTATTCTGCATTTGAGGCCTGG[CG]ATGCTGGGCAGGGGCGGGTATGGGTGAAGCACAGGGTGGGCCGCGGCTGGCGGGTTTGGT	37	1	94311802	CGCCAGGCCTCAAATGCAGAATAGTCTCTGGCAGAGTTCAAAGAGGGAAA	1	94084390	R	MIR760	NR_030621	100126348	TSS1500	chr1:94311844-94313086	N_Shore	1:94084249-94085806
98549	cg04938255	28744335	70786423	0.012477	0	1	17880	0.240329	115.148	0.227852	16229.7	CTCAAAACAACTACACAACATCCTTAAAAACAAATACTAACAACAAAACA	70786423	CTCGAAACAACTACGCGACGTCCTTAAAAACAAATACTAACGACAAAACG	I	A	Red	CGGGCGCGCGGGCTCGGGGCAGCTGCGCGGCGTCCTTGGAGGCAGGTGCTGGCGGCAAGA[CG]AGCTCTCGGAGGATGCTGCGGCGCGGGGCGCGTCGCCCCCCTCAGTCCACCAGAGCCCGG	37	1	94312360	CTCGGGGCAGCTGCGCGGCGTCCTTGGAGGCAGGTGCTGGCGGCAAGACG	1	94084948	R	MIR760	NR_030621	100126348	TSS200	chr1:94311844-94313086	Island	1:94084249-94085806
440057	cg25107717	62646395	14631425	0.114405	0	1	20089.2	0.309349	60.6267	0.194943	21504.4	AACTACACAACATCCTTAAAAACAAATACTAACAACAAAACAAACTCTCA	14631425	AACTACGCGACGTCCTTAAAAACAAATACTAACGACAAAACGAACTCTCG	I	A	Red	CGGGCTCGGGGCAGCTGCGCGGCGTCCTTGGAGGCAGGTGCTGGCGGCAAGACGAGCTCT[CG]GAGGATGCTGCGGCGCGGGGCGCGTCGCCCCCCTCAGTCCACCAGAGCCCGGATACCTCA	37	1	94312368	AGCTGCGCGGCGTCCTTGGAGGCAGGTGCTGGCGGCAAGACGAGCTCTCG	1	94084956	R	MIR760	NR_030621	100126348	TSS200	chr1:94311844-94313086	Island	1:94084249-94085806
327613	cg17992509	14790462	14790462	0.0970132	0	1	15163.2	0.287274	62.1034	0.190261	18190	RTCCTTAAAAACAAATACTAACRACAAAACRAACTCTCRAAAAATACTAC			II			AGCTGCGCGGCGTCCTTGGAGGCAGGTGCTGGCGGCAAGACGAGCTCTCGGAGGATGCTG[CG]GCGCGGGGCGCGTCGCCCCCCTCAGTCCACCAGAGCCCGGATACCTCAGAAATTCGGCTC	37	1	94312380	TCCTTGGAGGCAGGTGCTGGCGGCAAGACGAGCTCTCGGAGGATGCTGCG	1	94084968	R	MIR760	NR_030621	100126348	TSS200	chr1:94311844-94313086	Island	1:94084249-94085806
173722	cg09017894	45799482	72762335	0.0480985	0	1	15629.5	0.322577	127.785	0.274478	15270.6	CCCAACTAACAACAAATAAACTAAACAAAAACCCATACCAAAAAAAAACA	72762335	CCCAACTAACAACGAATAAACTAAACAAAAACCCATACCGAAAAAAAACG	I	A	Red	CCAGAGCAGGACCCCAGCTGACAGCGGGTGAGCTGGGCAGAAACCCATGCCGGGAAGAGG[CG]GACCCAGTGGACCGCAGCGCCCGCAGTCGCCGGGCCAGGCGCAGAGGCGAACGGGAGGCG	37	1	95285790	CGCCTCTTCCCGGCATGGGTTTCTGCCCAGCTCACCCGCTGTCAGCTGGG	1	95058378	R	SLC44A3;SLC44A3	NM_001114106;NM_152369	126969;126969	TSS200;TSS1500	chr1:95285602-95286319	Island	1:95058119-95058907
86662	cg04314247	74654348	48702469	0.412383	0	1	18012.8	0.591068	34.9206	0.178685	18390.7	AACCCCAAAATACTAAACAAAAACAAAATCCCCAAAACACAAAAAAAACA	48702469	AACCCCAAAATACTAAACGAAAACGAAATCCCCGAAACGCGAAAAAAACG	I	A	Red	AGGAGCCCCGGGGAAGGGTCGAGTCCCCCGCCTTCACGCACCTTCCCTGCCGGACGCTTC[CG]CCTTTCCCGCGCCTCGGGGATCCCGCCCCCGCTTAGTACCTTGGGGCCACCTGGCGGGGA	37	1	95286125	CGCCTTTCCCGCGCCTCGGGGATCCCGCCCCCGCTTAGTACCTTGGGGCC	1	95058713	F	SLC44A3;SLC44A3;SLC44A3	NM_152369;NM_152369;NM_001114106	126969;126969;126969	5'UTR;1stExon;Body	chr1:95285602-95286319	Island	1:95058119-95058907
177873	cg09260072	47770319	13794413	0.383715	0	1	2511.26	0.732572	136.993	0.348857	3384.6	AAATCCAAATTCCTCCCCACCAAATAACCCCAAAATACTAAACAAAAACA	13794413	AAATCCAAATTCCTCCCCGCCAAATAACCCCAAAATACTAAACGAAAACG	I	A	Red	CCCCGCCTTCACGCACCTTCCCTGCCGGACGCTTCCGCCTTTCCCGCGCCTCGGGGATCC[CG]CCCCCGCTTAGTACCTTGGGGCCACCTGGCGGGGAGGAACCTGGACCCTGCTCCAGTGCT	37	1	95286150	CGCCCCCGCTTAGTACCTTGGGGCCACCTGGCGGGGAGGAACCTGGACCC	1	95058738	F	SLC44A3;SLC44A3;SLC44A3	NM_152369;NM_152369;NM_001114106	126969;126969;126969	5'UTR;1stExon;Body	chr1:95285602-95286319	Island	1:95058119-95058907
421095	cg23954953	70706311	62614454	0.0555479	0	1	11726.3	0.319681	117.616	0.264133	12379.4	CACAATCTACAACAAAACACCAAATTCCAAAAAACAACAAACAAAAAACA	62614454	CGCGATCTACAACAAAACGCCAAATTCCAAAAAACGACAAACGAAAAACG	I	A	Red	AAACCAGGTCGCCGCGGTCTGCAGCAGAACGCCAGGTTCCAGAGGACGGCAGGCGGAGGG[CG]GAGGGAGAAAGGCGCGCGAAGGCGCGGAGGAGGCGTCGGCTGCGGCGCCCACTCCCCCTA	37	1	97187154	CGCCCTCCGCCTGCCGTCCTCTGGAACCTGGCGTTCTGCTGCAGACCGCG	1	96959742	R	PTBP2	NM_021190	58155	TSS200	chr1:97187102-97187606	Island	1:96959691-96960607
294559	cg15991546	25681341	25681341	0.0899334	0	1	4545.75	0.393026	131.234	0.303092	4849.85	CCAAAACRAATACTCTACTCCCTCCCTCCCTTCTACTTACAAACTAAAAC			II			TGCGGCTCCCGCGCCAGGCACGGCAGCCGCAGCCCGGCCTTCCCAGTTCAGCCCGCTCCG[CG]CCCCAGCCTGCAAGCAGAAGGGAGGGAGGGAGTAGAGCACCCGCTCTGGGGACTGGCCTT	37	1	98386723	CGCCCCAGCCTGCAAGCAGAAGGGAGGGAGGGAGTAGAGCACCCGCTCTG	1	98159311	F	DPYD;DPYD	NM_001160301;NM_000110	1806;1806	TSS200;TSS200	chr1:98386189-98386724	Island	1:98158794-98159455
821	cg00033127	48629351	40641333	0.0512249	0	1	10396.4	0.378569	374.344	0.327344	9875.05	TTCCACCCTACTACAAACAAAAATACTAAATCTAAACAAAAACAAAAACA	40641333	TTCCGCCCTACTACAAACGAAAATACTAAATCTAAACGAAAACGAAAACG	I	A	Red	CAGCAGTGGCTCTTCCGCCCTGCTGCAGGCGGAGGTGCTGGATCTGGACGAGGACGAGGA[CG]ACCTGGAGGTGTTCAGCAAGGTGAGGGCGGCGGCGGCGAGTCCCGGGAAACTTCCAAGGC	37	1	99127446	CGTCCTCGTCCTCGTCCAGATCCAGCACCTCCGCCTGCAGCAGGGCGGAA	1	98900034	R	SNX7;SNX7;SNX7	NM_152238;NM_152238;NM_015976	51375;51375;51375	1stExon;5'UTR;1stExon	chr1:99126872-99127711	Island	1:98899461-98900440
298509	cg16232504	39710474	39710474	0.0477493	0	1	17102.2	0.227971	70.9879	0.180221	19208.9	AAAAAAAACAAATCACAACTTTACAAACTCCACTAAACCACAACCCCRCC			II			CGCGTCGCCTCGGGGCCTCAAACCGCAGCCGCTCCCTCCTCCGCACTTTGACCTTCCGTT[CG]GCGGGGCTGTGGCTTAGTGGAGTCTGCAAAGTTGTGATTTGTTTTCCCTTTCTGCTTCTC	37	1	99127707	CGGCGGGGCTGTGGCTTAGTGGAGTCTGCAAAGTTGTGATTTGTTTTCCC	1	98900295	F	SNX7;SNX7	NM_015976;NM_152238	51375;51375	Body;5'UTR	chr1:99126872-99127711	Island	1:98899461-98900440
347758	cg19251656	63659315	63659315	0.329578	0	1	5081.19	0.601525	77.8794	0.271947	5919.44	ACCATAAAATATTCCTCTTTCTAAAAAATCCACTAAAATCCTCTATAACC			II			TAGGAGTCAATGAGACCAAACAAAAAGCAGGAATAGGGTGGGTCTGTGGCATTTAATCAG[CG]GCTATAGAGGATTTCAGTGGATTTTCCAGAAAGAGGAACATTTCATGGTTGAAGCTTTTA	37	1	100000372	CGGCTATAGAGGATTTCAGTGGATTTTCCAGAAAGAGGAACATTTCATGG	1	99772960	F
179298	cg09338170	70770398	70770398	0.032447	0	1	2755.18	0.346717	374.344	0.31427	3683.71	AAATATATCAAACRAATAAAAACRACAATATATACCTCAACRCCTAATAC			II			CCCGAGGAGAGGGGTGTGTCAAGCGAATGAAGACGGCAGTGTGTGCCTCAGCGCCTGGTG[CG]TGCGGAGCTAGTGACGGGTGGGCCCGGCTGGGGCCCGTCATTCCTTCAGTGAACATCCCA	37	1	100436032	CGCACCAGGCGCTGAGGCACACACTGCCGTCTTCATTCGCTTGACACACC	1	100208620	R	SLC35A3	NM_012243	23443	5'UTR	chr1:100435297-100436070	Island	1:100207922-100208695
90424	cg04513197	21736483	21736483	0.0633652	0	1	20178.7	0.32288	111.467	0.259515	20675.6	CRCTTATCAAAAAACTAAAAACCATCCCTACTCTCCCATATATTACTAAC			II			AGCCGTCGCCGCGCTTGTCAAGGGGCTGGGAACCATCCCTGCTCTCCCATATGTTGCTAA[CG]GGGTGGCGTCTGGCGCGGGGATCCCGCTGCGGCCCCGTAGTACGTTCGCTTTCTGTTTCC	37	1	100504319	GCTTGTCAAGGGGCTGGGAACCATCCCTGCTCTCCCATATGTTGCTAACG	1	100276907	R	HIAT1	NM_033055	64645	Body	chr1:100503482-100504404	Island	1:100276024-100277064
154088	cg07925066	16808364	16808364	0.0826016	0	1	8731.5	0.279007	68.7655	0.196405	10186.2	TCCTAAAACTATACCTAATCAAAATACAATCCCTTCCATACRAAAATAAC			II			TTCTTGCTGTTTCTGGAGAGACCTCTCAGAGCGCATGCTCTTCGGATAGTCGGTCTGTAG[CG]CCATTTTCGTATGGAAGGGACTGCACTCTGATTAGGTACAGCCTTAGGACGCCCAGCGTT	37	1	100816961	CGCCATTTTCGTATGGAAGGGACTGCACTCTGATTAGGTACAGCCTTAGG	1	100589549	F	CDC14A;CDC14A;CDC14A	NM_003672;NM_033313;NM_033312	8556;8556;8556	TSS1500;TSS1500;TSS1500	chr1:100817709-100818899	N_Shore	1:100589460-100589889
381914	cg21438706	30747454	30747454	0.0955825	0	1	12131.3	0.319622	79.9053	0.22404	12779.5	CRCTAAACRTCCTAAAACTATACCTAATCAAAATACAATCCCTTCCATAC			II			TTTCTGGAGAGACCTCTCAGAGCGCATGCTCTTCGGATAGTCGGTCTGTAGCGCCATTTT[CG]TATGGAAGGGACTGCACTCTGATTAGGTACAGCCTTAGGACGCCCAGCGTTCAAGTTGTT	37	1	100816970	CGTATGGAAGGGACTGCACTCTGATTAGGTACAGCCTTAGGACGCCCAGC	1	100589558	F	CDC14A;CDC14A;CDC14A	NM_003672;NM_033313;NM_033312	8556;8556;8556	TSS1500;TSS1500;TSS1500	chr1:100817709-100818899	N_Shore	1:100589460-100589889
84914	cg04226401	61665302	71629378	0.138591	0	1	20935.4	0.505184	374.344	0.366592	27372	AACACAATCAAAACCAAAAATCTCCTCCTCCATAATCACTTTAAAAACCA	71629378	AACGCGATCGAAACCAAAAATCTCCTCCTCCATAATCACTTTAAAAACCG	I	A	Red	CGAGTAGCCACGGGCGCGATCGGGACCAGAAGTCTCCTCCTCCATGATCACTTTGGAAGC[CG]GGGGAAGACTTTGCCCTGCCCTGAGAGCTGGTCTGCGTTTCCCAGGCGCGGCGGCGGCGG	37	1	100818170	GGCGCGATCGGGACCAGAAGTCTCCTCCTCCATGATCACTTTGGAAGCCG	1	100590758	R	CDC14A;CDC14A;CDC14A;CDC14A;CDC14A;CDC14A	NM_033313;NM_033312;NM_003672;NM_033313;NM_003672;NM_033312	8556;8556;8556;8556;8556;8556	5'UTR;5'UTR;5'UTR;1stExon;1stExon;1stExon	chr1:100817709-100818899	Island	1:100590053-100591487
276777	cg14884203	50668327	50668327	0.0522269	0	1	14382.7	0.387392	374.344	0.335165	17114	CACTTTAAAAACCRAAAAAAAACTTTACCCTACCCTAAAAACTAATCTAC			II			TCCTCCATGATCACTTTGGAAGCCGGGGGAAGACTTTGCCCTGCCCTGAGAGCTGGTCTG[CG]TTTCCCAGGCGCGGCGGCGGCGGAGCAGCAGCTGCAGCAGCCGAGTCCAAATAGGAGCGG	37	1	100818207	CGCAGACCAGCTCTCAGGGCAGGGCAAAGTCTTCCCCCGGCTTCCAAAGT	1	100590795	R	CDC14A;CDC14A;CDC14A;CDC14A;CDC14A;CDC14A	NM_033313;NM_033312;NM_003672;NM_033313;NM_003672;NM_033312	8556;8556;8556;8556;8556;8556	5'UTR;5'UTR;5'UTR;1stExon;1stExon;1stExon	chr1:100817709-100818899	Island	1:100590053-100591487
422954	cg24057373	28608354	38771334	0.00694155	0	1	12770.9	0.305498	374.344	0.298556	12572.2	CAAAAAAAACAACAAACACCAAAAACAAAAACAACTTCAAAATCAACACA	38771334	CGAAAAAAACAACAAACGCCGAAAACGAAAACGACTTCGAAATCAACGCG	I	C	Grn	CGTGAGCGCCCCGCGCGGAGCGAGCTCGGGTTCCCCTCGGAATGTCCCCGGGGCGCCCGG[CG]CGCTGACCCCGAAGCCGCCTCCGCCTTCGGCGCCTGCTGCCTCCCTCGGCCAGGCTTGTT	37	1	100818342	CGAGGGAGGCAGCAGGCGCCGAAGGCGGAGGCGGCTTCGGGGTCAGCGCG	1	100590930	F	CDC14A;CDC14A;CDC14A;CDC14A;CDC14A;CDC14A	NM_033313;NM_033312;NM_003672;NM_033313;NM_003672;NM_033312	8556;8556;8556;8556;8556;8556	5'UTR;5'UTR;5'UTR;1stExon;1stExon;1stExon	chr1:100817709-100818899	Island	1:100590053-100591487
121009	cg06157334	45657466	11711505	0.0215865	0	1	5202.95	0.559696	374.344	0.538109	8137.31	AAACAAAAAACAAACAAAACAACCAACACCTATATCTCCTACAAAACTCA	11711505	AAACGAAAAACGAACGAAACAACCAACGCCTATATCTCCTACGAAACTCG	I	C	Grn	CCCCGCCTCGGCCCCGCTCCCCTCCCACCTCCGCCCCCGGCTCTGATTTCTTCTCCCGAG[CG]AGCTCCGCAGGAGACACAGGCGCTGGCTGCCCCGTCCGCTCTCCGCCTCCGCCGCGCCCT	37	2	219724539	AGGCGGAGAGCGGACGGGGCAGCCAGCGCCTGTGTCTCCTGCGGAGCTCG	2	219432783	F	WNT6	NM_006522	7475	TSS200	chr2:219723702-219725010	Island	2:219431926-219433379
289581	cg15686842	30744507	30744507	0.0618845	0	1	4590.99	0.235086	62.7664	0.173202	4972.98	AAACCAATTTCAACAACRTACAAACAAAAACTAACCCCTCRATAAAATAC			II			TCCACCGCGGGTGCCCAGGAAAGGCCTGTGGGGCTCTCCTCCCCGCGCTCCACACGCCCT[CG]CATCCCACCGAGGGGCCAGCTTCTGCCTGCACGTTGCTGAAACTGGCCTGGAGGTTCTGA	37	1	101360669	CGCATCCCACCGAGGGGCCAGCTTCTGCCTGCACGTTGCTGAAACTGGCC	1	101133257	F	SLC30A7;EXTL2;EXTL2;SLC30A7	NM_001144884;NM_001033025;NM_001439;NM_133496	148867;2135;2135;148867	TSS1500;TSS1500;TSS1500;TSS1500	chr1:101360588-101360832	Island	1:101132944-101133394
371533	cg20740769	30801366	42643387	0.115218	0	1	18830.8	0.286098	49.4773	0.17088	17321.7	CACTACCCCTCAAACCACAATTACAAATAACACAAAAATCTAAAATAACA	42643387	CACTACCCCTCAAACCGCAATTACGAATAACACGAAAATCTAAAATAACG	I	A	Red	CTCTGGGAAAGCCACTGCCCCTCAGACCGCAGTTGCGAGTAGCACGAGGATCTGGGGTGG[CG]GGGGGAGTACAGGAACCTCCCGGTTCATTCTCCCTCCCGGGCTGCTTGTCTCCTCCGTAC	37	1	101701819	CACTGCCCCTCAGACCGCAGTTGCGAGTAGCACGAGGATCTGGGGTGGCG	1	101474407	R	S1PR1	NM_001400	1901	TSS1500	chr1:101701785-101702068	Island	1:101474083-101474656
53549	cg02628801	72730485	33713307	0.00790126	0	1	11981.3	0.279196	146.993	0.271294	10909.3	AAATCAATATACTAAACTTATAACCAAAAACTCCCCAAACCACTTTCACA	33713307	AAATCGATATACTAAACTTATAACCAAAAACTCCCCGAACCACTTTCGCG	I	C	Grn	TCTCCTCCCCAGAGCGCCGCCGACACTCGCCGGGCCGCGGCTCAGGTTTTCTGCTGCTCG[CG]CGAAAGTGGCTCGGGGAGCTCCTGGCCACAAGCTCAGCACACCGATCCTCCTAGGGCTGC	37	1	101701963	GGATCGGTGTGCTGAGCTTGTGGCCAGGAGCTCCCCGAGCCACTTTCGCG	1	101474551	F	S1PR1	NM_001400	1901	TSS1500	chr1:101701785-101702068	Island	1:101474083-101474656
106119	cg05338680	51754418	51754418	0.0875918	0	1	12225.9	0.504572	374.344	0.416981	15352.3	AAAAAATCRATATACTAAACTTATAACCAAAAACTCCCCRAACCACTTTC			II			TCCTCCCCAGAGCGCCGCCGACACTCGCCGGGCCGCGGCTCAGGTTTTCTGCTGCTCGCG[CG]AAAGTGGCTCGGGGAGCTCCTGGCCACAAGCTCAGCACACCGATCCTCCTAGGGCTGCGG	37	1	101701965	GAGGATCGGTGTGCTGAGCTTGTGGCCAGGAGCTCCCCGAGCCACTTTCG	1	101474553	F	S1PR1	NM_001400	1901	TSS1500	chr1:101701785-101702068	Island	1:101474083-101474656
317721	cg17355126	18692361	18692361	0.0430928	0	1	8381.77	0.643262	374.344	0.600169	10065.1	ACTACAACAAACCTCACRATAAACRATATACTCCAAACAAAACCRCAAAC			II			CCGCGGCCGTGCCCGCCCCGCCCCCGCCTTGGGGAGCGCGTCCCGCGGCTCCTCACTCCA[CG]CCTGCGGCCCTGCTTGGAGCATACCGCCCACCGTGAGGTCTGCTGCAGCTTGCGACCCTC	37	2	232651397	CGCCTGCGGCCCTGCTTGGAGCATACCGCCCACCGTGAGGTCTGCTGCAG	2	232359641	F	COPS7B	NM_022730	64708	5'UTR	chr2:232650898-232651431	Island	2:232359143-232360145
280865	cg15128200	42659316	46627332	0.579614	0	1	2321.94	0.766775	46.3518	0.187161	2807.39	TAAAAAATACACAAAAAATTACTAAAAACAACACTTCTATAAAAAAACCA	46627332	TAAAAAATACACGAAAAATTACTAAAAACGACGCTTCTATAAAAAAACCG	I	A	Red	CGGCGGCAGAAGTGGGAGGTACACGAGGAGTTACTGGAAACGGCGCTTCTGTGGAGGAGC[CG]GGGGGGATGGGGAGTAGAGGGAGGGGGCCCTGTTGCCTCAGCGCCCCGAGGTCGTGGAGC	37	1	107682674	TGGGAGGTACACGAGGAGTTACTGGAAACGGCGCTTCTGTGGAGGAGCCG	1	107484197	R	NTNG1;NTNG1;NTNG1;NTNG1;NTNG1	NM_001113228;NM_001113226;NM_014917;NM_001113226;NM_001113228	22854;22854;22854;22854;22854	1stExon;1stExon;TSS200;5'UTR;5'UTR	chr1:107682889-107684463	N_Shore	1:107484075-107484874
236325	cg12727462	34741504	29772346	0.00814825	0	1	11759.7	0.270373	140.515	0.262224	12609	CACAAACAACCTAACCAAAAAAATCACAAAAAATCAAAAACTACAAAACA	29772346	CGCAAACGACCTAACCGAAAAAATCACGAAAAATCGAAAACTACGAAACG	I	A	Red	TGGTCCCAGAGGCGCAGGCGGCCTGGCCGAGGAAGTCACGGGAGATCGAGGGCTGCGGGG[CG]AGACCGGGACCAGCGCGAGGCCGGGCTGGGCGGGGCGCGCGGCGCAACAGCGTTTGGGGC	37	1	108742820	CGCCCCGCAGCCCTCGATCTCCCGTGACTTCCTCGGCCAGGCCGCCTGCG	1	108544343	R	SLC25A24;SLC25A24	NM_013386;NM_013386	29957;29957	1stExon;5'UTR	chr1:108742400-108743201	Island	1:108543924-108544842
259817	cg14019947	69712485	69712485	0.0304041	0	1	15104.8	0.237704	93.3127	0.207299	16046.2	TATCAAAATAACAAAAAACTTAAAAACTTAATCCTCCTCTACTCCRAAAC			II			TAGTGTCTGAAGAAGAAAGAAGAGGACAGGAAAGAAACTTCAGTCTGAGGGTTGAGGACA[CG]TCCCGGAGCAGAGGAGGACCAAGCTCCCAAGCCCCCTGTCACCTTGACACGCAGACGGTT	37	1	109419416	CGTCCCGGAGCAGAGGAGGACCAAGCTCCCAAGCCCCCTGTCACCTTGAC	1	109220939	F	GPSM2	NM_013296	29899	TSS200	chr1:109419544-109420038	N_Shore
357733	cg19854470	31628471	31628471	0.0697457	0	1	18190.4	0.244034	61.0783	0.174289	18793.8	CTACRTATCAAAATAACAAAAAACTTAAAAACTTAATCCTCCTCTACTCC			II			TCTGAAGAAGAAAGAAGAGGACAGGAAAGAAACTTCAGTCTGAGGGTTGAGGACACGTCC[CG]GAGCAGAGGAGGACCAAGCTCCCAAGCCCCCTGTCACCTTGACACGCAGACGGTTCCCCA	37	1	109419421	TGCGTGTCAAGGTGACAGGGGGCTTGGGAGCTTGGTCCTCCTCTGCTCCG	1	109220944	F	GPSM2	NM_013296	29899	TSS200	chr1:109419544-109420038	N_Shore
40413	cg01969748	44792453	44792453	0.0702838	0	1	18689.6	0.249547	63.4217	0.179263	18369.5	AAAAAAACAACAACTCCTCAAACCRAATTTCTAATTTCTTAAACATCRAC			II			TGTTTTGGGCAGGAGGCGGGCTGGGGGCTTGCGGGACCTGTGGGCGCTGCGGGGACGCGG[CG]TCGATGCTCAAGAAACCAGAAACTCGGCTTGAGGAGTTGCTGCTTTTTTGTCGGAAGGTC	37	1	109420034	AAAAAGCAGCAACTCCTCAAGCCGAGTTTCTGGTTTCTTGAGCATCGACG	1	109221557	F	GPSM2	NM_013296	29899	5'UTR	chr1:109419544-109420038	Island	1:109221012-109221584
236299	cg12726300	48721324	74715467	0.0411256	0	1	14401.8	0.232074	79.3307	0.190949	16449.3	CCACAATCTACAAAAAACTAAACTAAAAAATCACTAAACCAAAAAAAACA	74715467	CCGCAATCTACAAAAAACTAAACTAAAAAATCGCTAAACCGAAAAAAACG	I	A	Red	TCCTCCCTCCTACCGCCCGCGCGTCAATCCATCAGTTCGTCAATCCGTCCTTCTCACGTC[CG]CCCCTCCCGGCCCAGCGACTCCTCAGCTCAGCCTCTTGCAGACTGCGGTTGTCAAGTGCC	37	1	109584677	CGCCCCTCCCGGCCCAGCGACTCCTCAGCTCAGCCTCTTGCAGACTGCGG	1	109386200	F	WDR47;WDR47;WDR47;WDR47;WDR47;WDR47	NM_014969;NM_001142551;NM_001142550;NM_001142550;NM_014969;NM_001142551	22911;22911;22911;22911;22911;22911	1stExon;5'UTR;1stExon;5'UTR;5'UTR;1stExon	chr1:109583855-109585032	Island	1:109385252-109386619
430258	cg24516542	47620477	68758309	0.0925058	0	1	4324.2	0.691049	374.344	0.598543	4143.55	TAAAATTTTACAACAAAAACCTAAATAACTAAAACTAACAACAAAACACA	68758309	TAAAATTTTACGACGAAAACCTAAATAACTAAAACTAACGACGAAACGCG	I	A	Red	CCCCCTTTCTGCCGCGGCAGTCAGCGCAGCGCCCGCTCCGCCCCCGTCCCGCCCCGGCCT[CG]CGTTCCGCCGCCAGTCCCAGCTATCCAGGTCTCCGTCGCAAAACCCCAGCTCCCTCCACA	37	3	15374170	CGCGTTCCGCCGCCAGTCCCAGCTATCCAGGTCTCCGTCGCAAAACCCCA	3	15349174	F	SH3BP5;SH3BP5	NM_004844;NM_001018009	9467;9467	TSS200;5'UTR	chr3:15373314-15374209	Island	3:15348111-15349561
252669	cg13673164	58620331	58631343	0.114965	0	1	17986.3	0.294463	53.3499	0.179498	18277.1	AAAAAAAACAAATAAAAATCCTAAACACACAAAAACTACCTACTAACACA	58631343	AAAAAAAACGAATAAAAATCCTAAACGCGCAAAAACTACCTACTAACGCG	I	A	Red	GCGCTCGCCGCGCCAGCATGTCCTCGACCGAGAGCGCCGGCCGCACGGCGGACAAGTCGC[CG]CGCCAGCAGGTAGTCCCTGCGCGCCCAGGACTCTCACCCGCCCCTCTCCACCTAGATGTC	37	1	110009509	CGCGCCAGCAGGTAGTCCCTGCGCGCCCAGGACTCTCACCCGCCCCTCTC	1	109811032	F	SYPL2	NM_001040709	284612	1stExon	chr1:110008962-110010124	Island	1:109810429-109811669
285607	cg15447512	35799500	36765481	0.145157	0	1	1100.3	0.356708	62.9144	0.21155	1120.27	CAATAAAATTTTCCCAAAACAAACCCCTCCCTCCTAAACTAAAATTCTCA	36765481	CGATAAAATTTTCCCGAAACAAACCCCTCCCTCCTAAACTAAAATTCTCG	I	A	Red	GCTATTTGGCGACGGTGGAATTTTCCCGGGACAGGCCCCTCCCTCCTGGGCTGGGATTCT[CG]GTTCTTCCCCCTCCTCCCAGAGCTGGGCTACCCCGGGAGCTGAGGGTCAGATGTGGAAGG	37	1	110163209	CGGTGGAATTTTCCCGGGACAGGCCCCTCCCTCCTGGGCTGGGATTCTCG	1	109964732	R	AMPD2;AMPD2	NM_139156;NM_004037	271;271	Body;TSS200	chr1:110162464-110162716	S_Shore
393655	cg22221025	40788481	40788481	0.16269	0	1	8637.76	0.496282	134.206	0.333592	9352.54	TAATCAAAACCRTACCCCTTACAAATAAATAACRCTAAAAACAAAACAAC			II			TCCCTCTACTGTGGTCAGAGCCGTGCCCCTTGCAGGTGGGTAGCGCTGAGAGCAGAGCAG[CG]CCCGCGGGACTGGCCTGAGGATCCCGCAGGCAGGAGGGACCCCGCGGGCCTTTCCCTACC	37	1	110186044	GGTCAGAGCCGTGCCCCTTGCAGGTGGGTAGCGCTGAGAGCAGAGCAGCG	1	109987567	R					chr1:110185961-110186164	Island	1:109987528-109987736
279856	cg15069758	48693407	39708402	0.121863	0	1	24511.3	0.323295	62.2615	0.201432	25046	AAAAAAATAAAATCCACCACCACCTCCAAATATTCAAAAAACAAAATCCA	39708402	AAAAAAATAAAATCCACCGCCACCTCCGAATATTCAAAAAACAAAATCCG	I	A	Red	GCGGAGCGGGGCGGGGCGGGGCTACGGAAGCTGGCGAGGCCGAGCCCCTCCTAGTGCTTC[CG]GACCTTGCTCCCTGAACACTCGGAGGTGGCGGTGGATCTTACTCCTTCCAGCCAGTGAGG	37	1	110198731	CGGACCTTGCTCCCTGAACACTCGGAGGTGGCGGTGGATCTTACTCCTTC	1	110000254	F	GSTM4;GSTM4;GSTM4;GSTM4;GSTM4	NR_024538;NM_147148;NM_147148;NM_000850;NM_000850	2948;2948;2948;2948;2948	Body;1stExon;5'UTR;5'UTR;1stExon	chr1:110198541-110199127	Island	1:110000091-110000650
293949	cg15955341	60791454	50720485	0.014591	0	1	9986.65	0.233535	108.345	0.218944	10386.7	ACCTTAAAAATCAACCAATTAAAAATAACAACCTTAAAAATCAACAAACA	50720485	ACCTTAAAAATCGACCGATTAAAAATAACGACCTTAAAAATCGACGAACG	I	C	Grn	TTGGAAGTGACGACCTTGAAGATCGGCCGGTTGGAAGTGACGACCTTGAAGATCGGCGGG[CG]CAGCGGGGCCGAGGGGGCGGGTCTGGCGCTAGGTCCAGCCCCTGCGTGCCGGGAACCCCA	37	1	110198890	CGCCCGCCGATCTTCAAGGTCGTCACTTCCAACCGGCCGATCTTCAAGGT	1	110000413	R	GSTM4;GSTM4;GSTM4;GSTM4;GSTM4	NR_024538;NM_147148;NM_147148;NM_000850;NM_000850	2948;2948;2948;2948;2948	Body;1stExon;5'UTR;5'UTR;1stExon	chr1:110198541-110199127	Island	1:110000091-110000650
416216	cg23645476	21627437	41722478	0.0808457	0	1	13075.4	0.322157	94.0573	0.241312	14527.4	ACCATCCACCTACTCCTAAAATTCACAAATACCTCTTATAAAAAAAAACA	41722478	GCCATCCGCCTACTCCTAAAATTCACGAATACCTCTTATAAAAAAAAACG	I	A	Red	TGGAGGGCCAGCTTGGCTGCACGGGCACGCGGAGCGGCATTACCTTCCCCGCACGTGTAC[CG]TTTCTCCTCATAAGAGGTATCCGTGAACTCCAGGAGCAGGCGGATGGCGTGCGCCAGCTG	37	1	110282472	GCCATCCGCCTGCTCCTGGAGTTCACGGATACCTCTTATGAGGAGAAACG	1	110083995	F	GSTM3;GSTM3	NR_024537;NM_000849	2947;2947	Body;Body	chr1:110282351-110283306	Island	1:110083893-110084811
6280	cg00297950	49665310	31646359	0.168296	0	1	17817.9	0.404363	71.3503	0.236067	17874.8	CTCCTCATAAAAAATATCCATAAACTCCAAAAACAAACAAATAACATACA	31646359	CTCCTCATAAAAAATATCCGTAAACTCCAAAAACAAACGAATAACGTACG	I	C	Grn	CGTGTACCGTTTCTCCTCATAAGAGGTATCCGTGAACTCCAGGAGCAGGCGGATGGCGTG[CG]CCAGCTGGGGAAGACAGCGGTTCAGCGACTGCGCAGCTCCCACCCATTCCCAACCCCCGC	37	1	110282525	CTCCTCATAAGAGGTATCCGTGAACTCCAGGAGCAGGCGGATGGCGTGCG	1	110084048	R	GSTM3;GSTM3	NR_024537;NM_000849	2947;2947	Body;Body	chr1:110282351-110283306	Island	1:110083893-110084811
413436	cg23472215	35677330	12679479	0.00460173	0	1	11801.8	0.383034	374.344	0.378433	15161.8	AAAATAAATACCATCTCAACAATAAAACCACTCAATCAAAAAAACTAACA	12679479	AAAATAAATACCGTCTCAACGATAAAACCGCTCGATCAAAAAAACTAACG	I	C	Grn	AGGCTCCCGCGTAGAGCTGCTCCTGCTGGAGATCGCGGACCCAGAGACCCGCCCTCTCCG[CG]TCAGTCTCTTTGACCGAGCGGCTCTACCGTTGAGACGGCACTCACCCCACGAATATCCCA	37	1	110282815	GGGGTGAGTGCCGTCTCAACGGTAGAGCCGCTCGGTCAAAGAGACTGACG	1	110084338	F	GSTM3;GSTM3	NR_024537;NM_000849	2947;2947	Body;Body	chr1:110282351-110283306	Island	1:110083893-110084811
436346	cg24875416	66717381	66717381	0.0617777	0	1	18783.3	0.282567	88.5365	0.220789	18883.9	AAACATATTTCCCCCTCCTACTCTACTCTCAATAATAATTAACTCRATCC			II			CAGAGGAAGGCGCGTGTGGGCAGGGAAGGCGCCGGCGAGGATCTGGAAGGAACTTAGAGC[CG]GACCGAGCTAATTATCATTGAGAGTAGAGTAGGAGGGGGAAACATGTCCTGTTCTTCTGA	37	1	110577936	GACATGTTTCCCCCTCCTACTCTACTCTCAATGATAATTAGCTCGGTCCG	1	110379459	F	FAM40A	NM_033088	85369	Body	chr1:110577199-110577942	Island	1:110378694-110379465
383327	cg21528620	24682380	49727452	0.12744	0	1	12772.8	0.311428	53.1601	0.183988	17020.8	ACAAAACCACTCTAAAAAACCAAACTCTAAACACTAACAAAAATATACCA	49727452	ACGAAACCGCTCTAAAAAACCGAACTCTAAACACTAACGAAAATATACCG	I	A	Red	CTCCCTCTCCGCGCGGCCCGGGAAGCCTGCAGGTGTCCTTGGCCGCTCGGCCGCCGCCCC[CG]GTACACCTTCGCCAGTGCCCAGAGCCCGGCTCCCCAGAGCGGCCCCGCCCCCCAGGCTCG	37	1	110753221	GCGGGGCCGCTCTGGGGAGCCGGGCTCTGGGCACTGGCGAAGGTGTACCG	1	110554744	F	KCNC4;KCNC4;KCNC4	NM_004978;NM_001039574;NM_153763	3749;3749;3749	TSS1500;TSS1500;TSS1500	chr1:110752256-110754794	Island	1:110553818-110556317
19433	cg00924484	43623447	54627504	0.0413282	0	1	12198.1	0.475151	374.344	0.433823	18267.6	AAACCTAAAAAACAAAACCACTCTAAAAAACCAAACTCTAAACACTAACA	54627504	GAACCTAAAAAACGAAACCGCTCTAAAAAACCGAACTCTAAACACTAACG	I	A	Red	CGCGGCCCGGGAAGCCTGCAGGTGTCCTTGGCCGCTCGGCCGCCGCCCCCGGTACACCTT[CG]CCAGTGCCCAGAGCCCGGCTCCCCAGAGCGGCCCCGCCCCCCAGGCTCGGCGCCGCGCAG	37	1	110753232	CGCCAGTGCCCAGAGCCCGGCTCCCCAGAGCGGCCCCGCCCCCCAGGCTC	1	110554755	F	KCNC4;KCNC4;KCNC4	NM_004978;NM_001039574;NM_153763	3749;3749;3749	TSS1500;TSS1500;TSS1500	chr1:110752256-110754794	Island	1:110553818-110556317
475057	cg27230882	46774487	46774487	0.260776	0	1	6907.48	0.497165	61.8666	0.236389	7709.26	AATCCTACAAAAACTCCTTAAAAAAACAAACATAAAACACTATCCTAAAC			II			CCATCAGACTCACACCCCTGAGCTAACCTGCACCCAGGCCTTCCTGGCAGTACAGACTCA[CG]CTCAGGACAGTGTTTCATGCCTGTCTTTCTAAGGAGTTTCTGTAGGATTTCAACATGTGA	37	1	110976749	CGCTCAGGACAGTGTTTCATGCCTGTCTTTCTAAGGAGTTTCTGTAGGAT	1	110778272	F
36714	cg01793178	50714380	50714380	0.214504	0	1	22811.5	0.392717	40.5933	0.178213	21889.6	TCCAAAACAAAAATTCCCTAAACCTAATACAAATCTACACTCAACCATAC			II			AGGGGAATCAGGGCGAGTGAGATCACCTTGTGAGAGGGTGGAGGATCTGTCACCCCAGAG[CG]CATGGCTGAGTGCAGATCTGCATCAGGTTTAGGGAACTCTTGTTCTGGAAAAATCTGGCC	37	1	111102144	CCAGAACAAGAGTTCCCTAAACCTGATGCAGATCTGCACTCAGCCATGCG	1	110903667	F					chr1:111098066-111098362	S_Shelf
103181	cg05183966	14625340	14625340	0.148254	0	1	17868.3	0.329134	48.6158	0.180881	18953.6	ATTATACCACTTTATACCAACRAATAAAAAACTATCCCAAATTCTACAAC			II			CGATTTTAGGAATTATGCCACTTTATGCCAGCGAATGAAGGACTGTCCCAAATTCTACAA[CG]AAATCCTCCGTGAAGCGGGCCCTCAGCTTGAGCGCAGGCTTTGAGGAGGTCTAAAACGTG	37	1	111323224	CGTTGTAGAATTTGGGACAGTCCTTCATTCGCTGGCATAAAGTGGCATAA	1	111124747	R					chr1:111323223-111323433	Island
433255	cg24694691	51664300	51664300	0.0352764	0	1	7340.51	0.280372	114.323	0.245096	8601.38	ACCAAACCACTAACTTATACTCTAAAAATTACCAAACCATTATAAATACC			II			GGTCCTGTTGCCTGCAGGAAGGAGGCATGTACTGCTGAGGAACTGCCAGCAGGAAGGTCT[CG]GTATCCACAATGGCCTGGCAACCCTCAGAGCACAAGCCAGTGGCCTGGTTACCGATGGCA	37	1	111927153	CGGTATCCACAATGGCCTGGCAACCCTCAGAGCACAAGCCAGTGGCCTGG	1	111728676	F	LOC441897	NR_029429	441897	Body
304713	cg16575025	52628315	43770384	0.0261583	0	1	10522.1	0.459361	374.344	0.433203	14689.2	ACTACTATCTCCATCACCTCAAACAAAAACTAATAAAAACAAAACTAACA	43770384	ACTACTATCTCCGTCGCCTCAAACAAAAACTAATAAAAACGAAACTAACG	I	C	Grn	CCCGGGGGCCGGGGCGGAGACCAGGTGCCCGTCGGGGCGGAGCAGCCCTCCCTGCCCCGG[CG]CCAGCTTCGCTCTTACCAGCTCCTGTTTGAGGCGACGGAGATAGCAGTCCATTTCCCTGC	37	1	112281790	ACTGCTATCTCCGTCGCCTCAAACAGGAGCTGGTAAGAGCGAAGCTGGCG	1	112083313	F	C1orf183;C1orf183	NM_198926;NM_019099	55924;55924	Body;Body	chr1:112281052-112283277	Island	1:112082576-112084168
155021	cg07975834	51731498	54641322	0.0150055	0	1	14906.5	0.346528	374.344	0.331523	15647.6	AACCCCAATAACTACACCCAAATCCTATACAAACACTACAATAAAATCCA	54641322	AACCCCAATAACTACGCCCGAATCCTATACAAACACTACGATAAAATCCG	I	C	Grn	AGGGGGGCTGTCTTCAGCCAATGGGCAGGGCGGCCGGGAGGCCGGGCTGGGCGGCCGAGG[CG]GACCCTACCGCAGTGTTTGCACAGGACCCGGGCGCAGCCACTGGGGCTGGCGAGGACACA	37	1	112282151	AGCCCCAGTGGCTGCGCCCGGGTCCTGTGCAAACACTGCGGTAGGGTCCG	1	112083674	F	C1orf183;C1orf183	NM_198926;NM_019099	55924;55924	Body;TSS200	chr1:112281052-112283277	Island	1:112082576-112084168
62340	cg03060439	50603393	50603393	0.0785449	0	1	10383.2	0.403244	151.764	0.324699	11843.1	TATCTTATCTCCCCTTCTCTCCCATATAAATTCTTAAAAACAAAAACCTC			II			GCCGAGGGTCGGCTGCGCCCCTGGCAAGGCTGTAGGGCTGGGGATACTGAGTATGACAGG[CG]AGGTCCCTGCTCTCAAGAACTTACATGGGAGAGAAGGGGAGACAAGATAAACAGGTAAAC	37	1	112282644	ATCTTGTCTCCCCTTCTCTCCCATGTAAGTTCTTGAGAGCAGGGACCTCG	1	112084167	F	C1orf183;C1orf183	NM_198926;NM_019099	55924;55924	Body;TSS1500	chr1:112281052-112283277	Island	1:112082576-112084168
384315	cg21583850	66714315	22603348	0.594773	0	1	4075.09	0.779763	46.8563	0.18499	4516.15	CCACAAAAAAATACCCAAAACAAAAACATACAAAAAAAAATAACTCCACA	22603348	CCGCGAAAAAATACCCAAAACGAAAACGTACGAAAAAAAATAACTCCGCG	I	C	Grn	CCCGGAGTCTCGCCGCGGGAGGGTGCCCAGGGCGAGGGCGTGCGAGGGGGAGTGACTCCG[CG]CGCGAGGGTGTGTATGAGTGTGAGTGCGTGTGTGTGTGTCTGTGTGTGTGGAGAGGGGCG	37	1	112532802	CCGCGGGAGGGTGCCCAGGGCGAGGGCGTGCGAGGGGGAGTGACTCCGCG	1	112334325	R	KCND3;KCND3	NM_172198;NM_004980	3752;3752	TSS1500;TSS1500	chr1:112531559-112533773	Island	1:112333011-112335273
341160	cg18807049	14757452	37694484	0.31163	0	1	935.965	0.498055	38.626	0.186425	932.165	TCCTAAAATATACCTAAAAATAACAAAATATACCAACACAAATATAAACA	37694484	TCCTAAAATATACCTAAAAATAACGAAATATACCGACGCGAATATAAACG	I	C	Grn	CGAGTGGAGGAATCCTAGGGTGTGCCTGGAGGTGGCGGAGTGTACCGACGCGGGTGTGAG[CG]CGTGTGCCAGCGAGGGTGGGCACGGGGGTGAGCGTGGCAAGGTGAGCTGGGTTTGGGGGT	37	1	112532978	TCCTAGGGTGTGCCTGGAGGTGGCGGAGTGTACCGACGCGGGTGTGAGCG	1	112334501	R	KCND3;KCND3	NM_172198;NM_004980	3752;3752	TSS1500;TSS1500	chr1:112531559-112533773	Island	1:112333011-112335273
457352	cg26213873	28602301	28602301	0.0650905	0	1	6613.21	0.344844	124.155	0.279753	8934.15	AAACAAAAAATAACTATAAAAACCCTCRAAAAATAAAAAACCRCCTCCTC			II			CGGCCTCTGGGCCCATCCCCTGAGGGGGCGGGGCCGTCTCCTCCACCTCCCGGTATTCCC[CG]AGGAGGCGGCTCCTCATCCTCCGAGGGTCCTCACAGCTACTTTTTGTCCCTCGTCGATTC	37	1	112939056	GACAAAAAGTAGCTGTGAGGACCCTCGGAGGATGAGGAGCCGCCTCCTCG	1	112740579	F	CTTNBP2NL	NM_018704	55917	5'UTR	chr1:112938495-112939113	Island	1:112740019-112740777
369863	cg20648108	71741423	71741423	0.0654802	0	1	4397.63	0.327722	112.403	0.262242	5771.52	ATAAAATTAAAAACRACAACCTAAAAAATCRATACCTATAAATCCTCTCC			II			GGGGCTTCCCTCTGACACCCCTCATTCAAAGGCACCTCCCACCCCGCACCTCAGCCTTGG[CG]GAGAGGACTCACAGGTACCGATTCTCTAGGCTGCCGCCCCCAACCCCATTTCGTACCCCC	37	1	112939192	TGGGGTTGGGGGCGGCAGCCTAGAGAATCGGTACCTGTGAGTCCTCTCCG	1	112740715	F	CTTNBP2NL	NM_018704	55917	5'UTR	chr1:112938495-112939113	S_Shore	1:112740019-112740777
9909	cg00468144	12746489	51628344	0.0305589	0	1	11779	0.212986	78.8389	0.182427	12077.5	CCCCCTAATATTTCACATACTATAAATCTCTCACAACCAAAATCTAACCA	51628344	CCCCCTAATATTTCACATACTATAAATCTCTCACGACCGAAATCTAACCG	I	C	Grn	GACTTACTTGCGCCCCCTGGTGTTTCACATGCTGTGAATCTCTCACGACCGAGGTCTGGC[CG]CGCGCCACCTCTCTGAGGGAAGGACAGGGTCAGTGGCCAGGAAGGGGCCCACTTCAGACG	37	1	113008976	CCCCCTGGTGTTTCACATGCTGTGAATCTCTCACGACCGAGGTCTGGCCG	1	112810499	R	WNT2B	NM_004185	7482	TSS1500	chr1:113008844-113009154	Island	1:112810232-112810606
427246	cg24334335	21619414	21619414	0.225875	0	1	8329.89	0.682904	374.344	0.457029	9769.61	ATACRAAAAAACCTCCCAACTATTTCTAATTCTTTCATACTCTCAACCCC			II			CCTGGCCTCTGGTGCGGGAAAACCTCCCAGCTGTTTCTGATTCTTTCATACTCTCAGCCC[CG]CCCGAGAGGGTGGAGGACCGAGGCACAGAGGGGGAGCGGGGAGAGACTGAGCTCCGCTGA	37	1	113050814	TGCGGGAAAACCTCCCAGCTGTTTCTGATTCTTTCATACTCTCAGCCCCG	1	112852337	R	WNT2B;WNT2B	NM_004185;NM_024494	7482;7482	Body;TSS1500	chr1:113050813-113052301	Island	1:112852159-112853944
148956	cg07639650	17643440	17643440	0.101275	0	1	23573.2	0.271317	51.6998	0.170043	26208.2	CRAAAATTAAAAATCTTAACTACCTTTTCAACACTACCTACAAAAACRCC			II			GAAGAAGCAGGGGCGATGAGCTCTAGCTGAAAGCATCCCCTGCTAGAAGCCGACTGCCCA[CG]GCGCTCCTGTAGGCAGTGTTGAAAAGGTAGTTAAGACCTCCAACTCCCGGTGGCAGGGAC	37	1	113051090	CGGCGCTCCTGTAGGCAGTGTTGAAAAGGTAGTTAAGACCTCCAACTCCC	1	112852613	F	WNT2B;WNT2B	NM_004185;NM_024494	7482;7482	Body;TSS1500	chr1:113050813-113052301	Island	1:112852159-112853944
155000	cg07974622	52624508	52624508	0.0743696	0	1	18633	0.276262	73.9632	0.201892	19821.7	TTAAAACCTCCAACTCCCRATAACAAAAACTCTACCCATTTCACAAAAAC			II			TGAAAAGGTAGTTAAGACCTCCAACTCCCGGTGGCAGGGACTCTACCCATTTCACAGAAG[CG]CAAGGATGGAGGAAATGAGTGCATCCTCCGTGCTCAGCGCCGGTGTCACTGTAGGTTGGG	37	1	113051171	TAAGACCTCCAACTCCCGGTGGCAGGGACTCTACCCATTTCACAGAAGCG	1	112852694	R	WNT2B;WNT2B	NM_004185;NM_024494	7482;7482	Body;TSS200	chr1:113050813-113052301	Island	1:112852159-112853944
121789	cg06201907	39660503	65695475	0.0453894	0	1	11637.3	0.222308	70.0479	0.176918	11277.9	AAATCAAAAAAAACCACAAAAAAATTCCTAAACTACAAAAAAACCAAACA	65695475	AAATCGAAAAAAACCACGAAAAAATTCCTAAACTACGAAAAAACCGAACG	I	A	Red	GTCCACCCCTCCAGGTCGGGGAGAGCCACGGGGAGATTCCTGGACTGCGGAGGAGCCGGG[CG]AGCGGGGGGAGCACGACCCGGGTGGACTCAGACTCTGCCCAGCCTTCAATCCCCTAGGGG	37	1	113249974	CGCCCGGCTCCTCCGCAGTCCAGGAATCTCCCCGTGGCTCTCCCCGACCT	1	113051497	R	RHOC;RHOC;RHOC;RHOC;RHOC	NM_001042679;NM_175744;NM_175744;NM_001042678;NM_001042678	389;389;389;389;389	TSS1500;5'UTR;1stExon;1stExon;5'UTR	chr1:113249342-113250198	Island	1:113050866-113051768
405780	cg23010346	42796370	42796370	0.0613889	0	1	15309.7	0.423655	374.344	0.362266	16383.8	AAACCTAAAATTTCCAAAAATCCAATTCCTACCTACTCCTCAAAAAATAC			II			CTTTCTTCCCTGGGCCTGGAATTTCCAGGAGTCCAATTCCTACCTACTCCTCAAAGGGTG[CG]CCTAGAAATGCTTCTGGATCCCAGCTGTGAATTCTGTTCCCACTCCTAGGTCTGACTTGG	37	1	113250386	GGCCTGGAATTTCCAGGAGTCCAATTCCTACCTACTCCTCAAAGGGTGCG	1	113051909	R	RHOC;RHOC;RHOC	NM_001042679;NM_175744;NM_001042678	389;389;389	TSS1500;TSS1500;TSS1500	chr1:113249342-113250198	S_Shore
233477	cg12551029	65716305	65716305	0.0552753	0	1	6960.75	0.22849	64.788	0.173215	7890.86	TAATAACTTACRAAAATAATACRAAAAACCRCATTCCCCACAACCAAAAC			II			TCCCAGGAGTCTGCGGGCTGCCCCGTCCCCTCCGCAAAGTCTACTCGAACCCTGCAGTCA[CG]CCTTGGCTGTGGGGAATGCGGCTCTCCGCACCACTCTCGCAAGTCACCAGGTGGGGCAAG	37	1	113498106	CGCCTTGGCTGTGGGGAATGCGGCTCTCCGCACCACTCTCGCAAGTCACC	1	113299629	F	SLC16A1;SLC16A1;SLC16A1	NM_001166496;NM_003051;NM_001166496	6566;6566;6566	5'UTR;5'UTR;1stExon	chr1:113497986-113498206	Island	1:113299485-113301232
320000	cg17493765	31715432	15665300	0.00462954	0	1	4351.86	0.693597	374.344	0.688967	5683.69	ACTAAAATTTTACAACAAAAACCTAAATAACTAAAACTAACAACAAAACA	15665300	ACTAAAATTTTACGACGAAAACCTAAATAACTAAAACTAACGACGAAACG	I	C	Grn	CCCTTTCTGCCGCGGCAGTCAGCGCAGCGCCCGCTCCGCCCCCGTCCCGCCCCGGCCTCG[CG]TTCCGCCGCCAGTCCCAGCTATCCAGGTCTCCGTCGCAAAACCCCAGCTCCCTCCACATC	37	3	15374172	GCTGGGGTTTTGCGACGGAGACCTGGATAGCTGGGACTGGCGGCGGAACG	3	15349176	F	SH3BP5;SH3BP5	NM_004844;NM_001018009	9467;9467	TSS200;5'UTR	chr3:15373314-15374209	Island	3:15348111-15349561
444864	cg25414924	29719451	29719451	0.0619141	0	1	6674.89	0.312918	106.634	0.251004	8762.27	CCTCCTACCACTTCTCRCCTAAACRTATTATCCTTAAATAACAAAAAACC			II			AACTCCCCCTGCCTCCTGCCACTTCTCGCCTGGGCGTGTTGTCCTTAAGTGACAGGGGAC[CG]CCTTGCGTCTCCTCACTCGGCCGGTTTTTTCCCCGGCTGTCGTGGCAGGTTCCCAGTGTG	37	1	114472856	CTCCTGCCACTTCTCGCCTGGGCGTGTTGTCCTTAAGTGACAGGGGACCG	1	114274379	R	HIPK1;HIPK1	NM_152696;NM_198268	204851;204851	5'UTR;5'UTR	chr1:114471965-114472899	Island	1:114273234-114274606
421768	cg23991358	40736357	40736357	0.0499545	0	1	11871.5	0.298168	109.711	0.248214	13554	AATAACAAAACTTAAAAAAATCTTAACCCATCTCTTTCTTCCTAACTCCC			II			TTGTTTTGTTTTGCTGATTTTGGGGGTAGGGCACCGTTGGGCTCCTTCCTCCACCTCTAC[CG]GGAGTTAGGAAGAAAGAGATGGGTTAAGACTTTTTCAAGCTTTGCCATCCAACATGTGAA	37	1	114618759	CGGGAGTTAGGAAGAAAGAGATGGGTTAAGACTTTTTCAAGCTTTGCCAT	1	114420282	F
420038	cg23894320	62698333	72722454	0.0660829	0	1	23278.5	0.410378	374.344	0.344295	26102.7	TCTAAAATTACACAAATCCCTTACAACCCAAATACCAAACAAAACCTCCA	72722454	TCTAAAATTACGCAAATCCCTTACGACCCAAATACCAAACAAAACCTCCG	I	A	Red	GTCCCCAGCTCCTCTAGGGTTGCGCAAATCCCTTGCGGCCCAGATGCCAGGCAGGGCCTC[CG]GCTCACCTTGCTGGATGTCGCCGTTGCTGCCCCCCGGGATGGGCACGCTGAGCTGGCGCT	37	1	115053164	TCTAGGGTTGCGCAAATCCCTTGCGGCCCAGATGCCAGGCAGGGCCTCCG	1	114854687	R	TRIM33;TRIM33	NM_033020;NM_015906	51592;51592	Body;Body	chr1:115053060-115054264	Island	1:114854421-114855772
356184	cg19763774	48771362	47727324	0.324505	0	1	443.62	0.138003	-52.5544	-0.186501	469.077	TTAAAAACAAAAATAACAATACTTCAATTTACAAAATACTTTCATATACA	47727324	TTAAAAACAAAAATAACAATACTTCAATTTACGAAATACTTTCATATACG	I	T	Red	AAAATGGGAATAATTACACTATTTCGTGAGATTGTTGTGATTCATGATCAGGTGGGATAA[CG]CATATGAAAGCACTTCGTAAACTGAAGCATTGTTATTTTTGTTCCCAATCAAATTCAAAG	37	1	115625602	CGCATATGAAAGCACTTCGTAAACTGAAGCATTGTTATTTTTGTTCCCAA	1	115427125	F	TSPAN2	NM_005725	10100	Body
223788	cg11951449	57709424	12619309	0.154046	0	1	7444.2	0.340071	50.0043	0.186025	6746.26	ACAAAACTATCAAACTCAAAAAATAAACACCAAACAAAAAACAAAAAACA	12619309	ACGAAACTATCAAACTCGAAAAATAAACGCCGAACGAAAAACGAAAAACG	I	C	Grn	GGGCATCCAGCCCCGGATCTCGAACGCCCTCCTCGCCCCTCGCCCCGCGTAGCCCGGCTG[CG]CTCCCCGCTCCCCGCCCGGCGTCCACCTCTCGAGCCTGACAGCCCCGCCGCCCGCGCAGG	37	1	116519025	GCGGGGCTGTCAGGCTCGAGAGGTGGACGCCGGGCGGGGAGCGGGGAGCG	1	116320548	F	SLC22A15	NM_018420	55356	TSS200	chr1:116518757-116519537	Island	1:116320480-116321210
1726	cg00074184	21688351	21688351	0.0623701	0	1	16995.5	0.237725	63.7177	0.175355	18676.9	CRATAAAAAAAATAAACATCTACCAAATATACTTATACTTCCTACTAACC			II			GGCGTTCCAGGCGGTGGGGGAGATGGGCATCTACCAGATGTACTTGTGCTTCCTGCTGGC[CG]TGCTGCTGCAGGTAAGTCCCCGCGGCCCCGCAGCCGCATTTCCCTCTTCAGGGCCGCCCG	37	1	116519323	CGGCCAGCAGGAAGCACAAGTACATCTGGTAGATGCCCATCTCCCCCACC	1	116320846	R	SLC22A15	NM_018420	55356	1stExon	chr1:116518757-116519537	Island	1:116320480-116321210
439388	cg25062542	27672469	41613486	0.0161999	0	1	10018.9	0.286633	141.351	0.270433	10262.4	AAAAACCAAACAAACCAAAAACTCCAAAAAACAATACTTAAAAAACCTCA	41613486	GAAAACCGAACGAACCGAAAACTCCGAAAAACGATACTTAAAAAACCTCG	I	A	Red	GCTGCGCGCCCCGGAGGCCGAGCGGGCCGGGGGCTCCGAGAGGCGGTGCTTGGGAAGCCT[CG]GGGCCGGGAGGAGGGGGCTTGCAGCAGCGGGGGCGGCCCCGGGACTGAGCCGGCATCCCT	37	1	116916465	GGAGGCCGAGCGGGCCGGGGGCTCCGAGAGGCGGTGCTTGGGAAGCCTCG	1	116717988	R	ATP1A1;ATP1A1	NM_000701;NM_001160233	476;476	Body;TSS200	chr1:116915291-116916813	Island	1:116716680-116718705
135100	cg06914949	27609345	27609345	0.0727912	0	1	14016.9	0.390641	148.754	0.31785	15210.5	TTAAAAACCATCTTAAAACAATAAAAACACACCCTTTCTAACACCAACCC			II			GAGGCGGCCGCCCTCCCCCAAAGAAAAAACTGGCTGCTTCTAAGTGCGAAGCCGGCTGGG[CG]GGCTGGTGCCAGAAAGGGTGTGTCTTCACTGCCCTAAGATGGCCTTTAAGGTATACTTTT	37	1	116916812	TAAAGGCCATCTTAGGGCAGTGAAGACACACCCTTTCTGGCACCAGCCCG	1	116718335	F	ATP1A1;ATP1A1;ATP1A1	NM_001160233;NM_001160233;NM_000701	476;476;476	5'UTR;1stExon;Body	chr1:116915291-116916813	Island	1:116716680-116718705
410841	cg23304296	38779451	38779451	0.21566	0	1	21548.2	0.432711	56.4704	0.217052	19473.6	CACAATACCATCTCACAAACAAAAAAACCAAACCCAAACCCTAAAAATAC			II			GTGGGCACCGTCACAGTGCCATCTCACAGGCAAGGAGGCCAGGCCCAGGCCCTGAGGATG[CG]CCGCTCAGGTGGGAGCTTCCGGGGAGCTCGCGCGACAGCCTGGGGGAGCGCGGATTCGTC	37	1	116961183	ACAGTGCCATCTCACAGGCAAGGAGGCCAGGCCCAGGCCCTGAGGATGCG	1	116762706	R	C1orf203;C1orf203;C1orf203;C1orf203;C1orf203	NR_027646;NR_024124;NR_024125;NR_024126;NR_027645	84852;84852;84852;84852;84852	Body;Body;Body;TSS200;Body	chr1:116961182-116961542	Island	1:116762604-116763005
459166	cg26313955	41723401	41723401	0.144201	0	1	4365.76	0.371645	70.9505	0.227444	4444.63	TTAAATCTATCTCAACCCCTCCCCCTTAACTATCTTCCATAAATACACAC			II			TGCGGGTACTTTTGAGTCTATCTCAACCCCTCCCCCTTGGCTGTCTTCCATAGATGCACA[CG]CGCACCTCCCGGGCAGGCAGCGGACGCTGAGCAAACGGACGGACGGGCTGGAGGGCTGGC	37	1	117112616	TGAGTCTATCTCAACCCCTCCCCCTTGGCTGTCTTCCATAGATGCACACG	1	116914139	R	CD58;CD58;CD58	NM_001779;NR_026665;NM_001144822	965;965;965	Body;Body;Body	chr1:117112960-117113883	N_Shore	1:116914139-116914251
195078	cg10241701	29603311	59609491	0.017321	0	1	15104.9	0.33754	374.344	0.320219	17896	CTCCAATAACCAAATTCCTTCCTAAACTTCCCCAATAACATCACTAAACA	59609491	CTCCAATAACCAAATTCCTTCCTAAACTTCCCCAATAACGTCGCTAAACG	I	C	Grn	GCGCCCGCTCCCCGTCCCGGGCGCGTTCACGGCTGGGAAAAATTTTGCAGTCCGCTGAAG[CG]CTCAGCGACGTTACTGGGGAAGCCCAGGAAGGAACTTGGTCACTGGAGCTCGGGAGGGGG	37	1	117113180	CGCTCAGCGACGTTACTGGGGAAGCCCAGGAAGGAACTTGGTCACTGGAG	1	116914703	F	CD58;CD58;CD58	NM_001779;NR_026665;NM_001144822	965;965;965	Body;Body;Body	chr1:117112960-117113883	Island	1:116914377-116915394
433275	cg24695972	41759306	34638474	0.102819	0	1	5892.22	0.292457	60.5063	0.189637	5232.87	AAAACCAAAACCAAAAACACACCCAAAAAATAAAAACACAAAAACAAACA	34638474	AAAACCGAAACCAAAAACGCGCCCGAAAAATAAAAACGCGAAAACAAACG	I	C	Grn	CCCTGGGCTGGCAGCCGGCGGCCCGCCCCGGCCCTTCCTCCCCCACCCTCCGCGGCGCCG[CG]TTTGTCTTCGCGCTTCCACTCCCCGGGCGCGCCTCTGGCCTCGGCTCTGCGCGCCTCCTT	37	1	117113752	AGAGCCGAGGCCAGAGGCGCGCCCGGGGAGTGGAAGCGCGAAGACAAACG	1	116915275	F	CD58;CD58;CD58	NM_001779;NR_026665;NM_001144822	965;965;965	TSS200;TSS200;TSS200	chr1:117112960-117113883	Island	1:116914377-116915394
306034	cg16644764	40806474	14655478	0	0	1	6913.49	0.313385	374.344	0.313385	6024.56	AAAAAAACAACACATCCCCTAAAACATACACCTAAATAAACTAAAAAACA	14655478	AAAAAAACGACGCGTCCCCTAAAACGTACGCCTAAATAAACTAAAAAACG	I	A	Red	GCCCGCGCCCCCGCCGAGCCTGACCTCGCCCCTGGCCCTCTCCCTCCGCGCGCGTCGGAC[CG]TCCTTCAGTCCATCCAGGCGCACGCCTCAGGGGACGCGCCGCTTCCTCTTCTCCCGCAAC	37	1	117210276	GAGGAAGCGGCGCGTCCCCTGAGGCGTGCGCCTGGATGGACTGAAGGACG	1	117011799	F	IGSF3;IGSF3;IGSF3;IGSF3	NM_001542;NM_001542;NM_001007237;NM_001007237	3321;3321;3321;3321	5'UTR;1stExon;1stExon;5'UTR	chr1:117209824-117210621	Island	1:117010886-117012201
388362	cg21859337	27651412	59673408	0.000408019	0	1	8869.08	0.172605	87.7225	0.172197	8245.76	AAAAACAAAAACTCAAAAAAAACCACAACACAACTACTAATACCATTACA	59673408	AAAAACGAAAACTCGAAAAAAACCGCAACGCGACTACTAATACCGTTACG	I	A	Red	GGACCGTCCTTCAGTCCATCCAGGCGCACGCCTCAGGGGACGCGCCGCTTCCTCTTCTCC[CG]CAACGGCACCAGCAGCCGCGCTGCGGCCCCTCCCGAGTCCCCGCCCCTCCAGCTCCAGCC	37	1	117210332	AGGGGCGGGGACTCGGGAGGGGCCGCAGCGCGGCTGCTGGTGCCGTTGCG	1	117011855	F	IGSF3;IGSF3	NM_001542;NM_001007237	3321;3321	TSS200;TSS200	chr1:117209824-117210621	Island	1:117010886-117012201
231076	cg12406825	53645488	43631323	0.000537045	0	1	3090.85	0.232352	124.877	0.231815	2470.7	ATTTCTCATAAAATAAAAACCCAAAAAAAATAACAAAATAAACTCCAACA	43631323	ATTTCTCGTAAAATAAAAACCCAAAAAAAATAACAAAATAAACTCCGACG	I	C	Grn	GGTCGGAGGAAAGTTTCTCGTGGGGTGGGGGCCCAGAGGGGATGGCAGGGTGGGCTCCGA[CG]CCTCCTCGCCTTTAAGCGGGTGGCCCCGGCTCTTCCTCCGTTACCTGGAGCGGGGAGGGG	37	1	117452407	GTTTCTCGTGGGGTGGGGGCCCAGAGGGGATGGCAGGGTGGGCTCCGACG	1	117253930	R	PTGFRN	NM_020440	5738	TSS1500	chr1:117452203-117453452	Island	1:117253662-117254975
422788	cg24047400	62646306	52705300	0.0624792	0	1	6695.29	0.370937	145.744	0.308458	6997.5	TAAAATAAAAACCCAAAAAAAATAACAAAATAAACTCCAACACCTCCTCA	52705300	TAAAATAAAAACCCAAAAAAAATAACAAAATAAACTCCGACGCCTCCTCG	I	C	Grn	GAAAGTTTCTCGTGGGGTGGGGGCCCAGAGGGGATGGCAGGGTGGGCTCCGACGCCTCCT[CG]CCTTTAAGCGGGTGGCCCCGGCTCTTCCTCCGTTACCTGGAGCGGGGAGGGGCTTGGGAA	37	1	117452415	TGGGGTGGGGGCCCAGAGGGGATGGCAGGGTGGGCTCCGACGCCTCCTCG	1	117253938	R	PTGFRN	NM_020440	5738	TSS1500	chr1:117452203-117453452	Island	1:117253662-117254975
454239	cg26029682	67750409	70748357	0.0181555	0	1	5115.68	0.327087	374.344	0.308931	4597.95	ATTCTTCCCTTCTACTTTCAAAAAACAATCAAAACTACACACTCAAATCA	70748357	ATTCTTCCCTTCTACTTTCGAAAAACGATCGAAACTACACACTCGAATCG	I	A	Red	GCGGGCGCTGCGGTTCTTCCCTTCTGCTTTCGGGAAGCGGTCGGGGCTGCACACTCGGAT[CG]GCGGGGCCGGCTCCCGGGCCCGGCCGGCTGGAGGAGGGAGGGAAGGAGGCGGGAGGGAGC	37	1	117452580	GTTCTTCCCTTCTGCTTTCGGGAAGCGGTCGGGGCTGCACACTCGGATCG	1	117254103	R	PTGFRN	NM_020440	5738	TSS200	chr1:117452203-117453452	Island	1:117253662-117254975
136996	cg07013552	16791455	16791455	0.0518631	0	1	16449.9	0.224056	65.3501	0.172193	17279.6	AAAACRAAAAAATCCTCCAACTTCCTTCCACRAAAATCACAAAATAACCC			II			GCCTTTCCAGGGAAGCGAGAGAATCCTCCAACTTCCTTCCACGAAGGTCACAGGGTGGCC[CG]GAGCGTTACAATGGAAATCGGCGGGCGAGTCCTGCCGTCATTTTCGTCGTGGCTAGATCT	37	1	117453402	CGGGCCACCCTGTGACCTTCGTGGAAGGAAGTTGGAGGATTCTCTCGCTT	1	117254925	R	PTGFRN	NM_020440	5738	Body	chr1:117452203-117453452	Island	1:117253662-117254975
80537	cg04004754	50649364	27741371	0.0717394	0	1	7481.43	0.591989	374.344	0.52025	7802.64	ATATATACATAAATATAAACACAAATCCCCAAACAAAACTACTTCTCTCA	27741371	ATATATACGTAAATATAAACGCGAATCCCCGAACGAAACTACTTCTCTCG	I	C	Grn	GTGTGTGTTTGTGTGTGTGCGTGAGTGTGAGCGCGAGTCCCCGGACGGGGCTGCTTCTCT[CG]CTCTCTCCCTCGCTAGCTCTACCCCTCGCTGCCGTCTCTGCCCCCATTAAATTATTAGTT	37	3	18466481	GTGTGTGCGTGAGTGTGAGCGCGAGTCCCCGGACGGGGCTGCTTCTCTCG	3	18441485	R	SATB1;SATB1;SATB1	NM_002971;NM_002971;NM_001131010	6304;6304;6304	1stExon;5'UTR;5'UTR	chr3:18466298-18466604	Island	3:18440672-18442668
53239	cg02614187	20726334	20726334	0.0627391	0	1	3035.93	0.519568	374.344	0.456829	4270.56	ACTTTATTAACAACAAAACTAACTAAAAAACTAAACCTAAAAACRCATCC			II			CTTTCCACTGCATCCCACACCAGACACGCCCACGCCCTCCTCTGCCCCGCAAGTCCTCCC[CG]GATGCGCTTCCAGGTCTAGCTCTCCAGCTAGTCCTGCTGCCAACAAAGTCACCCCTGCAC	37	1	117664089	CTTTGTTGGCAGCAGGACTAGCTGGAGAGCTAGACCTGGAAGCGCATCCG	1	117465612	F	TRIM45;TRIM45;TRIM45;TRIM45	NM_001145635;NM_001145635;NM_025188;NM_025188	80263;80263;80263;80263	5'UTR;1stExon;5'UTR;1stExon	chr1:117664180-117665148	N_Shore	1:117465578-117466781
345937	cg19120746	31761304	31761304	0.0775596	0	1	21933.8	0.364889	124.56	0.287329	22532.8	CAAAATAACRCCACTAAACATCCAATAAATTTTAAAAATTCCACATCTTC			II			CCGCCGCCCTCCAGAGTGACGCCACTAAGCATCCAATAAGTTTTGGAAATTCCACATCTT[CG]CCAGTCCACTCACGCGGGGGGCGGGACCTGACAAGGCCGTGGGCGGGGCGGCCGAAGGGC	37	1	117664515	AGAGTGACGCCACTAAGCATCCAATAAGTTTTGGAAATTCCACATCTTCG	1	117466038	R	TRIM45;TRIM45	NM_001145635;NM_025188	80263;80263	TSS200;TSS200	chr1:117664180-117665148	Island	1:117465578-117466781
136463	cg06985534	32699410	32716507	0.0326562	0	1	12244.7	0.243828	94.5915	0.211172	12284.3	AACTACTACACTCACCAAACCTAAAAAAACAAAATACAAAAACCAAACCA	32716507	AACTACTACGCTCACCAAACCTAAAAAAACAAAATACGAAAACCGAACCG	I	C	Grn	TGTCGGCCCAGCAGCTGCTGCGCTCACCAGGCCTGGGGAGGCAGGGTACGGGGACCGGGC[CG]CAGCCCCGAGCGGCGTGGGCGCGCTGCCTCTCTGGCAGCCGCCGCCAGAGCCAGCAGCTG	37	1	117909609	CGGCCCGGTCCCCGTACCCTGCCTCCCCAGGCCTGGTGAGCGCAGCAGCT	1	117711132	R	MAN1A2	NM_006699	10905	TSS1500	chr1:117909174-117910445	Island	1:117710679-117712079
454622	cg26055420	55649410	14761462	0.170094	0	1	8564.51	0.444745	92.4838	0.274651	9442.66	AATTAACTCTTCAAATAAATAATTACCAAAAAACAAATAAATCCTCAACA	14761462	AATTAACTCTTCGAATAAATAATTACCAAAAAACGAATAAATCCTCAACG	I	A	Red	GCAGCCCCCTCTATTGCGCTTGCGCAGTGCTGCCTCCCTGAGCACCCCGCCCCTTCCCGC[CG]CTGAGGATTTACTCGTCTCTTGGCAACCATTCACCCGAAGAGCCAATCAGAGGGCAGCCC	37	1	118148456	GATTGGCTCTTCGGGTGAATGGTTGCCAAGAGACGAGTAAATCCTCAGCG	1	117949979	F	FAM46C	NM_017709	54855	TSS200	chr1:118147958-118149670	Island	1:117949492-117951293
331663	cg18223314	34768416	32653464	0.0437417	0	1	11898.8	0.341232	146.122	0.29749	11134	TAACTCCCCCAAAAAAACAACTCAAAAACAAAAACAAAAACATAATCCCA	32653464	TAACTCCCCCGAAAAAACGACTCAAAAACGAAAACGAAAACGTAATCCCG	I	C	Grn	ACGCCCCGCCCCTGGCTCCCCCGGGAGGGCGGCTCAGGGGCGGGGACGGGGGCGTGGTCC[CG]CCGTATAAGAACGGAGGGGGCGGCGGCGGGACGGCTCACTCGGTGCCGCTGCCTAGGGGC	37	1	118148636	TGGCTCCCCCGGGAGGGCGGCTCAGGGGCGGGGACGGGGGCGTGGTCCCG	1	117950159	R	FAM46C;FAM46C	NM_017709;NM_017709	54855;54855	1stExon;5'UTR	chr1:118147958-118149670	Island	1:117949492-117951293
234558	cg12614148	18629464	18629464	0.169005	0	1	10363.7	0.398881	68.1108	0.229875	10914.7	AACATTTAAAAACAAACAAAAAACCAAACTCCTAAAATCCTCTTCTTCTC			II			ACATAGCTGGTAGCATTTAAAAACAAACAAAAAACCAAACTCCTAGAATCCTCTTCTTCT[CG]TCTCTATTTAATATATCTTATTTATCATCTGAAATCATTTGACTTTCAAGTTACATCAGA	37	1	118325026	GCATTTAAAAACAAACAAAAAACCAAACTCCTAGAATCCTCTTCTTCTCG	1	118126549	R
114193	cg05786053	40754312	43638344	0.0353611	0	1	17669.7	0.232841	85.3872	0.19748	17842.1	TTCTCAAATAAACCTTCCTATCAAACTAACTAATTTCCTTCCTCATCCCA	43638344	TTCTCGAATAAACCTTCCTATCAAACTAACTAATTTCCTTCCTCGTCCCG	I	C	Grn	GTAGAGGAGAACATGGATGTTATTCTAAGTAAAACGAATAATATGAAGAATACAAGGTCG[CG]GGACGAGGAAGGAAACTAGCCAGCCTGACAGGAAGGTTTATTCGAGAAATACGGGGGTTA	37	1	118473064	CGGGACGAGGAAGGAAACTAGCCAGCCTGACAGGAAGGTTTATTCGAGAA	1	118274587	F	GDAP2;GDAP2;WDR3	NM_017686;NM_001135589;NM_006784	54834;54834;10885	TSS1500;TSS1500;5'UTR	chr1:118471840-118472720	S_Shore
172493	cg08942939	47729469	47729469	0.0821371	0	1	10051.3	0.334186	100.088	0.252049	11785.8	CRCCTAAAATACTAACTTCCTAACATCCTAATTAAATCCTAATTTAAAAC			II			TGTGAATTCACCTTGGGCCTCTTTGGACAAGAGGCTACTTTTGCCCCCTTCCTTCACCCC[CG]CCCCAAATTAGGATCCAACCAGGATGTCAGGAAGCTAGCATCCCAGGCGAATGCAAAAAG	37	1	119532542	GCCTGGGATGCTAGCTTCCTGACATCCTGGTTGGATCCTAATTTGGGGCG	1	119334065	F	TBX15	NM_152380	6913	TSS1500	chr1:119529819-119530712	S_Shore
402602	cg22820316	17790435	17790435	0.175975	0	1	9004.2	0.409165	68.7595	0.23319	9435.86	AAAAACACRAACATAAACTCTAAAAAACTAAAAACAAAATACTAATCCCC			II			GGAGGTCCCCAGGGAGCACGAACATGAACTCTGGGGAGCTGGAAGCAGGGTACTGGTCCC[CG]CCTCCTGCAGCTCTGCCCAGAGGACTTGGGGAGCCCGGATGGAGAGGCGCAGGATCTCCC	37	1	119532736	CGGGGACCAGTACCCTGCTTCCAGCTCCCCAGAGTTCATGTTCGTGCTCC	1	119334259	R	TBX15	NM_152380	6913	TSS1500	chr1:119531991-119532196	S_Shore
409580	cg23234832	66646474	17789474	0.023581	0	1	8904.12	0.563807	374.344	0.540226	12958.6	ATAAAAACTACAAAACTTAACCAAAAAAAACACACATCCTCAAACAAACA	17789474	ATAAAAACTACGAAACTTAACCAAAAAAAACGCACATCCTCGAACGAACG	I	A	Red	GTCTCTTTTCCAAGCGCACTCACATTATTCATGCAAAGTTAATCCCCGCCGCGTCACGGC[CG]CCCGCCCGAGGATGTGCGCCTTCCTTGGCCAAGCCCCGCAGTCTCCACCCTCCTCCGCCC	37	3	24536323	CGCCCGCCCGAGGATGTGCGCCTTCCTTGGCCAAGCCCCGCAGTCTCCAC	3	24511327	F	THRB;THRB;THRB	NM_001128176;NM_000461;NM_001128177	7068;7068;7068	TSS200;TSS200;TSS200	chr3:24535844-24537436	Island	3:24510516-24512440
380302	cg21307775	64800482	65735476	0.0259741	0	1	19679.9	0.389649	374.344	0.363675	22575.9	ATTACACACCCAAAAAAATTTCAACCAAACTTCAAACAACAACTAAAACA	65735476	GTTACACACCCGAAAAAATTTCAACCAAACTTCGAACGACGACTAAAACG	I	A	Red	CGAAGCCCAGGCGCAAATGCCTCGACTCCCCGCGCCCCGAGTCCGCCGCTCCTCGGCCGC[CG]CCTCAGCCGCCGCCCGAAGTTTGGCTGAAACTTTCTCGGGTGTGCAACGAAGCAGCCTCG	37	1	120612217	GTTGCACACCCGAGAAAGTTTCAGCCAAACTTCGGGCGGCGGCTGAGGCG	1	120413740	F	NOTCH2;NOTCH2	NM_024408;NM_024408	4853;4853	1stExon;5'UTR	chr1:120611348-120612440	Island	1:120412872-120414026
151516	cg07784526	13647323	28666326	0.0886423	0	1	10275.6	0.326458	89.6039	0.237815	8897.32	AAATAAACTCTACTTCCCAACAAAATCCTACAAAATTAACAAAAACAACA	28666326	AAATAAACTCTACTTCCCGACGAAATCCTACGAAATTAACGAAAACGACG	I	A	Red	CCTCTCTTCCCCGCCACCCGTTTCTACGCAGATCGGTGCCCCAGTCCCTGGAGGAGCCTC[CG]CCGCCTCCGCCAACTCCGCAGGACCCCGCCGGGAAGTAGAGCCCACCCCTTTACCAATCA	37	1	120838320	CGCCGCCTCCGCCAACTCCGCAGGACCCCGCCGGGAAGTAGAGCCCACCC	1	120639843	F	FAM72B	NM_001100910	653820	TSS1500	chr1:120835961-120839391	Island	1:120637494-120640979
207472	cg10977271	64712387	15790494	0.206953	0	1	14381.7	0.553637	137.191	0.346684	11305.5	AAAATTACAACTACCACCAAACCACAAAAATACTACCAACCTCAAATACA	15790494	AAAATTACAACTACCGCCAAACCACGAAAATACTACCGACCTCAAATACG	I	C	Grn	GCGCCGTCCTCCCGTTTCCTGTGATCTACCAGTCCTCCTCTCCGCGGAGGCTTGGCCGGG[CG]CACCTGAGGCCGGCAGCATCCCCGTGGCTTGGCGGCAGCTGCAACCTCCACAGACGGCCG	37	1	120925529	GAGGTTGCAGCTGCCGCCAAGCCACGGGGATGCTGCCGGCCTCAGGTGCG	1	120727052	F					chr1:120925178-120926081	Island	1:120726744-120727604
400378	cg22685226	69713394	35808439	0.0177578	0	1	19188.2	0.205344	87.6696	0.187587	17912.1	CTACTAACTTTAAAAACAAAACCCAAATAACCCAAACAAAAATCTAAACA	35808439	CTACTAACTTTAAAAACAAAACCCGAATAACCCGAACGAAAATCTAAACG	I	A	Red	GAGGCGTGCTTGCAGGCTTCGGGCACTACGCGGGGCTGGAAATACCACGCACTGCCCCTT[CG]CCTAGACCCCCGCTCGGGCCACTCGGGTTCTGCCTTCAAAGCTAGTAGCTGCCCCAGACT	37	1	143743939	CGCCTAGACCCCCGCTCGGGCCACTCGGGTTCTGCCTTCAAAGCTAGTAG	1	142535462	F	LOC100286793;FLJ39739	NR_027469;NR_027468	100286793;388685	Body;Body	chr1:143743395-143744949	Island	1:142534871-142536552
356510	cg19781248	28765369	14715420	0.0577469	0	1	18065.7	0.426546	374.344	0.368799	20282.2	ACACCTCATAAATTCCAACAACAACAACAAAACAAAATTAATTAAACCCA	14715420	ACGCCTCATAAATTCCAACAACGACGACAAAACGAAATTAATTAAACCCG	I	C	Grn	AGCGCAACGCAGCAGGCTCCATTCCCGGCCGCCGCCGCTCAGCCCATTACGCAAACCTGG[CG]GGTCCAACCAACCCCGCTCTGCCGCCGCTGCTGGAACCCATGAGGCGTGCTTGCAGGCTT	37	1	144340161	CGGGTCCAACCAACCCCGCTCTGCCGCCGCTGCTGGAACCCATGAGGCGT	1	143051518	F	LOC728855;LOC728855;LOC728875	NR_024511;NR_024510;NR_024584	728855;728855;728875	Body;Body;Body	chr1:144339720-144341289	Island	1:143051030-143052697
216310	cg11520194	13653377	13653377	0.0634657	0	1	16248	0.455863	374.344	0.392398	17972.2	TTAAAAATAAAACCTCTAACCRAAACAAAAACTAAAAACCAACTAATTTC			II			TAAATATTCAGTTAAAAATGAAACCTCTGGCCGAGGCAGGGGCTGAAGGCCAACTGGTTT[CG]GAAGTGATCCTGGGTGAGAGGAGGAGAAGGAGGAGGAGGAGGTGGAGGTCGGCTTTCCAT	37	1	144520991	TAAAAATGAAACCTCTGGCCGAGGCAGGGGCTGAAGGCCAACTGGTTTCG	1	143232348	R	LOC728875	NR_024584	728875	Body	chr1:144519969-144521503	Island	1:143231279-143232939
206135	cg10894690	71770313	57656369	0.237719	0	1	13877.9	0.439547	48.1189	0.201829	11494.3	TACACTACCACTCAACTCCCAACACAAATAAAAATCAATATAAAAAAACA	57656369	TACACTACCGCTCAACTCCCGACGCGAATAAAAATCGATATAAAAAAACG	I	C	Grn	CCCGGCCCGGCCACGGGCCGCCGGGGCTTGCAGAGTGTCAGCCATCCCGGGCAGGAGTCG[CG]TCTCCCCACACCGACCTCCACTCGCGCCGGGAGCTGAGCGGCAGTGTAGGTAGTGAAGAC	37	1	144521462	TACACTGCCGCTCAGCTCCCGGCGCGAGTGGAGGTCGGTGTGGGGAGACG	1	143232819	F	LOC728875	NR_024584	728875	Body	chr1:144519969-144521503	Island	1:143231279-143232939
199559	cg10505902	14601388	55717391	0.320777	0	1	16720.3	0.522697	44.2621	0.201919	15729	TATAACTAAAACACACCACAAAAAACAAAAAATCATCAAAAAACTACTCA	55717391	TATAACTAAAACGCACCACAAAAAACAAAAAATCATCGAAAAACTACTCG	I	A	Red	GAAGCATTCCAATCTTCTTGGAGTTTCTTCCCAAGCAGGTCCTCCGCCCTGCCACCTCCC[CG]AGCAGCCCTTCGATGACTCCCTGTCTTCTGTGGTGCGTTTCAGTTACAAAAAGCCCAAGG	37	1	144892111	TGTAACTGAAACGCACCACAGAAGACAGGGAGTCATCGAAGGGCTGCTCG	1	143603468	F	PDE4DIP;PDE4DIP;PDE4DIP	NM_001002812;NM_001002811;NM_014644	9659;9659;9659	3'UTR;3'UTR;Body
257727	cg13921652	16642315	65681323	0.00886805	0	1	13956	0.192681	90.0014	0.183813	12575.3	ACAAAAAACAAACATAAAAACACCTAAAAAAATACTAAATAACAAAAACA	65681323	ACAAAAAACGAACGTAAAAACGCCTAAAAAAATACTAAATAACAAAAACG	I	C	Grn	CCCGCCCCTCGGGCAGGGGGCGGGCGTGGAAACGCCTAAGAGGATGCTGAGTGACAGAGG[CG]CAGGCCGCGCTCCGACCCTGCCATGTCTCTCCCCAGCTGTCTCTCCCGCCAGCCGCCGCG	37	1	144931966	CGCCTCTGTCACTCAGCATCCTCTTAGGCGTTTCCACGCCCGCCCCCTGC	1	143643323	R	PDE4DIP;PDE4DIP;PDE4DIP;PDE4DIP	NM_001002811;NM_001002811;NM_001002812;NM_014644	9659;9659;9659;9659	1stExon;5'UTR;Body;Body	chr1:144931339-144932626	Island	1:143642545-143643983
329576	cg18106925	19662475	19662475	0.126613	0	1	24393.4	0.345044	69.7204	0.218431	23807.2	AACACRAATTATTTTAAATTACCATCCCTAATTAAACCTCCTCACAATAC			II			GGACACAGCTAAGGGCTGTGAAAATTCAAGAATAAAGAAAAGTCCTGCCTTCACGCAGCT[CG]CACTGTGAGGAGGTTTAATCAGGGATGGTAATTCAAAATAACTCGTGTTTAATCACCAGT	37	1	145092485	CGCACTGTGAGGAGGTTTAATCAGGGATGGTAATTCAAAATAACTCGTGT	1	143803842	F					chr1:145096393-145096784	N_Shelf	1:143803687-143803843
398015	cg22525212	46661383	46661383	0.0540925	0	1	8246.33	0.268677	87.7676	0.214584	9924.35	AAAACTTTCAAACCTCATTATATATATAAAACCRATATCTTCTCCTTCCC			II			GGGGTGGGTGACGAACAGCACAGGCACGCAGCCCCCAGCCCTAGCCCCAAGGGATTGGAA[CG]GGAAGGAGAAGACATCGGTCCTACACACACAATGAGGCCTGAAAGTTCTCCTTTCCCTCA	37	1	145437802	CGGGAAGGAGAAGACATCGGTCCTACACACACAATGAGGCCTGAAAGTTC	1	144149159	F	TXNIP	NM_006472	10628	TSS1500
18118	cg00860640	35725503	35725503	0.164985	0	1	24618.3	0.426748	85.8077	0.261764	24641.8	CAAAATCTAAAACTATCCACCRTAAAACRAATACTCCTCATTCCATCACC			II			CAGCGGGGAGGCCGCTCAGGGTTGCTGTGTCCACATAAGACCGACAGTGTCCTCACTGGG[CG]GTGATGGAATGAGGAGCATTCGCCCCACGGTGGATAGCCCCAGACTCTGCCCCCAGAGCT	37	1	145516730	AGAGTCTGGGGCTATCCACCGTGGGGCGAATGCTCCTCATTCCATCACCG	1	144228087	F	PEX11B;GNRHR2	NM_003846;NR_002328	8799;114814	Body;TSS1500	chr1:145516038-145516637	S_Shore	1:144227125-144228117
323818	cg17756288	47765311	47765311	0.0502687	0	1	13292.4	0.380885	374.344	0.330616	14020.5	AACTACTATTACCAACACTCTCAATTACTTTCTCTAAAACCCCTAACCCC			II			CTCTATATTTCAGCTGCTGTTGCCAGCACTCTCAATTACTTTCTCTGAAACCCCTAGCCC[CG]TCTGTGCTCGCTTCTGCATCCACTTTTAACTTCCTGGTTTTTGCCTTAAAGTGACAAACA	37	1	146697187	CGGGGCTAGGGGTTTCAGAGAAAGTAATTGAGAGTGCTGGCAACAGCAGC	1	145163811	R	FMO5;FMO5;FMO5;FMO5;FMO5;FMO5	NM_001144829;NM_001144830;NM_001461;NM_001144829;NM_001144830;NM_001461	2330;2330;2330;2330;2330;2330	5'UTR;5'UTR;5'UTR;1stExon;1stExon;1stExon
475502	cg27261837	37716307	37716307	0.0869473	0	1	21429.5	0.294186	73.2276	0.207239	22420	RAAACRAAACTAATACAATCACCCTTCCRAACAAACAATTCTTACAATAC			II			ATCAGACGCCTAGCGCTTCAGAAGCACGACTGGTGAGAACTGGGCAGCCCTTCCACGCTC[CG]CACTGCAAGAACTGCCTGTCCGGAAGGGTGACTGCACCAGCTCCGCTCCGGATATCTTGG	37	1	146714163	GAGCGGAGCTGGTGCAGTCACCCTTCCGGACAGGCAGTTCTTGCAGTGCG	1	145180787	F	CHD1L	NM_004284	9557	TSS200	chr1:146714089-146715278	Island	1:145180693-145181601
161228	cg08307963	23639302	23639302	0.196398	0	1	23935	0.407075	55.5614	0.210676	22886.4	TTTTTACTCTTAAACCTATCAATTATTCCTCTTCCACCRTCTTTTTAATC			II			ACTGCCCACGCTTTTTGCTCTTGAGCCTGTCAGTTGTTCCTCTTCCACCGTCTTTTTAAT[CG]TATCTGTCGCCTTCCCTCCTCCCACTTCTTCCTACTCTTTCTCTCTCCACCCCTTTTCCC	37	1	147245485	TTTTGCTCTTGAGCCTGTCAGTTGTTCCTCTTCCACCGTCTTTTTAATCG	1	145712109	R	GJA5	NM_005266	2702	TSS200
326811	cg17941330	17605365	17605365	0.240557	0	1	18444.7	0.426115	41.5201	0.185558	18748.3	TTAAACCTATCAATTATTCCTCTTCCACCRTCTTTTTAATCRTATCTATC			II			GCTTTTTGCTCTTGAGCCTGTCAGTTGTTCCTCTTCCACCGTCTTTTTAATCGTATCTGT[CG]CCTTCCCTCCTCCCACTTCTTCCTACTCTTTCTCTCTCCACCCCTTTTCCCCTCTGAATC	37	1	147245494	TGAGCCTGTCAGTTGTTCCTCTTCCACCGTCTTTTTAATCGTATCTGTCG	1	145712118	R	GJA5	NM_005266	2702	TSS200
435011	cg24797967	20808489	20808489	0.159278	0	1	20360	0.366753	58.7892	0.207474	21500.1	AAAAAAAAATCRACTTTCCATTTCCAAATATAACCTCCCAACTACTACTC			II			GGTGGAGGAGAAGGGGGAGGTCGGCTTTCCATTTCCAGATGTGACCTCCCAGCTGCTGCT[CG]CCGCTGCTGGATTCCAATTTCCTCCCCTTCTGGCGATGGATTGGTGATGAAACCGAGTCT	37	1	147932055	GGGGGAGGTCGGCTTTCCATTTCCAGATGTGACCTCCCAGCTGCTGCTCG	1	146398679	R	FLJ39739	NR_027468	388685	TSS200	chr1:147930918-147932478	Island	1:146397495-146399153
404069	cg22905859	25702491	14662404	0.0502989	0	1	6169.86	0.282873	99.8782	0.232574	5380.94	AATCAAAATAAAAAAACACAACACCTACCTAAAATAACTAACACTCTACA	14662404	AATCGAAATAAAAAAACGCGACGCCTACCTAAAATAACTAACACTCTACG	I	A	Red	GGCGCGAGTGGAGGTCGGGGTGGGGAGACGCGACGCCTGCCTGGGATGGCTGACACTCTG[CG]AGCCCCGGCGGCCCGCGGCCGGGCCGGGTGACTAGGCGGAGGGCGCGGAGGGTCCGCGGC	37	1	149576021	CGCAGAGTGTCAGCCATCCCAGGCAGGCGTCGCGTCTCCCCACCCCGACC	1	147842645	R	LOC728855	NR_024510	728855	TSS1500	chr1:149575948-149577505	Island	1:147842494-147843209
113542	cg05750635	54605431	39767464	0.124326	0	1	13837.4	0.515239	374.344	0.390913	10913.1	AAAATTACAACTACCACCAAACCCCAAAAATACTACCAACCTCAAATACA	39767464	AAAATTACAACTACCGCCAAACCCCGAAAATACTACCGACCTCAAATACG	I	C	Grn	CGGCCGTCTGTGGAGGTTGCAGCTGCCGCCAAGCCCCGGGGATGCTGCCGGCCTCAGGTG[CG]CCCGGCCGAGCCTCCGCGGAGAGGAGGATTGGTAGATCACAGGAAACGGGAGGACGGCGC	37	1	149764680	GAGGTTGCAGCTGCCGCCAAGCCCCGGGGATGCTGCCGGCCTCAGGTGCG	1	148031304	R	HIST2H2BF	NM_001161334	440689	Body	chr1:149764128-149764989	Island	1:148030753-148031613
172333	cg08934443	69684420	69684420	0.0405563	0	1	5132.4	0.231081	79.3163	0.190524	5921.98	ACAATTTAAAACTCAAAAAAATCATCRACTTCAAAATCCCCTACTCTTTC			II			AATCCCAATATGGACCCTAAGGAACTGCAGAAGACATCCTTAGACGGAGAGTTACTCTCA[CG]AAAGAGTAGGGGATTCTGAAGCCGATGATCCCCTTGAGCTCTAAACTGCCAAGTCCCGCC	37	1	149859898	CAGTTTAGAGCTCAAGGGGATCATCGGCTTCAGAATCCCCTACTCTTTCG	1	148126522	F	HIST2H2AB	NM_175065	317772	TSS1500	chr1:149857769-149859470	S_Shore	1:148126522-148126887
431949	cg24620905	12730498	12730498	0.0616673	0	1	11010.4	0.292305	94.3253	0.230637	12308.1	CTTTTCCAAAATTATATATATTCTCCTTTAAAAAATTAAACATCTCTCCC			II			AGGTGTGTCCAGCCCAGCCTGAGAAGTCTCCTCGGAAACTTCAGTCGACTCTGGAGAGGG[CG]GGAGAGATGCCCAACCCCTTAAAGGAGAATACACACAATTCTGGAAAAGTGGAGAGGAAA	37	1	149908781	TTTTCCAGAATTGTGTGTATTCTCCTTTAAGGGGTTGGGCATCTCTCCCG	1	148175405	F	MTMR11;MTMR11;MTMR11	NM_001145862;NM_001145862;NM_181873	10903;10903;10903	5'UTR;1stExon;TSS1500
10703	cg00502963	11696348	16764385	0.0382896	0	1	11907	0.234364	83.362	0.196075	12128.8	TAACAAACAAATCCACAAACAAAAACTTATCTTTAAAAAACTTTAAACCA	16764385	TAACGAACGAATCCGCAAACGAAAACTTATCTTTAAAAAACTTTAAACCG	I	A	Red	AGCCTTGTCACCTGGCGGGCGAATCCGCAAGCGGAGACTTGTCTTTAAAGGGCTTTGGGC[CG]GGCGCGGTGGCTCATGCCTGGAATCCCAGCACTTTGGGAGGCCGAGGCGGTGGATCACGA	37	1	150488444	TGGCGGGCGAATCCGCAAGCGGAGACTTGTCTTTAAAGGGCTTTGGGCCG	1	148755068	R					chr1:150488036-150488416	S_Shore
220737	cg11784830	41679483	41679483	0.065495	0	1	20766.8	0.284189	86.0419	0.218694	22194.2	CAAATACTCAAAAAACAACAACCACTAAATTCACTATTTCCRCAAACCCC			II			GTGCCGCAGGAGCGCCCCCGCTCGCGACTCCACAAGCCCAGCTGAGCACGGCCGGGAATA[CG]GGGCCTGCGGAAACAGTGAACTCAGTGGCTGCTGTTTTCTGAGCACCTGAACCCTGTGGG	37	1	150534187	CGGGGCCTGCGGAAACAGTGAACTCAGTGGCTGCTGTTTTCTGAGCACCT	1	148800811	F					chr1:150534075-150534301	Island	1:148800247-148801013
330992	cg18182216	28737313	28737313	0.140727	0	1	6151.75	0.319141	48.6424	0.178414	6679.73	AATATCTTCTTAAAACTACATACCTATTTTACRTACTTCTTCCAACTTTC			II			GTGGTGAGTGAGGGAGTTAAAATAATCCTGGCTCCTCCCTAATCAATGGCAGTAGAGAGC[CG]AAAGTTGGAAGAAGCACGTAAAACAGGTATGTAGCTTCAAGAAGACACTCCTTCTCTGTA	37	1	150978385	GTGTCTTCTTGAAGCTACATACCTGTTTTACGTGCTTCTTCCAACTTTCG	1	149245009	F	FAM63A;FAM63A;FAM63A;FAM63A;FAM63A	NM_018379;NM_001163259;NM_001163258;NM_001163260;NM_001040217	55793;55793;55793;55793;55793	5'UTR;5'UTR;Body;5'UTR;5'UTR	chr1:150980735-150981092	N_Shelf
355886	cg19748495	34793482	34793482	0.0638856	0	1	14037.3	0.531877	374.344	0.467991	14716.8	ACAAAAACACTTACTCTTCCCTATTCTCACCAAAAAAACACAAACRCTCC			II			AGAAACAGGAGAGAAAAACAACAGACCCTTTCTCTTCCCTCTGCCTGCCTCTAGAAGGGA[CG]GAGCGCTTGTGCCTCTCTGGTGAGAATAGGGAAGAGCAAGTGCCCTTGCTAAGTAGGGAG	37	1	150979359	CGGAGCGCTTGTGCCTCTCTGGTGAGAATAGGGAAGAGCAAGTGCCCTTG	1	149245983	F	FAM63A;FAM63A;FAM63A;FAM63A;FAM63A;FAM63A	NM_018379;NM_001163258;NM_001040217;NM_001040217;NM_001163260;NM_001163259	55793;55793;55793;55793;55793;55793	5'UTR;5'UTR;1stExon;5'UTR;TSS200;TSS200	chr1:150980735-150981092	N_Shore
229669	cg12306156	41624465	14684465	0.0316862	0	1	8787.15	0.644685	374.344	0.612999	12073	AAAAATAAAAACTACAAAACTTAACCAAAAAAAACACACATCCTCAAACA	14684465	AAAAATAAAAACTACGAAACTTAACCAAAAAAAACGCACATCCTCGAACG	I	A	Red	CTTTTCCAAGCGCACTCACATTATTCATGCAAAGTTAATCCCCGCCGCGTCACGGCCGCC[CG]CCCGAGGATGTGCGCCTTCCTTGGCCAAGCCCCGCAGTCTCCACCCTCCTCCGCCCCCTC	37	3	24536327	GAGGGTGGAGACTGCGGGGCTTGGCCAAGGAAGGCGCACATCCTCGGGCG	3	24511331	F	THRB;THRB;THRB	NM_001128176;NM_000461;NM_001128177	7068;7068;7068	TSS200;TSS200;TSS200	chr3:24535844-24537436	Island	3:24510516-24512440
139535	cg07139440	20655372	20655372	0.125874	0	1	13780.2	0.298224	48.3287	0.17235	13995.8	CCTCCTATTATTTTCTCAACCCCTTCCCTATTCACTATAAAATTAAATTC			II			AGAGAGTGGGTTGAGGAAAAATGAAGTCCTGAGCTGGTCAGCCCAGGCGGAAGAGCCACC[CG]AATCCAACCCCACAGTGAATAGGGAAGGGGCTGAGAAAACAACAGGAGGGATGAGGATTA	37	1	151030981	CTCCTGTTGTTTTCTCAGCCCCTTCCCTATTCACTGTGGGGTTGGATTCG	1	149297605	F	CDC42SE1;CDC42SE1;MLLT11	NM_001038707;NM_020239;NM_006818	56882;56882;10962	5'UTR;5'UTR;TSS1500	chr1:151031767-151032352	N_Shore
9065	cg00427454	51689424	60773361	0.0447797	0	1	18270.6	0.292409	111.579	0.247629	17828.6	AAAACCCTAAATCCAAATCCAACCACAAATCCACAAAAAAAAACAATACA	60773361	AAAACCCTAAATCCAAATCCAACCGCGAATCCGCGAAAAAAAACAATACG	I	A	Red	GGCGCTGTCGGGAGAGCCCTGGGTCCAAGTCCAGCCGCGGATCCGCGGAGGAAAACAATG[CG]ACCGCCCGGGGCTCTGGGCTCGGCCCCAGTGGCCCCGCCCGCCTCCCAGCCGGGCCCACC	37	1	151119109	CGCATTGTTTTCCTCCGCGGATCCGCGGCTGGACTTGGACCCAGGGCTCT	1	149385733	R	SEMA6C	NM_030913	10500	TSS200	chr1:151118049-151119373	Island	1:149384717-149386206
141521	cg07235071	15733368	73705352	0.00931373	0	1	8598.97	0.179633	81.7712	0.170319	9255.17	AAAAAAAAATCAAAAACCTCCTAACCAATTACATTCCAAAAAATAAAACA	73705352	AAAAAAAAATCGAAAACCTCCTAACCAATTACATTCCAAAAAATAAAACG	I	C	Grn	ACTCCCTGCAGAAAAGAAGAGTCGGGGACCTCCTAGCCAGTTACATTCCAGAGGATGAGG[CG]CTGATGCTTCGGGATGGACGGTAAGAGCAAGGAGTGGCTCAAGCCTGAGGGTTCTGCGGT	37	1	151138996	CGCCTCATCCTCTGGAATGTAACTGGCTAGGAGGTCCCCGACTCTTCTTT	1	149405620	R	LYSMD1;LYSMD1;SCNM1	NM_001136543;NM_212551;NM_024041	388695;388695;79005	TSS1500;TSS1500;Body
77	cg00003202	34666495	17620440	0.0137424	0	1	26757.3	0.233652	109.416	0.21991	27533.5	CAAAAATAAAACAAAATAACAAAACTCATACACTAAACATCAAAAACCCA	17620440	CGAAAATAAAACGAAATAACGAAACTCATACGCTAAACGTCAAAAACCCG	I	A	Red	TGCAAAGTGGAGCGGGGGTGGGGCGGGGTAGCGGAACTCATGCGCTGGGCGTCAGAAACC[CG]GCAGGGGAATGGGGTCCCAGATTCCGGGCACGTGCACATGGGTGAAGAAGCTGTTGAAAA	37	1	151319512	CGGGGGTGGGGCGGGGTAGCGGAACTCATGCGCTGGGCGTCAGAAACCCG	1	149586136	R	RFX5;RFX5	NM_000449;NM_001025603	5993;5993	5'UTR;5'UTR	chr1:151319326-151319545	Island	1:149585966-149586615
480129	cg27533700	71783464	71783464	0.184691	0	1	3923.83	0.711504	374.344	0.526813	4933.42	TATATATAACATACCACTAAACCCTCTAAACATCATATTCCCCATCCATC			II			CTTCTCATGACTATATATAGCATACCACTAAGCCCTCTAGACATCATATTCCCCATCCAT[CG]CCCCGTCCAGTGGACCAGGGATGAAGCGGGGATGCGCTAGGCATCCCGGTTTGTCACCAG	37	3	38537683	ATATATAGCATACCACTAAGCCCTCTAGACATCATATTCCCCATCCATCG	3	38512687	R	EXOG;EXOG	NM_001145464;NM_005107	9941;9941	TSS200;TSS200	chr3:38537682-38538071	Island	3:38512687-38513274
429741	cg24486037	28648377	41799412	0.073976	0	1	5520.78	0.336315	109.309	0.262339	5087.56	ACTTTAATCCCAACAAATTTACTATACTAATATCAAAAACCACTATTCCA	41799412	ACTTTAATCCCGACGAATTTACTATACTAATATCAAAAACCGCTATTCCG	I	A	Red	GCCGACTGGTACACTTTGATCCCGGCGGGTTTGCTGTGCTGGTGTCAGAGGCCGCTGTTC[CG]GGGAAGGAGCGAAGGGAGGGAATTTATACAACCAGCTGGGGGTGGGGCAGAGAAGGAGGA	37	1	151345181	ACTTTGATCCCGGCGGGTTTGCTGTGCTGGTGTCAGAGGCCGCTGTTCCG	1	149611805	R	SELENBP1	NM_003944	8991	TSS200
364582	cg20294789	13678484	13678484	0.0353567	0	1	18149.8	0.209128	72.0701	0.173771	19426.3	RAACRAAAAACCCTATCCCTTAACRAAAAATAAAATCCCTAACCAATCTC			II			TTACAGGGCTTGGACTGGAGGGCGGGGGGCAAGTAGGGGACGGTAGGACTCAAACTATTC[CG]AGATTGGCTAGGGACTCTACCTTTCGCTAAGGGATAGGGCTTTCCGCCCGGGGGTCACCT	37	1	151513456	GGCGGAAAGCCCTATCCCTTAGCGAAAGGTAGAGTCCCTAGCCAATCTCG	1	149780080	F	TUFT1;TUFT1	NM_001126337;NM_020127	7286;7286	Body;Body	chr1:151512661-151513199	S_Shore	1:149780042-149780131
60673	cg02978142	40605367	14739461	0.0106132	0	1	16737.8	0.228308	109.777	0.217694	16251.1	AAAACATAAAAAACAAAAATACAACTCACCTACTCACAAAATAACAAACA	14739461	AAAACGTAAAAAACGAAAATACGACTCGCCTACTCGCAAAATAACGAACG	I	A	Red	CGGGAGGCCTTGGAGGCGTAGGGGGCGGGGGTACGGCTCGCCTGCTCGCAAGATGGCGGA[CG]AGGACGGGGAAGGGATTCATCCCTCAGCCCCTCACAGGAACGGAGGTGGCGGCGGCGGCG	37	1	151584686	CGTCCGCCATCTTGCGAGCAGGCGAGCCGTACCCCCGCCCCCTACGCCTC	1	149851310	R	SNX27	NM_030918	81609	1stExon	chr1:151584374-151585205	Island	1:149850999-149852172
251718	cg13625205	31605456	63642471	0.132507	0	1	12930.8	0.444815	125.21	0.312307	13214.5	CCAAATAAACAAAAACAAACAACTACAAAACATCAACAAAAAACTATACA	63642471	CCAAATAAACGAAAACGAACAACTACGAAACATCAACGAAAAACTATACG	I	C	Grn	CAACGTGCGGGGCCAAGTGAGCGAGGGCGGGCAACTGCGGAGCATCAACGGGGAGCTGTA[CG]CGCCGCTGCAGCATGTGAGCGCCGTGCTGCCCGGGGGGGCGGCCGATCGGGCCGGGGTGC	37	1	151584902	CCAAGTGAGCGAGGGCGGGCAACTGCGGAGCATCAACGGGGAGCTGTACG	1	149851526	R	SNX27	NM_030918	81609	1stExon	chr1:151584374-151585205	Island	1:149850999-149852172
453326	cg25972499	71626469	17679304	0.0239602	0	1	16856.4	0.421978	374.344	0.398018	20504.3	AACATCTAAAATAAAATCTTCCAAAACAAACTTCCACCTACAAAAACCCA	17679304	AACGTCTAAAATAAAATCTTCCAAAACAAACTTCCGCCTACGAAAACCCG	I	C	Grn	GGCCTACGCCGGGGGAGGGGGTGGTGGCGGGGGGCGTTTCTGTGGGGGCGAGGAAGGGAG[CG]GGTCTCCGCAGGCGGAAGTTTGCTTTGGAAGATTTTATTCCAGACGCTGTCCTGGTCCCT	37	1	151763866	CGGGTCTCCGCAGGCGGAAGTTTGCTTTGGAAGATTTTATTCCAGACGCT	1	150030490	F	TDRKH;TDRKH;TDRKH;TDRKH	NM_001083965;NM_001083963;NM_006862;NM_001083964	11022;11022;11022;11022	TSS1500;TSS1500;TSS1500;TSS1500	chr1:151762604-151764007	Island	1:150030233-150030687
329206	cg18086761	44730457	29612451	0.0144149	0	1	10239.5	0.497672	374.344	0.483257	12159.9	CAAAATAAACCCCTAACACAAAACAAAAACAAAATAAACCAAATAAAACA	29612451	CAAAATAAACCCCTAACGCGAAACGAAAACAAAATAAACCGAATAAAACG	I	C	Grn	GGAACGGTTGGGTCCTGCTACTGCCTCCGTGGGGCAGGGAGCCTCGCGAGACCAGCACTG[CG]CCCTACTCGGTCCACCCTGTCCCCGCTCCGCGCTAGGGGCTCACCCTGGGAACAGGGGTC	37	1	151763997	CGCCCTACTCGGTCCACCCTGTCCCCGCTCCGCGCTAGGGGCTCACCCTG	1	150030621	F	TDRKH;TDRKH;TDRKH;TDRKH	NM_001083965;NM_001083963;NM_006862;NM_001083964	11022;11022;11022;11022	TSS1500;TSS1500;TSS1500;TSS1500	chr1:151762604-151764007	Island	1:150030233-150030687
440122	cg25112191	18621492	18621492	0.0968691	0	1	15966.9	0.319362	78.7221	0.222493	15490.2	TCRATACTATCTCTATAAAACCCTATCCATAAAACAACTCCCTTAATACC			II			CCCCGTGAGGCTCGGTGCTGTCTCTGTGGGGCCCTGTCCATGGGGCAGCTCCCTTGGTGC[CG]TCCTGGCTGCCCTGGCTGCCCAGGAGGGCAGGGAGCAGGGCCCAGGGGAGGGAGGAGGGC	37	1	151804260	CGGCACCAAGGGAGCTGCCCCATGGACAGGGCCCCACAGAGACAGCACCG	1	150070884	R	RORC;RORC	NM_005060;NM_005060	6097;6097	1stExon;5'UTR
289659	cg15691596	54655339	37794306	0.206961	0	1	6823.76	0.419914	55.4789	0.212953	7202.85	AAAACACTCCTCATTTCCCAAACAATAAAAAAACCAAACAAAAACACTCA	37794306	AAAACGCTCCTCATTTCCCAAACGATAAAAAAACCGAACAAAAACACTCG	I	T	Red	GGCGGCGAGGCAGAGGCGCTCCTCATTTCCCAGACGGTGAGGAGGCCGGGCAGAGGCACT[CG]TCTCTTCGCAGATGGGATGGCAGCGGGGCAGAGGCGCTCCTCATTTCCCAGATGGTGAGG	37	1	152051335	CGAGTGCCTCTGCCCGGCCTCCTCACCGTCTGGGAAATGAGGAGCGCCTC	1	150317959	R							1:150317887-150318043
152224	cg07821297	40664369	40664369	0.234408	0	1	8347.17	0.481615	69.1984	0.247207	9256.13	TAAACRTCCAACTAACRAAAAAACCTAAACTAAAAAAACTACRCAAACAC			II			ACAGCCTCTCTGCCGCCTCCACCGTGTCTGCCTCCTCCCCTCTCCTTGTTGAAGCACAGA[CG]TGTTTGCGCAGCCCTTTCAGCCCAGGTCCTCTCGCCAGCTGGACGCTCACCTGGTTTGGT	37	1	152596177	GAGCGTCCAGCTGGCGAGAGGACCTGGGCTGAAAGGGCTGCGCAAACACG	1	150862801	F	LCE3A	NM_178431	353142	TSS1500
338519	cg18643421	58765383	58765383	0.0442208	0	1	10146.2	0.291362	111.516	0.247141	11846.1	TCCTAAAACTTCAACACTAAAACAAACCACTCCCACACTCTATAAATAAC			II			GCTATTCATAGTCCTGAGGCTTCAACACTAAGACAAGCCACTCCCACACTCTGTAGGTGA[CG]GCAAGGGCAGGCACACAGGGAGGGAACCAGCTGCTGGAATGCCAGCCCGGTTGATGCACC	37	1	152730361	CCTGAGGCTTCAACACTAAGACAAGCCACTCCCACACTCTGTAGGTGACG	1	150996985	R	KPRP	NM_001025231	448834	TSS200	chr1:152732958-152733338	N_Shelf
396081	cg22387550	55613349	45617399	0.517154	0	1	1441.33	0.731305	54.393	0.214151	2100.09	CATAATACTAAAAATAATTCTAAATACAAACAAAATTCTAAAAATTATCA	45617399	CGTAATACTAAAAATAATTCTAAATACAAACAAAATTCTAAAAATTATCG	I	T	Red	CGTCCACGTCTGCGCCCAGAACCATGCATAAGTCTAGAACCACGCCCGCGTCCTCTACCA[CG]ACAACTTTCAGAACCTTGTTTGTATCCAGAACCACTTCCAGCACTACGTCCAACACCGCG	37	1	152733337	CGTAGTGCTGGAAGTGGTTCTGGATACAAACAAGGTTCTGAAAGTTGTCG	1	150999961	F	KPRP	NM_001025231	448834	Body	chr1:152732958-152733338	Island	1:150999583-151000010
293472	cg15923484	62607325	62607325	0.059695	0	1	6221.24	0.32345	115.664	0.263755	7165.02	CAAATTCTAAATTTTATTTCTTCAATTCAAACAACACAAAATACAACAAC			II			CTGCAGATCCATGGCTGCCCTGGGAACTCCAAAGCACACACCTACTTCCTCCCCAGCTCA[CG]CTGCTGTATTCTGTGCTGCCTGAACTGAAGAAATAAAATCCAGAATCTGCCCCCCAACTT	37	1	152760341	CGCTGCTGTATTCTGTGCTGCCTGAACTGAAGAAATAAAATCCAGAATCT	1	151026965	F	LCE1E	NM_178353	353135	3'UTR
23069	cg01093088	70725382	70725382	0.057772	0	1	11872.6	0.268648	84.3081	0.210876	12814.7	CCATCCAAAAACCAACAAATTCTTAAAAACTAACAAACTAAAAACTATCC			II			GATTCTCTGCCCCATCCAGAGACCAACAGATTCTTGAGGACTAACAGACTGAGGGCTGTC[CG]GGACGAGGGCATCGGGAGGGAGGAAGAGAGCAGTGTGGGTTGTCCCTCTCTGATTCTGTG	37	1	153322488	CATCCAGAGACCAACAGATTCTTGAGGACTAACAGACTGAGGGCTGTCCG	1	151589112	R	PGLYRP4	NM_020393	57115	TSS1500
98211	cg04920527	15683431	73797345	0.0180797	0	1	3916.99	0.250404	114.897	0.232324	3567.24	ACTAATTACCAAAAACTAAAAAATCCCCCTACCCTAACATTCCCAAAACA	73797345	ACTAATTACCGAAAACTAAAAAATCCCCCTACCCTAACATTCCCGAAACG	I	C	Grn	CTTAATTCTAGGGCTGATTGCCGGGAGCTAAAGGATCCCCCTACCCTGACATTCCCGGGG[CG]CCCTATTCTGTCTTCCTCTTCCTAAGGACTCCCCTGACTGCCAGGCCACAGCCCCACGGC	37	1	153505651	CGCCCCGGGAATGTCAGGGTAGGGGGATCCTTTAGCTCCCGGCAATCAGC	1	151772275	R					chr1:153508424-153508840	N_Shelf	1:151772236-151772532
406463	cg23048494	30794309	30794309	0.0697464	0	1	13834.1	0.242365	60.2485	0.172618	14406.1	ATATATTCAAAATACCAAACTCCACTCCCATCCCTCCAAAAACACTTAAC			II			ACCCCTCAGAGATGTGTTCAGAATGCCAGGCTCCACTCCCATCCCTCCAGGAGCACTTGG[CG]AGACTCTGCTCCCTCCCTGGGGGAGCCCAGAGCAGTGGGCCCCCGCACCTGGCTGGGAGG	37	1	153517384	CGCCAAGTGCTCCTGGAGGGATGGGAGTGGAGCCTGGCATTCTGAACACA	1	151784008	R	S100A4;S100A4	NM_002961;NM_019554	6275;6275	5'UTR;5'UTR
433181	cg24691453	64787305	64787305	0.22875	0	1	19247.4	0.404612	38.6976	0.175862	19449.3	AAAAACTTAATTCCACRACTAAACTAATAAAAAATACTATAACACTTACC			II			GCCCTGCCCATAGCAGGGGACAGGGGAGAGCGGATACTGCCTTCCTGCTGTGGGCTGATG[CG]GTAAGTGCCACAGCACCCTCCACCAGCCCAGCCGTGGAACCAAGCCTCCTGTTCCCAGGT	37	1	153518384	GAGGCTTGGTTCCACGGCTGGGCTGGTGGAGGGTGCTGTGGCACTTACCG	1	151785008	F	S100A4;S100A4	NM_019554;NM_002961	6275;6275	TSS200;TSS200
185218	cg09680007	59639463	59639463	0.0749516	0	1	9835.88	0.308167	91.2227	0.233216	12180.8	TAAATCACTAAACTAACATAAAAAAAACTCTTACCTTCCTAACTACCTTC			II			CCACTTCCACTGTCCCCTTCCACCGCCCTTCTGGGATGATGCCTCCAGCCTGGGAAAACC[CG]AAGGCAGCCAGGAAGGCAAGAGTTTTTTCCATGCTAGCCCAGTGACTCACTCCTGATTCC	37	1	153521909	GAGTCACTGGGCTAGCATGGAAAAAACTCTTGCCTTCCTGGCTGCCTTCG	1	151788533	F	S100A3	NM_002960	6274	TSS200
413899	cg23499956	32655381	32655381	0.0451312	0	1	20231.2	0.242368	81.3045	0.197237	20443.1	CATCCCTCTCAAAAAACAACTCCTAAAACACAATAAAATCTACTTAAATC			II			CCAGATCTCATCATCCCTCTCAAGGAACAGCTCCTGGAACACAGTGGGGTCTGCTTGGGT[CG]TGAGGTAGAGGGGACGCCACCTCAGCCCCCGCCTCCTCTTCTCGGAATCTCAGGCTCCCT	37	1	153584920	CGACCCAAGCAGACCCCACTGTGTTCCAGGAGCTGTTCCTTGAGAGGGAT	1	151851544	R	S100A16	NM_080388	140576	5'UTR
47613	cg02331910	28658497	56632322	0.0221877	0	1	7425.56	0.256449	113.942	0.234261	8262.37	CAACTCAAACAAAAATTCAAAAAAAAACTTTAAATAATCAAACAACAACA	56632322	CAACTCAAACAAAAATTCAAAAAAAAACTTTAAATAATCGAACAACAACG	I	C	Grn	GCGGGTGGGGCTGGAAGAGGCATTCTCTTTTCTGTCCACCCCGTCACACACTCCTGCACG[CG]CTGTTGCTCGATCATCCAAAGCTCCTTCCTGAATTCCTGTCTGAGCTGGCTCTGGGGGAG	37	1	153599831	CAGCTCAGACAGGAATTCAGGAAGGAGCTTTGGATGATCGAGCAACAGCG	1	151866455	F	S100A13;S100A13;S100A1;S100A13;S100A13;S100A13	NM_005979;NM_001024211;NM_006271;NM_001024212;NM_001024210;NM_001024213	6284;6284;6271;6284;6284;6284	5'UTR;5'UTR;TSS1500;TSS200;5'UTR;TSS1500
243754	cg13216303	14766380	14766380	0.060786	0	1	18352	0.398436	374.344	0.337649	20980	TCTTCACTAAAATACACATTTATCRAACRTATCCTAATATCAAAACCTTC			II			GATTGCTCATTTCTTCACTAAGGTACACATTTATCGGGCGTGTCCTAATGTCAAGGCCTT[CG]CACTGAGGATGAATGCGGCTCGCTCCAGCATTCTCAGCCCGGATGACGGGGGCGGGGGAA	37	1	153643044	CTTCACTAAGGTACACATTTATCGGGCGTGTCCTAATGTCAAGGCCTTCG	1	151909668	R	ILF2	NM_004515	3608	Body	chr1:153643318-153643529	N_Shore	1:151909642-151910153
24019	cg01140579	47661492	49654382	0.0692576	0	1	5614.16	0.588216	374.344	0.518958	8742.06	CCCAAAAACAACATTAACAACAACAACAACAACAACAACAACAAAATCCA	49654382	CCCGAAAACGACGTTAACAACAACAACAACAACAACGACAACAAAATCCG	I	C	Grn	CCCGGCTCACCACCCGGAGGCGGCGTTAGCAGCAGCAGCAACAGCAACGGCAACAGGATC[CG]CGGCGCGGGGACCGGCGCAGTCATGGCTGGGCGGGCGGACGGGCGGACGGACGCGAGCGC	37	3	48541502	CCCGGAGGCGGCGTTAGCAGCAGCAGCAACAGCAACGGCAACAGGATCCG	3	48516506	R	SHISA5	NM_016479	51246	1stExon	chr3:48541298-48541911	Island	3:48516378-48517022
306222	cg16654806	34781508	34781508	0.0367032	0	1	14506	0.284094	115.12	0.247391	16946.5	RAAAACRCACCTTCAAAAAATCCTATCCTCCAAAAAAATAAACRTAAAAC			II			TCCATCCCGGCGAGGGCGCACCTTCAGAGGGTCCTGTCCTCCAAAGAGGTAGGCGTGGGG[CG]GCCGAGACCGGGGAAGATGGTCCACGGGGAAGCGCGCGGGCTGGGCGGCGGGGAGGAAGG	37	1	153650959	CGCCCCACGCCTACCTCTTTGGAGGACAGGACCCTCTGAAGGTGCGCCCT	1	151917583	R	NPR1	NM_000906	4881	TSS1500	chr1:153650830-153652375	Island	1:151917472-151919043
141635	cg07240937	15601403	72765393	0.078951	0	1	16279.7	0.443484	374.344	0.364533	19118.4	CACACCTTCAAAAAATCCTATCCTCCAAAAAAATAAACATAAAACAACCA	72765393	CGCACCTTCAAAAAATCCTATCCTCCAAAAAAATAAACGTAAAACGACCG	I	A	Red	TCCCGGCGAGGGCGCACCTTCAGAGGGTCCTGTCCTCCAAAGAGGTAGGCGTGGGGCGGC[CG]AGACCGGGGAAGATGGTCCACGGGGAAGCGCGCGGGCTGGGCGGCGGGGAGGAAGGAGTT	37	1	153650963	CGGCCGCCCCACGCCTACCTCTTTGGAGGACAGGACCCTCTGAAGGTGCG	1	151917587	R	NPR1	NM_000906	4881	TSS200	chr1:153650830-153652375	Island	1:151917472-151919043
355926	cg19751545	25753354	25753354	0.0961468	0	1	10741.5	0.579485	374.344	0.483338	13387.8	CTCAATAACAAAAAAACCAATCCAAAATCTTTAACTCCTTCCTCCCCRCC			II			GGTAGGCGTGGGGCGGCCGAGACCGGGGAAGATGGTCCACGGGGAAGCGCGCGGGCTGGG[CG]GCGGGGAGGAAGGAGTTAAAGATCCTGGATTGGCTCTTCTGTCACTGAGTCTGGGAGGGG	37	1	153651006	CGGCGGGGAGGAAGGAGTTAAAGATCCTGGATTGGCTCTTCTGTCACTGA	1	151917630	F	NPR1	NM_000906	4881	TSS200	chr1:153650830-153652375	Island	1:151917472-151919043
142641	cg07299819	58757488	58757488	0.104547	0	1	11049.5	0.467104	374.344	0.362557	12829.5	AAACTCAATAACAAAAAAACCAATCCAAAATCTTTAACTCCTTCCTCCCC			II			AGGCGTGGGGCGGCCGAGACCGGGGAAGATGGTCCACGGGGAAGCGCGCGGGCTGGGCGG[CG]GGGAGGAAGGAGTTAAAGATCCTGGATTGGCTCTTCTGTCACTGAGTCTGGGAGGGGAAG	37	1	153651009	GACTCAGTGACAGAAGAGCCAATCCAGGATCTTTAACTCCTTCCTCCCCG	1	151917633	F	NPR1	NM_000906	4881	TSS200	chr1:153650830-153652375	Island	1:151917472-151919043
69229	cg03423916	28660311	28660311	0.480695	0	1	7867.79	0.708041	58.502	0.227346	7242.75	AAAAAACTAAACTACCCCTCCCATATAAACRAAAATTCCTAACACAAAAC			II			CCATTCCTAAGGGGGCACCAGGAGGGTAGCAATAAAGCCCTCCCCACAGGCCGGGGAGAC[CG]TCTTGTGCCAGGAACCTCCGCCCACATGGGAGGGGCAGTCTAGCCTCTCAGTTTCCCGGG	37	1	153670787	AGAGGCTAGACTGCCCCTCCCATGTGGGCGGAGGTTCCTGGCACAAGACG	1	151937411	F							1:151937411-151937489
393625	cg22218911	16769319	29677426	0.0339585	0	1	7918.49	0.376395	374.344	0.342436	9579.96	AAAACCAACATCTCCCCACACCACACAAAAACAACCATAATAAAAAAACA	29677426	AAAACCAACGTCTCCCCACACCACACAAAAACGACCATAATAAAAAAACG	I	A	Red	ACTTCCGGCGCGGGCCTAGACGATTTCTCCCCCTCCCCCGCCCTCCGCCTTCCCACCCCC[CG]CCCTTCCACTATGGCCGCTTCTGTGTGGTGTGGGGAGACGCTGGTCCTCCCCGTCCTCCC	37	1	153700540	AGGACCAGCGTCTCCCCACACCACACAGAAGCGGCCATAGTGGAAGGGCG	1	151967164	F	INTS3	NM_023015	65123	TSS200	chr1:153700216-153700607	Island	1:151966721-151967165
122477	cg06239526	32677445	32677445	0.0375113	0	1	19744.5	0.217495	74.6483	0.179984	21512.6	CRCRCCTTCCCTAAATCCCAAAATTATATCTATCTTCTAAATTATTTCTC			II			AACGCCCTGGCTCTCAGGCCTGGACTCTAGGGCTTAGCCAGATGCCTAAACCGCCCAAGC[CG]AGAAACAACTTAGAAGACAGACATAACCCTGGGATTCAGGGAAGGCGCGAGCACCGCCCA	37	1	153747609	GCGCCTTCCCTGAATCCCAGGGTTATGTCTGTCTTCTAAGTTGTTTCTCG	1	152014233	F	SLC27A3	NM_024330	11000	TSS200	chr1:153747655-153748698	N_Shore
428500	cg24408896	29730373	29730373	0.119615	0	1	4923.75	0.493147	374.344	0.373532	6791.92	CRAAAAACAACTTAAAAAACAAACATAACCCTAAAATTCAAAAAAAACRC			II			ACCGCCCAAGCCGAGAAACAACTTAGAAGACAGACATAACCCTGGGATTCAGGGAAGGCG[CG]AGCACCGCCCAGGACCTGGTAGGGTGCGAGCCGCGAGCAGTCCGGGAGGGAGCGCGCCTA	37	1	153747658	CGCGCCTTCCCTGAATCCCAGGGTTATGTCTGTCTTCTAAGTTGTTTCTC	1	152014282	R	SLC27A3	NM_024330	11000	TSS200	chr1:153747655-153748698	Island	1:152014280-152015260
298783	cg16247817	28665455	18665508	0.0313247	0	1	12002.9	0.327723	151.764	0.296398	12426.6	CCTAAAATTCAAAAAAAACACAAACACCACCCAAAACCTAATAAAATACA	18665508	CCTAAAATTCAAAAAAAACGCGAACACCGCCCAAAACCTAATAAAATACG	I	A	Red	GACAGACATAACCCTGGGATTCAGGGAAGGCGCGAGCACCGCCCAGGACCTGGTAGGGTG[CG]AGCCGCGAGCAGTCCGGGAGGGAGCGCGCCTAGGGCGGAGCGTAGGCTGTGGGGGGAGGG	37	1	153747686	CGCACCCTACCAGGTCCTGGGCGGTGCTCGCGCCTTCCCTGAATCCCAGG	1	152014310	R	SLC27A3	NM_024330	11000	TSS200	chr1:153747655-153748698	Island	1:152014280-152015260
119865	cg06089988	59661408	59661408	0.0940859	0	1	22808.2	0.363063	106.812	0.268977	21674.3	CCAACCCRAACCAAAACCACAAAAACTCTAAACCAACRAAAAAAAACAAC			II			GGGACGGTGCCGCCAGAGGTGGAGGAGCCGCCGCCCCTCTGTCACCTGGAGCAACTGTGG[CG]CTGCTCCTCCCCGCTGGCCCAGAGTTTCTGTGGCTCTGGTTCGGGCTGGCCAAGGCCGGC	37	1	153748485	CAGCCCGAACCAGAGCCACAGAAACTCTGGGCCAGCGGGGAGGAGCAGCG	1	152015109	F	SLC27A3	NM_024330	11000	1stExon	chr1:153747655-153748698	Island	1:152014280-152015260
392687	cg22153745	36615342	56733326	0.172407	0	1	18557.6	0.525134	147.505	0.352727	21047.3	AATACCCACATAACCTAAAACAATTCTCTTCCCCTACAAAAAAACAAACA	56733326	AATACCCACATAACCTAAAACAATTCTCTTCCCCTACGAAAAAACGAACG	I	A	Red	CTGTAGAAGCTAAGTGCCCACATAGCCTGAGACAATTCTCTTCCCCTACGGGAGGGCGAG[CG]AACGGTGGACGACGAAATAAAGGGGTAAGGTTATGCGCTCCTGATCCCTTTCCCTAAATA	37	1	153894579	CGCTCGCCCTCCCGTAGGGGAAGAGAATTGTCTCAGGCTATGTGGGCACT	1	152161203	R	GATAD2B	NM_020699	57459	5'UTR	chr1:153894837-153895921	N_Shore	1:152160996-152161218
59868	cg02940454	73628436	73628436	0.0963097	0	1	11934.1	0.414819	140.408	0.318509	13721.4	ATTACACCRCCACCRCCAAATAAAAAACTTTAACCTAAACCAACCTAACC			II			CCACTGCCTCCTCCCAGCCTCCTTCCCTTCCTCGCTCCTCACCGCCCCCGGGCGGGCGGG[CG]GCCAGGCTGGCCTAGGCCAAAGCTCCTCACCTGGCGGTGGCGGTGTAACTCCCGGCTAGC	37	1	153895177	TTACACCGCCACCGCCAGGTGAGGAGCTTTGGCCTAGGCCAGCCTGGCCG	1	152161801	F	GATAD2B	NM_020699	57459	5'UTR	chr1:153894837-153895921	Island	1:152161308-152162830
371986	cg20773694	24605318	34791350	0.0343058	0	1	12897.1	0.327689	148.085	0.293383	15401.9	AAAAAACAACAACACAAAAAATCCAAACCCTACTAACAAAACTAAAAACA	34791350	AAAAAACGACGACACAAAAAATCCAAACCCTACTAACGAAACTAAAAACG	I	A	Red	CGTCGAAAAAGGAAGAGGCGACGGCACAGGGGATCCAGACCCTGCTGACGGGACTAGGGA[CG]GGGGTAGGGGAGGGGGGCGGGCCGGACCGGGGCGGGCGGGCGGAGCAGACACTGCGGTAC	37	1	153895324	AAGAGGCGACGGCACAGGGGATCCAGACCCTGCTGACGGGACTAGGGACG	1	152161948	R	GATAD2B;GATAD2B	NM_020699;NM_020699	57459;57459	5'UTR;1stExon	chr1:153894837-153895921	Island	1:152161308-152162830
175726	cg09139790	32684448	32684448	0.0804954	0	1	14615.2	0.298833	81.046	0.218338	15292.7	AAAAACTACTTTCTACAAAACTCTTCCCTAACTTAATAAAAAAAAACCCC			II			CCATTAGGTGGGACCTTCTGAGGGGCAAGTGGGTGGCACCCATCCGCAGGACCTGCGCAC[CG]GGGCCTCCCCTCACCAAGCCAGGGAAGAGTCCTGCAGAAAGCAGCCCTTTCTCCCTAGGG	37	1	153918286	CGGGGCCTCCCCTCACCAAGCCAGGGAAGAGTCCTGCAGAAAGCAGCCCT	1	152184910	F	DENND4B	NM_014856	9909	5'UTR	chr1:153918372-153919334	N_Shore
234293	cg12599336	64613301	64613301	0.0548784	0	1	19932.8	0.25833	81.1715	0.203452	20607.7	RAAATAAAAAATAACCCCCAACTACTATCCCTCACTACACATCTAATTCC			II			GGCGAGCTAATTGCGGGAGGTGCCCTCCCCTCCACTTTCACTTCCCCAGGAGAGAGGAAC[CG]GAACCAGATGTGCAGTGAGGGACAGCAGCTGGGGGCCATCCCCCACCCCGCCTGCCGCCC	37	1	153918659	GGGTGGGGGATGGCCCCCAGCTGCTGTCCCTCACTGCACATCTGGTTCCG	1	152185283	F	DENND4B	NM_014856	9909	5'UTR	chr1:153918372-153919334	Island	1:152185007-152185947
144946	cg07429394	59689437	59689437	0.106105	0	1	5854.52	0.418046	132.369	0.311941	7015.8	RAAACCAAATATACAATAAAAAACAACAACTAAAAACCATCCCCCACCCC			II			AGAGAGGAACCGGAACCAGATGTGCAGTGAGGGACAGCAGCTGGGGGCCATCCCCCACCC[CG]CCTGCCGCCCGCGCTCCCTCCTGCCCGTCCCCGCCTGCCGCCCAGCCCGGTCCAGCCCCT	37	1	153918709	CGGGGTGGGGGATGGCCCCCAGCTGCTGTCCCTCACTGCACATCTGGTTC	1	152185333	R	DENND4B	NM_014856	9909	5'UTR	chr1:153918372-153919334	Island	1:152185007-152185947
88193	cg04394763	42714412	72721389	0.0225705	0	1	1133.59	0.214162	87.6971	0.191591	1346.6	ATATACAATAAAAAACAACAACTAAAAACCATCCCCCACCCCACCTACCA	72721389	ATATACAATAAAAAACAACAACTAAAAACCATCCCCCACCCCGCCTACCG	I	C	Grn	AACCGGAACCAGATGTGCAGTGAGGGACAGCAGCTGGGGGCCATCCCCCACCCCGCCTGC[CG]CCCGCGCTCCCTCCTGCCCGTCCCCGCCTGCCGCCCAGCCCGGTCCAGCCCCTACCTGCC	37	1	153918716	ATGTGCAGTGAGGGACAGCAGCTGGGGGCCATCCCCCACCCCGCCTGCCG	1	152185340	R	DENND4B	NM_014856	9909	5'UTR	chr1:153918372-153919334	Island	1:152185007-152185947
252791	cg13678283	25708353	37608468	0.0111906	0	1	10923	0.233187	112.16	0.221996	11271.9	AAACTACAAACAACTAAACTTTAAACAAACACTTACCAAAATCACAACCA	37608468	GAACTACAAACGACTAAACTTTAAACAAACGCTTACCAAAATCACGACCG	I	C	Grn	CCCAACCCCCGCTCCGGGCCGCGGGCGCCGCCGCTACCCCCACCCCTCCTCCTCGGCCGG[CG]GCCGTGACCCTGGCAAGCGTCTGCCCAAAGCCCAGCCGCCTGCAGCCCGACCCCTGGCGG	37	1	153919171	GGGCTGCAGGCGGCTGGGCTTTGGGCAGACGCTTGCCAGGGTCACGGCCG	1	152185795	F	DENND4B	NM_014856	9909	TSS200	chr1:153918372-153919334	Island	1:152185007-152185947
21507	cg01021423	74621419	33771314	0.101627	0	1	6577.65	0.697566	374.344	0.595939	10008.6	AAACAACATTAACAACAACAACAACAACAACAACAACAAAATCCACAACA	33771314	AAACGACGTTAACAACAACAACAACAACAACGACAACAAAATCCGCGACG	I	C	Grn	CTCACCACCCGGAGGCGGCGTTAGCAGCAGCAGCAACAGCAACGGCAACAGGATCCGCGG[CG]CGGGGACCGGCGCAGTCATGGCTGGGCGGGCGGACGGGCGGACGGACGCGAGCGCCGGGC	37	3	48541507	CGCCGCGGATCCTGTTGCCGTTGCTGTTGCTGCTGCTGCTAACGCCGCCT	3	48516511	R	SHISA5	NM_016479	51246	1stExon	chr3:48541298-48541911	Island	3:48516378-48517022
348839	cg19321142	52738410	20700393	0.0478042	0	1	4112.67	0.219815	66.6008	0.172011	3395.32	ATAAAAAACCACACCAAAAAACCAAAACAAAACTAAACAATTACAAAACA	20700393	ATAAAAAACCGCGCCGAAAAACCGAAACAAAACTAAACAATTACGAAACG	I	A	Red	CCCTGCTCTGTTCCGCCTCCTTCGCTGCGGCGCCCGCCCCCGCCCCGCCTCTCCGGTCTC[CG]CTCCGTAACTGCTCAGCTCTGCTCCGGCTCCCCGGCGCGGCCCCTCACCCGGGTGGAGCC	37	1	153930771	CGCTCCGTAACTGCTCAGCTCTGCTCCGGCTCCCCGGCGCGGCCCCTCAC	1	152197395	F	CRTC2	NM_181715	200186	Body	chr1:153930546-153931130	Island	1:152197123-152197774
107316	cg05392792	64653368	64653368	0.037117	0	1	5111.28	0.34669	156.536	0.309573	5900.96	ATTAAAATCTCRAAAAATAAATAAAACTCAACACCAATAAAACACCAAAC			II			GTAAGGCTCAATTTCTTCAAAGGTCAAGCCTGCTCGCCCGAGCACTGTTTCCCCCTCGTC[CG]CTTGGTGTCCTACTGGTGCTGAGCCCCACCCATCCTCCGAGATCCCAACTTCATCTCCGA	37	1	154155295	TTGGGATCTCGGAGGATGGGTGGGGCTCAGCACCAGTAGGACACCAAGCG	1	152421919	F	TPM3;TPM3;TPM3;TPM3;TPM3	NM_001043352;NM_001043351;NM_152263;NM_001043353;NM_153649	7170;7170;7170;7170;7170	Body;Body;Body;Body;Body	chr1:154155268-154155926	Island	1:152421783-152422640
426775	cg24305970	37695455	37695455	0.0801064	0	1	10895.6	0.588033	374.344	0.507927	12279.4	CATCCTTCTTCACCAACTCCCTAATTACTACTTTTCCTCCACAATATAAC			II			CACTGCTGAGACATCCTTCTTCACCAGCTCCCTAGTTGCTGCTTTTCCTCCACAGTGTGA[CG]TTTCCAAAGGGGAAGGGGTGGGGAACGCAGTTCTCTGACTGGTCAAGACAACTTCCAGGG	37	3	93692925	CGTCACACTGTGGAGGAAAAGCAGCAACTAGGGAGCTGGTGAAGAAGGAT	3	95175615	R	PROS1;PROS1	NM_000313;NM_000313	5627;5627	1stExon;5'UTR	chr3:93692554-93692783	S_Shore
422662	cg24040570	66720361	26804494	0.118064	0	1	20349.4	0.420735	122.2	0.302672	22528	TTATTCACCACTTCTACAACTCTCCTACCACTCCCTACAAAAAATACTCA	26804494	TTATTCACCACTTCTACAACTCTCCTACCGCTCCCTACAAAAAATACTCG	I	T	Red	GGAAAATTCTGGTTATTCACCACTTCTACAGCTCTCCTGCCGCTCCCTGCAGAGGATGCT[CG]TTTTGCAGAGAAGGCAGTGTTCCTCTATTCCCTTCTTCCGAATTAAAAATACCCCCTCAG	37	1	154297735	CGAGCATCCTCTGCAGGGAGCGGCAGGAGAGCTGTAGAAGTGGTGAATAA	1	152564359	R	ATP8B2;AQP10	NM_001005855;NM_080429	57198;89872	TSS1500;3'UTR	chr1:154298205-154298544	N_Shore	1:152563971-152565085
194580	cg10212705	26631464	14752308	0.2927	0	1	12828.2	0.53139	61.2976	0.23869	11633.5	AATCTAACCTCCCAAATTATTTTTTCTTTTAAAATACAAATAAACATACA	14752308	GATCTAACCTCCCGAATTATTTTTTCTTTTAAAATACGAATAAACGTACG	I	T	Red	CCCCCTCAGAGCGATCTAGCCTCCCGAATTGTTTTTTCTTTTAAGATGCGGATGGACGTA[CG]TGTGGGGGCATCCCAGCCCAGCCACGCCGAGGCTCGGAAGGGCTAAGACCCTCCCACTGC	37	1	154297848	GATCTAGCCTCCCGAATTGTTTTTTCTTTTAAGATGCGGATGGACGTACG	1	152564472	R	ATP8B2	NM_001005855	57198	TSS200	chr1:154298205-154298544	N_Shore	1:152563971-152565085
419963	cg23890158	17758451	73693360	0.0218436	0	1	14750.1	0.193425	76.4901	0.171582	14551.7	AAAACAACAAACAATCCTAACAACACAAAAAAACATTTAAAAAACTCACA	73693360	AAAACGACGAACGATCCTAACAACGCAAAAAAACATTTAAAAAACTCGCG	I	C	Grn	GTTGCGCCATCCGCTCCGGCTTTCGTAACCGCACCCTGGGACGGCCCAGAGACGCTCCAG[CG]CGAGTTCCTCAAATGTTTTCCTGCGTTGCCAGGACCGTCCGCCGCTCTGAGTCATGTGCG	37	1	154377807	CGCGAGTTCCTCAAATGTTTTCCTGCGTTGCCAGGACCGTCCGCCGCTCT	1	152644431	F	IL6R;IL6R;IL6R;IL6R	NM_000565;NM_000565;NM_181359;NM_181359	3570;3570;3570;3570	5'UTR;1stExon;1stExon;5'UTR	chr1:154377670-154378445	Island	1:152644148-152645296
84099	cg04185861	63708472	72693501	0.0120064	0	1	14604.9	0.293731	151.764	0.281724	16563	TCAAAACAACAAACAATCCTAACAACACAAAAAAACATTTAAAAAACTCA	72693501	TCAAAACGACGAACGATCCTAACAACGCAAAAAAACATTTAAAAAACTCG	I	C	Grn	TGCGCCATCCGCTCCGGCTTTCGTAACCGCACCCTGGGACGGCCCAGAGACGCTCCAGCG[CG]AGTTCCTCAAATGTTTTCCTGCGTTGCCAGGACCGTCCGCCGCTCTGAGTCATGTGCGAG	37	1	154377809	TCAGAGCGGCGGACGGTCCTGGCAACGCAGGAAAACATTTGAGGAACTCG	1	152644433	F	IL6R;IL6R;IL6R;IL6R	NM_000565;NM_000565;NM_181359;NM_181359	3570;3570;3570;3570	5'UTR;1stExon;1stExon;5'UTR	chr1:154377670-154378445	Island	1:152644148-152645296
388384	cg21860667	48673308	48673308	0.28464	0	1	6309.22	0.602599	108.74	0.317959	6682.79	AAAACAACTACAACATATAAATCCCTTCCTTTTACTAATAAACAAACCTC			II			GATCCTGTTGGAAAGCAACTGCAGCATGTAAGTCCCTTCCTTTTGCTGATGAGCAAGCCT[CG]CTCCATCCCCCAGCCTTCTCTTTCTCCCATTCCTGTCTCACCATGCCCTGGTCTTAAGAG	37	1	154479415	AAGCAACTGCAGCATGTAAGTCCCTTCCTTTTGCTGATGAGCAAGCCTCG	1	152746039	R	TDRD10;TDRD10	NM_182499;NM_001098475	126668;126668	Body;Body	chr1:154474107-154475699	S_Shelf
478356	cg27425755	38671332	38671332	0.0382105	0	1	8809.35	0.693498	374.344	0.655287	10527.8	AAAAACTCCCRAAATAATAACTAAACRAAAAACTCCTTCCTCAACCTCTC			II			ATCTTGGGGAGGGGGGCTCCCGAGATAGTGGCTGGGCGGGGAACTCCTTCCTCAGCCTCT[CG]TCAGCGCCGCTTCTCCTGGTTTCTCTTGCAGATGCTGCTGCTAGGGGTGGTGGGAGCAGC	37	3	130613401	GGGGCTCCCGAGATAGTGGCTGGGCGGGGAACTCCTTCCTCAGCCTCTCG	3	132096091	R	ATP2C1;ATP2C1;ATP2C1;ATP2C1	NM_001001486;NM_001001487;NM_014382;NM_001001485	27032;27032;27032;27032	TSS200;TSS200;TSS200;TSS200	chr3:130612285-130613485	Island	3:132094810-132096330
206939	cg10946435	63616341	63616341	0.0347068	0	1	10802.4	0.341901	156.536	0.307194	12423.9	TCTAACAAATATAACCACAACCCTTAAACCCACRACRATAAAAAATATTC			II			GTCCTCTTTCCTCTGACAGGTATGGCCACAACCCTTAAGCCCACGGCGATAAGGGATGTT[CG]CTCACGCTGGGCGATGGGGAGGAGGGACAGAGGGCCTCCGAAGGAGGGGAGGTGTGCACC	37	1	154843044	CTGACAGGTATGGCCACAACCCTTAAGCCCACGGCGATAAGGGATGTTCG	1	153109668	R	KCNN3	NM_002249	3782	TSS1500
186989	cg09791324	73703301	11643354	0.116627	0	1	18080.9	0.416242	120.469	0.299615	21414.9	CCTTTAAAATACACAACTCCACAAACTCAATCAAAAACATCCTTCACCCA	11643354	CCTTTAAAATACGCAACTCCGCAAACTCAATCAAAAACATCCTTCACCCG	I	C	Grn	AGTGGGAGGGGCCCTTTGGGGTACGCAGCTCCGCAGGCTCAGTCAGAAACATCCTTCACC[CG]CTACCTTTCTCAGTTGGGGGACTCCTAAGTATTTATCCCGGTCCTCCCCAAAACCTACAC	37	1	154973945	CGGGTGAAGGATGTTTCTGACTGAGCCTGCGGAGCTGCGTACCCCAAAGG	1	153240569	R	ZBTB7B	NM_015872	-	TSS1500	chr1:154973250-154974358	Island	1:153239182-153240976
124483	cg06366107	37663380	37663380	0.458251	0	1	10709.4	0.677512	53.0368	0.219261	11293.4	CTTTTACAACCTAAACTCTACCTTACACTATTTCCCCTTCCTAACCTAAC			II			GTGCTGGACCCCTTTTGCAGCCTGGGCTCTGCCTTGCACTATTTCCCCTTCCTGGCCTGA[CG]GCTCCTCCCCCTCCTTAAAAGGGGCAGGTTCAGGGGCCCGGTGCTCTTCCTCCCTTCCAT	37	1	154990562	TTTTGCAGCCTGGGCTCTGCCTTGCACTATTTCCCCTTCCTGGCCTGACG	1	153257186	R	ZBTB7B	NM_015872	-	3'UTR	chr1:154989749-154990234	S_Shore
167497	cg08664617	51616315	67730340	0.0260042	0	1	12671.8	0.22731	91.7994	0.201306	12159.9	CCCCCTCACAATACAATACAACCTCAATAAAAACTTTAACAAACCTAACA	67730340	CCCCCTCGCAATACGATACAACCTCAATAAAAACTTTAACGAACCTAACG	I	C	Grn	CCTTCCTTCCCGCCCCCTCGCAGTGCGGTGCAGCCTCAGTGGAAGCTTTGGCGAACCTGG[CG]CGCGCTGCGGTGCACAGAGGGTTAACTGGAGTTGGCGCTGGGTGGAGAGGAGGAGACGCG	37	1	155036082	CCCCCTCGCAGTGCGGTGCAGCCTCAGTGGAAGCTTTGGCGAACCTGGCG	1	153302706	R	EFNA4;EFNA4;EFNA4	NM_182690;NM_182689;NM_005227	1945;1945;1945	TSS200;TSS200;TSS200	chr1:155034925-155036578	Island	1:153302643-153303202
114677	cg05813084	69661342	69661342	0.0512772	0	1	8144.56	0.243318	76.1492	0.192041	8652.21	ATATACTAAAACAACTCCAACCAACAATAAATCRAAAACCCTAAAAATCC			II			ACCGGCATGCGGTGTACTGGAACAGCTCCAACCAGCAGTGAGTCGGGGACCCTGGGAGTC[CG]CGCGTCCCGTCTCAGTGAGAGGGGGAGCCGGTGGGCCCGAGAAGTCCTGGGGGATCCCGG	37	1	155051569	TGTACTGGAACAGCTCCAACCAGCAGTGAGTCGGGGACCCTGGGAGTCCG	1	153318193	R	EFNA3	NM_004952	1944	Body	chr1:155051155-155055291	Island	1:153317815-153318444
341527	cg18828883	41606384	41606384	0.0878925	0	1	27506	0.558361	374.344	0.470468	24946	RAATAAAAAAACCCRAATTCCRAAAACCTCCTTTCTATCCTCTCTACTCC			II			GCTCAGGGAGCGGGTGGGGGAGCCCGGGTTCCGGGAGCCTCCTTTCTGTCCTCTCTACTC[CG]TGCGGGCCTGGGCCGGCAGAGGTAGGAGGGGGCGCACACCGGGCCAGGAGGCTGCCGCCG	37	1	155053266	CGGAGTAGAGAGGACAGAAAGGAGGCTCCCGGAACCCGGGCTCCCCCACC	1	153319890	R	EFNA3	NM_004952	1944	Body	chr1:155051155-155055291	Island	1:153318633-153320476
471906	cg27045062	67674478	44635334	0.137939	0	1	16020	0.611832	374.344	0.473892	20928.2	TTACAAAAATAAAAAACAAATATAAACCCAAATTCCTCTTCCCTCTAACA	44635334	TTACAAAAATAAAAAACGAATATAAACCCGAATTCCTCTTCCCTCTAACG	I	C	Grn	CGCGCACACGTGGTCCGGCCTCGCCTGCTGGAGCGGGCGGCGCGCAGCCTCGGGGGCGCG[CG]CTAGAGGGAAGAGGAACCCGGGTCTACATTCGTCCTCCACCCCTGTAACTCTGCAGCCCG	37	1	155054711	TTACAGGGGTGGAGGACGAATGTAGACCCGGGTTCCTCTTCCCTCTAGCG	1	153321335	F	EFNA3	NM_004952	1944	Body	chr1:155051155-155055291	Island	1:153320763-153321889
[truncated: 11,145 more rows]

## Sheet: delta beta >0.5_CpGs in CGI
Index	TargetID	ProbeID_A	ProbeID_B	VECTOR.AVG_Beta	VECTOR.DiffScore	VECTOR.Delta Beta	VECTOR.Intensity	P16-Dnmt.AVG_Beta	P16-Dnmt.DiffScore	P16-Dnmt.Delta Beta	P16-Dnmt.Intensity	ALLELEA_PROBESEQ	ADDRESSB_ID	ALLELEB_PROBESEQ	INFINIUM_DESIGN_TYPE	NEXT_BASE	COLOR_CHANNEL	FORWARD_SEQUENCE	GENOME_BUILD	CHR	MAPINFO	SOURCESEQ	CHROMOSOME_36	COORDINATE_36	STRAND	UCSC_REFGENE_NAME	UCSC_REFGENE_ACCESSION	Gene_ID	UCSC_REFGENE_GROUP	UCSC_CPG_ISLANDS_NAME	RELATION_TO_UCSC_CPG_ISLAND	HMM_ISLAND
[truncated: 229 more rows]
