# Supplementary material for: P16-specific DNA methylation by engineered zinc finger methyltransferase inactivates gene transcription and promotes cancer metastasis
Source: Genome Biol. 2015 Nov 23;16:252. doi: 10.1186/s13059-015-0819-6 (PMC4656189; doi:10.1186/s13059-015-0819-6)
Supplement: Additional file 6: — File S5 (450 K RawSignal). (CSV 46821 kb) [file 13059_2015_819_MOESM6_ESM.csv]

Index	TargetID	ProbeID_A	ProbeID_B	VECTOR-2.AVG_Beta	VECTOR-2.Intensity	VECTOR-3.AVG_Beta	VECTOR-3.Intensity	P16-Dnmt-2.AVG_Beta	P16-Dnmt-2.Intensity	P16-Dnmt-3.AVG_Beta	P16-Dnmt-3.Intensity
1	cg00000029	14782418	14782418	0.7707094	4270	0.8117009	2481	0.8233376	5419	0.8199226	4548
2	cg00000108	12709357	12709357	0.86839	7521	0.897456	6268	0.9018905	9104	0.9022518	9670
3	cg00000109	59755374	59755374	0.8923249	2584	0.908698	3602	0.9202753	3387	0.9178415	4014
4	cg00000165	12637463	12637463	0.4846646	2867	0.4644645	1898	0.5121951	3139	0.4984903	3212
5	cg00000236	12649348	12649348	0.8928885	3317	0.8791594	2755	0.9185693	3842	0.9065304	4693
6	cg00000289	18766346	18766346	0.6355476	1571	0.6380719	1124	0.647	1900	0.6419192	1880
7	cg00000292	43764508	43764508	0.8983596	9227	0.9304371	7519	0.9153925	11672	0.9086164	11204
8	cg00000321	62789509	62789509	0.8115574	6995	0.7935816	4948	0.8483175	7686	0.8549578	7484
9	cg00000363	16661505	16661505	0.9352929	9528	0.9184149	6764	0.9380113	10289	0.9467016	11345
10	cg00000622	11642304	38691301	0.01831456	16062	0.02171632	12287	0.01004235	16430	0.01214935	15621
11	cg00000658	73670480	73670480	0.813144	13777	0.8457474	15796	0.8249874	15796	0.8368367	16503
12	cg00000714	31749374	31749374	0.0956445	16890	0.1162994	13649	0.2018931	20079	0.1904304	17560
13	cg00000721	28657361	28657361	0.9438715	4942	0.9304768	4661	0.9373792	6112	0.9563497	7735
14	cg00000734	31689396	31689396	0.1018406	10603	0.09927446	5551	0.09808407	10391	0.1067929	8983
15	cg00000769	36699489	29771340	0.04398989	12562	0.04800203	11712	0.05987944	14997	0.05924874	15394
16	cg00000807	61697410	61697410	0.8886648	16265	0.9083588	13311	0.8628998	19032	0.8909883	17100
17	cg00000884	59727471	59727471	0.3837807	1651	0.4701398	1474	0.5328262	2398	0.5090982	2373
18	cg00000905	26622384	26622384	0.1058345	3585	0.1658738	3053	0.1474186	4723	0.184998	4846
19	cg00000924	23801481	23801481	0.9314892	14686	0.9316164	10034	0.9477022	16459	0.927283	15811
20	cg00000948	31633318	31633318	0.863298	15079	0.9127722	14322	0.8758094	16270	0.8868136	16819
21	cg00000957	65648367	36743439	0.8964984	12837	0.9045102	11629	0.9094308	14342	0.9214208	14624
22	cg00001099	22750474	22750474	0.4005552	8186	0.4086896	4204	0.4187202	9355	0.480095	7059
23	cg00001245	68626314	31783436	0.01911787	13186	0.04246785	8377	0.01848535	13857	0.02227404	12336
24	cg00001249	14610435	14610435	0.06872205	4149	0.09602004	3493	0.07210031	4685	0.08371763	5538
25	cg00001261	24724406	53655485	0.7222086	24386	0.7812403	19218	0.7575801	27901	0.8142014	25320
26	cg00001269	15671426	15671426	0.7288287	13338	0.7855276	9850	0.7424747	15215	0.7260944	14018
27	cg00001349	11722421	53758324	0.7809405	23122	0.8219258	20588	0.7625313	24678	0.8093238	25619
28	cg00001364	63784353	63784353	0.6890936	4567	0.7139019	2878	0.6678591	5491	0.7177238	4803
29	cg00001446	37673467	37673467	0.8130798	8524	0.8598166	5243	0.8468816	10258	0.8391412	8796
30	cg00001510	61745432	18677320	0.3930754	24768	0.3433187	18594	0.4274384	27008	0.4312128	25428
31	cg00001534	28703428	28703428	0.9475594	5411	0.9321608	5074	0.9529688	8001	0.942759	6888
32	cg00001582	46722337	46722337	0.09477577	8552	0.08513898	4469	0.09907614	9317	0.09134914	7957
33	cg00001583	55630379	24638471	0.9833709	17640	0.9743765	11608	0.9859868	17883	0.9766198	16538
34	cg00001593	49715486	49715486	0.3320359	5809	0.407384	4640	0.3418289	6374	0.3674778	6763
35	cg00001594	11617387	10611400	0.01198664	4989	0.0608	2400	0.02447683	5252	0.02514232	4116
36	cg00001687	42687384	59659484	0.9881846	13357	0.9814974	10385	0.9872119	14523	0.9852252	13978
37	cg00001747	60702333	21618450	0.9512736	16585	0.9589809	11675	0.9483017	18624	0.9475877	17186
38	cg00001791	66672366	66672366	0.3638118	6637	0.368421	4669	0.3137687	6698	0.3453858	7312
39	cg00001793	60767312	27650395	0.9017341	2322	0.7853881	776	0.899815	3144	0.8838648	2001
40	cg00001809	19699427	19699427	0.61092	20248	0.7202132	15662	0.6695781	20737	0.6895466	19903
41	cg00001854	60800413	60800413	0.9542028	5206	0.927408	4873	0.9387008	6458	0.9271637	6902
42	cg00001874	46713341	46713341	0.6033279	8494	0.6933848	6113	0.6790323	9200	0.7021741	9053
43	cg00001930	63784506	63784506	0.7023772	3055	0.6764898	2954	0.6876222	3479	0.7445867	4195
44	cg00002028	56738397	74621430	0.07377648	13590	0.07444629	10149	0.08410622	12515	0.08551902	10728
45	cg00002033	59608375	25668441	0.9668851	14244	0.9700584	11890	0.9890372	15407	0.9766396	17023
46	cg00002080	56671306	56671306	0.605105	17373	0.6871992	14446	0.6355923	19820	0.654511	18355
47	cg00002116	55767463	36727433	0.00764966	14149	0.01178115	9916	0.009146538	15425	0.006257731	13643
48	cg00002145	13630360	13630360	0.2716094	13644	0.3243243	8114	0.2845819	15291	0.2820348	15508
49	cg00002190	62631497	62631497	0.898973	14213	0.9160728	11827	0.8992271	17107	0.9111574	16221
50	cg00002224	58657331	58657331	0.1052694	8288	0.09805412	6478	0.1612618	10076	0.1537076	9340
51	cg00002236	36729477	36729477	0.06492652	4459	0.1317097	1912	0.07681336	4808	0.07432818	3398
52	cg00002406	55766477	55766477	0.05176899	11432	0.05238737	6581	0.3506191	13630	0.2617699	11731
53	cg00002426	48607471	48607471	0.0661081	9687	0.06666667	5075	0.1171964	10472	0.1431622	9267
54	cg00002449	11722491	11722491	0.8941583	6268	0.8935707	4955	0.8797561	7443	0.8792537	7511
55	cg00002464	43635422	43635422	0.09000117	8411	0.110978	4910	0.2417657	10162	0.2421322	9655
56	cg00002473	18651478	18651478	0.6142035	942	0.670936	915	0.7249135	1056	0.7072982	1188
57	cg00002490	37733429	37733429	0.06357596	13144	0.05907413	10463	0.291142	18324	0.2739718	16263
58	cg00002531	37637425	37637425	0.915876	10967	0.9382491	7576	0.9116951	12991	0.9366011	11998
59	cg00002591	67798458	67798458	0.9145489	15207	0.9476497	11877	0.9209682	18285	0.9247617	18574
60	cg00002593	25796427	25796427	0.9065357	11605	0.9327511	6770	0.9229296	12434	0.9327231	10825
61	cg00002597	56787450	56787450	0.8036059	1453	0.7974452	1544	0.849087	1762	0.8632219	2203
62	cg00002646	31723433	31723433	0.9405093	13566	0.9418973	11896	0.9210019	15470	0.9403776	14626
63	cg00002660	74622491	74622491	0.0872962	2844	0.1293194	1810	0.1282559	3432	0.0864419	2688
64	cg00002719	52741444	27736432	0.9785408	6191	0.9367802	3807	0.9710224	7285	0.9676587	6486
65	cg00002749	39694480	30668499		2213	0.9087824	2257	0.9396648	2585	0.9347826	3488
66	cg00002769	74719314	17747371	0.8989676	12104	0.8986396	8059	0.9030533	13361	0.9107143	11716
67	cg00002808	56677312	56677312	0.7173936	9277	0.7503057	7261	0.7466482	11461	0.7669597	11958
68	cg00002809	34718366	46624378	0.8995631	15920	0.8988404	12059	0.9027486	17072	0.9065569	16295
69	cg00002810	51699408	51699408	0.6657684	16598	0.7293669	14052	0.6564602	18189	0.7275984	17488
70	cg00002837	45703447	25764310	0.8685637	4328	0.8941799	3113	0.8555195	4828	0.8807518	4529
71	cg00002930	56793371	56793371	0.1138692	2438	0.07311828	1760	0.111349	2702	0.1137894	2721
72	cg00003014	36718415	36718415	0.8503745	5641	0.8625693	3691	0.8938115	7123	0.9087883	5908
73	cg00003091	23726482	23726482	0.07186662	5118	0.1234624	2095	0.1029441	4893	0.08544533	4043
74	cg00003173	24682311	24682311	0.1009217	6301	0.1548335	4886	0.2587693	8367	0.2062412	8424
75	cg00003181	50716398	50716398	0.4517196	2924	0.41875	2140	0.4302679	3521	0.3742736	3686
76	cg00003187	37788452	37788452	0.9203401	3076	0.893643	3172	0.9334724	4214	0.9456193	4203
77	cg00003202	34666495	17620440	0.0146472	20450	0.01766458	19374	0.2629075	28701	0.2066144	25692
78	cg00003287	74613411	30689311	0.5510039	13497	0.5383088	11986	0.5407147	19291	0.5461051	18206
79	cg00003298	18807453	11695500	0.9847445	15632	0.9650964	8094	0.9900733	15716		13877
80	cg00003305	35602377	35602377	0.8323156	2029	0.7876576	1407	0.8885738	2368	0.8741021	2545
81	cg00003345	63753419	63753419	0.758188	17273	0.8240989	16324	0.7436435	20902	0.7915803	20162
82	cg00003513	66723449	66723449	0.9277724	7141	0.9205658	4495	0.9183385	7676	0.9251252	7486
83	cg00003529	55608464	55608464	0.7495946	6066	0.7855407	4838	0.785238	6349	0.8230402	8077
84	cg00003578	43637498	43637498	0.07946039	12724	0.07355516	10178	0.1954056	17182	0.1417627	15172
85	cg00003625	57608389	25674311	0.7894447	12595	0.8068657	10183	0.8033621	13463	0.8236022	13636
86	cg00003722	53767319	53767319	0.775107	4809	0.825388	3508	0.8317093	4826	0.8153846	4775
87	cg00003784	29777457	29777457	0.05302965	11535	0.05665722	7666	0.06892142	13974	0.06871211	10786
88	cg00003818	15661453	53806495	0.2109109	7837	0.2949275	5420	0.2341896	8581	0.2406691	7911
89	cg00003858	34642454	34642454	0.6831125	6994	0.7183033	4167	0.7016941	8341	0.6622462	7139
90	cg00003900	23802473	23802473	0.1126387	7828	0.1056665	4859	0.1036671	7781	0.09153581	7733
91	cg00003965	34735402	34735402	0.06378205	3020	0.08352602	3360	0.0908321	4623	0.0702938	4495
92	cg00003969	14786348	14786348	0.8867629	15840	0.910362	15563	0.8963529	19148	0.9088927	19163
93	cg00003994	22624445	22624445	0.3436807	5312	0.4363057	3668	0.430889	6064	0.44069	5523
94	cg00004055	39754358	39754358	0.1173091	14869	0.1130785	10574	0.1685472	18334	0.1645203	15430
95	cg00004061	20781438	20781438	0.436407	1158	0.4448079	1123	0.5165198	1716	0.4370771	2117
96	cg00004067	66650471	63753418	0.7734519	9121	0.7940798	6116	0.7806364	9423	0.7651867	8954
97	cg00004072	18732307	18732307	0.08576271	8750	0.1174052	4278	0.0908996	9482	0.09166779	7329
98	cg00004073	38766357	38766357	0.04676993	13135	0.05877957	7930	0.062854	12612	0.07171842	11975
99	cg00004082	59646381	14792302	0.9261637	2392	0.6990882	887	0.9200138	2788	0.8022814	1741
100	cg00004089	33688371	33688371	0.8986037	10571	0.9096937	8648	0.904968	12843	0.8945855	12422
101	cg00004105	12728419	12728419	0.4216692	19790	0.5114756	15019	0.4854709	22441	0.5021243	20377
102	cg00004121	51628320	44788370	0.4749687	15880	0.3869675	12131	0.4420891	16788	0.4784585	16403
103	cg00004192	14713423	14713423	0.9264764	7435	0.9482672	5873	0.936915	8127	0.9447811	8647
104	cg00004207	74610327	74610327	0.1122723	16262	0.08546548	12876	0.1289625	18386	0.09967883	17025
105	cg00004209	42748438	42748438	0.6503038	23266	0.7405469	25315	0.712662	26207	0.7337984	29573
106	cg00004219	36775353	36775353	0.9473194	11726	0.943656	9342	0.9323884	13093	0.9403614	12962
107	cg00004257	18669490	18669490	0.443796	3841	0.5153904	2564	0.5147024	4151	0.5852933	3599
108	cg00004421	22723490	22723490	0.3758389	645	0.3988764	612	0.7657201	886	0.581975	943
109	cg00004429	14627373	14627373	0.892159	13457	0.9171658	11586	0.8828002	16342	0.9001957	14719
110	cg00004533	32633322	32633322	0.9407081	11706	0.945567	9600	0.9605638	13593	0.9494382	12716
111	cg00004562	25775501	25775501	0.8273266	18629	0.8541355	17238	0.8523635	21690	0.8526191	21816
112	cg00004608	74683483	74683483	0.6651896	5993	0.7061588	3943	0.6702953	7249	0.7103662	7627
113	cg00004667	40601458	40601458	0.9347618	6154	0.9225229	4482	0.9397671	7371	0.9507338	7532
114	cg00004700	58706376	58706376	0.05181468	8469	0.06245996	6144	0.06549695	9076	0.0692246	9882
115	cg00004771	37668302	37668302	0.8647442	13112	0.89819	10508	0.8783478	16217	0.9116615	14152
116	cg00004773	55662320	55662320	0.1250806	1451	0.2250859	1064	0.03342129	1037	0.06658212	1477
117	cg00004775	69763478	69763478	0.9161543	5267	0.9023308	3504	0.9495874	6565	0.9287788	6443
118	cg00004806	42809326	42809326	0.7001562	9505	0.7779422	5304	0.6998056	11216	0.7557747	11156
119	cg00004818	63801453	63801453	0.4526055	1915	0.5306299	1059	0.4080944	2272	0.5149701	2071
120	cg00004859	12681463	12681463	0.5449409	1847	0.5866085	1961	0.5206882	2341	0.5458564	2615
121	cg00004883	51689483	74715390		18499	0.9872283	17517	0.9886726	20293	0.9857209	21400
122	cg00004939	55722387	55722387	0.09373919	5682	0.1031274	3769	0.08561256	6079	0.09479183	6409
123	cg00004963	52677427	52677427	0.8428446	5595	0.8575725	4555	0.8528631	6676	0.8600169	7008
124	cg00004979	18676462	29748440	0.9790106	17385	0.9692811	17609	0.9780967	19760	0.9760931	23366
125	cg00004996	60693313	60693313	0.9367148	6347	0.9212616	4434	0.9288265	8021	0.9314718	7707
126	cg00005010	66670403	28718496	0.02280046	7663	0.03489889	6032	0.03459599	8427	0.02383819	8206
127	cg00005040	73758301	73758301	0.8226684	5229	0.8003578	2695	0.8870766	4682	0.7772738	4309
128	cg00005072	74693443	74693443	0.8283551	21159	0.8890418	21701	0.8384956	22952	0.8678371	23424
129	cg00005083	45783368	48783467	0.7534187	18401	0.8226636	15458	0.746462	20816	0.7985312	21005
130	cg00005112	57642439	57642439	0.8360191	15414	0.8883458	12994	0.8642801	17694	0.8872032	17170
131	cg00005164	48800405	48800405	0.8321948	6634	0.7524157	4557	0.8309086	7186	0.8161049	6991
132	cg00005166	39716336	39716336	0.2126832	3243	0.2765615	3006	0.2345311	4603	0.2103693	4259
133	cg00005215	59625470	59625470	0.8994501	2446	0.8645751	2418	0.9365942	2660	0.8846154	3410
134	cg00005297	49660446	49660446	0.1391365	8539	0.1376732	4447	0.1060747	8526	0.1308053	7996
135	cg00005306	49799348	39730457	0.01476067	14127	0.01903049	10462	0.01549305	14939	0.01391418	13627
136	cg00005390	22637471	22637471	0.8367634	17684	0.9023398	17850	0.8348965	22504	0.8890318	20897
137	cg00005437	74701375	74701375	0.8764082	9043	0.9035595	6474	0.8984285	10336	0.9083107	9454
138	cg00005541	61601370	61601370	0.9103644	8680	0.9047764	6474	0.9110245	9397	0.9235988	10070
139	cg00005543	65674325	17617415	0.01970353	10761	0.02518992	9904	0.01268483	13223	0.01406353	11988
140	cg00005617	60610391	60610391	0.6342602	14897	0.7008099	10395	0.6396286	17024	0.6701899	15700
141	cg00005619	55790493	55790493	0.8461718	12739	0.8940707	11672	0.8617859	14761	0.8608532	14762
142	cg00005622	40766319	40766319	0.7297829	13626	0.8050025	11854	0.800582	16052	0.7977599	15792
143	cg00005740	51689402	50620440	0.0983908	2075	0.1233333	1400	0.1216057	2441	0.09608541	2148
144	cg00005817	20624434	20624434	0.8430493	1684	0.8628082	1766	0.8651388	2169	0.8881385	2269
145	cg00005847	27780345	27780345	0.721337	5046	0.7869087	4086	0.7796928	5760	0.819797	6204
146	cg00005849	73690311	73690311	0.876948	7921	0.8922507	6378	0.9085215	9640	0.9032225	9582
147	cg00005861	67682447	67682447	0.9232988	5793	0.9162123	3385	0.9147059	6360	0.9209136	5767
148	cg00006032	42703498	42703498	0.05829501	14035	0.06402782	9677	0.2971907	18410	0.2492727	15024
149	cg00006081	64762385	64762385	0.7136194	18124	0.7667142	11118	0.7455652	19123	0.755865	18570
150	cg00006090	32649405	32649405	0.1350165	1722	0.1148459	1328	0.2285068	2110	0.2136616	2418
151	cg00006122	54768487	54768487	0.09703563	13596	0.08585559	10010	0.1155279	15472	0.1069408	14927
152	cg00006198	28710502	28710502	0.7568364	2277	0.7389535	1620	0.7912424	2846	0.7673103	2904
153	cg00006243	74605402	74605402	0.4460267	16473	0.5093093	9890	0.4546129	18771	0.4692317	16898
154	cg00006397	16772491	16772491	0.1503339	10084	0.1684558	5955	0.2221645	11459	0.2078745	9526
155	cg00006414	26693387	26693387	0.1247271	3564	0.1889764	2313	0.1597898	3705	0.1607393	3471
156	cg00006459	13754355	13754355	0.1674401	2486	0.2151225	1778	0.1727982	2591	0.1904936	2635
157	cg00006626	13733486	13733486	0.8900731	16038	0.9389069	18380	0.9139066	19193	0.9270252	20318
158	cg00006787	39713464	39713464	0.9193888	13186	0.9404814	11409	0.930984	16273	0.9297287	16194
159	cg00006815	18804378	18804378	0.5938392	8308	0.6800625	4379	0.6407149	9803	0.6690773	7367
160	cg00006867	17694322	17694322	0.1445165	3602	0.1559272	1933	0.2016746	4080	0.2077685	3736
161	cg00006884	25607385	25607385	0.0759903	11033	0.05315239	6974	0.1431314	12923	0.1048148	10347
162	cg00006948	56723405	10786500	0.04530255	9171	0.02978406	5272	0.4381948	5927	0.3158228	4640
163	cg00007032	50810459	50810459	0.180148	8010	0.1829603	4278	0.1925035	9131	0.2157962	8459
164	cg00007036	47650429	18758369	0.9710474	17964	0.9640847	16244	0.9729715	18288	0.9699486	17603
165	cg00007064	29714325	29714325	0.8932338	7674	0.9285486	6156	0.9270504	9057	0.9217536	8910
166	cg00007076	23602408	23602408	0.03402187	4838	0.09983897	3005	0.1410938	5733	0.1396189	4885
167	cg00007215	17680305	17680305	0.2476918	3041	0.2824074	2492	0.2219911	3265	0.2520325	3590
168	cg00007221	57759303	57759303	0.786437	13835	0.8375226	9846	0.7829987	14840	0.8268052	13763
169	cg00007226	15804396	15804396	0.1370137	13395	0.1196598	10363	0.171224	15406	0.1646879	13629
170	cg00007239	58690422	58690422	0.1573369	5938	0.2015419	3532	0.2278459	5610	0.1677644	5062
171	cg00007269	53642499	53642499	0.07207518	11499	0.06222222	6875	0.07219863	12144	0.06347386	10361
172	cg00007300	12787341	63767354	0.02777778	6092	0.06875	3420	0.2999592	7261	0.2462807	6689
173	cg00007324	31795319	73799378	0.9879072	16108	0.9848635	10999		15701	0.9897109	15256
174	cg00007326	50606431	50606431	0.9374809	6426	0.9304044	5044	0.9146087	8039	0.9478551	8012
175	cg00007420	36634384	36634384	0.7240959	9744	0.7887064	5868	0.7429108	10021	0.7707286	9452
176	cg00007426	11713347	11713347	0.7234329	12519	0.8209497	8998	0.7645178	13349	0.7987351	14130
177	cg00007466	61723439	61723439	0.9192155	12749	0.9474547	10881	0.9269678	14688	0.9497592	14231
178	cg00007540	14618386	14618386	0.9526885	7953	0.927403	6319	0.9512753	9505	0.9480627	9604
179	cg00007644	13802477	13802477	0.3937983	23958	0.4036808	17233	0.3956724	27352	0.4322051	25573
180	cg00007675	46745482	46745482	0.9101436	4218	0.8980352	2852	0.9254952	5403	0.9388701	5511
181	cg00007800	46778372	46778372	0.2150271	8764	0.218117	6071	0.2670877	10668	0.255603	9270
182	cg00007810	15665344	15665344	0.1422668	3288	0.1838263	2571	0.2445813	4283	0.2121481	3275
183	cg00007898	34741418	15717475	0.01590951	10774	0.04103453	6821	0.02010802	11935	0.01915493	10550
184	cg00007981	32626442	32626442	0.05231496	9209	0.05430974	5608	0.0789762	9941	0.06817912	8319
185	cg00007987	55769332	68746437	0.7313851	14888		8796	0.780309	16405	0.7850187	14585
186	cg00008004	56685439	64632317	0.03438914	4320	0.07495961	2995	0.06906475	4765	0.05378187	4567
187	cg00008033	34743489	34743489	0.6707579	8292	0.7389905	5804	0.7389206	9016	0.7522269	8432
188	cg00008036	30697326	30697326	0.7641343	15748	0.8442587	13782	0.7787314	19008	0.8153793	17352
189	cg00008188	20622364	20622364	0.07475556	11150	0.09631767	7178	0.1171429	12500	0.09793033	11786
190	cg00008345	51690329	51690329	0.9160406	5224	0.9140104	3947	0.9082384	5338	0.9375961	5749
191	cg00008387	35611472	35611472	0.1217327	21439	0.105536	18036	0.1269439	22792	0.1140854	22576
192	cg00008446	45613355	45613355	0.5015839	19472	0.5970496	19287	0.5258642	20295	0.5643138	21746
193	cg00008452	31658400	31658400	0.8822811	2355	0.9247059	2450	0.9085714	2525	0.9284051	3336
194	cg00008488	74796388	74796388	0.03789366	11617	0.05710796	6449	0.07617772	12594	0.0639613	11063
195	cg00008493	73764373	73764373	0.9283834	7496	0.9252185	4821	0.9335061	8773	0.9374605	7815
196	cg00008544	65687470	65687470	0.8745055	7231	0.8792711	6046	0.8932271	8685	0.904046	8946
197	cg00008564	71785353	71785353	0.8372225	6928	0.8496193	4628	0.8691589	8246	0.890009	7637
198	cg00008612	39722483	39722483	0.9124204	4296	0.9007248	4453	0.9236948	5129	0.9361767	6465
199	cg00008621	24724419	24724419	0.8726154	6400	0.8419546	5139	0.8959374	7703	0.8839527	8026
200	cg00008629	10715366	10715366	0.1120287	2685	0.1368856	2077	0.1091754	2483	0.0602157	3238
201	cg00008647	48790415	62742464	0.06597745	13829	0.07736979	11093	0.1677545	14761	0.1451344	13701
202	cg00008665	29669493	29669493	0.9094458	17061	0.9394687	15297	0.9249085	18757	0.9331166	20204
203	cg00008671	52659362	52659362	0.7777182	5492	0.7989746	3606	0.7544383	5927	0.8059385	5558
204	cg00008695	57668407	57668407	0.0783914	5296	0.08855981	3344	0.06598115	5735	0.08646322	5012
205	cg00008713	59719427	59719427	0.09604365	10895	0.09686946	6672	0.09328744	11520	0.1124534	9833
206	cg00008737	70742487	70742487	0.8504081	16806	0.9219543	12713	0.8771848	19238	0.9144664	18080
207	cg00008800	62756380	44605487	0.9157383	3401	0.9114011	2812	0.940179	4146	0.924239	4401
208	cg00008810	35681370	35681370	0.9268229	11420	0.9318234	8598	0.9624822	13227	0.94418	12924
209	cg00008819	54666419	14625385	0.7092136	10124	0.7459173	6697	0.7112017	10693	0.7706149	9626
210	cg00008823	15773362	15773362	0.04799451	5734	0.07444524	2694	0.2015993	6403	0.1858265	4867
211	cg00008839	34769325	60758339	0.01364069	9357	0.027109	5175	0.009600149	10629	0.0178673	8687
212	cg00008932	28810404	28810404	0.316783	12508	0.3638385	7997	0.3591112	14706	0.3812665	12028
213	cg00008945	51758373	41621390	0.1947683	6934	0.2003821	4611	0.2873592	7977	0.2416021	7640
214	cg00008971	58758351	58758351	0.8742404	7470	0.8903487	5837	0.8761554	9420	0.9068457	8241
215	cg00009001	32755303	32755303	0.9157927	3142	0.9052734	1948	0.9328933	3536	0.9455546	3353
216	cg00009038	16714488	65658400	0.8261771	19673	0.8494164	15579	0.817625	20961	0.8687474	21271
217	cg00009053	65750323	65750323	0.6481155	14652	0.6771114	10272	0.8312297	16538	0.8696551	15382
218	cg00009088	21681465	21681465	0.9440401	4296	0.9310525	3729	0.9539162	5390	0.947385	6267
219	cg00009167	26755427	26755427	0.7796507	8087	0.8041418	5598	0.815787	10453	0.8645132	8816
220	cg00009196	50789433	50789433	0.8489287	7274	0.8992248	4802	0.8773695	8446	0.8701084	7745
221	cg00009214	39737305	56608500	0.08038422	9790	0.1649406	5114	0.09954384	9765	0.1127254	9605
222	cg00009292	66806319	51770302	0.8812279	10618	0.8301125	5592	0.8858596	12481	0.875427	9268
223	cg00009293	38793470	38793470	0.7674323	19404	0.8571603	16275	0.8282242	21626	0.8284162	22542
224	cg00009306	74728390	74728390	0.08039126	6443	0.07178394	5528	0.1238084	8712	0.1461717	8520
225	cg00009349	67797319	67797319	0.2783392	3561	0.2880109	3570	0.3060386	4040	0.2643943	4242
226	cg00009364	16660466	21641341	0.03671467	12538	0.01944519	11111	0.03666643	14191	0.02186983	13206
227	cg00009407	59716374	59716374	0.04778621	8731	0.08435401	4962	0.0757475	8930	0.07176749	8330
228	cg00009412	71734431	71734431	0.04127257	5715	0.05204367	3839	0.04838043	7155	0.0545862	6147
229	cg00009421	41762440	41762440	0.5850568	19869	0.6868909	16728	0.6542869	22679	0.6582177	22467
230	cg00009436	27699393	27699393	0.07153393	1256	0.1569966	1072	0.128883	1413	0.1560606	1880
231	cg00009523	42761437	42761437	0.1627655	11905	0.155107	7282	0.2039805	13215	0.1960189	12409
232	cg00009553	44732373	44732373	0.6640559	3475	0.7206349	2420	0.7141045	3842	0.6297222	3500
233	cg00009750	18721446	18721446	0.1936348	2885	0.1949391	2034	0.1595571	2971	0.1369006	2778
234	cg00009796	41733317	17646510	0.7477862	15823	0.8131843	17527	0.7720445	18408	0.7839826	19204
235	cg00009834	64710460	64710460	0.7085437	10399	0.7263951	9326	0.7113608	12892	0.7183738	11362
236	cg00009871	22707311	22707311	0.9153243	9088	0.9118503	7807	0.9232438	10961	0.9058415	12294
237	cg00009916	73648335	58604379	0.01019766	7843	0.03225806	4116	0.3470835	7512	0.3558532	5051
238	cg00009922	12665504	12665504	0.948809	6659	0.9271113	4743	0.9491383	7037	0.9604061	8765
239	cg00009927	52703449	52703449	0.8561825	18048	0.9103429	17545	0.8836616	22240	0.8924062	21760
240	cg00009944	32708335	32708335	0.2917695	16509	0.3199258	12828	0.360963	18467	0.3766064	18264
241	cg00009970	31626380	68755435	0.02770976	7659	0.04537565	3933	0.335487	10115	0.3012858	8533
242	cg00010046	26789399	26789399	0.07737944	11699	0.08783986	6594	0.08164003	10973	0.08947425	9277
243	cg00010078	23611425	23611425	0.7761672	9903	0.8268674	6808	0.7995008	11920	0.8134921	11996
244	cg00010108	12702414	12702414	0.8661327	15505	0.9050389	13137	0.8956977	17100	0.9061967	17490
245	cg00010168	13662448	13662448	0.1283943	3288	0.1515018	2164	0.2012064	4542	0.1438515	3348
246	cg00010242	37756488	14677456	0.5367199	6790	0.4970953	6269	0.5965367	8389	0.6210869	7279
247	cg00010266	71664368	71664368	0.0697763	10405	0.06256999	7044	0.07494625	10134	0.0694102	10446
248	cg00010445	54634357	54634357	0.8607928	19274	0.906617	15738	0.9043032	22116	0.8945919	20961
249	cg00010654	16600461	16600461	0.2961977	7790	0.3692139	3551	0.4401655	9326	0.4705164	6446
250	cg00010659	36735496	36735496	0.07982529	13179	0.06718671	11822	0.1294548	15473	0.121724	14285
251	cg00010672	57742402	57742402	0.9073684	2275	0.937561	1950	0.937224	3070	0.9482289	3203
252	cg00010742	51660423	51660423	0.7915469	3378	0.7559834	1822	0.8242264	2938	0.7818004	2966
253	cg00010789	41717446	41717446	0.8546603	3698	0.8546805	3265	0.8634371	4462	0.8716873	5145
254	cg00010853	58791383	58791383	0.1493931	2042	0.1792799	1261	0.1982791	2573	0.2063799	1969
255	cg00010890	71687388	71687388	0.8345612	6144	0.8354012	4736	0.8351012	7159	0.8483469	7371
256	cg00010932	48671370	48671370	0.1078474	2181	0.2015454	1453	0.1303279	2340	0.1790315	2151
257	cg00010946	36695348	36695348	0.5933785	13613	0.6670323	9928	0.6545429	13977	0.6445051	15287
258	cg00010947	14611461	14611461	0.09319728	1370	0.0910518	1174	0.07898586	1951	0.07834101	2070
259	cg00010954	14643377	25659448	0.212577	9473	0.2451425	5407	0.2390656	10303	0.2389693	8399
260	cg00010992	53682440	53682440	0.1132506	6911	0.1036305	4252	0.1342165	7373	0.1141608	6531
261	cg00011122	63727355	63727355	0.1052382	4119	0.09780966	2548	0.08299839	4876	0.1080666	4462
262	cg00011200	27645450	72708317	0.006007646	10886	0.01051117	8938	0.0170815	12194	0.004686373	10996
263	cg00011203	60804456	60804456	0.8636333	14867	0.912483	11692	0.8545114	17544	0.874357	16423
264	cg00011225	40697495	25758482	0.9490886	4673	0.8819742	2230	0.9486417	4943	0.9388177	4738
265	cg00011239	14646492	14646492	0.9348249	5040	0.8978611	4061	0.9222882	7312	0.9132318	7057
266	cg00011247	36639381	42726406	0.02206531	13496	0.02987871	10041	0.01861174	14998	0.01655502	12887
267	cg00011284	25619322	25619322	0.086322	6341	0.0851471	4081	0.07455691	6727	0.06537157	6386
268	cg00011346	43751312	43751312	0.09610575	2699	0.1686747	1394	0.1175649	3481	0.08906379	2314
269	cg00011350	27734483	73698334	0.824869	15928	0.8365407	17152	0.8352048	18335	0.846126	19195
270	cg00011459	37709469	37709469	0.9357067	5546	0.9113588	3668	0.9290525	6581	0.9350345	6288
271	cg00011460	28604460	28604460	0.9548426	13054	0.9441953	9935	0.9510255	15112	0.9433201	14279
272	cg00011482	72689476	72689476	0.8828928	15262	0.9171571	12985	0.9032827	15771	0.9019101	16548
273	cg00011513	68601308	68601308	0.4267892	10561	0.4374123	7737	0.4513674	11857	0.474311	10313
274	cg00011564	17705362	17705362	0.8930041	7676	0.8960031	5054	0.935648	8944	0.9238244	8853
275	cg00011578	71666372	71666372	0.1233099	20831	0.1055432	18319	0.1441819	22330	0.1194356	21870
276	cg00011605	29661302	29661302	0.9229565	12672	0.9337878	10608	0.9276269	13966	0.9395064	13918
277	cg00011616	66770304	50736439	0.9430203	8131	0.9104143	5258	0.9543803	9808	0.9527743	8857
278	cg00011717	58738345	39664476	0.9385003	21331	0.9426036	22776	0.9374175	23389	0.9397855	24977
279	cg00011740	12726494	12726494	0.1884789	9222	0.1590377	4597	0.2412927	9461	0.2482835	8056
280	cg00011754	63690419	63690419	0.9049185	13583	0.9309124	11769	0.9114301	15368	0.9193946	16152
281	cg00011856	16768370	16768370	0.2840314	664	0.2630979	778	0.233298	843	0.1802657	954
282	cg00011861	51793485	51793485	0.143262	15424	0.1589309	10414	0.1646982	16664	0.1894666	16172
283	cg00011891	25796357	66621379	0.01685459	17106	0.01899937	14111	0.03047504	18046	0.02075248	18452
284	cg00011924	41795341	30768330	0.6371296	13668	0.7145204	9032	0.7276403	14245	0.7026314	12403
285	cg00011994	15777413	29685415	0.03045966	10734	0.03690394	7135	0.04160037	13097	0.03607196	10684
286	cg00012036	64765463	64765463	0.1363369	6692	0.1475088	4998	0.1471098	6249	0.1578947	6265
287	cg00012123	30694338	30694338	0.9273555	4071	0.9177785	3123	0.9306358	4225	0.938097	5344
288	cg00012126	23648380	23648380	0.05119736	5955	0.08541431	3424	0.3001021	7734	0.2563955	6858
289	cg00012148	69806389	69806389	0.190162	1567	0.316624	1855	0.3473344	2376	0.2891743	2625
290	cg00012194	16633344	16633344	0.8246719	17199	0.9176127	14963	0.8758765	18583	0.8878076	19527
291	cg00012199	72630426	72630426	0.05477032	6126	0.07755226	3201	0.09009556	6493	0.07310794	5727
292	cg00012203	43691417	50627401	0.01388086	12003	0.01433427	6667	0.01804397	13090	0.01344287	9273
293	cg00012238	28738383	28738383	0.8777908	1602	0.8490118	1165	0.8914894	1780	0.8635	1900
294	cg00012317	65720479	65720479	0.1341423	5998	0.1653992	4108	0.1629133	6916	0.1806683	6304
295	cg00012343	12773488	12773488	0.7988117	8315	0.7969556	7455	0.7937885	10622	0.8217281	10154
296	cg00012362	39682507	39682507	0.09602247	13074	0.08504252	9895	0.2074203	16557	0.1698604	14512
297	cg00012386	28697333	28697333	0.09363447	14777	0.07019681	10570	0.08988271	15843	0.108166	15293
298	cg00012395	10606460	10606460	0.9391011	4350	0.9333333	2615	0.955044	5461	0.9489546	5209
299	cg00012397	22717487	30622500	0.6472281	30475	0.6359823	18259	0.6376551	29957	0.6652142	27440
300	cg00012469	17677352	17677352	0.1461635	13467	0.1449969	7845	0.1543223	13793	0.1520709	12986
301	cg00012522	32717319	22744404	0.02608787	9368	0.02414513	7562	0.04955734	9727	0.02571429	8650
302	cg00012529	49790414	63777415	0.8414538	12584	0.8889703	10816	0.9168969	14737	0.9068647	15050
303	cg00012576	36605459	36605459	0.3979775	20469	0.4439845	14637	0.4345534	23232	0.4451571	22665
304	cg00012638	63625403	63625403	0.0681636	8629	0.07856273	4826	0.08332521	10161	0.0996509	9353
305	cg00012692	59668415	71697492	0.2891396	6281	0.3184023	3405	0.299845	6997	0.3433875	6796
306	cg00012698	27724427	27724427	0.5332297	7619	0.5773929	5385	0.5396051	8712	0.547619	9350
307	cg00012701	27664349	59789480	0.06809683	10062	0.06245225	10372	0.1410503	13420	0.1213418	12987
308	cg00012762	69649432	40807346	0.1025255	15184	0.1016973	13922	0.1052188	17701	0.08663148	18092
309	cg00012792	12769318	12769318	0.1150864	17956	0.08346926	14001	0.1116818	19760	0.1202057	18177
310	cg00012920	30771417	30771417	0.9313137	10397	0.9334286	6900	0.94778	12175	0.9514391	11226
311	cg00012960	70743447	70743447	0.9480559	13145	0.9635499	8734	0.9670385	15858	0.9649936	13926
312	cg00012992	33650330	14797482	0.9635814	11158	0.875146	5891	0.9694636	11329	0.9498528	10429
313	cg00013006	42677319	42677319	0.1061085	11605	0.1275264	9004	0.1373797	12784	0.1360242	11817
314	cg00013015	72677501	72677501	0.2500769	9649	0.2784676	7470	0.3015462	10701	0.3176952	11389
315	cg00013196	32625347	32625347	0.8794031	5663	0.9044638	3574	0.8805532	7058	0.8883069	6391
316	cg00013301	56681323	56681323	0.08494382	4350	0.08785175	2814	0.07812795	5199	0.09200969	4856
317	cg00013349	14769377	14769377	0.2003244	1133	0.2162393	1070	0.2076372	1157	0.1509079	1497
318	cg00013369	28725429	28725429	0.736948	10837	0.7783879	10098	0.780875	12815	0.7878699	13585
319	cg00013374	66779377	66779377	0.8261476	14234	0.8880146	11464	0.8815278	16368	0.8831905	15772
320	cg00013409	68679461	68679461	0.1310074	12884	0.1315657	9857	0.3460973	18938	0.3417192	16396
321	cg00013410	56668321	54680423	0.02920609	4762	0.09416486	3139	0.036525	5759	0.0515807	4708
322	cg00013441	28762419	23796468	0.9751208	20600	0.9617911	14818	0.9713142	19387	0.9720933	19286
323	cg00013451	14785440	14785440	0.3715676	2777	0.3793825	1811	0.4328612	3430	0.4992504	3235
324	cg00013475	65641390	36753346	0.5639277	15879	0.5622543	12871	0.5574425	18919	0.5693116	18930
325	cg00013540	12767498	36768440	0.00591133	12080	0.01252363	12596	0.00555517	14301	0.01049095	14484
326	cg00013543	22690482	15696352	0.5603316	20047	0.5301847	20523	0.572589	22183	0.5233439	23525
327	cg00013569	31631371	22722311	0.9694855	9928	0.9647147	6560	0.9792672	10463	0.9741337	10029
328	cg00013618	50610354	50610354	0.4508545	8151	0.5143598	5297	0.4827174	9100	0.478866	7731
329	cg00013655	44675355	31736405	0.9137394	4398	0.8270908	1849	0.9712031	4970	0.9274332	3979
330	cg00013660	11622387	11622387	0.7497179	22055	0.8032365	22826	0.7719418	23337	0.7485322	28345
331	cg00013733	27704499	27704499	0.9339699	9744	0.9284555	6064	0.950037	10708	0.9490839	10270
332	cg00013804	58793486	58793486	0.8952448	4148	0.8816878	3526	0.9293247	4357	0.9210364	4763
333	cg00013809	23774497	23774497	0.6226159	12431	0.7255446	7475	0.6773537	14154	0.6781421	12129
334	cg00013899	11799446	11799446	0.9581919	6382	0.9269215	4662	0.9590322	6637	0.941681	6896
335	cg00013993	62733388	62712473	0.9815519	13831	0.9780262	15373	0.9894539	16399	0.9827364	17741
336	cg00014085	12754323	12754323	0.06460334	13955	0.05086891	8589	0.07113931	14716	0.05610046	13358
337	cg00014104	60648332	60648332	0.06484132	7935	0.0976638	5593	0.1613746	10230	0.1849954	8684
338	cg00014112	15641328	14713426	0.8999754	8008	0.9194535	4804	0.9306767	8382	0.9266763	8192
339	cg00014118	21723409	21723409	0.8829362	14422	0.9110528	13245	0.9061579	16513	0.91901	15334
340	cg00014152	59608320	43742439		8223	0.9381571	3134	0.9847413	7961	0.9771734	6997
341	cg00014168	65655332	67738498	0.9404122	14601	0.9391038	12955	0.9455601	16432	0.9470811	16019
342	cg00014194	24794366	24794366	0.5155815	16811	0.5891134	9747	0.6155142	14738	0.6201272	14368
343	cg00014203	26606306	46745332	0.8828715	1488	0.7800453	1223	0.8941623	2007	0.8706016	1662
344	cg00014260	21760308	21760308	0.08296435	8482	0.1030641	4208	0.1149882	9214	0.1132386	7786
345	cg00014272	27686337	27686337	0.07417008	11859	0.07108746	7229	0.09563025	11800	0.08460014	10491
346	cg00014285	61627370	61627370	0.1179802	12436	0.1211224	6315	0.1555761	12884	0.1739402	11128
347	cg00014289	63600487	63600487	0.8117813	11206	0.8856699	7632	0.8102481	12917	0.854217	11911
348	cg00014301	30704406	30704406	0.9268797	5220	0.9042415	3743	0.9356664	6615	0.9363621	5887
349	cg00014333	24621335	24621335	0.1076497	14345	0.1039803	8844	0.09193821	15889	0.08567406	14817
350	cg00014377	19698433	19698433	0.4430066	20069	0.4542376	11416	0.443896	21173	0.4621939	17622
351	cg00014445	48753494	48753494	0.9216911	5506	0.9065966	3326	0.9459756	7193	0.9556729	6149
352	cg00014484	47797383	21621490	0.9627533	12089	0.9487425	8250	0.9744914	12876	0.9746284	13222
353	cg00014561	59787450	59787450	0.7093322	7283	0.6838403	5587	0.7510458	8267	0.7533449	7972
354	cg00014638	60645365	60645365	0.4939302	1218	0.6017241	1060	0.5514612	1474	0.5446748	1299
355	cg00014665	24770424	24770424	0.9101397	10995	0.9328308	10247	0.9185466	12312	0.9181564	13829
356	cg00014667	30658477	30658477	0.8331612	22167	0.8576189	24208	0.8392923	27086	0.8309205	29188
357	cg00014733	15617332	15617332	0.9148718	9650	0.9338445	5508	0.9498824	10954	0.9493647	10525
358	cg00014748	36667460	36667460	0.5246515	17546	0.5850179	18055	0.6028138	18025	0.5915059	19396
359	cg00014752	27665309	27665309	0.08440669	10847	0.0909611	6892	0.2047678	12778	0.198172	11607
360	cg00014754	70672428	70672428	0.1102476	16499	0.09891331	16096	0.1556422	19644	0.1547157	20512
361	cg00014786	52639447	52639447	0.9201416	4984	0.9219569	3334	0.9447532	6018	0.939759	5378
362	cg00014806	47636316	18724415	0.04432419	7661	0.05289492	4097	0.04513035	8032	0.04459846	6537
363	cg00014830	56741430	56741430	0.6002074	13402	0.6685123	10917	0.6378173	15660	0.6539929	14839
364	cg00014837	68624323	68624323	0.901149	6253	0.9051638	3928	0.9085656	6823	0.9112789	6257
365	cg00014900	60684368	60684368	0.9223317	12080	0.9293294	8758	0.9344193	14081	0.9378864	13488
366	cg00014986	17702359	14809342	0.004568445	6029	0.03013183	2555	0.007594371	4377	0.01346357	3688
367	cg00014996	62680458	37804439	0.01840991	6038	0.03703011	5247	0.01668418	7512	0.01670934	7321
368	cg00014998	14802483	14802483	0.8956738	4731	0.871577	3077	0.9105862	4642	0.920767	5428
369	cg00015024	51663397	51663397	0.2557182	11311	0.2653254	6262	0.2483502	11871	0.2557749	10030
370	cg00015058	70683364	70683364	0.8558946	7797	0.8837861	4538	0.8781651	8707	0.8995239	7882
371	cg00015121	49620502	49620502	0.8557716	16152	0.9056894	14225	0.868029	19230	0.8953193	19598
372	cg00015261	51773338	25744391	0.5767402	22196	0.5779297	19347	0.5998449	26982	0.5985088	25786
373	cg00015286	36714420	30687465	0.7325466	5916	0.6444623	3638	0.7639296	6038	0.7063228	4708
374	cg00015319	58621401	58621401	0.6163299	14303	0.6028451	12764	0.6187872	16358	0.6589487	17003
375	cg00015340	58719315	58719315	0.07547786	12142	0.09079767	9691	0.08980667	14331	0.0794915	12958
376	cg00015343	71691503	71691503	0.1678613	8550	0.2029496	5867	0.1990787	9886	0.1774319	8895
377	cg00015373	47621496	47621496	0.9205897	3766	0.8927436	3676	0.8707574	5115	0.8887355	4969
378	cg00015530	25688487	26725423	0.9655473	11365	0.9514533	9602	0.9546193	12813	0.9630572	13272
379	cg00015572	18653486	58624417	0.7693039	11465	0.8015274	10637	0.7632906	12992	0.8357395	12368
380	cg00015603	23793508	23793508	0.93692	9491	0.9373131	7924	0.931009	12090	0.9407627	11700
381	cg00015639	59641392	59641392	0.9177898	16966	0.9463829	14746	0.9320848	19763	0.9348425	18762
382	cg00015699	66754331	48729351	0.9142389	15175	0.900987	12767	0.9210174	17828	0.9175761	16485
383	cg00015770	57724301	57724301	0.6564083	17674	0.7963052	12404	0.7326501	20001	0.7349956	19311
384	cg00015930	62797418	23760359	0.9808011	17401	0.963257	10732	0.9508822	16676	0.9685607	15581
385	cg00016066	14746325	37699432	0.01307142	13594	0.02379536	8305	0.06020237	13637	0.02780352	11769
386	cg00016127	52690443	52690443	0.09021071	4456	0.08755472	3098	0.0741688	4592	0.09106083	5292
387	cg00016156	35607461	35607461	0.07543451	5481	0.1290016	3055	0.09385921	5909	0.09585444	5231
388	cg00016223	23754451	50790364	0.01706485	17187	0.01789353	15604	0.03155819	18152	0.01620383	18229
389	cg00016238	73660367	59665403	0.7341661	10147	0.7396256	5081	0.7636859	10166	0.8019951	8521
390	cg00016255	67660502	67660502	0.1185185	3140	0.2056946	1937	0.1072673	3918	0.1226002	2869
391	cg00016324	39775461	39775461	0.1515459	1873	0.220477	1619	0.1840077	1976	0.170904	2024
392	cg00016360	33690417	33690417	0.8168672	7299	0.8311796	5936	0.8653326	9145	0.8627717	8732
393	cg00016406	31614507	50803421	0.989293	14470	0.9845338	13672	0.9849726	16137	0.980229	14922
394	cg00016439	32764501	32764501	0.7218632	3614	0.7434286	3400	0.7515385	5100	0.7647771	5686
395	cg00016481	60758450	35703302	0.9715744	8519	0.9573636	5271	0.9786556	9317	0.9795181	9030
396	cg00016498	71649492	71649492	0.04930006	13044	0.05154512	7990	0.06270627	13838	0.06166137	12793
397	cg00016522	37770312	15775381	0.7625695	9785	0.7591457	4301	0.7892648	9979	0.7950709	8786
398	cg00016593	59775416	59775416	0.8850229	17547	0.9359422	17353	0.8975217	20519	0.9171373	20971
399	cg00016618	14702404	74683322	0.9072788	18763	0.9348813	19495	0.9125018	21089	0.9252487	24729
400	cg00016718	21806329	21806329	0.901678	3714	0.9307652	3742	0.9096902	4451	0.9271117	5772
401	cg00016783	43800501	43800501	0.9198761	12493	0.9424518	9909	0.9070612	16427	0.9388829	15853
402	cg00016802	26739473	26739473	0.8223567	8327	0.7693132	6437	0.843681	11223	0.7871618	10213
403	cg00016814	11616352	11616352	0.3703057	1045	0.3580613	911	0.6172507	1013	0.3732639	1052
404	cg00016841	12735446	12735446	0.8570914	19311	0.8916383	20470	0.8575432	22735	0.8964001	24234
405	cg00016892	31622458	31622458	0.8382441	14867	0.8810455	12678	0.8625822	17234	0.8714637	16160
406	cg00016913	39777320	39777320	0.6479371	8674	0.7017139	5093	0.6829919	9272	0.6931513	8836
407	cg00016934	14732480	21767331	0.05023969	5115	0.07792208	2749	0.07599171	6177	0.06602476	4262
408	cg00016968	30804370	30804370	0.2676525	16130	0.2886654	11034	0.3695811	19046	0.3880917	17182
409	cg00016996	52795436	20620321	0.9704641	6299	0.95341	3463	0.9744542	6633	0.9600449	6132
410	cg00017002	36607438	19741318	0.04342047	6671	0.03577303	4764	0.06369863	7200	0.06439755	7245
411	cg00017033	10607503	10743308	0.02944927	8525	0.04799841	4921	0.03468555	8232	0.03590664	7141
412	cg00017059	52659380	52659380	0.9285134	4824	0.9424666	3411	0.9522101	6031	0.9583963	5861
413	cg00017062	73800438	73800438	0.07845433	5024	0.1091445	2612	0.1382853	4962	0.1531612	4392
414	cg00017121	69617425	69617425	0.924993	14152	0.9352115	11152	0.9175538	17560	0.9474741	15340
415	cg00017157	53626407	53626407	0.1372925	1466	0.1325052	1349	0.09591374	1662	0.131769	2116
416	cg00017188	16609370	32756332	0.06636386	3863	0.12	1825	0.1207742	3775	0.1183583	3043
417	cg00017203	70745331	70745331	0.9117747	17582	0.9247553	15941	0.9178259	20101	0.9163792	19608
418	cg00017221	22781466	46766428	0.8273177	9403	0.7951352	6519	0.8311295	10790	0.8155021	10247
419	cg00017271	52667321	52667321	0.9172199	12403	0.9379537	10231	0.9078692	16865	0.9153802	15511
420	cg00017362	63607305	63607305	0.8998364	12739	0.9248613	11971	0.921878	15491	0.9453927	14019
421	cg00017363	47768326	23746475	0.9654631	5633	0.9366053	2345	0.971316	6245	0.9468433	5412
422	cg00017429	64617332	64617332	0.3855126	3158	0.2995377	3145	0.322937	4517	0.3132981	4442
423	cg00017437	35680353	36809509	0.9191638	12481	0.9577062	7939	0.9463382	13336	0.9597453	12619
424	cg00017441	29746448	31800312	0.01568628	13415	0.01887867	12189	0.1563719	17595	0.09527238	16568
425	cg00017461	31616369	70798487	0.960701	13310	0.9597707	10017	0.9652813	13783	0.9576241	14177
426	cg00017475	64768395	64768395	0.8748535	16113	0.9301181	14124	0.9137483	16433	0.9173468	18278
427	cg00017489	16683355	16683355	0.9149287	3544	0.8617468	2041	0.9343221	3676	0.9246665	3723
428	cg00017546	72607441	72607441	0.8468493	18039	0.9152001	16492	0.8830207	20690	0.9075935	20299
429	cg00017601	29802470	29802470	0.813884	15299	0.8824304	13560	0.8139549	16525	0.8883617	18236
430	cg00017639	55764442	55764442	0.5915174	5205	0.6827004	3455	0.6554917	6164	0.6939409	5693
431	cg00017826	15687407	12764390	0.9588729	10866	0.9392751	7294	0.9569575	11772	0.9496588	10011
432	cg00017842	62757312	62757312	0.06941961	6051	0.09314337	5515	0.08086287	7827	0.09087595	8131
433	cg00017931	11759467	11759467	0.8851755	11300	0.9035699	6931	0.9013795	11571	0.9215029	11531
434	cg00017970	26713483	26713483	0.709058	17034	0.7475387	11276	0.7686046	18081	0.7934924	16834
435	cg00018010	60754329	60754329	0.58166	2888	0.6767241	2916	0.699793	3764	0.6914125	4884
436	cg00018024	49706333	19787491	0.9436319	3182	0.8740079	1916	0.9393124	3245	0.9457831	2722
437	cg00018044	64638355	64638355	0.75992	2899	0.8045762	2566	0.78125	3420	0.767366	4190
438	cg00018103	23684487	23684487	0.9468177	10317	0.9290314	7354	0.9336945	10789	0.9553924	10795
439	cg00018128	52675352	52680400	0.9476905	8235	0.9315801	4387	0.9613194	8328	0.9582372	7706
440	cg00018181	23656418	23656418	0.4493233	9875	0.4242201	6696	0.4424384	9759	0.4818375	9783
441	cg00018184	20643446	20643446	0.228915	18195	0.2105986	13732	0.221404	20270	0.1985849	18839
442	cg00018198	63728449	63728449	0.8984898	6323	0.8888257	5171	0.905735	7485	0.9024789	7242
443	cg00018204	41656417	41656417	0.9245237	3994	0.8970215	3056	0.9182485	3851	0.9435774	4065
444	cg00018229	70685479	70685479	0.4818957	12328	0.5346618	9435	0.4988053	14130	0.5205004	14607
445	cg00018261	61767361	30740404	0.9807182	9702	0.9613786	5674	0.9698925	10130	0.9734625	9396
446	cg00018524	39624300	39624300	0.06475225	3452	0.141995	2717	0.08031088	3374	0.06306802	3531
447	cg00018539	40723365	40723365	0.9133886	8467	0.9310137	4872	0.9078127	9999	0.912634	9137
448	cg00018557	54600456	72753322	0.06621906	7496	0.08775934	4720	0.09945934	8778	0.0727949	7428
449	cg00018606	36798411	36798411	0.7586617	10839	0.8085923	7721	0.7638432	11765	0.7837815	11504
450	cg00018696	58700396	58700396	0.1687448	1103	0.207331	773	0.1803738	970	0.1711491	1127
451	cg00018739	29641445	29641445	0.9512019	6806	0.9423615	5261	0.9582188	7176	0.9549376	7667
452	cg00018828	33639374	40737468	0.9877074	12916	0.9713124	8998	0.9824453	14426	0.9831662	13266
453	cg00018845	34740332	34740332	0.906302	15514	0.9240819	14060	0.9192326	18509	0.9191834	17780
454	cg00018850	24756367	24756367	0.280037	2064	0.375	1780	0.7640722	3613	0.6949339	3532
455	cg00018866	34633343	34633343	0.139484	2187	0.168059	1935	0.2077295	3005	0.1876629	3353
456	cg00018896	48734460	48734460	0.1733847	3274	0.1756157	2377	0.172555	3806	0.1533789	3851
457	cg00019076	68704328	68704328	0.9180989	12293	0.932423	8468	0.9272935	13035	0.9270282	13508
458	cg00019082	72774444	72774444	0.3056079	5731	0.3570076	4124	0.3459818	6383	0.3316237	6724
459	cg00019085	11703316	70758458	0.1511147	12235	0.1420462	7827	0.1027932	12323	0.09687866	11017
460	cg00019093	64642357	64642357	0.05544774	3507	0.1182844	2115	0.1726271	5073	0.0877551	3820
461	cg00019118	28687458	28687458	0.7726343	5279	0.7768416	4529	0.8062416	5892	0.7722657	5907
462	cg00019137	39609508	37658375	0.02942614	10129	0.02229225	8468	0.06123582	12507	0.04538835	12260
463	cg00019151	58738432	58738432	0.8872995	2207	0.8189415	2054	0.881685	2630	0.9025354	2937
464	cg00019196	58698457	58698457	0.8327593	2513	0.8137461	1806	0.8524536	2916	0.8567433	3118
465	cg00019275	57670324	57670324	0.1168699	3836	0.1443783	3093	0.09672029	4687	0.1016086	4811
466	cg00019301	35802317	35802317	0.09498726	5785	0.08795782	3504	0.1073974	6213	0.1035269	5599
467	cg00019308	59757391	59757391	0.9038371	10507	0.9180045	9181	0.9173812	12379	0.9204328	13486
468	cg00019366	36772506	36772506	0.9208206	5798	0.9290066	4168	0.9277059	7245	0.9395741	5957
469	cg00019377	57697458	57697458	0.1474183	19538	0.1309993	14610	0.1653829	20283	0.1622699	18967
470	cg00019458	49693328	49693328	0.9348155	11145	0.9402698	10799	0.9345953	12896	0.926752	14112
471	cg00019463	66754461	66754461	0.09565217	1280	0.1420912	1392	0.1825902	1784	0.1876441	2069
472	cg00019495	46810475	46810475	0.1808381	4816	0.2607204	2815	0.2634444	5962	0.2275732	5195
473	cg00019511	23616332	23616332	0.8902954	7721	0.9062225	5573	0.916136	9165	0.9156118	9617
474	cg00019576	18683451	44726370	0.9777336	12969	0.9767361	8497	0.9809696	13720	0.9697313	14007
475	cg00019654	20745478	29619467	0.09078404	3535	0.09789157	2556	0.0875549	3315	0.06743738	3533
476	cg00019678	14702448	14702448	0.9250973	8124	0.9239746	5727	0.9161888	8968	0.9112343	9104
477	cg00019759	18658329	18658329	0.8453321	16749	0.8638471	16073	0.8308928	18202	0.8420972	19583
478	cg00019778	19803432	19803432	0.123741	10325	0.121847	7155	0.1822361	12082	0.1447332	10637
479	cg00019809	36602488	52639481	0.004606293	11406	0.01007152	6751	0.004244122	11681	0.003811199	10133
480	cg00019826	23618470	23618470	0.5709305	9078	0.628464	6287	0.6199142	10395	0.6626902	9037
481	cg00019838	59808405	59808405	0.2201258	1172	0.095	700	0.2071006	1421	0.1704462	1267
482	cg00019841	38644401	16644325	0.5990635	19120	0.6514943	12950	0.6360317	20715	0.6128821	19788
483	cg00019877	12741332	12741332	0.3826628	7779	0.441619	4619	0.5121184	8482	0.4929926	7178
484	cg00019880	39689470	52790479	0.9103104	7504	0.9161919	5341	0.9411505	8974	0.948818	8614
485	cg00019997	32661303	32661303	0.08156863	1175	0.1673004	1215	0.2333736	1554	0.1494506	1720
486	cg00020052	41697507	41697507	0.7039878	18281	0.7766969	13469	0.7928256	19135	0.8049281	17432
487	cg00020175	41648359	41648359	0.9021161	9115	0.928479	6080	0.9357384	11431	0.920922	9574
488	cg00020191	57647460	57647460	0.2379958	1816	0.2186047	1620	0.2719603	1915	0.2921133	2512
489	cg00020297	39651415	47753431	0.01483837	9335	0.01642237	7268	0.02476478	11166	0.01704762	10400
490	cg00020340	69735388	51679302	0.9640472	12027	0.9600988	10426	0.9443833	14428	0.9697919	15227
491	cg00020348	48768334	48768334	0.1139642	17230	0.1050845	14336	0.4164838	23147	0.4326117	23873
492	cg00020352	12742477	49672473	0.02769535	15065	0.0370647	10611	0.03517713	15990	0.03197224	13443
493	cg00020390	71755309	71755309	0.9333131	6498	0.9436561	4692	0.9532906	7543	0.9481785	7696
494	cg00020405	27655350	27655350	0.4591807	3293	0.4602752	2153	0.4398542	4015	0.472441	3583
495	cg00020419	25764337	25764337	0.6176162	5622	0.6529076	3752	0.6584412	7316	0.6557767	6634
496	cg00020446	42621387	42621387	0.7276644	18469	0.8341954	13627	0.753466	21755	0.7831618	20104
497	cg00020474	61617309	61617309	0.6774111	7718	0.6997691	5962	0.6830143	9096	0.7538583	8777
498	cg00020533	37802337	37802337	0.6207609	5709	0.6397933	3770	0.714058	6174	0.6678435	6415
499	cg00020622	50689407	51619458	0.9422804	6934	0.9283971	3587	0.9511172	7285	0.9444444	5804
500	cg00020649	37682464	35601352	0.1339455	15690	0.09423494	12337	0.1536553	18038	0.126034	17308
501	cg00020720	55668334	55668334	0.09048992	10310	0.09212578	7596	0.2133191	13940	0.1881759	11182
502	cg00020778	32688498	32688498	0.9133334	2900	0.914023	2075	0.9262546	3168	0.9591711	3133
503	cg00020794	43708509	43708509	0.7830318	17368	0.8461229	17297	0.7876529	20423	0.8101745	18928
504	cg00020799	57614376	57614376	0.1474814	5955	0.1347164	3708	0.1223523	7076	0.136139	6173
505	cg00020991	34651432	34651432	0.3583836	5542	0.3989802	3038	0.3255449	6277	0.4491682	5310
506	cg00021028	44707415	44707415	0.09212207	6945	0.1765923	4249	0.1239789	8224	0.1460991	6642
507	cg00021030	22641457	22641457	0.8995861	12707	0.9365601	9941	0.9083637	15276	0.9045689	13711
508	cg00021044	72627417	10734374	0.4067892	3435	0.3323343	2903	0.3648891	3238	0.3114389	3493
509	cg00021108	34668417	57674360	0.2295147	7442	0.2960052	4481	0.2127013	8781	0.198523	6806
510	cg00021123	54642322	47688415	0.9238207	17792	0.9381339	17648	0.9182585	19584	0.9301109	20547
511	cg00021128	61656459	46733478	0.03162136	14542	0.04060985	14133	0.0329051	16402	0.04549805	15571
512	cg00021152	54742480	54742480	0.9471575	3893	0.9200355	2151	0.9313136	4719	0.9525316	4956
513	cg00021166	29660477	29660477	0.1217745	7767	0.1638963	5495	0.220029	8867	0.2109536	8646
514	cg00021237	71794422	10702499	0.03837276	13764	0.03747844	12654	0.05293413	16600	0.04304304	14885
515	cg00021242	65646452	65646452	0.08794079	6791	0.06396331	4043	0.07700578	7341	0.07675178	6636
516	cg00021256	61778449	61778449	0.7129534	4725	0.7261099	2558	0.7181624	4580	0.7516582	5026
517	cg00021275	61670461	61670461	0.8972541	7657	0.9097954	6352	0.9211047	8988	0.9072236	9978
518	cg00021325	65756327	65756327	0.06256628	14988	0.06259017	8911	0.09648215	15364	0.09439293	13704
519	cg00021476	70705315	70705315	0.8893481	13691	0.902139	10793	0.9109291	15775	0.8996966	15722
520	cg00021513	57703371	57703371	0.7821864	17920	0.8700733	17102	0.8057095	20462	0.8447442	20582
521	cg00021527	51801304	51801304	0.05193589	9508	0.05827506	5477	0.07222277	10063	0.05945509	8562
522	cg00021532	22720485	22720485	0.2949015	1626	0.3225806	954	0.5702479	2320	0.578885	1586
523	cg00021539	33650441	59672326	0.01799882	8345	0.02471483	4634	0.03432627	8494	0.02929391	7137
524	cg00021540	36700336	36700336	0.0696756	6990	0.08021642	4151	0.0985997	8541	0.07760679	7438
525	cg00021550	45628357	45628357	0.897448	4132	0.905009	4332	0.9065025	5098	0.9264776	6211
526	cg00021558	71793410	71793410	0.4733622	17882	0.5201885	13274	0.5417258	18234	0.5324986	17870
527	cg00021576	24743318	31794446	0.06485539	9028	0.0605387	7548	0.5357081	11466	0.5167286	11198
528	cg00021600	27606487	24690509	0.9608604	6083	0.91651	2559	0.9782338	6332	0.9743246	5119
529	cg00021762	16671394	16671394	0.9432562	6773	0.9180481	4183	0.9428946	7535	0.9366187	7063
530	cg00021783	64622419	64622419	0.1136725	7448	0.1307401	5453	0.136596	7726	0.1397457	7843
531	cg00021786	43621371	13614382	0.9849446	25605	0.9893529	24226	0.9899706	25724	0.9888732	24076
532	cg00021855	20742312	20742312	0.3108819	9788	0.3033869	6868	0.2827951	10862	0.3218361	11555
533	cg00021933	48603453	35727383	0.9400378	12608	0.9523457	9364	0.9452329	14909	0.9495327	13810
534	cg00021944	30669509	30669509	0.1008832	7939	0.0836006	4577	0.08594737	8603	0.09136469	7682
535	cg00021945	18768442	56627382	0.02795261	10704	0.01796462	10866	0.04491587	13570	0.04678709	13408
536	cg00021978	47614478	47614478	0.1101836	1098	0.2427022	1099	0.1231367	1443	0.1481693	1648
537	cg00022024	55602391	55602391	0.6803837	16473	0.7323934	13872	0.6932592	20595	0.7224276	19376
538	cg00022054	14770436	14770436	0.2251872	7245	0.2671993	4406	0.5297143	9037	0.5250849	7554
539	cg00022076	65796365	65796365	0.9202389	9278	0.9265596	8492	0.9162549	12044	0.9105609	10846
540	cg00022101	39735440	39735440	0.835654	9021	0.8692943	6801	0.8591196	10668	0.858034	10480
541	cg00022138	15677421	15677421	0.2747961	17433	0.1726648	9792	0.2287683	19929	0.2579874	15800
542	cg00022145	21697351	21697351	0.2441756	10974	0.2464589	6607	0.2584875	11417	0.2669648	11306
543	cg00022235	10744304	10744304	0.9040785	6520	0.894235	4514	0.9014363	7489	0.9112946	7408
544	cg00022259	64705509	64705509	0.8994842	7849	0.8887539	5662	0.9054188	8961	0.9110283	8487
545	cg00022262	12626495	12626495	0.4725833	8362	0.4841459	8699	0.4517548	10813	0.4734134	12143
546	cg00022308	66686508	66686508	0.09462028	12001	0.09936967	7991	0.1270886	14024	0.112162	11847
547	cg00022492	45753319	45753319	0.07678269	7571	0.0843949	6180	0.1613338	9557	0.1489815	8344
548	cg00022558	29769508	29769508	0.680948	18129	0.7743434	16044	0.7504828	19578	0.7434344	20538
549	cg00022594	65600445	65600445	0.937871	10008	0.9468098	8097	0.9118708	11542	0.9371834	10757
550	cg00022606	55626476	55626476	0.1563128	14838	0.186538	12959	0.1854261	16505	0.2034386	15546
551	cg00022633	33715376	33715376	0.0778643	2597	0.1149048	1423	0.07628399	2548	0.06257198	2505
552	cg00022642	38691407	38691407	0.06750815	6951	0.1233369	4635	0.3150642	9406	0.3187927	8680
553	cg00022688	73648337	73648337	0.409538	11999	0.4591279	7399	0.4666327	13641	0.461177	12457
554	cg00022858	28701301	28701301	0.3904963	13621	0.4337475	9477	0.5261956	15666	0.5693556	14441
555	cg00022866	22652382	22652382	0.8718514	16217	0.9307697	16439	0.8810587	18262	0.9031203	19161
556	cg00022871	58660493	58660493	0.1765445	15018	0.1764706	11545	0.2033976	17324	0.2066294	15648
557	cg00022900	13649393	13649393	0.5486154	3150	0.5438738	2373	0.5227273	3112	0.4778061	3437
558	cg00022911	39775331	39775331	0.804083	12048	0.8460208	9726	0.8270361	14695	0.8257335	15032
559	cg00022966	18690344	18690344	0.912133	4532	0.8795047	4423	0.8526689	6382	0.855306	6666
560	cg00022997	43668467	31767442	0.9894386	12209	0.9850971	9227	0.9898734	13330	0.9865685	12929
561	cg00023001	18700420	18700420	0.6581855	9765	0.71248	6783	0.7342156	11462	0.7798926	10881
562	cg00023024	37787505	37787505	0.1717949	2630	0.2108922	1626	0.1305062	2942	0.1397996	2096
563	cg00023132	62682469	62682469	0.04935225	9626	0.05923726	6298	0.07041536	11673	0.05157368	10099
564	cg00023154	10636469	10636469	0.7747368	17475	0.8578976	12961	0.790005	19710	0.8356456	19145
565	cg00023168	58601491	58601491	0.1146637	1714	0.1660714	1580	0.08770586	2511	0.05674062	2244
566	cg00023174	62641398	62641398	0.7290837	2410	0.6904986	2026	0.7897403	3058	0.7635887	2954
567	cg00023185	13784470	16701464	0.8429636	9159	0.8690893	6752	0.8757478	10765	0.8966891	11196
568	cg00023233	31640314	31640314	0.1268483	8895	0.1657957	4110	0.1788878	9269	0.1938275	7644
569	cg00023288	58802466	58802466	0.05617101	6309	0.1497748	4340	0.08639839	6833	0.08665016	5151
570	cg00023321	32632323	32632323	0.8477469	5115	0.8473675	5541	0.8611073	7251	0.8621513	7858
571	cg00023351	34668478	34668478	0.8501207	12737	0.9158997	9353	0.8907937	14716	0.9109031	13896
572	cg00023411	14697503	29661319	0.5339187	27805	0.5402989	25062	0.5380747	30918	0.5539067	32178
573	cg00023415	48600307	48600307	0.9340704	9759	0.9294962	9091	0.9142749	13140	0.9312758	12472
574	cg00023464	22617409	22617409	0.1454207	13330	0.1919847	10854	0.1776725	14680	0.203532	14566
575	cg00023492	60671408	50706444	0.06160641	8503	0.08465458	6964	0.08648593	9601	0.09048498	9117
576	cg00023507	14686377	14670390	0.2439087	7698	0.1973854	6861	0.2495419	8632	0.2320067	8292
577	cg00023673	13756354	13756354	0.6716294	9505	0.666716	6663	0.6819983	11510	0.7044222	11704
578	cg00023695	11663328	59627487	0.01197232	12763	0.01429553	7175	0.04481187	12843	0.04361162	10333
579	cg00023702	51653464	51653464	0.8756273	4483	0.8741995	4272	0.9421052	5030	0.9102011	5468
580	cg00023726	25612431	25612431	0.2619523	7409	0.2733546	3668	0.2949739	7938	0.2545883	5839
581	cg00023750	67804312	67804312	0.4959024	5147	0.4700718	4912	0.5118343	5984	0.5489826	6780
582	cg00023808	12626326	12626326	0.9079596	11873	0.9413738	11823	0.9164057	12353	0.9177061	12647
583	cg00023919	47705304	47705304	0.8982355	15485	0.9439951	14738	0.9233309	16556	0.9588527	17228
584	cg00024046	19796503	19796503	0.8997812	9499	0.9014633	7349	0.8851423	11288	0.9071268	10592
585	cg00024086	72755469	72755469	0.8678164	15961	0.9013408	17800	0.8879469	17829	0.8935372	20959
586	cg00024170	59678400	59678400	0.9274586	16332	0.9439574	13818	0.9204522	19008	0.9458223	19576
587	cg00024192	66746407	66746407	0.0634489	4313	0.08146511	3067	0.08563488	5657	0.06433388	5387
588	cg00024198	72732445	72732445	0.9204044	11672	0.9422548	10810	0.9173324	13170	0.9371069	12620
589	cg00024247	49755451	49755451	0.2815983	3579	0.2562008	3327	0.2774825	4603	0.3060417	4700
590	cg00024280	42733389	12614389	0.973754	13464	0.9584737	11772	0.9771633	15270	0.9666825	14637
591	cg00024382	23706484	54721303	0.08943991	12523	0.08689298	8796	0.1602624	15905	0.1596763	14110
592	cg00024396	59725353	59725353	0.06277681	5093	0.09413132	3342	0.06556783	5421	0.07542881	4739
593	cg00024404	53741376	53741376	0.06269898	11208	0.06824494	7461	0.1627401	13228	0.1605443	11143
594	cg00024416	57779347	57779347	0.7376761	13532	0.7793748	9849	0.7383075	16385	0.7612041	14716
595	cg00024443	42790377	42790377	0.08672202	11581	0.1165889	7405	0.09910721	12109	0.1146075	11531
596	cg00024471	25610347	25610347	0.6203036	6421	0.6066437	4265	0.6021702	8102	0.59039	7080
597	cg00024472	11732318	72703373	0.8663434	16809	0.8957851	16318	0.9099186	18572	0.889276	19995
598	cg00024494	20626336	20626336	0.9317799	14148	0.9498166	9445	0.970717	16121	0.9458791	13647
599	cg00024516	15677432	15677432	0.1513623	1882	0.2324841	1156	0.1729544	1941	0.2413656	2419
600	cg00024722	41692492	41692492	0.3859518	26722	0.4252357	26624	0.4076066	31504	0.4232653	32369
601	cg00024790	58644414	58644414	0.1052183	4595	0.1870878	2781	0.1635194	4719	0.1472939	4279
602	cg00024812	73651364	73651364	0.04676674	8560	0.053306	5753	0.03907923	9240	0.06062784	8246
603	cg00024967	46800433	46800433	0.9320905	7410	0.9343002	5623	0.9281513	8571	0.9486973	8574
604	cg00024989	24639339	24639339	0.210161	9840	0.2428722	5582	0.2163409	10952	0.2241464	10121
605	cg00025044	69779509	69779509	0.9368088	8129	0.9438015	8886	0.9404947	9563	0.9322321	11100
606	cg00025138	63651469	21724419	0.007277602	10343	0.01615458	9371	0.04002911	13640	0.02391061	13325
607	cg00025155	49731483	62649485	0.568406	8313	0.5648234	5307	0.6418312	8812	0.6967356	6762
608	cg00025185	56681338	56681338	0.9244586	9643	0.9390223	5771	0.9542307	11021	0.9287081	10350
609	cg00025211	61637484	61637484	0.5827293	17282	0.6629263	15674	0.5798421	19783	0.648947	18561
610	cg00025331	69613497	69613497	0.8058246	14665	0.8467064	11316	0.826682	17290	0.8183866	16325
611	cg00025347	23603448	23603448	0.922732	2799	0.8776758	2189	0.9609544	3127	0.8931507	3550
612	cg00025357	25609413	25609413	0.06975807	4860	0.1263696	2638	0.1146286	5649	0.1185534	4573
613	cg00025405	71680356	71680356	0.08869047	9980	0.1145803	6786	0.1264095	10010	0.1227611	9447
614	cg00025436	41675463	41675463	0.07949791	3963	0.08378267	2311	0.127988	5213	0.1339286	4044
615	cg00025439	16716420	51810335	0.8940678	2260	0.8473945	1512	0.8964117	2854	0.9485217	2775
616	cg00025496	31650439	11713405	0.6961282	3645	0.6772727	1880	0.807943	4810	0.7840228	3405
617	cg00025591	52769330	52769330	0.1871865	6081	0.2063737	3791	0.2040028	7145	0.2085378	6014
618	cg00025626	55740344	55740344	0.9264899	14347	0.9440101	12563	0.9419721	16461	0.9232371	17669
619	cg00025643	47790477	47790477	0.7322335	10932	0.7203805	10307	0.8091041	12268	0.8323034	12846
620	cg00025647	44733489	47608414	0.1203044	8179	0.127905	5795	0.1352961	8969	0.104847	8627
621	cg00025663	64778337	64778337	0.8893356	14575	0.9147398	11793	0.9061118	16409	0.8934152	16347
622	cg00025680	15707320	15707320	0.790099	15050	0.8397486	14059	0.8076524	17228	0.8281857	16121
623	cg00025715	35756479	35756479	0.3739612	11813	0.3681473	7397	0.4626327	13187	0.4570863	12029
624	cg00025795	70652340	70652340	0.8831914	16808	0.9178485	17246	0.9050358	19023	0.9235505	20201
625	cg00025823	14653327	14653327	0.1142986	15482	0.1106215	10793	0.1513584	16133	0.1395439	15422
626	cg00025877	67780451	32801312	0.02425387	13671	0.03623553	7848	0.0464359	14027	0.0576692	12385
627	cg00025972	34700407	27635500	0.9077064	3183	0.8443272	1795	0.909912	4218	0.9152499	3841
628	cg00025981	64693434	71643355	0.6227491	15338	0.7274142	10825	0.666537	17896	0.6595346	16445
629	cg00025991	59707408	59707408	0.7695297	19972	0.8100633	21702	0.7865764	23679	0.7835103	25795
630	cg00026030	16659410	16659410	0.1145734	11421	0.1098357	8176	0.1197887	12013	0.140342	11714
631	cg00026033	60674473	59713371	0.9052017	17875	0.920693	12194	0.8998359	19398	0.9274069	16706
632	cg00026075	54750433	50696409	0.8984835	6362	0.8560886	4236	0.8832266	6768	0.8883442	6223
633	cg00026104	60671497	60671497	0.0746131	9657	0.06027445	5657	0.1666667	10250	0.1382724	9092
634	cg00026119	21782416	71652430	0.9077072	19544	0.9264079	12809	0.900219	20906	0.9158113	17729
635	cg00026141	52668384	52668384	0.5266758	4286	0.6024631	3960	0.5420043	4590	0.6425875	5728
636	cg00026186	25693302	39719457	0.01016853	13963	0.009023732	13974	0.01494253	17300	0.008980822	17159
637	cg00026222	32671353	72795445	0.07265089	19418	0.06053776	18979	0.08610835	24044	0.1066101	23228
638	cg00026230	66645331	64696430	0.06439181	14172	0.07318041	12499	0.2324961	19767	0.1878846	18587
639	cg00026290	10640356	10640356	0.04679926	5883	0.07311649	3497	0.247868	7053	0.256833	6815
640	cg00026327	40681389	40681389	0.8271399	19679	0.8858953	17901	0.8633617	22734	0.8891895	21703
641	cg00026346	74704460	74704460	0.791061	2652	0.8023256	2652	0.7494151	3747	0.7223952	4075
642	cg00026362	15636405	15636405	0.9395204	11408	0.9232811	8190	0.905224	12783	0.9558452	12945
643	cg00026374	65784386	65784386	0.07027133	5023	0.09909365	3210	0.1422574	6093	0.1575543	6393
644	cg00026375	16747437	73661431	0.6928826	26258	0.7067809	20325	0.7031658	27855	0.6923307	26656
645	cg00026412	54713343	54713343	0.7553406	11275	0.7811556	10163	0.7639141	13124	0.7652467	14149
646	cg00026455	42790456	42790456	0.8631846	13685	0.9050062	11985	0.87566	17135	0.9037489	16118
647	cg00026457	25792469	25792469	0.9484699	10030	0.9434507	6832	0.921358	11446	0.9575304	10590
648	cg00026458	39636503	39636503	0.9246132	10565	0.9329092	10274	0.9315318	12519	0.9306355	13985
649	cg00026474	45742497	45742497	0.4797753	15030	0.5666792	10488	0.5197534	17416	0.5542043	16181
650	cg00026546	28679499	28679499	0.7416496	17504	0.8369911	13752	0.7712359	18736	0.8079394	19045
651	cg00026553	55788385	55788385	0.8649306	8540	0.8783921	6791	0.8996817	10267	0.8989264	10239
652	cg00026603	28680358	28680358	0.08271299	3527	0.08323666	3348	0.07435033	4056	0.08561644	4572
653	cg00026703	17677301	17677301	0.07205838	6478	0.08128835	3812	0.113971	7981	0.1309408	8148
654	cg00026731	26767478	26767478	0.07688012	5272	0.1203116	3366	0.1311731	6319	0.1063043	5309
655	cg00026776	18667503	18667503	0.2814029	3578	0.2690552	4282	0.3013233	5190	0.3062711	5529
656	cg00026803	34682386	34682386	0.2234043	9582	0.223701	7714	0.2439353	11030	0.2483977	12070
657	cg00026853	44795367	52719326	0.02357369	15044	0.02684713	13421	0.1558907	17207	0.08285941	15022
658	cg00026857	54745447	54745447	0.9096631	2601	0.8344235	2346	0.8972724	2723	0.9069638	3490
659	cg00026909	25600435	25600435	0.07588325	3155	0.09794491	2187	0.04233111	3349	0.05612864	3196
660	cg00026919	43703337	43703337	0.9027007	2603	0.8675395	2497	0.8965615	3419	0.9087613	3210
661	cg00026938	48648404	17611389	0.9507349	14596	0.9602019	13770	0.9736128	17598	0.963492	19293
662	cg00026974	41792324	15625436	0.1599827	16033	0.2138503	14008	0.1612226	17534	0.204705	16563
663	cg00027037	74664467	72694497	0.003687061	8579	0.01279708	5370	0.02504708	10520	0.01975553	7999
664	cg00027081	19690436	38704398	0.7481081	2675	0.6928512	2306	0.7817305	3217	0.7936786	3317
665	cg00027083	59610494	44696489	0.9783371	17580	0.9753128	17804	0.9780576	21183	0.9786463	20880
666	cg00027114	33711438	33711438	0.3484325	8289	0.3600284	6930	0.3849946	10043	0.3821969	10078
667	cg00027120	32625336	32625336	0.1292776	2004	0.2006557	1425	0.1484619	2143	0.1224965	2047
668	cg00027155	36681337	36681337	0.7797049	6473	0.8444799	3668	0.8313539	7899	0.8489088	7048
669	cg00027162	51773466	51773466	0.8324496	8387	0.8143372	5173	0.8228021	10171	0.818319	9180
670	cg00027232	26703427	26703427	0.8901106	15543	0.9267447	16049	0.9034969	19889	0.9203075	20454
671	cg00027400	30772504	30772504	0.3983059	21976	0.4162228	20550	0.4932034	26384	0.5247057	24874
672	cg00027454	61671357	61671357	0.8576416	2478	0.8386012	2874	0.8785439	2757	0.9220277	4299
673	cg00027466	17652351	17652351	0.8810763	7779	0.879256	6244	0.8743913	9756	0.8672935	9259
674	cg00027499	55798348	38788323	0.01349578	10570	0.04344315	6092	0.009750713	10771	0.01650232	9838
675	cg00027570	54661355	14771434	0.6873841	6368	0.743975	3427	0.7607501	6086	0.7633247	5735
676	cg00027586	29644379	29644379	0.1085224	6424	0.1379608	3372	0.1506053	6095	0.1624805	5673
677	cg00027637	19625370	19625370	0.861222	3157	0.856	3150	0.8550228	3404	0.9168609	3761
678	cg00027650	21762483	21762483	0.8558831	3869	0.8435817	3429	0.8750805	4559	0.8702025	5085
679	cg00027669	37663334	37663334	0.8994933	11939	0.9148815	8676	0.8647561	14067	0.8936239	12337
680	cg00027674	13642308	13642308	0.6264299	6544	0.6710065	3894	0.6087139	7038	0.6094432	6995
681	cg00027729	65777395	65777395	0.7930722	13122	0.845116	11018	0.8116453	16061	0.8467905	15728
682	cg00027745	27807326	47792479	0.04672954	16442	0.04370276	13263	0.0486995	19777	0.05744956	18438
683	cg00027990	12790318	12790318	0.7728399	19274	0.8591056	18460	0.825599	21729	0.8132634	21840
684	cg00027995	58766322	58766322	0.9439116	7406	0.9322662	6647	0.9363227	9244	0.9627768	9652
685	cg00028013	51630366	51630366	0.2351994	7349	0.2354466	4143	0.4887944	11189	0.5393772	10401
686	cg00028014	45691359	45691359	0.8744699	2258	0.850028	1687	0.8696724	2739	0.8367478	3024
687	cg00028022	46721391	46721391	0.2674316	11230	0.2690081	7673	0.2776665	11882	0.2972369	12422
688	cg00028034	48739319	48739319	0.8816525	10817	0.9010285	8165	0.8637667	12452	0.8920472	12600
689	cg00028056	11641492	11641492	0.2156177	1616	0.2031873	904	0.236035	1726	0.2396694	1715
690	cg00028135	22791334	22791334	0.3396769	11723	0.3486615	7707	0.3929557	13670	0.370111	13323
691	cg00028184	46680435	46680435	0.1217263	7384	0.1259274	5022	0.1289385	8850	0.1489308	7803
692	cg00028211	69787446	67716320	0.6623836	6126	0.6732118	2752	0.7034009	5281	0.6902958	5444
693	cg00028232	17621435	17621435	0.5336278	4881	0.4805623	4453	0.5213675	5399	0.5329458	5576
694	cg00028251	41721421	41721421	0.1831683	2930	0.1829054	2743	0.176551	3559	0.18936	3697
695	cg00028299	38749489	38749489	0.2327824	1352	0.3011968	1404	0.2853279	1379	0.3381295	1985
696	cg00028308	58620505	58620505	0.3962536	1288	0.4714208	1737	0.5071942	1846	0.5484487	1995
697	cg00028318	44751414	55719444	0.8045457	20667	0.8552766	20491	0.8142711	24285	0.8385991	25569
698	cg00028336	62672385	62672385	0.8738992	12731	0.9224254	10290	0.9236326	14160	0.9216028	13102
699	cg00028338	31726378	31726378	0.9345742	10645	0.9325016	7515	0.9187301	12500	0.9367154	11609
700	cg00028429	67603385	67603385	0.1856045	7055	0.2025235	4576	0.1765856	8083	0.1918801	8176
701	cg00028431	32761474	32761474	0.8565827	6531	0.8965313	4974	0.9058479	7749	0.9165714	7775
702	cg00028455	49759430	49759430	0.06587362	7718	0.08331349	4101	0.1350202	9306	0.1413978	7927
703	cg00028487	32645457	32645457	0.08975008	11744	0.092071	8350	0.2337145	15205	0.1547164	12452
704	cg00028507	64645443	64645443	0.04725214	12619	0.05087515	8470	0.06554898	15110	0.1030242	13887
705	cg00028515	31600350	31600350	0.8249086	7833	0.8198546	6367	0.8071828	9562	0.8193944	9047
706	cg00028598	51611503	65715428	0.5875887	11180	0.6557343	4687	0.6896487	10517	0.71581	8616
707	cg00028636	15652437	15652437	0.06902707	3261	0.1489044	1908	0.1333124	3088	0.1328722	2647
708	cg00028677	11647386	11647386	0.9066063	13145	0.9348018	12339	0.9186738	15885	0.9268829	15806
709	cg00028678	69746510	26744394	0.9424388	14719	0.8968782	9510	0.9382392	15541	0.9318817	14918
710	cg00028749	18601388	18601388	0.1196249	20481	0.08391114	15476	0.1016315	19943	0.0955791	20009
711	cg00028757	23739494	49741360	0.9811515	15445	0.9762737	14483	0.9859186	18293	0.9843196	17374
712	cg00028829	24794420	24794420	0.07932123	12570	0.08199922	7583	0.1312565	13446	0.09146782	10964
713	cg00028844	29791355	29791355	0.4628316	22325	0.4838538	22444	0.4887459	25535	0.4778242	25784
714	cg00028870	54633457	54633457	0.06398141	12810	0.05360303	7810	0.1065297	14403	0.06931771	11845
715	cg00028881	12801352	69773339	0.02218626	14729	0.02004646	11523	0.02690156	16702	0.02833103	15113
716	cg00028918	57616473	57616473	0.1237639	3237	0.1669794	3631	0.146652	4455	0.144815	4278
717	cg00028929	50726462	50726462	0.4004739	15092	0.4285973	10936	0.4086239	16737	0.4181648	14863
718	cg00028935	32777432	55661315	0.4785069	17394	0.4758784	12109	0.5019242	19909	0.5098618	17848
719	cg00028993	65638499	65638499	0.9366453	5677	0.9123638	4122	0.9457855	7481	0.9091945	6045
720	cg00029052	21796484	31611409	0.6393027	3055	0.5791522	2212	0.6889751	2993	0.7052251	2943
721	cg00029053	62728497	72758340	0.05937812	15916	0.07473815	11166	0.1017816	17693	0.1053739	16052
722	cg00029161	63743345	63743345	0.1332373	2677	0.1588832	1870	0.2241156	4536	0.2674885	3388
723	cg00029233	63810485	63810485	0.06862208	9037	0.09458874	4520	0.1154566	9514	0.0983965	8132
724	cg00029246	36628502	36628502	0.0601826	5267	0.05912707	4551	0.08065607	5814	0.07112267	6438
725	cg00029282	41801406	12777398	0.9257025	16307	0.9369398	18533	0.9464132	19625	0.9375708	19330
726	cg00029284	60694404	60694404	0.4618586	13114	0.5487896	9277	0.6220633	17096	0.6665989	14657
727	cg00029353	27621450	27621450	0.927872	11338	0.9261413	7983	0.8955303	13033	0.9277328	13101
728	cg00029397	42672465	42672465	0.11946	15604	0.08032797	15511	0.1235552	18588	0.116842	17291
729	cg00029521	18764337	18764337	0.1780505	20675	0.1503501	14752	0.1868862	22914	0.1737056	21068
730	cg00029583	24672377	45799473	0.1695388	9591	0.1698972	4956	0.2029041	10368	0.2007024	9581
731	cg00029619	28756452	28756452	0.9398447	9043	0.9386182	7166	0.9405137	9751	0.9563546	9523
732	cg00029640	40764507	40764507	0.8594089	15598	0.9432115	15220	0.9176649	19017	0.9401039	19150
733	cg00029678	23769317	23769317	0.9421309	12843	0.9239365	10102	0.9198997	15056	0.945305	14490
734	cg00029821	22663391	22663391	0.7622929	3703	0.779256	3583	0.7494391	3911	0.8036625	5197
735	cg00029822	41676303	63746440	0.04816998	13643	0.04254936	10993	0.07802155	15306	0.05635877	14840
736	cg00029825	30727368	30727368	0.9038419	18120	0.9353827	14246	0.9204026	21760	0.9481936	19801
737	cg00029826	47648426	47648426	0.1020221	2076	0.1486175	1636	0.09962582	2038	0.1249513	2469
738	cg00029831	70617329	69679394	0.09573826	8183	0.1063344	4715	0.1646495	8658	0.1821468	7092
739	cg00029922	17750316	17750316	0.9014112	5002	0.9067124	4563	0.8919182	6062	0.8976412	6768
740	cg00029928	72802334	72802334	0.3969912	2293	0.3426942	2179	0.4231698	2386	0.4353066	2721
741	cg00029931	45616329	45616329	0.100829	5811	0.1228319	2725	0.1366227	7095	0.1291093	5345
742	cg00029973	17633508	17633508	0.9389605	4864	0.9012887	3780	0.9311828	5945	0.9353747	5811
743	cg00029979	14755434	61791456	0.1429474	14150	0.09859788	11026	0.2130841	15415	0.1719451	14172
744	cg00030005	59779498	59779498	0.1491253	6874	0.2021467	3813	0.1697151	7937	0.1827261	7009
745	cg00030047	49667436	49667436	0.9105737	16025	0.9291728	17718	0.9207358	17512	0.9204722	19214
746	cg00030117	44797374	44797374	0.3832753	187	0.3815461	301	0.3025362	452	0.2868989	503
747	cg00030125	21671451	21671451	0.8134601	7582	0.8858187	4279	0.8549435	9448	0.8788108	7838
748	cg00030176	51699412	51699412	0.1631659	11802	0.1567648	11312	0.1869998	13269	0.1791436	12884
749	cg00030291	34687472	74697369	0.4351445	23568	0.3226839	15832	0.4118876	25759	0.3867433	24265
750	cg00030296	56668369	56668369	0.1324933	15614	0.1538286	13064	0.22071	19224	0.237445	19673
751	cg00030420	43673392	43673392	0.8270531	14390	0.8794575	10444	0.815697	16400	0.8593407	14915
752	cg00030422	37612489	32675366	0.8491551	7948	0.8570133	6516	0.8358999	10095	0.8800693	8555
753	cg00030423	53716509	39603400	0.0188585	7907	0.03502879	4068	0.006025746	7202	0.01614274	5785
754	cg00030427	62601307	62601307	0.7231172	20136	0.8277673	19513	0.7269762	24733	0.7888843	24460
755	cg00030432	19751376	19751376	0.7835237	17149	0.8492852	13681	0.7855791	19455	0.8395651	17926
756	cg00030466	60716312	70646468	0.587392	10782	0.5563869	5380	0.5069884	13494	0.5852475	10000
757	cg00030476	39806329	39806329	0.9413663	3618	0.8891929	3555	0.9296727	4635	0.9467639	4427
758	cg00030501	33662342	33662342	0.8662754	7737	0.8942047	6526	0.8677121	9402	0.8670149	9856
759	cg00030508	44686453	44686453	0.838644	16094	0.8943601	13872	0.8744993	18625	0.897105	18346
760	cg00030523	11750458	11750458	0.1193119	3504	0.1804641	2787	0.1208087	3956	0.1614109	4181
761	cg00030588	47619384	47619384	0.6085541	17716	0.6874614	17693	0.6204213	20075	0.6205253	20879
762	cg00030604	11700464	11700464	0.7667732	17115	0.824685	15934	0.7706253	20530	0.7845452	20062
763	cg00030627	11701496	11701496	0.915593	5954	0.8878505	4287	0.9156771	6553	0.9311604	6742
764	cg00030682	67664337	67664337	0.9160045	2543	0.8881801	2565	0.9021049	2893	0.9124772	3739
765	cg00030774	53627423	53627423	0.6962118	16372	0.7863163	14019	0.7460731	17535	0.7663085	16931
766	cg00030795	64675434	42703400	0.006562956	12242	0.01734174	8146	0.009781269	12884	0.008795901	11610
767	cg00030807	48781367	48781367	0.9285018	2977	0.9026743	2181	0.9392334	3109	0.9364514	3834
768	cg00030816	42645380	42645380	0.1029779	5105	0.1242724	3336	0.1254857	6076	0.09223563	5451
769	cg00030909	30636449	30636449	0.9074571	3628	0.8945816	3628	0.9385298	4634	0.9042435	5320
770	cg00031013	74625430	74625430	0.8518268	7290	0.852383	4642	0.8713037	7678	0.8664111	7206
771	cg00031063	71725368	60627484	0.9354371	14382	0.9332452	12768	0.9262772	16245	0.9450091	17612
772	cg00031105	73768443	37713385	0.8795241	14019	0.8549818	11733	0.8627291	15781	0.8935764	15639
773	cg00031162	51649416	51649416	0.808491	6401	0.8490054	3218	0.8760593	5564	0.8100502	5870
774	cg00031165	43703394	73658418	0.779642	19568	0.829155	17331	0.7947145	20598	0.8029858	18990
775	cg00031187	63655311	63655311	0.8612974	12726	0.9024539	9721	0.8666934	14843	0.877331	14647
776	cg00031235	18801504	18801504	0.9347679	13191	0.9316744	9384	0.9301435	14530	0.9408839	14177
777	cg00031256	44681459	38740367	0.01796479	8194	0.01494147	6392	0.1174855	10097	0.07541115	9872
778	cg00031277	18681467	18681467	0.1632124	3374	0.2207718	1662	0.2074638	3973	0.2137794	3427
779	cg00031303	19759425	55697316	0.0234316	9161	0.02637082	8508	0.03889159	10185	0.02954298	9987
780	cg00031340	67652393	67801485	0.0805537	5896	0.05838593	4336	0.05788842	6568	0.07400978	6237
781	cg00031346	61693443	61693443	0.1249415	2037	0.1026185	1313	0.1426249	2361	0.1137421	2265
782	cg00031402	35635484	35635484	0.8885621	8739	0.8921511	8347	0.8839373	10110	0.8781006	13083
783	cg00031443	27758349	25695456	0.1591429	3400	0.1813447	2012	0.1701339	3409	0.1582054	3288
784	cg00031456	26808371	57661428	0.01915097	12432	0.01785302	12895	0.0211984	15137	0.01964662	15068
785	cg00031476	13600412	13600412	0.2130177	1590	0.290287	1712	0.2080211	2169	0.2265494	2288
786	cg00031491	70628459	70628459	0.8775982	12890	0.9207742	10389	0.8881119	14915	0.9200667	14287
787	cg00031556	10702301	10702301	0.07983194	4898	0.1050267	3461	0.09058219	5740	0.09038055	5576
788	cg00031663	72685474	17623403	0.003254899	14647	0.01450231	9002	0.01851612	15346	0.01935435	13127
789	cg00031708	20683502	20683502	0.3905973	20192	0.4435304	16918	0.4268827	23164	0.4232341	22410
790	cg00031722	56635381	56635381	0.8093221	2496	0.8687351	1995	0.8339921	2936	0.8119456	3282
791	cg00031759	11602350	11602350	0.08528215	7768	0.1130027	3953	0.08104029	8513	0.08723815	7156
792	cg00031779	24778447	24778447	0.9270467	11003	0.9413681	7575	0.9098245	11921	0.9192469	11107
793	cg00031896	69674316	41699451	0.30562	28779	0.2545915	21244	0.287056	30138	0.2768317	27498
794	cg00031967	61748364	24717417	0.03800232	14557	0.02506216	15182	0.03153758	19242	0.02944738	18068
795	cg00031973	34742440	71683507	0.8673165	13338	0.870913	8158	0.8750256	14543	0.8790229	12795
796	cg00032036	73751461	73751461	0.105964	16047	0.08303197	13726	0.2266285	21561	0.1837788	19282
797	cg00032192	68760312	68760312	0.9342846	7189	0.9296369	6537	0.9447824	8611	0.9352605	8998
798	cg00032205	48621505	48621505	0.8802216	10912	0.9058788	6466	0.8824622	11207	0.9034701	10332
799	cg00032227	30698453	40733392	0.009827489	14044	0.02247421	9689	0.01595041	14257	0.01341082	13322
800	cg00032246	63736327	63736327	0.08908046	1988	0.1301282	1460	0.1333947	2074	0.1145913	2518
801	cg00032308	19752353	19752353	0.5034578	2069	0.485614	1325	0.5366848	2108	0.4278493	2076
802	cg00032366	65680325	65680325	0.187895	13349	0.167938	7766	0.187772	13688	0.2038413	12552
803	cg00032419	34707406	49724340	0.01117065	13149	0.01592719	9569	0.02586681	14436	0.01068976	12716
804	cg00032490	53793388	31736336	0.9245188	1874	0.8602316	1195	0.8924268	2224	0.8522838	1958
805	cg00032609	36621300	36621300	0.09815904	13154	0.08801538	9262	0.1050756	12805	0.1009612	13529
806	cg00032610	33698441	33698441	0.91528	11078	0.9313785	6516	0.925512	11620	0.9244026	11157
807	cg00032643	33722312	33722312	0.9362473	4590	0.8970935	2446	0.9525762	5509	0.9305923	4813
808	cg00032664	25619471	25619471	0.9035686	9876	0.9167067	8220	0.9166878	11699	0.9232029	11502
809	cg00032666	49773333	49773333	0.903336	6045	0.8795097	4224	0.9134166	7592	0.9259992	7481
810	cg00032686	37731510	49709460	0.03756754	11559	0.04283054	9029	0.05217003	13356	0.03729746	12984
811	cg00032701	53779439	53779439	0.8602663	14993	0.8874524	16684	0.8845446	18366	0.8871522	18518
812	cg00032756	28714436	28714436	0.5411922	8858	0.559985	7902	0.5487632	9077	0.564624	10964
813	cg00032789	74685491	74685491	0.08567942	11373	0.08444386	7479	0.09422804	12582	0.1053123	10611
814	cg00032805	12788407	12788407	0.527247	9791	0.7658573	3936	0.5766409	9986	0.6597499	7177
815	cg00032852	50783326	50783326	0.08116735	2093	0.1136654	1466	0.09563067	2326	0.09653994	2241
816	cg00032879	40752397	40752397	0.6478175	18663	0.7302975	15799	0.6830778	22202	0.6985512	19847
817	cg00032884	41728488	41728488	0.9088384	9981	0.9157088	7991	0.9161053	11033	0.9250297	11678
818	cg00032912	20604349	71740408	0.96251	11103	0.9636232	9604	0.9636567	13300	0.9648788	12485
819	cg00032959	31605381	31605381	0.07524854	5734	0.08768035	4405	0.09125327	7560	0.0830612	6943
820	cg00033102	16702504	16702504	0.3088621	3714	0.418239	4034	0.3636364	3981	0.3701184	3869
821	cg00033127	48629351	40641333	0.04898157	10210	0.06473287	6002	0.3956605	10869	0.3641982	8799
822	cg00033155	14680312	14680312	0.2985089	10161	0.3122424	8877	0.3184825	12447	0.3192853	12381
823	cg00033165	16721488	16721488	0.36	2600	0.3283208	1496	0.3306869	2797	0.3868155	2767
824	cg00033209	35667425	35667425	0.5714286	2742	0.5028394	1837	0.5610371	2677	0.5533226	2985
825	cg00033213	73611364	73611364	0.08635229	14723	0.08821934	16495	0.1085571	16214	0.09318067	15708
826	cg00033220	72644418	69794444	0.04511278	12003	0.06023955	8416	0.08820435	13210	0.07818761	12127
827	cg00033304	12605334	12605334	0.6226298	7969	0.6477213	5583	0.6276248	9377	0.6704071	8277
828	cg00033334	26760459	26760459	0.8836124	13398	0.8962778	10727	0.914468	14947	0.9089154	14403
829	cg00033371	26629305	70708310	0.979735	16579	0.9827082	14589	0.9878062	18352	0.984482	18588
830	cg00033457	47802384	48604478		12072	0.03519403	8481	0.02518174	13243	0.03317105	12019
831	cg00033490	67770302	67770302	0.9291577	4530	0.9236842	3700	0.9297153	5520	0.9277334	5781
832	cg00033516	63793398	63793398	0.08830528	11247	0.1052782	6910	0.3609166	14039	0.3295999	12221
833	cg00033533	62702477	62702477	0.08775377	4481	0.1057187	3135	0.1525256	5958	0.1180008	4722
834	cg00033551	71615387	26607460	0.9772786	7646	0.9410719	3837	0.9711776	8782	0.9656817	7447
835	cg00033584	61672473	61672473	0.599934	2932	0.5820459	2295	0.5644432	3438	0.6115726	3512
836	cg00033643	22647479	41726425	0.03156216	11813	0.03133393	8836	0.02726922	12845	0.02823783	11976
837	cg00033666	65763454	65763454	0.9232758	10731	0.9328693	8376	0.90791	14527	0.9297743	11776
838	cg00033668	60699510	33614379	0.0407014	13929	0.04340209	12457	0.08717625	17313	0.06307325	15818
839	cg00033703	50709389	50709389	0.8772834	2035	0.9046135	1504	0.91416	2626	0.9023409	2634
840	cg00033773	53623350	53623350	0.8586721	13259	0.9143604	8319	0.8739513	14799	0.9077443	12929
841	cg00033806	51669433	46722304	0.9408044	16185	0.9409955	16797	0.9420432	17275	0.9384378	19295
842	cg00033834	51601371	51601371	0.3225589	13265	0.3771348	9093	0.349546	14107	0.3503582	12744
843	cg00033877	13653358	13653358	0.9444041	10926	0.9441553	7779	0.947135	11401	0.9329916	13361
844	cg00033909	53718454	53718454	0.1026694	1848	0.1376812	1418	0.1193041	2314	0.1080685	1945
845	cg00033915	32675430	34641391	0.9612839	2922	0.9009508	2424	0.9578606	4219	0.9442379	3666
846	cg00034003	42692344	57607362	0.8864452	19679	0.9332587	15078	0.8932016	21052	0.8893942	20351
847	cg00034019	28683451	23756487	0.006604767	10347	0.0203748	7851	0.009734898	11405	0.01587859	11299
848	cg00034039	62763343	62763343	0.1083741	15245	0.09371535	11627	0.1265299	16813	0.1117471	15274
849	cg00034076	68727422	21688396	0.8377942	4234	0.8661276	3239	0.9521045	4034	0.9106772	4714
850	cg00034101	70718384	52612311	0.399107	17369	0.3693557	14428	0.4167633	21459	0.4434111	19577
851	cg00034130	67665346	67665346	0.111941	11013	0.1107929	7581	0.135501	13125	0.1319793	11470
852	cg00034154	58688413	58688413	0.6240876	996	0.5274854	755	0.6567164	1508	0.6372882	1375
853	cg00034336	61643369	20746410	0.9701653	12000	0.9527257	9292	0.9804481	14272	0.975331	14250
854	cg00034376	56758374	56758374	0.1014933	3851	0.1238813	2023	0.1179093	3937	0.1311569	3392
855	cg00034407	12617385	12617385	0.4234592	403	0.4598826	411	0.4960254	529	0.511658	672
856	cg00034416	40607444	19763374	0.01076351	12814	0.01142568	9790	0.02066902	14608	0.01010503	12468
857	cg00034433	46620497	46620497	0.3427871	23559	0.3284999	24451	0.3881366	28627	0.3884355	28695
858	cg00034468	28640310	28640310	0.8982581	14712	0.9094322	13216	0.8987259	18345	0.9054787	17240
859	cg00034555	38755311	38755311	0.04511612	11182	0.04827499	7813	0.1422764	13922	0.1346087	11400
860	cg00034556	38724308	38724308	0.2026406	13609	0.2834969	17424	0.2346466	14799	0.3212264	16860
861	cg00034559	46765389	46765389	0.5679321	14282	0.6203352	9627	0.6227322	16546	0.6269876	16063
862	cg00034574	36600491	36600491	0.8940043	8306	0.9125318	6188	0.910044	8771	0.9299424	9278
863	cg00034604	52675508	52675508	0.879959	2824	0.8306516	2386	0.8386703	3179	0.8318608	3522
864	cg00034611	24780419	24780419	0.8567884	14410	0.9114593	11262	0.9034993	16532	0.9041342	15526
865	cg00034639	57648319	57648319	0.5778593	15428	0.5889299	10740	0.6011449	18418	0.6020643	16855
866	cg00034650	31604367	13735406	0.988272	19767	0.9888667	18942	0.9846132	21347	0.9860091	24273
867	cg00034731	70761424	70761424	0.47548	8546	0.5599567	6363	0.4866966	9033	0.5342917	9013
868	cg00034755	29724467	29724467	0.4008892	6423	0.4542501	3594	0.4584472	7216	0.5041088	6593
869	cg00034769	55810394	55810394	0.1339577	11859	0.1361761	5716	0.1181733	12644	0.194566	10868
870	cg00034852	66743407	66743407	0.1177789	5699	0.1350083	3522	0.1142072	4996	0.1730205	4333
871	cg00035000	45702504	45702504	0.7616515	3848	0.7542791	3347	0.8500556	4395	0.8466715	5398
872	cg00035074	41677344	41677344	0.9096254	14019	0.9520379	10033	0.9267874	15635	0.9143749	14954
873	cg00035197	42710426	42710426	0.8936182	17403	0.9497412	14584	0.9144073	19633	0.9182482	20291
874	cg00035220	13614391	13614391	0.2082552	1499	0.2007747	1449	0.236354	1787	0.2373581	1838
875	cg00035237	39682454	12613358	0.0549836	13013	0.05489986	11084	0.040967	13716	0.05166079	13508
876	cg00035249	54627412	41638413	0.02169129	12624	0.02522442	11040	0.02589322	14846	0.02792616	14689
877	cg00035268	39790386	39790386	0.9501551	5056	0.9305457	4133	0.9370118	5917	0.9429929	5794
878	cg00035316	13712369	59602461	0.9228984	5931	0.928607	3920	0.9427266	7338	0.9384477	6561
879	cg00035326	54677426	54677426	0.1316549	7526	0.1343013	5410	0.1572671	7028	0.144622	7347
880	cg00035347	35754371	35754371	0.5199516	1554	0.3745401	1259	0.5345912	1649	0.5152325	1771
881	cg00035398	22728355	28752376	0.0359668	3153	0.04486505	2753	0.1215865	2976	0.1051541	3761
882	cg00035449	51625403	51625403	0.6337405	15946	0.7295935	9223	0.6504837	16131	0.7043346	14988
883	cg00035452	53687461	53687461	0.8579068	16544	0.9130108	21190	0.862269	18516	0.8953307	19753
884	cg00035453	37670353	37670353	0.09178744	3005	0.1332634	1806	0.1194491	3458	0.1205479	3185
885	cg00035608	74617424	74617424	0.6125801	19566	0.7072212	15410	0.6724515	21393	0.7181863	20410
886	cg00035623	49736375	49736375	0.05532965	6786	0.09314456	3926	0.1076619	8501	0.08599509	6412
887	cg00035630	33795403	33795403	0.05493224	6763	0.06745844	4110	0.06073543	7161	0.07635319	6514
888	cg00035636	25600479	25632349	0.5763126	10547	0.5388983	6417	0.6005478	11949	0.6062224	9639
889	cg00035673	11755471	11755471	0.9316794	12678	0.9468725	11363	0.937277	15030	0.9331052	14804
890	cg00035812	41643310	41643310	0.1045699	6049	0.1186944	2933	0.1991508	7201	0.1549112	6039
891	cg00035847	23801417	23801417	0.03286812	9788	0.02379442	6204	0.05463833	10863	0.05230439	9230
892	cg00035864	31729416	31729416	0.2392344	109	0.4726225	247	0.4563758	198	0.2052632	90
893	cg00035889	34753325	34753325	0.9087494	6289	0.8773449	5444	0.9032089	7504	0.9112293	8360
894	cg00035923	11649341	11649341	0.8449504	15624	0.9081283	12744	0.8305345	18181	0.8817312	17876
895	cg00035937	11756466	11756466	0.1185676	3223	0.1385607	2693	0.142015	3632	0.136034	3899
896	cg00035945	34625459	34625459	0.1865034	4227	0.2424012	2532	0.1865095	5074	0.2243892	4361
897	cg00035969	46735367	46735367	0.6669433	17978	0.7346103	15771	0.7145272	20606	0.7257398	20005
898	cg00035980	28784392	28784392	0.8979877	5615	0.9164931	4702	0.919145	7432	0.9272316	7417
899	cg00036011	31610446	31610446	0.06042635	6139	0.1137267	3171	0.06766649	5501	0.08202124	5362
900	cg00036110	46607505	46607505	0.7765544	4532	0.7686459	2662	0.8356789	4945	0.8010144	5026
901	cg00036115	16697319	16697319	0.1352041	3036	0.1712359	2125	0.1488061	3334	0.1379658	2879
902	cg00036119	49677464	49677464	0.1128142	9686	0.1199683	6210	0.143693	11522	0.1252829	10061
903	cg00036137	62807489	62807489	0.7142857	8279	0.8224645	5037	0.7676142	9750	0.805101	8761
904	cg00036258	40692439	40692439	0.8978854	14276	0.9421927	14950	0.9079839	17310	0.9379461	17691
905	cg00036263	32739462	66719460	0.8102957	24454	0.8599702	19353	0.8403338	25184	0.861368	24988
906	cg00036299	44648398	12603446	0.2719298	1382	0.2862784	913	0.2464252	1998	0.312442	2054
907	cg00036324	44637489	44637489	0.4909696	17618	0.5587083	13680	0.546197	19858	0.5761936	18038
908	cg00036328	16726491	16726491	0.08272588	11698	0.07840333	7591	0.3154755	16494	0.317133	14982
909	cg00036347	72655307	72655307	0.9095178	7780	0.9026138	7437	0.9250891	9725	0.9169261	8892
910	cg00036369	36710408	36710408	0.888986	3332	0.8913267	2817	0.9018317	3394	0.9028235	4150
911	cg00036386	29664391	66759443	0.02661351	9181	0.02955983	7647	0.08720089	11643	0.08616699	11134
912	cg00036408	18747307	18747307	0.06230803	6737	0.0868644	3676	0.2234596	9508	0.1915901	7296
913	cg00036440	72668399	72668399	0.09444531	12754	0.09724685	10615	0.09686466	13806	0.1041146	13510
914	cg00036570	15800370	15800370	0.9446819	7619	0.9354095	5102	0.9399818	8714	0.9426875	8659
915	cg00036585	15751319	15751319	0.1016089	12704	0.118166	7948	0.2695198	15999	0.2667671	14497
916	cg00036588	34702505	34702505	0.8920557	10461	0.9149048	9360	0.8996012	12689	0.9139073	14094
917	cg00036599	33788358	33788358	0.8484076	3040	0.8451347	2089	0.880141	3304	0.8790252	3347
918	cg00036614	31622334	31622334	0.5734109	6602	0.5930488	4446	0.5746502	7261	0.6308249	7089
919	cg00036664	10600336	10600336	0.6885104	20623	0.8080523	17634	0.7244846	23572	0.7625059	23269
920	cg00036723	69772304	69772304	0.09683679	5053	0.1184383	2948	0.09496194	5418	0.09365339	5399
921	cg00036732	70618400	70618400	0.6210702	8870	0.600784	4747	0.6405248	10190	0.6252512	8858
922	cg00036788	20803345	20803345	0.8522273	3155	0.8416625	1921	0.8137788	3761	0.8302833	3889
923	cg00036871	46650428	39726506	0.2310417	17689	0.137909	17136	0.2264884	20996	0.2342773	18933
924	cg00036976	12633399	12633399	0.8700833	16095	0.9015877	15772	0.8450508	19984	0.8928481	19657
925	cg00037013	51784419	51784419	0.1075541	14144	0.1048081	9384	0.1459528	16467	0.1550031	14261
926	cg00037056	51685365	51685365	0.89646	13431	0.9133192	8887	0.9040495	14272	0.8900252	14567
927	cg00037058	74759443	31758316	0.0293915	8610	0.03808235	5073	0.0425555	9135	0.04941298	7651
928	cg00037072	25782418	37628346	0.02180343	11733	0.02848233	9520	0.08679463	15477	0.04826405	12746
929	cg00037117	67797317	67797317	0.3342144	3305	0.3565954	2379	0.3914098	4021	0.3760603	3083
930	cg00037153	19713363	19713363	0.945676	13117	0.9442696	9751	0.9403825	15013	0.9497883	15016
931	cg00037186	11796496	11796496	0.8774347	14635	0.9190155	12779	0.8968697	16384	0.9088121	15878
932	cg00037223	36641317	11741309	0.828562	5978	0.8089474	3700	0.852832	6097	0.8873897	5903
933	cg00037314	23797352	10677314	0.9851278	16172	0.9874272	9683	0.9897009	17086	0.9855658	15488
934	cg00037388	52763471	52763471	0.1341545	11834	0.1266592	7961	0.2039174	13072	0.1723092	13753
935	cg00037400	36704461	36704461	0.09090909	4740	0.1457597	3296	0.1278112	6214	0.09464256	5817
936	cg00037406	47734507	47734507	0.7849317	11766	0.8566868	8357	0.8039173	13889	0.7825882	12604
937	cg00037441	56795460	56795460	0.5891539	22249	0.6563506	21646	0.6193614	25549	0.6266052	26143
938	cg00037450	46771509	28606395	0.03830289	8385	0.04287756	6197	0.03973883	8783	0.04622931	8055
939	cg00037457	23785461	66718459	0.9582764	12339	0.9482874	7345	0.9717537	12645	0.9731635	12383
940	cg00037681	73608358	73608358	0.9198232	4652	0.919405	4404	0.9436196	5221	0.9484907	6559
941	cg00037763	41775481	41775481	0.874831	12475	0.8852198	8682	0.8684248	14120	0.9004958	14020
942	cg00037856	16646466	16646466	0.3791837	2350	0.4464386	1683	0.4549859	2377	0.4109986	2664
943	cg00037930	69676491	69676491	0.9194158	15784	0.9402819	15155	0.9281551	19804	0.9433913	18943
944	cg00037940	30794505	30794505	0.9281293	10238	0.935399	8259	0.9425325	12046	0.9520059	10818
945	cg00037952	24619379	24619379	0.8996633	11481	0.9135707	8971	0.9366391	13331	0.9204951	13635
946	cg00038020	71732358	71732358	0.1684296	3587	0.2069099	2476	0.1705485	3893	0.1688246	3839
947	cg00038131	50633497	50633497	0.9304652	15892	0.9433997	16066	0.9350417	18866	0.9404144	19351
948	cg00038167	49744413	49744413	0.8594345	15921	0.9242636	14226	0.893311	18393	0.9055282	18604
949	cg00038233	51782340	51782340	0.07885305	2411	0.1224687	1974	0.09256505	2590	0.09859649	2750
950	cg00038239	36673471	21727417		10176	0.9678804	6656	0.9730095	12460	0.9769045	11504
951	cg00038298	52672410	52672410	0.8274556	3331	0.8273077	2500	0.8561096	3771	0.8547363	3521
952	cg00038342	21639315	21639315	0.9361734	6496	0.9313869	4695	0.9381742	7130	0.9360917	7489
953	cg00038436	47661487	47661487	0.1108203	17478	0.09689165	11160	0.147984	20659	0.104262	18248
954	cg00038446	70699457	70699457	0.1437952	11931	0.1673522	9138	0.1654515	11970	0.2014519	13675
955	cg00038584	35602376	70791393	0.9174794	3899	0.9136864	2808	0.9052673	4988	0.9416238	4371
956	cg00038665	46740348	46740348	0.9050609	5314	0.9240745	4681	0.9573209	6320	0.9150162	7019
957	cg00038675	38722319	64649494	0.3168483	12376	0.2580337	9329	0.3000356	13935	0.2751659	13917
958	cg00038711	65670386	65670386	0.4091201	15448	0.40835	14439	0.4114197	17974	0.3852129	18051
959	cg00038736	56696319	50722377	0.913729	20324	0.9581654	18760	0.9554179	21052	0.9418015	22392
960	cg00038857	18692487	18692487	0.1771488	854	0.267658	707	0.1485249	883	0.1863415	925
961	cg00038877	72610449	72610449	0.8571832	17594	0.9275549	15429	0.8832697	19535	0.9077868	20255
962	cg00039016	49641502	49641502	0.7901437	4770	0.8163399	4490	0.8793514	6191	0.8866473	6790
963	cg00039044	35622499	63611492	0.01026592	13927	0.01786622	13669	0.0307133	15854	0.01674135	15968
964	cg00039057	26604475	26604475	0.1261739	4798	0.1826581	2714	0.1713162	5241	0.2244526	4832
965	cg00039070	52694309	52694309	0.9370787	5685	0.9113587	4029	0.9470503	6850	0.9413676	6057
966	cg00039129	23735448	23735448	0.9291087	10536	0.9300479	7205	0.9195169	10747	0.9297021	10071
967	cg00039147	20691479	20691479	0.7390044	16111	0.8035885	13499	0.787365	19243	0.8111565	16554
968	cg00039176	63726338	63726338	0.09580331	2259	0.1392241	2220	0.09152652	2992	0.1018665	3061
969	cg00039177	22731427	39748460	0.04359611	13181	0.04810458	11375	0.05500247	14063	0.05222063	13860
970	cg00039326	51735397	51735397	0.9121461	3679	0.8789909	2437	0.8805422	4253	0.8846614	4079
971	cg00039385	48687349	48687349	0.1193527	1383	0.2257445	941	0.1797162	1803	0.21873	1459
972	cg00039441	67673458	25740502	0.6664771	6934	0.6477572	3690	0.6222958	8359	0.7112587	6224
973	cg00039463	74634476	45620354	0.8671796	17834	0.8597245	15505	0.8934959	18350	0.8609695	18529
974	cg00039478	49619397	49619397	0.8036374	16945	0.8843019	14991	0.8339405	18291	0.8660379	19092
975	cg00039480	43787332	43787332	0.8904213	17084	0.9299183	15439	0.8684944	19633	0.9189312	19735
976	cg00039489	26722425	26722425	0.05925926	3410	0.08281203	3257	0.2075166	5461	0.2054151	4369
977	cg00039505	44788501	71787450	0.1375468	12732	0.1675947	12830	0.136733	14176	0.1297325	15563
978	cg00039564	71786451	71786451	0.1371736	2313	0.1317568	1676	0.1834862	2189	0.1216006	2474
979	cg00039627	67687328	46677316	0.0254915	5902	0.07958733	3971	0.05226532	6654	0.06990189	5608
980	cg00039793	50751500	50737472	0.01729784	11809	0.0239909	8695	0.01667764	13571	0.02243823	12245
981	cg00039794	12605454	21772473	0.01339466	12293	0.02176339	8860	0.01754784	13121	0.01571987	11923
982	cg00039801	70663444	59807307	0.9782215	14823	0.9673707	13109	0.9829739	14877	0.9770775	15736
983	cg00039864	53763347	53763347	0.3441477	15928	0.3545688	10417	0.3360988	16895	0.352949	14905
984	cg00039936	26661414	26661414	0.8039359	5388	0.8010191	3825	0.8738968	4999	0.8466561	5567
985	cg00039960	23718440	15718399	0.06731378	9378	0.07384883	4504	0.1008549	10311	0.07236217	8316
986	cg00040007	58734452	24665309	0.1252118	13477	0.06677582	13947	0.1821933	15411	0.1410068	14183
987	cg00040008	38726303	38726303	0.09331986	7819	0.1069412	5922	0.5277351	12249	0.5260447	12129
988	cg00040013	72793399	72793399	0.3120568	1592	0.1205534	912	0.2708674	1122	0.1544872	1460
989	cg00040016	27637380	27637380	0.1648129	1878	0.2432895	1651	0.1862329	2021	0.2136525	2156
990	cg00040027	58643374	58643374	0.907039	2514	0.8979484	1801	0.9022483	2969	0.9130719	2960
991	cg00040047	54653497	54653497	0.9173357	3263	0.9071913	3585	0.9484714	3956	0.9343277	4727
992	cg00040067	59698387	59698387	0.8292913	11569	0.8572075	8745	0.8371511	13477	0.8247955	12862
993	cg00040103	63772389	63772389	0.7042112	13839	0.7213447	11739	0.7134026	17046	0.7375314	16622
994	cg00040268	47779462	47779462	0.5661308	20798	0.6401674	19259	0.5688006	24253	0.5838253	25817
995	cg00040312	38797373	65808430	0.9484498	13479	0.940874	9236	0.9456268	14889	0.9531285	13533
996	cg00040322	69674418	69674418	0.3759501	12399	0.4150164	8131	0.3520857	13996	0.3177456	12196
997	cg00040367	12747317	69780342	0.02693647	15121	0.02767084	12368	0.03606858	16230	0.03463971	16817
998	cg00040380	40749473	40749473	0.04340704	8447	0.05882353	5782	0.05809825	10038	0.06931714	8628
999	cg00040411	10797474	10797474	0.4056179	11221	0.4314589	7618	0.468274	12177	0.4700396	10514
1000	cg00040419	12764318	12764318	0.09302326	5447	0.06656515	4497	0.09270643	5919	0.06354759	6761
1001	cg00040423	74682430	74682430	0.1429046	20977	0.1128766	19913	0.1707286	23575	0.1610568	23103
1002	cg00040426	16784399	16784399	0.6206115	18870	0.6513178	16557	0.6072434	22624	0.6397478	21471
1003	cg00040427	72665356	72665356	0.8649599	14118	0.8848267	11005	0.8720798	15738	0.8574553	15902
1004	cg00040446	62709464	18756333	0.1440487	18123	0.1226158	13846	0.2682916	21973	0.2162215	20564
1005	cg00040455	61801469	61801469	0.761053	15778	0.8201698	14625	0.7968336	18028	0.8297243	18141
1006	cg00040466	14686454	14686454	0.5209885	12121	0.6001306	7560	0.5872204	14564	0.6063915	13543
1007	cg00040486	53692404	53692404	0.92891	2010	0.8871403	2124	0.9081978	2852	0.9010741	3438
1008	cg00040530	34668426	34668426	0.8685533	12232	0.9261767	9206	0.9099822	15097	0.9204867	14363
1009	cg00040566	56711477	47719304		3454	0.9248585	1843	0.945753	2702	0.9335782	3167
1010	cg00040569	59609332	59609332	0.03893873	5139	0.04969574	2858	0.07611827	6495	0.08225929	5176
1011	cg00040575	20648432	20648432	0.3701353	17861	0.3926745	11831	0.399017	19636	0.3691707	18084
1012	cg00040588	30679336	30679336	0.909126	15460	0.9272189	13736	0.9051361	17715	0.9245144	17453
1013	cg00040590	39677342	39677342	0.3288714	19473	0.3305376	12419	0.4170479	21756	0.4354059	19151
1014	cg00040646	27718435	27718435	0.1078173	4454	0.1090175	2872	0.1427239	5260	0.1094473	4441
1015	cg00040708	74748440	74748440	0.8021191	20852	0.8745716	20031	0.8448297	24067	0.8366811	23896
1016	cg00040749	10602494	10602494	0.1706783	2185	0.1892333	1739	0.1445271	2723	0.1321901	2699
1017	cg00040837	40799504	40799504	0.2333333	2090	0.3299869	2191	0.2546531	2264	0.222963	2600
1018	cg00040861	65641485	65641485	0.06364223	4551	0.1155556	2150	0.08573178	4799	0.09327664	3663
1019	cg00040862	13683343	38724487	0.1511288	4684	0.1690647	2958	0.1478982	5086	0.1805365	5007
1020	cg00040873	26656430	26656430	0.6213135	14548	0.7082192	9390	0.6517274	15675	0.6714315	14451
1021	cg00040923	15643414	15643414	0.4860516	19042	0.5566185	14012	0.5112177	21161	0.5746484	19599
1022	cg00040945	62602411	68682385	0.01960213	13623	0.01832158	9397	0.02209174	13525	0.01580437	12618
1023	cg00040986	39782464	39782464	0.9131514	7557	0.9241641	6480	0.9518138	9135	0.9470156	9148
1024	cg00041014	67629318	67629318	0.2235984	2968	0.2313795	2169	0.2035813	3530	0.1900629	3241
1025	cg00041047	73614469	49723361	0.9086698	1411	0.7511231	1013	0.891646	1109	0.85334	1891
1026	cg00041084	29759410	29759410	0.4827998	11615	0.4925669	5954	0.469215	14079	0.4822254	11799
1027	cg00041270	62653490	62653490	0.06916355	3905	0.1352893	2354	0.08938337	5203	0.04671237	3839
1028	cg00041311	66704392	66704392	0.9329738	3794	0.918714	3726	0.9264794	4919	0.940641	5173
1029	cg00041328	44702407	44702407	0.03938207	4496	0.0872381	2525	0.143674	5496	0.1437163	4722
1030	cg00041368	69794438	69794438	0.8508559	12693	0.8849861	10690	0.8338233	15546	0.8615074	14760
1031	cg00041401	53745448	53745448	0.659457	10950	0.7061633	8694	0.6493677	12868	0.6871141	12371
1032	cg00041467	14605318	73706350	0.09365175	14849	0.07954349	11466	0.08582946	16025	0.07771271	15097
1033	cg00041564	23800323	23800323	0.9212615	9095	0.9441946	5903	0.9126729	10458	0.9148917	10698
1034	cg00041575	53636345	53636345	0.4773519	3057	0.458691	1764	0.5562682	3330	0.5758964	3609
1035	cg00041599	28726332	20670400	0.7160873	11953	0.7080373	6233	0.7675726	12704	0.7925532	10616
1036	cg00041636	17639426	17639426	0.3820188	18475	0.3984634	15259	0.3889531	19797	0.4158265	19538
1037	cg00041641	37609383	37609383	0.747524	6059	0.7579267	5167	0.8122588	6638	0.7749172	6542
1038	cg00041666	26746359	26746359	0.06130601	11416	0.06557377	7769	0.05621407	13989	0.06953325	12412
1039	cg00041759	17777321	41750340	0.4005581	19253	0.3916289	14904	0.4625153	24470	0.4407332	22923
1040	cg00041865	24617394	24617394	0.9573684	7500	0.9486666	6387	0.9362431	9248	0.9460094	8420
1041	cg00041872	38773388	38773388	0.8973548	20125	0.9522053	18877	0.9254605	24008	0.9365625	21433
1042	cg00041873	74623321	74623321	0.7501373	9001	0.7616913	6593	0.7597705	10007	0.7498434	9478
1043	cg00041898	46603341	46603341	0.9266502	13247	0.9631144	12127	0.9397614	15073	0.9582813	15936
1044	cg00041901	37783460	37783460	0.07188445	11808	0.06690402	6641	0.0610124	11832	0.06107955	10460
1045	cg00041989	48664360	48664360	0.8681638	12279	0.9288518	8052	0.9028428	13795	0.9095209	13008
1046	cg00042059	72737453	72737453	0.7620568	6162	0.7920452	5733	0.78367	8216	0.7881466	8387
1047	cg00042081	27682490	27682490	0.8154745	3493	0.8429926	2747	0.8278903	4095	0.8353979	5228
1048	cg00042144	45621334	26661448	0.01231473	9076	0.02661934	6662	0.009654703	8704	0.01784362	9147
1049	cg00042156	54683404	54683404	0.07942316	9192	0.0913263	4258	0.09361655	8798	0.122932	7758
1050	cg00042186	69795494	69795494	0.83202	20331	0.8863059	22355	0.8612388	24035	0.8792573	24945
1051	cg00042208	25791345	25791345	0.9163315	2386	0.8542187	1903	0.8826602	2772	0.8841896	3423
1052	cg00042246	71684359	73753458	0.2734891	10043	0.5083195	8314	0.3109695	10885	0.310763	9795
1053	cg00042254	41655415	30756509	0.6266007	4351	0.5351768	2757	0.6330702	4841	0.6163285	4138
1054	cg00042263	18682444	18682444	0.09690991	6793	0.1186985	4879	0.1026411	7889	0.09280439	8294
1055	cg00042325	34745303	34745303	0.8521338	18295	0.9055396	14901	0.8757371	18892	0.8801484	20125
1056	cg00042335	40648394	37630429	0.01723908	14924	0.02878632	14525	0.02089757	17414	0.01726827	17852
1057	cg00042341	11775321	11775321	0.08521149	6378	0.1052285	4452	0.1091985	7336	0.1047409	6249
1058	cg00042356	13679473	14645453	0.01592266	10451	0.02077922	7985	0.01855196	12082	0.01767394	11499
1059	cg00042409	10787335	10787335	0.1479761	2914	0.1617811	2595	0.1891227	3559	0.1433129	3975
1060	cg00042478	26626355	19716486	0.9656494	7469	0.9505919	5729	0.9601508	7855	0.9615142	7825
1061	cg00042568	55701385	55701385	0.04271924	4769	0.0730897	3211	0.04842319	4815	0.07281382	5572
1062	cg00042611	12655352	23669399	0.9680608	12142	0.9628941	11192	0.9778755	15810	0.9731667	16223
1063	cg00042657	43792400	61773503	0.9805946	8712	0.9656391	6128	0.9762756	10817	0.980974	8730
1064	cg00042683	40683355	40683355	0.9393085	6639	0.9374192	5317	0.9623889	8222	0.9603413	8574
1065	cg00042837	15687305	15687305	0.2380149	2862	0.2899297	2035	0.3145096	3601	0.2907049	3106
1066	cg00042874	57802423	13792453	0.01709094	13767	0.01293593	13119	0.01887274	15584	0.01361215	15107
1067	cg00042882	54794383	54794383	0.07759372	5635	0.1055567	4561	0.2093407	7180	0.1996782	6736
1068	cg00042914	32810307	32810307	0.4261336	1951	0.4010116	1284	0.4624448	1937	0.3194444	1772
1069	cg00043004	18621324	18621324	0.8692468	13827	0.9256616	11388	0.8934716	16872	0.8870949	16560
1070	cg00043005	45735413	45735413	0.8797194	16295	0.9199035	13159	0.9143911	18064	0.9030882	18422
1071	cg00043043	50605457	50605457	0.9381465	4637	0.9183879	3870	0.937875	5566	0.9302782	6010
1072	cg00043076	28609329	28609329	0.8794484	4396	0.9102823	3868	0.878911	4822	0.9079491	5712
1073	cg00043080	61650481	61650481	0.8479532	3491	0.825656	3330	0.8456326	5212	0.8798077	4892
1074	cg00043095	46634329	57701493	0.6813187	14915	0.6602877	8313	0.7526531	17992	0.7624576	15834
1075	cg00043284	39690302	39690302	0.9304112	6539	0.9164609	4760	0.9432225	7720	0.9315159	7493
1076	cg00043324	43623421	34800325	0.9564	9900	0.9506027	8362	0.9398896	9682	0.9629207	9528
1077	cg00043364	65610443	65610443	0.9134363	9419	0.8948451	8164	0.9104217	11376	0.9204205	10933
1078	cg00043371	46768314	42774412	0.01866994	14576	0.02426744	12015	0.02378009	16889	0.01943533	15130
1079	cg00043379	46609509	46609509	0.3817425	19848	0.4312065	9821	0.6622216	19247	0.6758319	17721
1080	cg00043444	12611423	12611423	0.8745925	4501	0.8334201	3742	0.9005038	4664	0.8827553	6186
1081	cg00043510	56616400	56616400	0.9488323	7522	0.9601479	4768	0.9408944	8867	0.9551948	7600
1082	cg00043524	66808389	66808389	0.894998	2319	0.8510101	1484	0.9155518	2292	0.8849647	2873
1083	cg00043564	45601391	45601391	0.8805327	14992	0.9096918	10641	0.9013529	16900	0.9071575	15981
1084	cg00043591	21788309	21788309	0.04898236	7270	0.05563967	5184	0.1061427	8577	0.0875072	6848
1085	cg00043599	61690357	61690357	0.7619542	15292	0.8103227	12358	0.7906219	16769	0.8019307	14506
1086	cg00043788	42670307	42670307	0.7433162	14712	0.7655293	14260	0.7537704	16543	0.7753201	17396
1087	cg00043790	64662354	64662354	0.9266257	8527	0.909802	5909	0.9086471	9938	0.9215092	9468
1088	cg00043792	58677432	58677432	0.1715426	1404	0.2627566	1605	0.2290398	2035	0.1980383	2041
1089	cg00043800	29788359	29788359	0.8954282	13374	0.9215796	12435	0.9031757	15991	0.9146305	16393
1090	cg00043819	13654510	68701410	0.9211464	12531	0.9233528	8824	0.9071302	15664	0.9541242	14788
1091	cg00043949	39803495	24656331	0.9578665	10343	0.9409412	7401	0.9332923	12897	0.9584132	12428
1092	cg00044050	25709501	50738496	0.1377924	14821	0.1702836	9208	0.1613586	15976	0.1785141	14235
1093	cg00044097	27751378	27751378	0.7802357	10252	0.8247951	7708	0.7738096	11660	0.8033328	12922
1094	cg00044107	47777378	47777378	0.9059547	2016	0.7956675	1608	0.8937835	2329	0.9028547	2247
1095	cg00044170	62713322	68707443	0.01217253	7458	0.02951334	3085	0.002105509	8449	0.01740246	5359
1096	cg00044245	23659481	23659481	0.2570936	11495	0.3264169	6358	0.3095523	14085	0.3170609	11863
1097	cg00044289	66763410	66763410	0.09067797	5800	0.1246575	3550	0.1586531	6077	0.1025049	5529
1098	cg00044299	69758487	69758487	0.3125493	1167	0.3643547	1039	0.2402002	1099	0.3604383	1634
1099	cg00044318	18732341	18732341	0.8175087	15161	0.8871258	16538	0.8311338	18086	0.8789601	17671
1100	cg00044354	35666422	35666422	0.08621158	3577	0.1771232	2514	0.09602195	4274	0.1281771	3559
1101	cg00044372	39694453	39694453	0.1056268	9888	0.1186037	7463	0.1111111	11510	0.110857	10833
1102	cg00044463	22612324	58751317	0.2323548	1501	0.3786848	782	0.2929667	1791	0.3339506	1520
1103	cg00044466	55759502	55759502	0.8613234	14423	0.9144721	12317	0.877138	16797	0.8849242	16463
1104	cg00044501	11794374	72756505	0.5065649	17189	0.4669698	18595	0.5687869	19584	0.5515149	19011
1105	cg00044505	44606327	44606327	0.08377983	1953	0.1284195	1216	0.1085741	2046	0.08181283	1599
1106	cg00044665	72716469	72716469	0.935717	13045	0.9371877	11108	0.9316539	17048	0.9478372	15620
1107	cg00044729	73663432	73663432	0.1513255	5332	0.170394	3656	0.2394411	6198	0.2577397	6554
1108	cg00044796	34641393	67667483	0.9600546	10164	0.9500855	6331	0.9838767	11188	0.9666291	11437
1109	cg00044871	15640442	15640442	0.9311503	11810	0.9420348	7439	0.9476129	12384	0.9494287	11804
1110	cg00044950	63686482	28729332	0.97	14500	0.9734179	8101	0.9826985	15101	0.9777859	13630
1111	cg00044995	11781476	11781476	0.5283481	10518	0.5341676	5973	0.595839	13887	0.6359789	11479
1112	cg00045061	36759392	36759392	0.0966744	5072	0.1240143	2690	0.2152937	5144	0.1869254	4795
1113	cg00045070	61760432	61760432	0.4687163	1754	0.3827161	1196	0.485878	2343	0.4129142	2254
1114	cg00045114	52756415	52756415	0.1525007	3559	0.1787034	2877	0.1252769	3963	0.1336094	4488
1115	cg00045118	47608423	47608423	0.07024945	10804	0.05687628	7724	0.07567121	12005	0.08247251	11904
1116	cg00045190	15622374	17646369	0.01595641	15317	0.01251529	10527	0.01888086	15948	0.03072342	13668
1117	cg00045227	70662383	70662383	0.08840457	10499	0.07616626	8946	0.08824047	11278	0.1081434	12143
1118	cg00045275	11611431	11611431	0.1432393	7377	0.1696463	5046	0.2320729	10108	0.2911997	8911
1119	cg00045303	25683467	44736309	0.01527995	8866	0.04312238	4909	0.01396458	8708	0.008108108	6930
1120	cg00045439	25718446	25718446	0.1745152	983	0.2024609	794	0.09309791	1146	0.1878829	1369
1121	cg00045515	73657398	73657398	0.2362569	5521	0.2221584	3384	0.2255848	6740	0.2236632	4912
1122	cg00045532	34630397	34630397	0.5989515	20501	0.6210914	19728	0.623894	22617	0.61431	22877
1123	cg00045607	69663486	69663486	0.8144155	17617	0.8566521	16782	0.8385621	21097	0.8606578	19815
1124	cg00045689	19627378	19627378	0.896312	3208	0.8889651	2818	0.8914483	3677	0.9189427	4440
1125	cg00045690	48782333	48782333	0.9361566	3017	0.8955022	2857	0.8962785	4065	0.9285403	4490
1126	cg00045748	54767467	54767467	0.9206847	15849	0.9476784	15859	0.9111692	18272	0.9334866	18603
1127	cg00045753	72660434	72660434	0.7879026	3719	0.7780172	2684	0.8069987	3615	0.802545	4458
1128	cg00045762	71778430	71778430	0.2304458	8223	0.3133896	4045	0.2894289	10476	0.3250391	6933
1129	cg00045787	74806377	74806377	0.9031695	12489	0.9083334	11060	0.8897373	16270	0.905198	15406
1130	cg00045900	24744509	24744509	0.8344719	3706	0.8368555	2266	0.8993178	4151	0.8655187	4488
1131	cg00045902	24642342	24642342	0.5488875	12664	0.6626332	6842	0.6043069	13413	0.6048697	12673
1132	cg00045910	28610430	28610430	0.09385666	2244	0.1090201	1441	0.07369062	3184	0.04631927	3527
1133	cg00046018	38689365	50658337	0.03191761	11649	0.03414762	7514	0.108314	11976	0.07844254	10430
1134	cg00046021	43669424	43669424	0.9170162	12059	0.9182211	9389	0.9321548	14551	0.9411172	13792
1135	cg00046026	71643385	71643385	0.3244073	25966	0.3668748	25361	0.3607152	29932	0.3490617	31605
1136	cg00046041	18600417	21696341	0.1104176	14961	0.1219673	16552	0.1091597	18918	0.1302904	18873
1137	cg00046099	65742322	65742322	0.08973952	6196	0.09395248	3604	0.09346528	6266	0.1234177	5904
1138	cg00046105	11712309	11712309	0.8737808	18867	0.8991676	17920	0.8832436	23676	0.881868	24161
1139	cg00046156	32763494	32763494	0.1320498	4315	0.1547017	3856	0.1361755	4732	0.1366806	4919
1140	cg00046336	32628500	32628500	0.7448494	17568	0.8053126	18422	0.7695599	20938	0.805714	21461
1141	cg00046410	27774497	27774497	0.8734219	2910	0.840404	2375	0.8997437	3022	0.8882864	3588
1142	cg00046499	59743503	59743503	0.9121693	3680	0.8568928	2185	0.9150784	4045	0.9363974	4208
1143	cg00046537	52600439	52600439	0.1510867	9378	0.1354423	6412	0.1611582	10883	0.1837499	9783
1144	cg00046560	24637342	24637342	0.1015942	17401	0.07662274	14243	0.2687121	20368	0.243826	20956
1145	cg00046623	60604412	60604412	0.6971859	2423	0.6530204	1903	0.7343096	2290	0.7329214	2813
1146	cg00046625	49653421	71661353	0.9272301	10976	0.9534304	9928	0.9660724	13193	0.9584974	13104
1147	cg00046744	44702349	44702349	0.0759704	6521	0.08627974	4397	0.06384078	7638	0.07044625	7026
1148	cg00046802	24758496	24758496	0.8708447	11963	0.9140679	10129	0.8850574	14081	0.9	13650
1149	cg00046815	68716436	68716436	0.09977678	4380	0.1546292	1963	0.1493535	4386	0.1468244	3789
1150	cg00046899	24633450	24633450	0.2888557	9268	0.2808103	6367	0.3035495	11282	0.3154025	10236
1151	cg00046913	38790371	52670403	0.05669992	13833	0.05239489	13909	0.07092831	15606	0.07243365	16743
1152	cg00046991	26724476	26724476	0.0654635	5995	0.06809383	4291	0.05041299	6922	0.05705662	6858
1153	cg00047050	53791439	53791439	0.1207178	5417	0.2134293	2402	0.1446078	5612	0.1828358	4724
1154	cg00047052	35710451	35710451	0.1451257	2167	0.2306328	1591	0.2556154	2126	0.2747979	2622
1155	cg00047079	13719331	13719331	0.7250362	13720	0.7055789	13469	0.773867	16492	0.7899281	16580
1156	cg00047147	50740373	50740373	0.8677463	2123	0.8710692	1490	0.9362369	2770	0.8865867	2651
1157	cg00047162	64700459	64700459	0.5774349	20640	0.6305162	17530	0.5808833	22519	0.6053942	22591
1158	cg00047185	36715401	36715401	0.2612936	1848	0.2187643	2085	0.3786362	1997	0.2554672	1912
1159	cg00047287	26658443	26658443	0.9454299	7285	0.923121	5129	0.9441281	8330	0.9420108	7867
1160	cg00047338	12720479	12720479	0.8897245	14527	0.9254779	12299	0.8778371	18449	0.8948305	18451
1161	cg00047469	69767463	69767463	0.108347	15175	0.1012936	13583	0.141852	18518	0.1313209	18054
1162	cg00047501	70626364	70626364	0.6664956	1849	0.7258609	1381	0.6956738	1911	0.7220509	2494
1163	cg00047532	34728496	34728496	0.2838666	8714	0.3046751	6809	0.3212237	9314	0.3514195	9023
1164	cg00047553	61635403	61635403	0.3108288	6669	0.3370995	5299	0.3237335	7539	0.3388994	7805
1165	cg00047683	67738504	67738504	0.3079026	3924	0.3031026	2414	0.3285108	5084	0.3176669	4049
1166	cg00047694	54689478	54689478	0.6755811	15044	0.8090988	11330	0.7063402	17502	0.7364101	17321
1167	cg00047753	14744318	14744318	0.7523833	3991	0.7154499	2845	0.7410189	4827	0.8028889	4400
1168	cg00047815	29781319	29781319	0.6534154	3472	0.6868906	2669	0.7033429	5135	0.7222109	4821
1169	cg00047843	28780431	28780431	0.2720758	4226	0.2872123	3333	0.2657967	4268	0.256076	4426
1170	cg00047844	46739356	49798303	0.02898551	10043	0.03418712	9231	0.03718151	11949	0.03271967	12339
1171	cg00048178	13709426	73810353	0.2679376	9447	0.3015196	5296	0.3185681	9901	0.3457098	8734
1172	cg00048370	11730374	11730374	0.1625304	1955	0.2103896	1055	0.1798225	2041	0.2008948	2135
1173	cg00048381	66612453	66612453	0.9435242	6239	0.9237624	4950	0.9429697	6756	0.9589337	6840
1174	cg00048436	55605433	55605433	0.8578882	12742	0.8739011	11161	0.8666578	14884	0.8608203	13846
1175	cg00048697	72753430	72753430	0.07942359	2884	0.1303935	2009	0.09582238	3323	0.09350486	3087
1176	cg00048705	16783415	16783415	0.870228	7444	0.886164	5364	0.9302677	9164	0.9317052	9359
1177	cg00048743	53740456	53740456	0.3290713	1386	0.3867041	968	0.4325397	1412	0.1649646	1173
1178	cg00048746	65702345	65702345	0.1321514	12083	0.1112433	10831	0.1492799	16426	0.1206054	14435
1179	cg00048759	38618418	26745306	0.9826223	15207	0.9782481	15255	0.9840941	18258	0.9856119	19291
1180	cg00048832	27625339	23803303	0.2810739	8951	0.2842466	6324	0.3097354	10141	0.2883675	10130
1181	cg00048838	12679448	12679448	0.06609385	5952	0.08317881	3675	0.06547987	6360	0.06991033	5922
1182	cg00049033	14799369	57700401	0.4688874	10587	0.4723799	5186	0.4091949	9079	0.4342089	7933
1183	cg00049047	74785337	74785337	0.9098611	15598	0.9248798	14663	0.9162478	17607	0.9138882	18945
1184	cg00049102	70782382	70782382	0.6941778	7921	0.7515978	6941	0.718042	10625	0.7103846	10483
1185	cg00049156	17678326	17678326	0.3947445	6750	0.3658426	6493	0.4130225	8178	0.4310115	8916
1186	cg00049253	55708398	55708398	0.09808987	14611	0.06690474	9421	0.09498392	14513	0.09096033	14093
1187	cg00049286	69766369	47785323	0.01963365	9017	0.02742812	7447	0.4422317	12805	0.4158208	12314
1188	cg00049323	71765479	71765479	0.1114739	10620	0.1106837	7959	0.1682606	12761	0.1463179	11293
1189	cg00049330	65749350	46636446	0.06113334	10647	0.07052331	9684	0.07888304	13401	0.09219638	12753
1190	cg00049380	14609370	14609370	0.8583578	3310	0.836541	3693	0.911086	4320	0.9002366	4972
1191	cg00049382	28768419	28768419	0.4267101	2663	0.5112166	2218	0.5348387	3000	0.5040247	3130
1192	cg00049400	15703509	13756467	0.9640777	8140	0.9567086	6183	0.9819051	8687	0.9803799	9482
1193	cg00049411	42665508	42665508	0.09531233	9521	0.07107154	6302	0.09418783	10963	0.09715886	9544
1194	cg00049440	11793440	11793440	0.409164	14828	0.4289379	12375	0.3983822	17825	0.3916338	16395
1195	cg00049475	34689362	34689362	0.9022873	4884	0.8982645	3242	0.905107	5833	0.9269923	5735
1196	cg00049502	59648320	59648320	0.06781803	7022	0.06603561	4337	0.05399456	7623	0.06682402	6679
1197	cg00049595	38724341	38724341	0.5765342	11176	0.6494104	6854	0.604534	11413	0.6060554	11658
1198	cg00049616	46802312	46802312	0.8524038	11777	0.8900684	9697	0.8615438	14215	0.883308	13697
1199	cg00049664	56712442	47789427	0.9655879	10158	0.9359812	5414	0.9743399	10656	0.9621611	9599
1200	cg00049691	69733352	69733352	0.9122556	15297	0.9476063	13394	0.9341434	18911	0.940852	18210
1201	cg00049709	59720422	59720422	0.493273	9191	0.5455239	6457	0.5799621	12037	0.5915458	12107
1202	cg00049718	54750345	69658312	0.02478594	8776	0.02619944	6007	0.02092373	10271	0.02045282	10412
1203	cg00049729	44720478	21663411	0.7324688	23729	0.7453068	20941	0.7467967	24718	0.7466409	25725
1204	cg00049868	41704365	31721353	0.7770591	4538	0.7135622	1677	0.7600287	4088	0.7758069	3339
1205	cg00049883	33749380	33749380	0.04546068	7313	0.09164172	4243	0.06347479	8171	0.08010048	7066
1206	cg00049892	62662368	62662368	0.1954733	1844	0.2585596	1594	0.2238999	2218	0.2106772	2691
1207	cg00049894	19753408	19753408	0.8898807	10879	0.9061831	8779	0.8769657	13254	0.9036363	12550
1208	cg00049947	23734313	23734313	0.1022397	10571	0.09262852	8148	0.152027	13812	0.09475859	11519
1209	cg00049973	17734356	11725419	0.01976819	15430	0.02624551	10759	0.07195923	16187	0.02936788	14644
1210	cg00050133	29759403	29759403	0.4252451	1532	0.4455569	1498	0.460632	1767	0.5263158	2199
1211	cg00050152	34705330	40766398	0.8439069	18216	0.9302171	16523	0.9369795	20195	0.9245715	20847
1212	cg00050224	37723437	37723437	0.9529649	12295	0.9571374	10352	0.9547481	14927	0.9551012	14132
1213	cg00050247	39762349	17708489	0.08771275	13296	0.09497667	10829	0.1184753	16165	0.1141937	12948
1214	cg00050250	60613442	60613442	0.117927	13137	0.1496077	11243	0.1396359	15555	0.1360938	13545
1215	cg00050271	35705451	35705451	0.9146541	5407	0.8978615	3033	0.9515061	5942	0.9392247	5807
1216	cg00050289	50628300	50628300	0.9229068	3065	0.8965383	2471	0.9122705	3331	0.9300355	3559
1217	cg00050294	51670436	51670436	0.117737	18866	0.09230883	13474	0.1654403	20421	0.1404075	17862
1218	cg00050312	36709378	36709378	0.08114234	8724	0.07065804	5462	0.09223837	10774	0.09475993	8564
1219	cg00050336	34632434	34632434	0.292758	11278	0.3235069	9025	0.322723	12592	0.3340106	13681
1220	cg00050375	50660331	50660331	0.4747945	7200	0.5011362	6501	0.4752322	7652	0.5027939	8848
1221	cg00050402	66729490	66729490	0.8426344	15418	0.9125085	10141	0.8838932	17048	0.9213353	16375
1222	cg00050482	54673467	54673467	0.169101	6541	0.1714811	3708	0.2203671	7746	0.2587072	6877
1223	cg00050496	39707347	39707347	0.1244666	2712	0.1401074	2134	0.1802342	3401	0.2048077	3020
1224	cg00050555	38631469	59706301	0.07655276	14648	0.0617284	14237	0.1096852	17277	0.08900432	17034
1225	cg00050590	17800432	19738501		6790	0.04292237	4280	0.02744337	7625	0.03871767	6357
1226	cg00050618	67795457	67795457	0.1260317	3050	0.2200833	1822	0.2587396	4105	0.2669323	3414
1227	cg00050654	12736455	12736455	0.8953821	7241	0.8805638	5292	0.8803192	7796	0.9032726	8181
1228	cg00050692	48657433	48657433	0.9166908	10283	0.9111444	7913	0.9086403	11601	0.919803	10661
1229	cg00050792	74667321	74667321	0.9505161	12591	0.9544604	11121	0.9622642	14793	0.9598577	15644
1230	cg00050872	67802490	14710401	0.201918	1777	0.2145777	1368	0.2435543	2072	0.2607229	1975
1231	cg00050873	32735311	31717405	0.2659176	167	0.4576271	313	0.3186813	82		68
1232	cg00050938	65806423	65806423	0.8809795	6924	0.8888685	5335	0.8813472	7620	0.8731731	8179
1233	cg00050984	63662492	46740475	0.4661004	6375	0.4406055	2939	0.5087175	6668	0.5098159	6471
1234	cg00051068	26804434	26804434	0.1650672	13446	0.1571335	9026	0.4174382	17505	0.4317545	16326
1235	cg00051154	70761365	70761365	0.9376904	7122	0.9509427	5363	0.9571993	8498	0.9628672	8410
1236	cg00051179	64729386	66793463	0.4486556	6892	0.508962	4977	0.5153207	7602	0.5165256	7464
1237	cg00051307	24697486	24697486	0.3351187	9422	0.304383	6083	0.3769207	9727	0.3780605	9253
1238	cg00051371	44775349	44775349	0.2708275	17653	0.257608	12124	0.2884439	19474	0.3010461	17585
1239	cg00051483	29629451	29629451	0.06611226	4710	0.0589313	3175	0.04690283	4953	0.05217766	4538
1240	cg00051510	72697329	72697329	0.8351156	6820	0.8205437	5712	0.8452621	7836	0.8488297	7719
1241	cg00051546	57807470	57807470	0.08959615	7378	0.0933461	4078	0.1645042	8532	0.1817951	7766
1242	cg00051590	32687405	32687405	0.8845381	11341	0.8992053	7450	0.8725878	12285	0.8932205	11597
1243	cg00051595	51789501	51789501	0.05331089	3464	0.07105719	1631	0.08443936	4270	0.04866648	3537
1244	cg00051623	74727303	74727303	0.8778845	7917	0.8898258	5237	0.8965517	9557	0.87025	8979
1245	cg00051662	56705406	56705406	0.13464	2247	0.1918449	1396	0.1243129	2265	0.1290893	2162
1246	cg00051704	28685375	28685375	0.913667	3456	0.9046455	2763	0.9319032	4981	0.9498553	4048
1247	cg00051782	18621312	18621312	0.08745405	14319	0.07299112	9134	0.09751065	14924	0.09962658	14093
1248	cg00051818	26604470	26604470	0.8894788	7057	0.8952341	4663	0.9029456	7844	0.9033512	7360
1249	cg00051952	58610302	58610302	0.8430545	2506	0.8297347	1521	0.9164465	2928	0.8716129	3000
1250	cg00051979	47611362	47611362	0.1356154	5246	0.08950914	4056	0.5759072	9820	0.5427297	8641
1251	cg00052046	65626317	65626317	0.8887877	5394	0.8900524	4293	0.9032454	6463	0.907617	5821
1252	cg00052246	25749415	25749415	0.260687	2520	0.2631048	1884	0.2189254	2394	0.2962448	2776
1253	cg00052290	10615312	10615312	0.07360834	6421	0.08810326	3464	0.09365515	6819	0.08030199	5728
1254	cg00052385	10810379	10810379	0.9161066	13143	0.9225418	11687	0.9269449	15094	0.9258149	15914
1255	cg00052422	18604452	24747462	0.00833846	14531	0.01427903	12716	0.1072394	17664	0.1229147	18303
1256	cg00052433	45737411	21719408	0.9435837	6742	0.9336404	4677	0.9323838	6570	0.9365296	7242
1257	cg00052482	32635352	13753308	0.9229824	2341	0.8649155	1499	0.9319813	3105	0.9115301	2658
1258	cg00052550	39619400	34679403	0.03602787	14250	0.04835236	9186	0.04165315	15313	0.03323904	12626
1259	cg00052561	71757458	71757458	0.1606169	8523	0.1947572	5851	0.1948994	9546	0.1921646	8502
1260	cg00052578	26715322	26715322	0.06161137	1588	0.1828255	983	0.09600808	1879	0.1973333	1775
1261	cg00052588	50798340	62716407	0.6931666	16290	0.7085235	12172	0.6881276	17824	0.6895012	16702
1262	cg00052626	30698306	36743452	0.0687354	2897	0.07620908	1947	0.03898515	3132	0.02074513	2262
1263	cg00052665	39798434	39798434	0.1634367	1448	0.1588448	1008	0.1503719	1782	0.1441341	1690
1264	cg00052684	13753395	13753395	0.5198441	2722	0.5684246	2896	0.5954557	3729	0.5534513	3913
1265	cg00052772	19705437	19705437	0.8172411	21256	0.9024199	21595	0.8467888	26308	0.86088	26697
1266	cg00052853	34655478	34655478	0.2465728	16167	0.2844249	12420	0.300628	19805	0.307672	18813
1267	cg00052903	49721310	49721310	0.08420026	2976	0.09344192	2233	0.09705506	3805	0.09931766	3857
1268	cg00052932	47618435	47618435	0.418432	5423	0.4559601	3306	0.3742182	6455	0.4105116	5627
1269	cg00052964	42676472	42676472	0.9056373	4796	0.9414141	3365	0.9626039	5676	0.9482868	6204
1270	cg00053010	69695424	63688473	0.9804857	7023	0.9406578	4096	0.979785	6875	0.9763444	7171
1271	cg00053063	29774300	29774300	0.601231	2987	0.6638694	2045	0.523077	2955	0.6047571	3852
1272	cg00053073	57628421	57628421	0.3205312	19480	0.2876403	12732	0.4479453	23164	0.4793198	22482
1273	cg00053086	16766340	59749502	0.9135793	13288	0.9411152	12382	0.9282107	15543	0.9261745	15545
1274	cg00053135	24680335	24680335	0.4236906	18515	0.5448933	14802	0.5117211	19608	0.4883268	20460
1275	cg00053261	65796406	65796406	0.8149409	19002	0.8918626	17461	0.8213726	21582	0.8803903	20701
1276	cg00053292	70795423	70795423	0.1147385	3055	0.1220472	1932	0.1323829	3828	0.1259064	2934
1277	cg00053361	24643303	24643303	0.2742871	4038	0.2473085	3151	0.3004108	5499	0.320983	5190
1278	cg00053373	21624308	21624308	0.7728088	19399	0.8534178	18845	0.777622	23441	0.8358229	22059
1279	cg00053393	18602421	18602421	0.8207196	4736	0.7727138	3279	0.8490916	5294	0.8112556	4822
1280	cg00053507	62606390	62606390	0.1300398	11458	0.1058439	8781	0.3476496	16408	0.2912973	14792
1281	cg00053536	31791481	31791481	0.7584086	15182	0.8236933	10671	0.8093408	15509	0.7933047	14119
1282	cg00053647	24773368	24773368	0.07762747	14315	0.05068105	11206	0.08259898	16014	0.07132518	15098
1283	cg00053661	20616373	59745396	0.06276358	11993	0.04151953	9245	0.0605877	13104	0.05662848	12120
1284	cg00053728	20602500	20602500	0.9058524	3437	0.8766667	2300	0.8965983	3604	0.9054471	3792
1285	cg00053755	71788305	71788305	0.7773951	4545	0.775968	3154	0.7990595	5429	0.8452241	5030
1286	cg00053769	33802395	33802395	0.8622723	9564	0.8869922	7457	0.8832276	10459	0.8963893	10729
1287	cg00053851	20755344	20755344	0.923787	13008	0.9332416	12258	0.9120481	17023	0.9353344	15658
1288	cg00053870	43809364	43809364	0.9225872	14820	0.955829	11197	0.9421938	16784	0.9464145	16341
1289	cg00053916	65708455	65708455	0.06660383	6266	0.1003542	3288	0.1156737	7084	0.09383777	5953
1290	cg00053927	49688409	49688409	0.7891092	11598	0.8606879	10337	0.8436831	13910	0.8490328	15771
1291	cg00054173	46770487	46770487	0.2291623	4639	0.2037746	3556	0.2716713	5668	0.2595078	5264
1292	cg00054197	70657481	70657481	0.6383615	22652	0.7139224	23100	0.6700217	26129	0.7055428	26060
1293	cg00054210	63646440	60621413	0.6149865	13619	0.7394958	6207	0.678492	14727	0.7698564	11949
1294	cg00054243	61743493	61743493	0.7496058	8778	0.8006182	7017	0.755029	10240	0.7535946	9011
1295	cg00054248	21743343	38706334	0.968674	14297	0.965356	15083	0.9696507	17594	0.9752814	18914
1296	cg00054301	32755381	32755381	0.8720793	16762	0.914753	15185	0.8688731	19751	0.8835863	19073
1297	cg00054352	49665503	11683385	0.9268863	14015	0.9055797	13234	0.9059292	16462	0.9038431	18817
1298	cg00054408	63638307	63638307	0.1191462	9317	0.1107412	5607	0.1923589	10422	0.1955478	9064
1299	cg00054409	16675327	38624424	0.4047872	3660	0.3764242	2182	0.4599909	4324	0.5177093	4248
1300	cg00054472	28801498	27730364	0.1078647	9004	0.1173939	5011	0.3910301	11316	0.3896614	8818
1301	cg00054496	57748310	25607399	0.9577343	16036	0.9511521	10750	0.9532821	18394	0.9652174	15310
1302	cg00054511	16787385	15650508	0.04877786	9187	0.05572498	7114	0.0635618	10142	0.06169457	9755
1303	cg00054525	22810466	30609350	0.02389969	11783	0.02117278	11377	0.06358729	14903	0.04338364	14145
1304	cg00054572	42623372	42623372	0.7988506	770	0.7764977	1202	0.8629032	1016	0.8760108	1013
1305	cg00054639	48622446	48622446	0.2456347	5856	0.2272224	5322	0.191896	6440	0.2256617	6587
1306	cg00054692	38647371	38647371	0.06901927	6956	0.07016005	4461	0.06841195	7998	0.06552154	7119
1307	cg00054702	53645322	53645322	0.854631	17758	0.9050069	16417	0.8461359	21367	0.8865702	20362
1308	cg00054706	71654428	71654428	0.08049873	8161	0.05646798	5319	0.08892675	8705	0.06556563	7953
1309	cg00054741	36695394	36695394	0.2262606	2954	0.2450931	1887	0.1988934	3334	0.211323	3203
1310	cg00054771	19781326	19781326	0.9000174	17123	0.9140301	15103	0.8541498	19708	0.908117	19316
1311	cg00054774	31689451	31689451	0.1443536	6869	0.1643474	4068	0.1880387	7441	0.2224973	7172
1312	cg00054791	23779331	23779331	0.3377366	11785	0.3339558	6862	0.3586361	12481	0.3719111	11150
1313	cg00054890	29621406	29621406	0.9104341	12963	0.9214478	11421	0.9251568	15840	0.9181414	15439
1314	cg00054971	24664410	46674301	0.9649877	3156	0.9115417	2274	0.9508536	3766	0.9551939	4386
1315	cg00055052	34609424	34609424	0.853699	16161	0.9123096	16253	0.8945775	18729	0.8852759	20105
1316	cg00055073	50764411	50764411	0.8876727	15248	0.9126187	18119	0.8880668	17741	0.9004305	19645
1317	cg00055233	57706488	57706488	0.9125944	13938	0.9393988	12276	0.9296127	15883	0.9282095	16281
1318	cg00055292	64762459	64762459	0.814003	20110	0.8782135	19738	0.8405702	22838	0.8747356	23538
1319	cg00055341	57656413	57656413	0.09210868	15284	0.1	11210	0.1073648	17280	0.1094465	16520
1320	cg00055359	67668381	67668381	0.1172114	15291	0.1145706	9728	0.2382054	18489	0.2053944	16176
1321	cg00055434	72648493	12603477	0.8689655	1205	0.8398666	1099	0.8165075	1366	0.8691983	1559
1322	cg00055462	11617437	11617437	0.9641561	4308	0.9415284	3577	0.9350367	4949	0.9513178	6350
1323	cg00055510	20774346	20774346	0.9267114	6313	0.8981364	5427	0.938741	7001	0.9388875	7738
1324	cg00055529	64623321	64623321	0.1393443	1364	0.1483167	999	0.2402135	2148	0.2165674	1747
1325	cg00055555	48707315	48707315	0.9212231	10398	0.9380629	8005	0.9314637	12273	0.9419435	10407
1326	cg00055557	68810408	68810408	0.7234171	18126	0.8306562	13783	0.7664366	19171	0.8167756	19035
1327	cg00055603	66715300	66715300	0.1246499	2756	0.1690796	1834	0.133196	2813	0.1384663	3121
1328	cg00055617	55762459	55762459		1870	0.8616852	1158	0.9295027	1971	0.9359487	2398
1329	cg00055679	58637496	58637496	0.6768383	20775	0.8036731	15527	0.7134169	23579	0.7868213	20418
1330	cg00055726	51792505	51792505	0.4180581	16070	0.5042819	9008	0.5753511	17272	0.5505497	15637
1331	cg00055764	56746337	43682510	0.6814187	3086	0.6708797	1878	0.7251978	3186	0.7588548	3288
1332	cg00055771	63672457	63672457	0.2129691	7441	0.1801676	5628	0.2060613	8611	0.1927483	8891
1333	cg00055811	53636477	53636477	0.1926537	1234	0.2244224	1112	0.2159763	1252	0.1662162	1380
1334	cg00055848	59647500	59647500	0.05587447	7739	0.09106052	3502	0.1133368	9535	0.08150289	6820
1335	cg00055881	37699429	37699429	0.9382666	9765	0.9438388	7147	0.9330202	11396	0.9283342	11942
1336	cg00055981	58750411	58750411	0.8846458	16345	0.9168275	17514	0.8656541	19454	0.8902864	20572
1337	cg00055986	41656329	41656329	0.193443	8776	0.175025	6899	0.2005124	10049	0.2148044	9127
1338	cg00056002	55640474	55640474	0.9410105	7342	0.9366068	5358	0.9500573	8630	0.9598167	8411
1339	cg00056066	15727363	10703424	0.1126547	7170	0.100463	4220	0.1510854	6810	0.1996108	6067
1340	cg00056074	23679374	23679374	0.08894915	7275	0.09864228	3509	0.1206897	8078	0.1201679	6807
1341	cg00056202	27612379	27612379	0.3586173	12108	0.3539677	5974	0.4228982	13674	0.469734	12571
1342	cg00056257	17697416	17697416	0.2766779	7931	0.2927584	4747	0.4449886	11334	0.434556	9878
1343	cg00056268	30670359	30670359	0.5835645	5668	0.5683492	5467	0.5801178	6690	0.5732791	7774
1344	cg00056433	13810448	13810448	0.3698663	4088	0.4105365	3013	0.3726003	4484	0.4130006	4469
1345	cg00056489	20683473	70674447	0.9795763	18261	0.9818203	16677	0.9697044	20233	0.9662319	20985
1346	cg00056497	68740405	68740405	0.5734999	10866	0.6362423	5893	0.5851936	11368	0.5741864	10778
1347	cg00056541	20720385	20720385	0.6017653	11343	0.6339077	7155	0.6223183	13091	0.6327814	11193
1348	cg00056578	68611379	68611379	0.225886	6390	0.2035112	4229	0.5760931	10466	0.5970942	9123
1349	cg00056624	21750338	14809351	0.07437211	8102	0.09017993	4513	0.08764848	8571	0.08585457	7436
1350	cg00056628	20791346	20791346	0.087405	10952	0.09860248	6340	0.1180597	11733	0.1091913	11128
1351	cg00056676	13769381	13769381	0.1601459	15798	0.1405063	10170	0.2343398	18083	0.2467621	15960
1352	cg00056719	11707350	60758376	0.01025679	13452	0.01833536	13044	0.04492976	17483	0.01593345	16971
1353	cg00056754	30703474	30703474	0.668255	12702	0.792532	9675	0.7318962	13585	0.7979215	14622
1354	cg00056767	22713355	22713355	0.1428064	11153	0.1179797	7503	0.1718511	12952	0.1517984	12522
1355	cg00056985	13655411	13655411	0.07298903	11847	0.08659066	7268	0.1078091	15177	0.1195423	12222
1356	cg00057092	50628344	50628344	0.04960677	6512	0.06936917	4513	0.07774106	6859	0.05279715	7211
1357	cg00057114	37678359	37678359	0.8550742	16336	0.8953809	13712	0.8822219	19199	0.8849941	17873
1358	cg00057208	62650470	62650470	0.8566228	3471	0.8643187	3364	0.8913409	4069	0.8809422	4570
1359	cg00057231	39789363	39789363	0.09375933	9947	0.09940792	6318	0.1218219	12722	0.145458	10391
1360	cg00057240	27682507	27682507	0.6711382	7131	0.764201	4794	0.7481076	8487	0.7730636	8550
1361	cg00057272	74695407	74695407	0.6073899	5394	0.6660275	3029	0.6698624	6367	0.6732835	6046
1362	cg00057317	24676354	24676354	0.106523	9926	0.08759884	4706	0.1671197	12041	0.1331029	9449
1363	cg00057324	25613323	25613323	0.4465633	4672	0.4729491	4983	0.4837485	6484	0.495068	7402
1364	cg00057393	12733459	40799403	0.577257	19827	0.6256821	18411	0.6554711	21605	0.6782255	21269
1365	cg00057434	18615485	18615485	0.6446125	4132	0.6196041	2981	0.6519938	5693	0.6750555	5304
1366	cg00057476	56700419	56700419	0.8663707	11387	0.8546777	9114	0.8682216	13362	0.8673404	12466
1367	cg00057517	74720492	74720492	0.6827177	1416	0.6273546	1121	0.7291037	1886	0.7344521	1926
1368	cg00057569	25717366	25717366	0.1572581	1140	0.2437137	934	0.2522741	1549	0.2745098	1583
1369	cg00057593	30604333	30604333	0.3125488	7582	0.3669992	4712	0.447263	8888	0.4142842	9239
1370	cg00057603	20627478	20627478	0.4471603	9637	0.5339953	5842	0.5860538	12061	0.5797699	10330
1371	cg00057661	73808435	73808435	0.0708942	5514	0.08901099	2630	0.1416035	6623	0.1813764	6279
1372	cg00057663	59770473	59770473	0.1462377	21283	0.1530918	20907	0.1797734	23463	0.1741671	23521
1373	cg00057667	42741336	42741336	0.9100022	4389	0.9451171	3617	0.9295511	4712	0.9354045	6402
1374	cg00057676	43621428	43621428	0.05239939	11007	0.05344391	8582	0.06653261	11338	0.05626938	11185
1375	cg00057700	12631432	12631432	0.1023622	5107	0.1342005	3052	0.6115922	7060	0.5969752	5917
1376	cg00057722	53683496	53683496	0.908138	6769	0.9198749	5017	0.9201418	8365	0.9328313	8133
1377	cg00057791	36690472	36690472	0.9011884	13279	0.9343929	10722	0.9176781	16214	0.9163389	15152
1378	cg00057900	43705509	43705509	0.8463951	18389	0.9159	18378	0.8796104	22078	0.8903211	22165
1379	cg00057966	50606378	50606378	0.9214771	9324	0.9338142	6971	0.939601	10877	0.9451067	10302
1380	cg00058009	47670413	34681339	0.8584791	17968	0.9064838	12732	0.8836702	21915	0.888204	18720
1381	cg00058026	33679472	33679472	0.2352681	4414	0.2477231	4292	0.2615234	5020	0.250158	6228
1382	cg00058113	69720312	11780423	0.01447451	9434	0.02720648	6075	0.02059637	9659	0.01491897	9217
1383	cg00058163	50729318	50729318	0.6059232	27689	0.6823267	28593	0.6416061	34443	0.6641499	32614
1384	cg00058291	66703438	66703438	0.1047431	7996	0.1480125	5359	0.09098557	8220	0.09834889	8258
1385	cg00058296	13785309	13785309	0.9069509	14301	0.9563375	10756	0.9329453	17423	0.9497433	16455
1386	cg00058299	17635368	23744319	0.1605324	16202	0.2007668	12681	0.1822112	16090	0.1542069	14400
1387	cg00058329	53762399	57648342	0.9798965	14972	0.9714085	11267	0.9825495	15315	0.9834163	15578
1388	cg00058413	71680318	71680318	0.8659449	4980	0.8860503	4832	0.8970657	6341	0.9034505	6073
1389	cg00058449	18688396	15711362	0.9868509	14806	0.976592	10751	0.9906633	17358	0.9865653	15680
1390	cg00058515	23687391	23687391	0.09027455	2049	0.1311907	1798	0.1221431	2569	0.08993647	2891
1391	cg00058644	72774452	72774452	0.8781388	11011	0.8729453	7322	0.8598267	12249	0.8572872	10789
1392	cg00058708	35705462	35705462	0.9090909	17467	0.9435651	16326	0.8809857	20595	0.9390451	20489
1393	cg00058771	57606358	57606358	0.07905138	7237	0.08469499	3572	0.3114646	9015	0.2785158	6449
1394	cg00058786	42762425	20682374	0.06349085	12894	0.06574605	11414	0.2289795	18382	0.220128	17090
1395	cg00058799	12735330	54673398	0.8683031	20637	0.918937	22290	0.8675958	22860	0.8906649	23799
1396	cg00058857	73609488	73609488	0.7152226	4932	0.5875945	4398	0.7235866	5967	0.6904368	5944
1397	cg00058879	18763383	18763383	0.8885531	14131	0.9126758	9714	0.8805035	15867	0.9135231	15673
1398	cg00058887	23766451	23766451	0.06777289	4902	0.08169678	2446	0.1564923	4929	0.1184912	4778
1399	cg00058923	25657344	25657344	0.88841	6397	0.9094513	4693	0.8896004	7708	0.92142	7421
1400	cg00058938	12688302	12688302	0.9504488	10818	0.9558741	8829	0.9533303	13292	0.9472416	11519
1401	cg00059015	67768437	67768437	0.1506849	2893	0.2168675	2307	0.18286	3914	0.1412612	3928
1402	cg00059024	25704330	49705503	0.2732336	5646	0.1841382	2447	0.2534711	6094	0.2718653	5068
1403	cg00059034	32633352	32633352	0.2958494	1972	0.2951219	1540	0.2932996	2273	0.3926237	2042
1404	cg00059053	66667331	24767371	0.3868379	523	0.4517544	584	0.6490148	712	0.5357625	641
1405	cg00059089	53764471	53764471	0.4378172	688	0.4166667	560	0.5407674	734	0.6363636	802
1406	cg00059161	38648350	40772411	0.2263231	17132	0.1850456	11843	0.3228757	20236	0.3432164	18113
1407	cg00059165	22635474	22635474	0.8814458	18381	0.9499071	19264	0.8936778	21269	0.9213052	20740
1408	cg00059225	13603426	13603426	0.752479	18456	0.8346485	16374	0.7798694	22423	0.8146829	21803
1409	cg00059240	69641322	63648446	0.9835792	16708	0.9694954	12226	0.9804094	18072	0.9821238	16738
1410	cg00059246	13727417	13727417	0.8950918	13836	0.9061303	16604	0.8921629	17751	0.9018469	17984
1411	cg00059309	48678480	48678480	0.8772904	10706	0.9319395	9083	0.8917484	13655	0.9001579	12570
1412	cg00059374	15781387	45637317	0.9381805	11013	0.9403331	8967	0.955442	13792	0.9558445	13896
1413	cg00059399	55629359	71663352	0.177724	8160	0.2096335	6149	0.2094578	7978	0.2244277	8112
1414	cg00059424	52601410	52601410	0.05508885	6090	0.08211353	2701	0.07401149	5818	0.06540783	5037
1415	cg00059459	53735308	53735308	0.6123996	2142	0.5997732	1664	0.6390632	2291	0.6732373	2538
1416	cg00059643	56667363	56667363	0.8577005	10659	0.8583122	8207	0.8518292	11326	0.8709409	10709
1417	cg00059652	33713315	33713315	0.8769984	6030	0.8856323	4779	0.8778712	7867	0.8419924	8292
1418	cg00059662	65634335	65634335	0.8606737	18188	0.89267	13065	0.872603	19508	0.8761674	17674
1419	cg00059699	64632459	64632459	0.5175898	2572	0.5494223	2237	0.5137353	2703	0.5719709	3061
1420	cg00059707	27673301	27673301	0.1331689	3144	0.1557267	2886	0.132986	3547	0.1219136	4436
1421	cg00059737	47615424	47615424	0.7997535	3146	0.7882484	2606	0.7870018	3839	0.7848472	4678
1422	cg00059740	45622381	45622381	0.06886805	15466	0.0681628	13045	0.3596623	19916	0.3465053	19487
1423	cg00059782	16785353	70737317	0.01456469	15211	0.0242849	12171	0.01644218	16382	0.0132693	15726
1424	cg00059854	16760327	32707385	0.9585739	12887	0.9537066	9491	0.9571519	15630	0.9569565	15001
1425	cg00059879	54679310	54679310	0.9579524	4276	0.9508942	3199	0.9523551	5420	0.9693563	5415
1426	cg00059911	17629375	17629375	0.5491524	22493	0.6138296	16372	0.6311506	24105	0.6824332	24065
1427	cg00059930	65716409	65716409	0.8866501	16874	0.9399495	15720	0.9066986	18710	0.9100213	18660
1428	cg00060061	43685301	43685301	0.3004167	11900	0.3151739	9390	0.3378334	12122	0.3699531	13745
1429	cg00060287	49673325	49673325	0.07779695	6854	0.1062533	3674	0.3077714	8650	0.2475033	6809
1430	cg00060304	33623332	33623332	0.5491078	12342	0.6505565	6459	0.559466	13084	0.6000333	11926
1431	cg00060320	10764459	44661497	0.2039072	17099	0.1497585	10043	0.2351486	19309	0.2160617	18964
1432	cg00060374	62705369	47603327	0.9491764	14834	0.9479765	16777	0.9311613	18930	0.9474747	18215
1433	cg00060403	42713406	39691386	0.04595732	6319	0.04802335	3669	0.03982852	7131	0.03617571	6092
1434	cg00060484	10735426	10735426	0.3940056	20486	0.4748179	15685	0.4482788	23314	0.4713698	21049
1435	cg00060500	14759399	51628462	0.08532061	16883	0.07302497	15963	0.1770002	20448	0.1586333	20709
1436	cg00060605	31807312	31807312	0.899487	4188	0.9079416	2985	0.9221486	4126	0.8959656	4783
1437	cg00060606	65667470	50664338	0.005804629	12993	0.01891432	10474	0.08376785	11599	0.03544601	12680
1438	cg00060627	50796452	50796452	0.1229547	2039	0.146647	1257	0.1674641	2617	0.1502568	2236
1439	cg00060641	34795384	34795384	0.7690613	8976	0.7773744	8439	0.8248156	11014	0.7845749	11686
1440	cg00060649	15756447	15756447	0.0803151	11579	0.1096464	8017	0.1253827	13291	0.1000824	12030
1441	cg00060715	22654326	22654326	0.7730284	15902	0.8344192	15095	0.8104736	17850	0.7997178	19033
1442	cg00060762	13643326	13643326	0.04537567	11426	0.04915538	6471	0.06537998	12335	0.0489733	10273
1443	cg00060800	51774324	51774324	0.7445312	6437	0.7722876	4656	0.7704475	7297	0.7761523	7624
1444	cg00060836	58707509	58707509	0.7135765	4533	0.7442827	3267	0.7455589	5304	0.7101059	5095
1445	cg00060880	65697307	65697307	0.1030386	13788	0.08392404	11327	0.3784065	21990	0.3074149	19037
1446	cg00060882	11804497	11804497	0.1588826	2191	0.2589414	1298	0.1710744	2320	0.2537076	1788
1447	cg00060933	57753392	55678326	0.1047823	12049	0.1009711	6902	0.1088257	12103	0.08898082	11262
1448	cg00060956	72650366	72650366	0.926346	6865	0.9106366	4958	0.9282849	8127	0.8960134	7651
1449	cg00060975	55765342	55765342	0.2711864	608	0.3567468	441	0.3524904	422	0.2431034	480
1450	cg00061031	72729393	72729393	0.9272904	9156	0.9257627	5571	0.9069395	11140	0.9211509	9805
1451	cg00061039	48717384	48717384	0.7035935	4269	0.7031206	3457	0.7502835	5190	0.7531635	5827
1452	cg00061059	54795408	52798393	0.07663099	2797	0.09080718	1684	0.05684455	3348	0.06268222	3330
1453	cg00061086	74646369	74646369	0.05240659	12532	0.0625	7852	0.07909231	13517	0.07086003	10202
1454	cg00061150	66772343	66772343	0.8695772	14353	0.9325563	12770	0.9061657	15843	0.9154112	17822
1455	cg00061185	20684409	20684409	0.4289669	6763	0.3946587	4955	0.4467415	7833	0.4279081	8084
1456	cg00061264	34682500	34682500	0.619487	6294	0.5652291	3610	0.6328367	6679	0.6533763	7349
1457	cg00061306	43744502	43744502	0.9516388	9267	0.9473147	6752	0.9633811	10441	0.9586136	9565
1458	cg00061413	64762384	64762384	0.7825509	5161	0.7976108	4253	0.8008658	5675	0.7982334	6353
1459	cg00061520	20752464	20752464	0.8815104	4508	0.8881139	3484	0.8781448	5743	0.875045	5454
1460	cg00061551	72748427	72748427	0.8231603	1653	0.7177083	860	0.7803882	1858	0.7873232	1809
1461	cg00061629	11743340	11743340	0.9469968	9956	0.9601154	7522	0.9584913	10982	0.9502525	10393
1462	cg00061635	18616494	18616494	0.6066021	12714	0.6275744	8640	0.6630719	15200	0.6951088	13823
1463	cg00061678	74694301	74694301	0.09858044	3704	0.1556848	2996	0.1210147	4197	0.1008754	4698
1464	cg00061679	28780415	28780415	0.4360189	111	0.625	300	0.2544379	69	0.3056872	322
1465	cg00061695	10614480	10614480	0.9043463	11473	0.9115096	10161	0.9070632	13619	0.925692	13519
1466	cg00061764	12746307	12746307	0.8960418	4498	0.8915917	3682	0.8974648	5225	0.8824154	5547
1467	cg00061769	67621357	35783356	0.02712069	13174	0.02406669	13695	0.04220659	16106	0.02456474	15695
1468	cg00061792	21784388	21784388	0.2941847	2531	0.3331872	2181	0.3040816	2840	0.3276918	2677
1469	cg00061805	63798335	27631345	0.9700736	14302	0.9649973	9185	0.9684685	15218	0.9648038	13964
1470	cg00061811	52600373	33672365	0.1705866	14526	0.1460344	13164	0.1849488	18078	0.1756764	18861
1471	cg00061860	47605482	47605482	0.5580919	21848	0.6024201	17172	0.5621788	24611	0.5700898	24975
1472	cg00061989	33620474	33620474	0.05137065	4241	0.08209571	2324	0.07924874	4266	0.06909975	4010
1473	cg00062020	37764365	43783470	0.8108108	677	0.8174497	645	0.7100939	752	0.7158591	808
1474	cg00062070	13695303	13695303	0.677408	2755	0.6782673	2601	0.6399119	3077	0.8115659	2978
1475	cg00062072	20730323	39742401	0.653161	12981	0.6318039	12301	0.6573521	15324	0.6167623	15590
1476	cg00062119	14701408	11647490	0.8849913	1639	0.6659218	795	0.9186382	1633	0.8005343	1023
1477	cg00062245	58680412	58680412	0.8818109	13683	0.8861572	8157	0.876841	13955	0.8930205	13239
1478	cg00062282	43801490	43801490	0.7894822	18554	0.8079408	18941	0.8310724	20909	0.835579	21126
1479	cg00062285	61618457	61618457	0.5151176	793	0.4949588	991	0.5878704	1351	0.5715297	1312
1480	cg00062312	49753510	49753510	0.08217292	12970	0.06149506	10535	0.08513718	15099	0.07985221	13162
1481	cg00062356	55732420	55732420	0.1681159	935	0.1867786	853	0.1843362	947	0.217043	1273
1482	cg00062367	40683318	40683318	0.9430758	11793	0.9527729	9619	0.9352025	14345	0.9384743	13179
1483	cg00062437	63619450	63619450	0.1336283	7810	0.1326626	5267	0.2331606	8585	0.2271453	7393
1484	cg00062592	72797507	72797507	0.08090837	8663	0.0682032	6278	0.1133163	10481	0.1042812	9173
1485	cg00062736	63727392	63727392	0.7177887	2143	0.7492819	2337	0.7589928	2958	0.7979083	3151
1486	cg00062776	40657503	40657503	0.9317445	11313	0.9235723	8130	0.944705	13120	0.9531944	11373
1487	cg00062873	25734420	35688431	0.8919084	3175	0.8487481	1857	0.9412714	2999	0.8762136	2784
1488	cg00063006	26622492	46652397	0.9294879	8083	0.9021676	6820	0.9440337	10585	0.9435974	9935
1489	cg00063040	37722396	37722396	0.3977669	11364	0.4056741	13682	0.4155219	14241	0.4201279	15381
1490	cg00063066	67797475	61781340	0.1666667	4220	0.2410438	2161	0.1804146	4628	0.148808	3717
1491	cg00063077	41633377	49711312	0.02468416	5045	0.05220339	2850	0.01257445	4433	0.06149036	3738
1492	cg00063111	52651386	52651386	0.0878799	2631	0.1071026	2561	0.1284692	3395	0.1092457	4010
1493	cg00063144	58607414	58607414	0.9154762	5780	0.9206669	5358	0.9333525	6847	0.9376199	7723
1494	cg00063174	74759407	13800490	0.9872323	17131	0.9831995	9364	0.9856441	15364	0.9879518	15255
1495	cg00063246	29678465	29678465	0.8609389	4416	0.8851765	4150	0.8972754	5332	0.8850321	5345
1496	cg00063291	32610343	32610343	0.9189109	13453	0.9538958	10745	0.9517246	14483	0.9393248	14799
1497	cg00063346	70649471	70649471	0.8693177	11493	0.8929651	10149	0.881128	12914	0.8715208	14307
1498	cg00063357	46731366	46731366	0.1048557	7005	0.1170742	4726	0.2010915	8329	0.16935	8285
1499	cg00063369	69709399	69709399	0.1828657	1896	0.1688073	1535	0.1791045	2111	0.2125844	2713
1500	cg00063456	27750323	27750323	0.9299812	4156	0.9298738	4178	0.9544484	5520	0.9418247	6071
1501	cg00063471	54694436	64606401	0.747501	4902	0.7327138	2590	0.7647291	4975	0.7650787	4791
1502	cg00063477	16712347	16712347	0.235	100	0.4583333	308	0.4607843	206	0.4516129	210
1503	cg00063503	26668369	37698455	0.936278	15295	0.9478233	15520	0.9570345	18217	0.9430336	18525
1504	cg00063535	43727320	43727320	0.8217371	18771	0.9133919	19367	0.8409305	21180	0.8775142	21527
1505	cg00063567	22625502	74747419	0.01928769	10373	0.0343766	7696	0.3912908	15906	0.3607487	14004
1506	cg00063649	44724442	44750310	0.03462772	13935	0.03151836	10846	0.03057492	14389	0.02749093	14232
1507	cg00063699	10800500	10800500	0.8932742	2383	0.8901702	1721	0.9194715	3079	0.8956554	2593
1508	cg00063703	47736390	60797373	0.08736433	7363	0.06204315	5509	0.1255941	8316	0.08781201	8794
1509	cg00063734	63809416	63809416	0.5934697	2687	0.6607819	1486	0.6625589	2659	0.7012177	3267
1510	cg00063744	60784305	43726312	0.5371733	9275	0.4719115	8213	0.5255556	10700	0.507618	9417
1511	cg00063748	66770317	66770317	0.2543767	21777	0.2743357	15782	0.2946557	22092	0.3174506	22650
1512	cg00063773	37645483	37645483	0.8481336	4990	0.8483268	4502	0.825093	5543	0.8258921	5925
1513	cg00063828	47765381	47765381	0.8601087	7992	0.8864358	6513	0.9261585	9136	0.9288345	9947
1514	cg00063909	39616455	39616455	0.7651282	3800	0.7962565	3159	0.8056006	4221	0.7792071	4642
1515	cg00063945	23698463	23698463	0.07123067	11089	0.0749936	7714	0.330047	15419	0.2451191	13371
1516	cg00063979	21625467	21625467	0.8871791	13222	0.9192686	11494	0.8920003	15363	0.9209388	14003
1517	cg00063982	53716300	53716300	0.1294813	8017	0.132067	4375	0.1723207	8419	0.2200647	8861
1518	cg00064020	46625471	46625471	0.9216996	11126	0.9320294	9154	0.882712	13661	0.9069787	11908
1519	cg00064051	16665484	47633433	0.008160984	8845	0.03882464	8374	0.03266636	10645	0.03375367	10447
1520	cg00064080	74767355	74767355	0.09509301	6136	0.1447154	4820	0.1276737	7427	0.1506672	7619
1521	cg00064235	10724370	10724370	0.5250869	23199	0.6056617	17527	0.6539838	23922	0.6959091	23416
1522	cg00064255	10807458	57626339	0.8455817	3261	0.8638911	2398	0.9202842	3701	0.877098	3594
1523	cg00064261	35666364	35666364	0.7863545	19203	0.8618256	18601	0.813702	20802	0.8670676	20685
1524	cg00064284	42677367	42677367	0.07471447	6204	0.0730303	3200	0.1497179	7875	0.1067882	6043
1525	cg00064296	69640428	69640428	0.2068345	1568	0.2323088	1299	0.1802767	2141	0.1918429	1886
1526	cg00064336	71654424	13682475	0.9569051	17025	0.9647733	11766	0.9547899	18126	0.9593709	16366
1527	cg00064347	62731327	34634319	0.05833992	6225	0.1111431	3373	0.0638689	6429	0.06837434	4858
1528	cg00064415	50601479	67723396	0.04382958	3984	0.01534868	2897	0.03302933	3957	0.03799115	3743
1529	cg00064531	42761462	73704408	0.8605585	16588	0.8625103	15763	0.8671348	18129	0.8708239	18518
1530	cg00064589	70608477	70608477	0.9209418	6313	0.9234583	4943	0.9409009	7159	0.9354311	7845
1531	cg00064778	22738418	22738418	0.7098648	10402	0.7678326	6447	0.6763663	12031	0.7313389	9961
1532	cg00064840	24757465	24757465	0.1822124	15349	0.1477693	10166	0.2751397	17800	0.284802	16185
1533	cg00064950	26637487	26637487	0.09738885	8402	0.09552992	5448	0.1129855	9503	0.1457215	8279
1534	cg00065048	74636301	74636301	0.2765527	4843	0.3874185	2507	0.5413461	7180	0.5093819	5336
1535	cg00065071	38694483	38694483	0.1250571	17420	0.0815283	13981	0.1244396	19974	0.1120413	18893
1536	cg00065088	39802410	39802410	0.8798857	16351	0.9143119	15188	0.8938751	18529	0.9023846	19190
1537	cg00065215	30794422	39720419	0.5976188	10231	0.5916865	4519	0.5964997	10242	0.6336449	7925
1538	cg00065226	49642423	49642423	0.5371559	4731	0.502414	3214	0.5371429	5850	0.4852011	4799
1539	cg00065302	10617306	10617306	0.9175726	14434	0.9166529	12042	0.899151	16390	0.9224218	17160
1540	cg00065368	56758443	56758443	0.9284669	4681	0.895726	3199	0.9485486	4895	0.9277456	4744
1541	cg00065385	70695427	70695427	0.877046	7781	0.8804244	6214	0.8830623	8939	0.8700462	9211
1542	cg00065396	23751445	23751445	0.9326141	5925	0.952098	5286	0.9402022	6723	0.9460097	8383
1543	cg00065408	39755497	39755497	0.1102839	17092	0.08143026	14219	0.5781558	31881	0.6163877	26969
1544	cg00065569	21729368	21729368	0.9552752	6004	0.925	4660	0.9453679	7240	0.9305845	7564
1545	cg00065570	54772327	54772327	0.4400904	27792	0.5062389	24183	0.4586845	29683	0.46027	31010
1546	cg00065726	15787400	15787400	0.3317494	15894	0.3867981	13292	0.3983132	20768	0.386545	18317
1547	cg00065905	49750445	23796365	0.8253162	20377	0.8701612	21858	0.8741215	22239	0.8592343	24558
1548	cg00065919	34629330	49692416	0.04093029	17271	0.05142437	17557	0.0600872	21918	0.05934948	20591
1549	cg00065921	40659426	40659426	0.05377359	10500	0.05124142	5579	0.04512618	10559	0.04342821	9456
1550	cg00065935	35657421	59656411	0.1222369	14241	0.1444965	12710	0.1570695	18586	0.1647326	16618
1551	cg00065957	43610453	43610453	0.4023537	19189	0.4179609	17349	0.4434094	21476	0.4149048	19907
1552	cg00065998	13706433	66676371	0.7250147	10086	0.7557677	9956	0.7540984	10758	0.7466715	10941
1553	cg00066153	17692413	17692413	0.9411679	6767	0.9253068	5523	0.9331902	7818	0.938713	7732
1554	cg00066184	29653425	29653425	0.16289	5990	0.1553045	5122	0.1540309	5730	0.1403394	6028
1555	cg00066198	54691476	54691476	0.07234227	13737	0.07055024	7951	0.1192913	14461	0.1063796	12346
1556	cg00066239	46751326	46751326	0.9221295	9724	0.9317597	6509	0.9070559	11068	0.9295192	10527
1557	cg00066270	45774357	45774357	0.09418044	5708	0.1339976	4818	0.1113781	6975	0.0826761	7254
1558	cg00066351	74648427	74648427	0.400184	4248	0.3495854	2915	0.4038279	5177	0.4257877	5391
1559	cg00066360	73742445	73742445	0.9520059	6755	0.9244112	5377	0.9516768	8488	0.9484141	8255
1560	cg00066449	74608508	74608508	0.05953746	10364	0.06914329	6495	0.08172324	11390	0.08597898	9507
1561	cg00066468	22670321	40807327	0.03828352	15024	0.03066942	13464	0.03879184	17017	0.04436372	16693
1562	cg00066499	27610493	60611485	0.02014846	6501	0.01764706	2620	0.01329049	6747	0.02312634	4570
1563	cg00066508	67613415	67613415	0.9135671	5546	0.9043456	3789	0.9274611	6269	0.9271535	5693
1564	cg00066512	16709436	16709436	0.8471412	2471	0.9174528	2444	0.8790189	2917	0.9074355	3854
1565	cg00066554	22768310	22768310	0.7849602	14581	0.8277822	15212	0.788559	18255	0.8284493	17679
1566	cg00066627	10742506	10742506	0.1646292	7262	0.1566621	4981	0.1945657	8144	0.1424295	7918
1567	cg00066663	72707384	72707384	0.1146898	17504	0.1062564	13518	0.4722943	23415	0.4985433	22897
1568	cg00066668	43610317	42698444	0.8294336	18192	0.8393176	19479	0.864763	19266	0.8601225	20468
1569	cg00066671	15662308	74703339	0.5136893	13889	0.5059949	7740	0.5443357	14606	0.5903695	13461
1570	cg00066722	67752427	67752427	0.9105319	14978	0.9337927	11802	0.9180758	17050	0.9291118	17082
1571	cg00066729	35654394	31723366	0.02269458	12414	0.02102607	14168	0.01464663	15535	0.02005953	15354
1572	cg00066748	59629442	66651492	0.8922287	1264	0.7884393	765	0.8534413	1135	0.9076389	1340
1573	cg00066750	43623366	43623366	0.73976	2317	0.7776761	2086	0.7602906	2791	0.762638	3342
1574	cg00066805	35726335	35726335	0.423432	10407	0.4634064	5830	0.4855558	11981	0.5636249	9456
1575	cg00066816	67689345	67689345	0.4154416	9083	0.4166378	5682	0.3855384	9567	0.4468038	8942
1576	cg00066817	24664488	24664488	0.9173913	2200	0.812106	1486	0.8910506	2470	0.8791528	2308
1577	cg00066828	50670370	57646444	0.8434384	14744	0.8830588	9067	0.9242746	15443	0.9209587	13627
1578	cg00066854	25775330	25775330	0.3980785	7082	0.4284145	5362	0.4600801	9394	0.4690987	9220
1579	cg00066919	65694375	65694375	0.8549609	15744	0.9145036	11573	0.8883135	15542	0.9010884	16713
1580	cg00066925	47760301	47760301	0.8393574	15089	0.9026497	10203	0.8627229	16720	0.8504892	14822
1581	cg00066942	16786397	16786397	0.496787	5969	0.4796959	4899	0.5132045	6110	0.552673	7532
1582	cg00067018	70810451	70810451	0.587811	16259	0.6366281	18121	0.6402495	19458	0.6652703	20191
1583	cg00067032	40665448	48633349	0.7106253	14262	0.6787022	16019	0.7073755	16604	0.6962004	18060
1584	cg00067058	73635485	73635485	0.8960846	10678	0.9087362	7077	0.9028277	11570	0.8815097	10922
1585	cg00067102	20603342	20603342	0.07406632	14225	0.06405482	13326	0.1477835	17270	0.1344666	16313
1586	cg00067124	48617479	48617479	0.9209559	2076	0.8842043	1584	0.9310043	2190	0.896148	2548
1587	cg00067126	26695376	26695376	0.08487654	10916	0.08072606	8274	0.07885867	12657	0.08505133	11881
1588	cg00067141	20616454	20616454	0.3853995	3530	0.4482376	3503	0.4338395	4049	0.4452263	5158
1589	cg00067196	53787321	53787321	0.8612674	16248	0.9061496	13592	0.8767443	18747	0.8967168	18693
1590	cg00067274	53787471	53787471	0.1641526	1027	0.2399666	1096	0.2183365	958	0.1558219	1068
1591	cg00067365	48748411	71648382	0.01207957	13725	0.01349739	13310	0.02478066	14831	0.01034608	16428
1592	cg00067414	38806335	38806335	0.06051162	7601	0.07759156	4733	0.1489663	9090	0.1422894	8706
1593	cg00067471	26702353	26702353	0.1547646	4255	0.1530746	2193	0.1483635	4544	0.1562338	3766
1594	cg00067518	41779336	41779336	0.6328247	9533	0.7131808	6106	0.7179959	10758	0.7101772	9775
1595	cg00067528	56765434	56765434	0.4741013	6966	0.4850266	5343	0.5211875	8018	0.5175788	8177
1596	cg00067538	74615403	74615403	0.2772962	16972	0.3863658	10315	0.3738612	20207	0.424228	16707
1597	cg00067574	10633344	51739334	0.02488953	15288	0.0253268	10916	0.06521006	14729	0.03601665	14310
1598	cg00067576	66801392	66801392	0.06174659	7366	0.1224205	3486	0.1034649	8212	0.1058702	6663
1599	cg00067588	69620433	69620433	0.4275033	2976	0.5254471	2081	0.5262667	3117	0.5706134	3405
1600	cg00067600	69780326	69780326	0.1841962	9113	0.192372	6481	0.1909801	10011	0.1789707	9382
1601	cg00067606	54735360	25796476	0.8712668	15972	0.8467367	9139	0.8630808	17246	0.8439378	15381
1602	cg00067720	57707413	57707413	0.1246781	7279	0.1361542	4674	0.1239837	7772	0.1293838	7057
1603	cg00067742	67793462	67793462	0.08609421	4337	0.1152768	2754	0.09249484	4257	0.08494118	4150
1604	cg00067758	58736343	58736343	0.7452512	5533	0.771449	4096	0.7953265	5934	0.8551055	5159
1605	cg00067768	16645387	16645387	0.7211896	2590	0.7461025	2145	0.7330981	3302	0.7618494	3339
1606	cg00067814	60680331	66730338	0.1824791	21497	0.2062533	22736	0.1978001	25992	0.2002748	26833
1607	cg00067824	46649374	36630383	0.5631537	2386	0.616157	2091	0.659782	3386	0.6331909	2708
1608	cg00067884	21704309	21704309	0.8941327	3036	0.8764356	2425	0.9092247	3976	0.8901647	4516
1609	cg00068038	17690457	17690457	0.1339506	3140	0.1497939	2083	0.1171265	3742	0.1466102	3440
1610	cg00068102	44635375	44635375	0.8989827	12581	0.9165475	10385	0.9175003	14894	0.9182786	12773
1611	cg00068153	74612495	74612495	0.4107935	8924	0.5185615	5072	0.7179818	10761	0.749665	11093
1612	cg00068155	74786473	74786473	0.6846361	6207	0.6542267	3437	0.7374372	7064	0.7905208	6082
1613	cg00068160	36794476	36794476	0.315493	3450	0.3217593	2060	0.3448522	4096	0.3251008	3868
1614	cg00068305	65763361	47657448	0.06528917	9289	0.06713071	6365	0.06494001	10402	0.07053494	9172
1615	cg00068316	54760426	54760426	0.9185206	6822	0.9281502	4479	0.9457403	7788	0.9195299	7642
1616	cg00068377	28709417	35766424	0.9428452	7091	0.9293518	4019	0.9553653	8660	0.964595	6481
1617	cg00068408	31631370	31631370	0.5180589	5299	0.5450482	4151	0.5317008	5862	0.539862	6711
1618	cg00068412	22610507	35809407	0.1527094	2539	0.2525805	1547	0.2071429	2980	0.2355281	2163
1619	cg00068428	50719335	33785315	0.8277079	16906	0.8397961	10886	0.8397821	17888	0.8395379	17038
1620	cg00068433	28690314	28690314	0.7806841	7852	0.7943368	5268	0.8035417	8314	0.799762	7461
1621	cg00068503	73769333	73769333	0.8137355	15480	0.863681	15173	0.829785	19017	0.8550701	18095
1622	cg00068621	32628395	32628395	0.04919558	7421	0.05006675	4394	0.04924599	8388	0.04248591	7173
1623	cg00068622	51716384	62636399	0.008152174	2476	0.04957397	1191		2174	0.05711472	1931
1624	cg00068684	48650479	21641453	0.7850438	12577	0.7167847	9504	0.7545515	13467	0.765632	13238
1625	cg00068750	11738373	11738373	0.8539639	15314	0.9126958	12030	0.9149088	16729	0.912675	17478
1626	cg00068779	29635422	29635422	0.5451404	16393	0.6825351	13533	0.6389421	19750	0.599967	18071
1627	cg00068810	11697315	11697315	0.7248046	9366	0.7705531	5252	0.761857	10864	0.7817293	8898
1628	cg00068909	54623401	54623401	0.8579965	5590	0.832783	4140	0.8786154	6400	0.881915	6751
1629	cg00069002	10652357	10652357	0.8221169	16349	0.891649	15479	0.8510126	19405	0.8767036	20152
1630	cg00069003	65648397	65648397	0.236755	1108	0.181891	1148	0.3675605	1429	0.2520793	1463
1631	cg00069014	28652457	28652457	0.3282467	2980	0.3678801	2235	0.453139	4360	0.4278524	3476
1632	cg00069017	41605377	67741399	0.06530727	10542	0.07562674	7080	0.1044712	11530	0.09237875	9859
1633	cg00069059	63609335	63609335	0.9246514	12163	0.9388325	8859	0.9241083	15264	0.9300337	13235
1634	cg00069242	25757437	25757437	0.04248487	7997	0.04617068	4470	0.1027729	9601	0.05879143	7231
1635	cg00069261	10804506	10804506	0.2910171	8817	0.3323959	5589	0.3580906	11506	0.3667647	9083
1636	cg00069309	46634379	46634379	0.8981432	1785	0.8526984	1475	0.8959335	2187	0.9310345	2423
1637	cg00069314	27732387	37767307	0.04467005	1870	0.06535948	1277	0.07243096	2109	0.03343335	2233
1638	cg00069391	64656324	64656324	0.09269249	1939	0.1472701	1292	0.1224832	2284	0.05292223	2073
1639	cg00069417	56638370	56638370	0.761804	17394	0.7839308	15520	0.7661543	20003	0.755527	21657
1640	cg00069432	56644381	56644381	0.6541762	3396	0.5523633	2058	0.6688597	3548	0.6109205	3398
1641	cg00069642	36651316	36651316	0.8743288	8653	0.8931481	6161	0.8933027	9919	0.8959538	9588
1642	cg00069771	30764342	30764342	0.9577982	7530	0.950136	6518	0.9666364	9821	0.94336	9787
1643	cg00069815	49662326	70710311	0.2590164	3255	0.2946176	1312	0.258681	3615	0.2005887	2278
1644	cg00069860	55629348	52603460	0.9540347	9690	0.9172606	7055	0.947508	10835	0.9332351	10759
1645	cg00069967	20750357	68621469	0.8959504	18593	0.8867522	17269	0.8817031	21625	0.9131439	20244
1646	cg00069969	31800390	31800390	0.9043986	2128	0.8211625	1913		3061	0.8715651	3248
1647	cg00070042	41618338	41618338	0.6549291	15349	0.6904807	10426	0.7122899	18582	0.6889578	15377
1648	cg00070052	19721348	19721348	0.4230081	7167	0.4412819	4924	0.421258	8358	0.4553513	7571
1649	cg00070162	20679394	20679394	0.0833952	3941	0.1173184	2406	0.1268802	4022	0.1643492	4287
1650	cg00070181	24727409	24727409	0.9183354	5643	0.9329553	5896	0.9299764	6255	0.9356065	8053
1651	cg00070235	32765320	69774387	0.9555171	14917	0.9557391	13456	0.9588354	17245	0.9759616	15084
1652	cg00070242	45668496	58643468	0.3825626	9718	0.3725025	8759	0.3731207	10875	0.3847302	11963
1653	cg00070318	71713504	71713504	0.228739	1264	0.3274336	917	0.31261	1605	0.3428944	1434
1654	cg00070370	47653430	47653430	0.9298787	4763	0.9004453	3044	0.9427906	5913	0.9468208	5090
1655	cg00070383	10716424	10716424	0.27537	9360	0.3399003	4113	0.355466	9825	0.4137059	8597
1656	cg00070460	42698334	42698334	0.8360897	18947	0.9073339	19303	0.8541941	23445	0.8714145	24304
1657	cg00070529	65762301	65762301	0.704851	1611	0.7287671	1360	0.7488039	1990	0.7558097	2611
1658	cg00070542	58639455	58639455	0.2552006	7976	0.2535684	4664	0.2516656	9206	0.2786166	7649
1659	cg00070680	24782416	24782416	0.7049782	19807	0.7814509	19502	0.7291158	21603	0.7688589	21415
1660	cg00070715	13765477	13765477	0.7481093	8098	0.7224443	6904	0.7634467	9103	0.762722	8291
1661	cg00070814	17657477	29601328	0.03021554	14793	0.03321614	10708	0.04505057	16215	0.0371323	15062
1662	cg00070870	17779341	17779341	0.6676966	13493	0.6866711	10381	0.693593	15820	0.6962726	14548
1663	cg00070899	54673344	58701351	0.04477612	11491	0.04306826	7005	0.07611528	12565	0.09817114	10453
1664	cg00070908	30753452	30753452	0.9295036	14766	0.951236	11712	0.9436145	17103	0.9608098	16052
1665	cg00070912	27652366	27652366	0.5009432	20573	0.558058	20724	0.5344387	22215	0.5462033	23578
1666	cg00071012	59690340	59690340	0.05559846	7670	0.06451613	6317	0.06871907	8995	0.0665264	9881
1667	cg00071026	71785506	35691368	0.8509823	22347	0.9000238	20875	0.8855467	25299	0.8733116	25664
1668	cg00071045	30686315	30686315	0.35743	14328	0.4008841	14605	0.391999	16173	0.3952234	16397
1669	cg00071051	53741354	53741354	0.330407	17442	0.3787202	10652	0.356278	19556	0.3972348	17114
1670	cg00071137	44751504	44751504	0.3021224	1502	0.33243	1007	0.2736573	1464	0.2324879	1556
1671	cg00071161	30733487	30733487	0.8486132	7219	0.8252027	7177	0.849775	8121	0.8669052	8007
1672	cg00071210	74662381	74662381	0.9339993	8809	0.9365356	7353	0.9417129	9988	0.9507836	10811
1673	cg00071241	67734363	67734363	0.7092007	9171	0.8101104	6962	0.7637988	10082	0.793943	10004
1674	cg00071250	36755479	36755479	0.338822	15690	0.3599151	11675	0.3616996	16657	0.3809524	16448
1675	cg00071265	11787399	11787399	0.1313411	16498	0.1081922	12119	0.1440818	17397	0.1623217	17852
1676	cg00071274	29747478	63800374	0.9701962	17381	0.9726711	13329	0.978619	19871	0.9762235	19373
1677	cg00071360	13629423	13629423	0.0533035	7498	0.05078809	4468	0.069989	8087	0.06200873	7915
1678	cg00071381	31721447	31721447	0.461385	4911	0.434247	3147	0.4409668	5651	0.4262982	5870
1679	cg00071391	70648423	70648423	0.7734163	7288	0.8076589	4496	0.8053022	8123	0.8312845	7872
1680	cg00071408	32684349	41802352	0.9642453	12262	0.9437474	7153	0.9660226	13821	0.96588	10832
1681	cg00071442	40639302	40639302	0.0451193	11425	0.07176646	7299	0.07718016	12766	0.07606264	10628
1682	cg00071446	68679436	68679436	0.9213401	2646	0.9026591	2006	0.9214138	2814	0.9275489	3323
1683	cg00071565	32801489	11727352	0.009982924	15126	0.007218901	13614	0.006017162	19012	0.008026127	17966
1684	cg00071575	61785500	44605315	0.2177099	7952	0.275744	4571	0.3276244	8016	0.3191761	6940
1685	cg00071618	12709479	12709479	0.7796478	2455	0.7967553	2119	0.8049598	2884	0.8440633	3690
1686	cg00071658	59746339	59746339	0.3476289	4750	0.3872087	3934	0.3445171	5563	0.3971955	5819
1687	cg00071727	70668346	70668346	0.9121982	12451	0.9302698	11760	0.9391001	15680	0.9533428	16832
1688	cg00071751	58804451	30788408	0.01539251	11594	0.02167397	8574	0.0214692	12383	0.01672042	11682
1689	cg00071869	39634359	16801455	0.7232825	5664	0.7148689	4554	0.7249962	6489	0.715415	6225
1690	cg00071887	10710305	10710305	0.6873053	9849	0.7798179	6708	0.826978	12147	0.7803409	10694
1691	cg00071950	40672389	40672389	0.6419148	8465	0.6695843	4470	0.6421671	9941	0.6524752	7980
1692	cg00071984	51713363	19762390	0.03069955	3874	0.09325626	2495	0.03598201	4569	0.04969574	3844
1693	cg00071998	27650466	27650466	0.09955673	8247	0.1303423	4603	0.1536418	11570	0.1539807	9044
1694	cg00072099	61676433	66661348	0.01445348	13184	0.0150138	12222	0.01929139	15762	0.01673203	15200
1695	cg00072216	25601346	46628398	0.01800674	10285	0.02159424	7402	0.0922382	12075	0.04296735	11048
1696	cg00072288	30672392	45678352	0.07304209	9949	0.09068628	8468	0.08259562	11535	0.07708602	10758
1697	cg00072369	42693362	42693362	0.05445154	11323	0.05801148	6347	0.05625158	11793	0.06214183	11068
1698	cg00072407	10655427	10655427	0.7927673	6979	0.7649496	5452	0.7962454	8263	0.8156254	6799
1699	cg00072426	43740449	43740449	0.729548	18639	0.7791191	16633	0.7577363	21228	0.7782554	22931
1700	cg00072587	18777359	18777359	0.3634566	3441	0.4424951	2465	0.3841217	4107	0.4644683	3812
1701	cg00072675	48673344	48673344	0.6429196	18204	0.7001119	12418	0.6575798	18865	0.6756039	18735
1702	cg00072689	37799306	37799306	0.09214695	14735	0.06536267	12170	0.3424075	20361	0.3024302	19898
1703	cg00072711	21677463	21677463	0.9019381	15431	0.9215156	10985	0.8939146	17056	0.9044155	15572
1704	cg00072720	56607459	56607459	0.1583624	3051	0.2280928	1452	0.2859135	4919	0.1977492	3010
1705	cg00072799	33688491	33688491	0.1722488	1363	0.1116236	984	0.1488863	1606	0.1098234	1712
1706	cg00072839	39768443	31725309	0.9314266	8431	0.9353291	5946	0.9581534	8933	0.9457009	9053
1707	cg00072957	28739418	28739418	0.9362061	8788	0.9448782	6304	0.9482408	10700	0.9601784	9091
1708	cg00073003	50615430	50615430	0.6142098	5924	0.6819466	4503	0.648062	6995	0.672098	7326
1709	cg00073010	26779448	26779448	0.9221392	9006	0.9308308	7519	0.9557289	9771	0.9364732	10856
1710	cg00073090	23732397	23732397	0.05661806	5181	0.08723748	2995	0.06276292	5843	0.0672022	5004
1711	cg00073244	34810404	34810404	0.7094465	10380	0.7284585	10020	0.738773	13038	0.7722332	13607
1712	cg00073380	67752424	67752424	0.0334294	5105	0.08544303	3060	0.08815832	6014	0.09499907	5279
1713	cg00073384	49678454	49678454	0.09214884	5033	0.09319197	3484	0.1683497	6535	0.1870629	6192
1714	cg00073460	54678439	54678439	0.4991021	7696	0.6186377	5244	0.5578724	9300	0.5438494	8452
1715	cg00073543	60615499	60615499	0.255569	16420	0.303917	10699	0.3100069	18677	0.2668125	15439
1716	cg00073549	66768399	66768399	0.8593594	13886	0.896617	12049	0.8765289	15353	0.9015625	16540
1717	cg00073650	28739478	28739478	0.6441142	15242	0.7186975	11201	0.6637427	17342	0.6812611	17441
1718	cg00073713	69732405	69732405	0.9429275	8836	0.9485052	6289	0.9515632	10615	0.9540274	10254
1719	cg00073716	68648307	68648307	0.1005104	9501	0.1363111	5094	0.120057	9029	0.122028	9111
1720	cg00073771	22654348	45639490	0.03759328	10487	0.04269341	6880	0.06229341	11699	0.04385091	9934
1721	cg00073780	61662327	25616413	0.5530949	16201	0.3693579	8496	0.5592577	19138	0.5058335	16271
1722	cg00073794	25623395	11701443	0.806357	3990	0.847496	2995	0.8678068	4227	0.8932039	4535
1723	cg00073837	56803327	56803327	0.5828232	11334	0.6577975	8018	0.6404866	14122	0.6337295	12186
1724	cg00074086	22720314	22720314	0.4126858	13695	0.433252	8507	0.4463601	15560	0.4345829	13184
1725	cg00074145	37686404	56675377	0.5958921	11877	0.5195306	5865	0.5254623	11309	0.5451101	9665
1726	cg00074184	21688351	21688351	0.1000983	16184	0.07649201	10607	0.3244962	22230	0.2911229	18442
1727	cg00074244	22729338	22729338	0.200891	16735	0.2072339	13392	0.2228688	18974	0.2710357	18226
1728	cg00074313	55645476	55645476	0.8711111	1025	0.8269231	1044	0.8891892	1380	0.9106509	1590
1729	cg00074348	65790306	65790306	0.2025753	7433	0.2290882	5208	0.2449936	9288	0.2357135	8597
1730	cg00074365	55712393	72740465	0.9027649	11799	0.933834	9754	0.9425093	12302	0.931217	14642
1731	cg00074379	17691403	17691403	0.1376099	1833	0.2561837	1032	0.1955224	1910	0.1974723	1799
1732	cg00074415	50800379	50800379	0.6038873	9521	0.6430544	7142	0.6067501	11722	0.6025456	10978
1733	cg00074471	12677449	35737354	0.8783447	2703	0.8396977	2414	0.8835777	3310	0.8906606	3851
1734	cg00074638	53615477	57807387	0.6086552	16029	0.5753604	18212	0.5655504	17131	0.56945	19972
1735	cg00074746	26747342	26747342	0.1442049	2868	0.2141631	2230	0.1274923	3461	0.1527214	3593
1736	cg00074771	30667312	30667312	0.2535211	1107	0.3330606	1122	0.3494784	1242	0.3570982	1499
1737	cg00074818	22646473	22646473	0.8622078	21251	0.9220522	20619	0.8710051	24963	0.8976785	26004
1738	cg00074851	65611455	53795400	0.979778	6477	0.9492739	5065	0.9856606	8408		7868
1739	cg00075011	59718432	51698426	0.01177904	4824	0.03791615	3144	0.01356652	6018	0.01612903	5852
1740	cg00075103	26630492	26630492	0.07868467	1603	0.1171466	1428	0.07663783	1518	0.07116451	2064
1741	cg00075123	64739326	64739326	0.6478983	3754	0.5486549	2911	0.5867125	4265	0.6486114	4257
1742	cg00075192	72767490	65750452	0.02810304	15699	0.01988214	16699	0.06108335	19709	0.04132631	20589
1743	cg00075204	26649438	26649438	0.1267042	5401	0.1797783	3599	0.3981481	7136	0.3891633	6378
1744	cg00075467	58693479	58693479	0.1633663	2122	0.2593644	1662	0.194019	2642	0.2355372	2078
1745	cg00075507	56733315	56733315	0.926692	12518	0.9390835	8781	0.9217812	15395	0.9444871	14221
1746	cg00075589	54777418	19669441	0.02173913	3120	0.07431694	1730	0.01484277	3875	0.04500616	3144
1747	cg00075608	40775400	40775400	0.8913235	6700	0.9123907	5961	0.9042413	7492	0.8891143	8278
1748	cg00075615	47606473	47606473	0.9077913	16059	0.9247228	16585	0.9101973	20278	0.9264438	19069
1749	cg00075620	23786459	23786459	0.8847947	8693	0.8974394	7125	0.9163068	9626	0.9221644	10268
1750	cg00075634	31728301	31728301	0.6899979	19316	0.8007697	15751	0.7543601	22319	0.7335286	21756
1751	cg00075698	69684502	69684502	0.9281985	6028	0.9370806	4668	0.9532892	7607	0.9438882	7991
1752	cg00075768	13743503	33610394	0.0432133	8925	0.06519475	4701	0.04596287	8842	0.05403611	7432
1753	cg00075844	73635389	15647464	0.6439508	3231	0.5778794	3399	0.6594471	3409	0.6369534	4062
1754	cg00075920	65631479	65631479	0.7668166	9236	0.8063769	7239	0.766462	10652	0.8277083	9500
1755	cg00075956	66687407	66687407	0.1047738	11086	0.1244881	7226	0.1270215	12638	0.1126277	10670
1756	cg00075967	18733450	18733450	0.08353748	3982	0.1077951	2145	0.3208214	5841	0.3280849	5362
1757	cg00075975	23759507	23759507	0.5071545	6679	0.483898	4682	0.4861621	8066	0.4325922	7681
1758	cg00076056	53642407	35697403	0.04815013	14874	0.06187291	11262	0.05220758	15913	0.04832818	14136
1759	cg00076195	40629447	41632447	0.9495394	2397	0.8844683	1207	0.9311657	2791	0.9426367	2881
1760	cg00076216	48706340	48706340	0.1157827	1446	0.1937008	1170	0.1401021	1663	0.09070918	1719
1761	cg00076307	56647324	56647324	0.3477556	20886	0.3387993	18805	0.4038689	24455	0.3907376	24602
1762	cg00076313	39750392	39750392	0.7864507	17067	0.8313562	15495	0.7940775	20432	0.8148075	20187
1763	cg00076325	25636449	25636449	0.7292005	18338	0.8105078	14708	0.7078514	22635	0.7864124	20772
1764	cg00076353	45633462	61793507	0.02964449	8873	0.05054152	5163	0.05862304	8702	0.07583345	6889
1765	cg00076487	49806348	49806348	0.524038	23030	0.5684875	19086	0.5575768	24363	0.5637884	22749
1766	cg00076497	32721337	32721337	0.8795181	16002	0.9224201	12197	0.8951049	20063	0.9064569	19538
1767	cg00076538	68637392	63756419	0.9031548	16256	0.9038633	11134	0.8983133	16382	0.9038236	16900
1768	cg00076543	25801430	25801430	0.4635247	16514	0.5084644	13191	0.4966841	18447	0.530367	17205
1769	cg00076555	41751424	41751424	0.5711645	18294	0.6322	14900	0.5841253	19365	0.6210285	18627
1770	cg00076645	58668507	58668507	0.1100534	4207	0.08838952	2570	0.2392538	4832	0.2494432	4839
1771	cg00076653	27684462	27684462	0.3364611	4376	0.3467439	3355	0.3340774	5276	0.3279737	5373
1772	cg00076774	70782373	70782373	0.3013453	7705	0.3290691	4981	0.3481553	9143	0.3438114	8553
1773	cg00076797	21694388	21694388	0.5019552	8339	0.5908657	5133	0.5207397	9688	0.5720271	9209
1774	cg00076854	54680476	54680476	0.06067374	10646	0.05877269	6842	0.06561723	11970	0.06587885	10647
1775	cg00076880	43684331	43684331	0.3107944	10637	0.3520942	6776	0.3437755	13371	0.3373472	11028
1776	cg00076936	72601316	72601316	0.8071841	13068	0.825749	10580	0.8301182	14363	0.8442279	14678
1777	cg00076998	42652401	42652401	0.06681669	11454	0.03961302	7549	0.1227781	13233	0.1043354	11756
1778	cg00077017	46636479	46701348	0.03667904	11487	0.04189977	8301	0.08050363	13005	0.08598389	12193
1779	cg00077281	67688413	51656398	0.9855627	13476	0.9808208	9598	0.9851634	15200	0.9852597	14418
1780	cg00077285	19664342	19664342	0.8102651	4654	0.8208785	3406	0.811824	5262	0.8547689	5677
1781	cg00077297	74646436	74646436	0.04959372	3469	0.07938886	3238	0.1403765	5371	0.1244683	5307
1782	cg00077299	13618325	37626331	0.5918758	14523	0.5921482	17068	0.584399	17104	0.5993782	18234
1783	cg00077312	26621503	26621503	0.9196612	14065	0.938885	12581	0.9201881	17554	0.943662	16443
1784	cg00077426	30757470	30757470	0.9127151	13671	0.9161662	12055	0.9049677	15863	0.9054844	15982
1785	cg00077450	19692508	19692508	0.8859779	2610	0.8625844	1974	0.9136142	3176	0.9057785	3413
1786	cg00077457	25729413	25729413	0.9078723	4003	0.873592	3096	0.8876612	4244	0.8828788	4263
1787	cg00077477	52719314	52719314	0.8791065	5227	0.8577719	4442	0.9128069	7068	0.9084704	6346
1788	cg00077547	32605476	32605476	0.9323111	11704	0.9559048	9697	0.9366874	13436	0.9439079	12843
1789	cg00077566	74723439	74723439	0.931217	5003	0.9523207	4640	0.9462538	6133	0.9574589	6952
1790	cg00077567	22734467	22734467	0.758248	13873	0.7451978	13071	0.7418118	13975	0.7348202	15727
1791	cg00077586	18714316	46656507	0.02664838	10107	0.03648451	6067	0.02946054	10151	0.02442997	9724
1792	cg00077606	28650334	28650334	0.07471537	12548	0.07634026	8611	0.08570362	13295	0.08642071	12802
1793	cg00077738	46717324	46717324	0.9201415	5272	0.9229002	3817	0.9580761	6865	0.9410196	6275
1794	cg00077838	16731303	16731303	0.900181	7634	0.9099019	5505	0.9146291	9552	0.9226568	7774
1795	cg00077877	18644492	18644492	0.8512756	7034	0.8748789	5063	0.8260247	8976	0.844432	8835
1796	cg00077898	64779360	26712420	0.9812378	11146	0.9734513	8601	0.989915	12493	0.9875145	13676
1797	cg00077904	27621317	27621317	0.2851062	18223	0.3128294	14320	0.3266009	21091	0.300639	19618
1798	cg00078025	59670465	59670465	0.4155401	13954	0.4627026	11067	0.4646612	15025	0.4870121	15530
1799	cg00078085	46658495	46658495	0.531033	4508	0.5517241	3380	0.6130541	4818	0.613253	5710
1800	cg00078194	42780504	59703429	0.2582621	13940	0.164346	9380	0.3525742	16410	0.3437632	14058
1801	cg00078221	35655460	39754314	0.9661904	9069	0.9657428	6322	0.9659701	10332	0.962663	9408
1802	cg00078245	11708420	11708420	0.9156982	15475	0.9343739	14315	0.9261264	18743	0.9396141	19176
1803	cg00078259	22649435	22649435	0.3870357	4127	0.3956901	4262	0.4052233	4648	0.3947532	6342
1804	cg00078270	23607375	37700312	0.9653223	11752	0.9550362	8885	0.9482403	12516	0.9622546	11716
1805	cg00078299	55605402	55605402	0.05601775	1703	0.09560117	1605	0.06260032	2392	0.03802281	2530
1806	cg00078318	21705443	21705443	0.3596335	19545	0.3989679	13465	0.4452037	22730	0.4098747	20255
1807	cg00078334	70616456	70616456	0.5547173	22434	0.5986077	20872	0.5763984	26144	0.6040487	24797
1808	cg00078348	20671441	20671441	0.0754386	2180	0.1280488	1704	0.07213338	2839	0.09106892	2744
1809	cg00078456	60603485	60603485	0.9030342	11007	0.9334458	8795	0.8954105	13104	0.9128005	12962
1810	cg00078513	66669423	66669423	0.1107471	17300	0.07577121	12121	0.1158733	18869	0.1111612	17631
1811	cg00078746	66793360	66793360	0.7879695	18935	0.8872348	16022	0.8759953	22004	0.8913112	22239
1812	cg00078759	60617402	63748479	0.9677917	16107	0.9779108	11263	0.9831182	18026	0.9879878	16300
1813	cg00078857	13738458	13738458	0.5494336	9610	0.6359491	5163	0.5250239	11389	0.5631661	8251
1814	cg00078861	62747500	62747500	0.07388535	3040	0.0945083	2249	0.1177465	3450	0.1147712	3725
1815	cg00078867	36710328	36710328	0.7835468	11533	0.8180965	9482	0.843914	14187	0.8334705	13261
1816	cg00078911	24791321	24791321	0.8912283	15336	0.9250517	12482	0.9023693	17036	0.9235065	15836
1817	cg00078940	47701475	49669370	0.06694604	9445	0.09746657	5584	0.08024012	9895	0.07030097	8705
1818	cg00078968	47744504	47744504	0.6678136	20825	0.7507198	17960	0.7223594	21363	0.6860693	22835
1819	cg00078996	32800313	32800313	0.9266019	10091	0.9311276	7305	0.9407675	10688	0.9331455	10550
1820	cg00079023	61647371	61647371	0.8604081	17838	0.9114195	17703	0.863676	22816	0.8850312	22654
1821	cg00079056	11694507	11694507	0.9419272	10008	0.9591195	6578	0.9525177	11041	0.9603603	10445
1822	cg00079169	33605416	33605416	0.9291613	13946	0.938275	14254	0.9219368	16835	0.9407973	16808
1823	cg00079216	52688405	62723331	0.1778952	4442	0.2516383	2189	0.1460914	4582	0.1866569	3977
1824	cg00079219	28810417	28810417	0.9445804	11340	0.9464478	8247	0.9559363	14084	0.9505327	12009
1825	cg00079224	40658330	40658330	0.8671262	7298	0.829627	5476	0.8877143	7657	0.8831457	7542
1826	cg00079302	64648401	64648401	0.0871077	11116	0.1003861	7670	0.1318493	12748	0.1096594	10998
1827	cg00079375	27708461	27708461	0.8643991	6574	0.8599269	5647	0.8850241	7145	0.8564474	7911
1828	cg00079388	42750302	42750302	0.9205973	5391	0.9139298	4315	0.9464312	6751	0.9569391	7401
1829	cg00079477	60779399	60779399	0.8220189	6676	0.8286339	4475	0.8360966	6233	0.7828727	6159
1830	cg00079485	35631312	35631312	0.8501141	10855	0.851223	9794	0.8458891	12683	0.8565874	12758
1831	cg00079551	51712458	51712458	0.9304065	2975	0.9308014	3007	0.9440079	3972	0.9347779	4515
1832	cg00079563	65630302	55610348	0.08417763	9178	0.04275905	6308	0.1653295	11616	0.1718933	10168
1833	cg00079598	66630508	66630508	0.09326671	8306	0.1182495	5270	0.1072021	8939	0.1364471	8614
1834	cg00079638	45748463	31768482	0.01726363	12296	0.02724876	10139	0.01304794	13542	0.0181032	13544
1835	cg00079764	28632446	28632446	0.9107207	5478	0.8915453	4501	0.8904698	6647	0.9121874	6858
1836	cg00079785	31683444	74797475	0.9301024	19915	0.946912	17889	0.9306253	22992	0.9417109	20813
1837	cg00079891	56767412	64754505		12349	0.03300871	9655	0.07592636	12557	0.07062405	13040
1838	cg00079898	11786383	11786383	0.1034803	4210	0.1186646	3195	0.0960934	4354	0.1127451	4796
1839	cg00080012	54778334	54778334	0.05405022	13998	0.04304374	10006	0.07962679	15548	0.05956298	15094
1840	cg00080059	18794400	18794400	0.06574539	7064	0.09692752	5791	0.1437528	8992	0.1339685	8402
1841	cg00080060	40740353	40740353	0.1900388	15360	0.1771845	10612	0.1949051	16544	0.2382197	16729
1842	cg00080068	41633339	41633339	0.8104752	9160	0.8517639	5796	0.8323405	10308	0.8591396	9988
1843	cg00080081	17644455	17644455	0.9212445	1957	0.8287064	1593	0.8917589	2339	0.92184	2574
1844	cg00080118	27781329	27781329	0.06783494	17590	0.05359723	13744	0.1472464	22162	0.1235371	19125
1845	cg00080123	59768408	59768408	0.04183283	12187	0.04176059	8329	0.0495843	13251	0.04559246	12095
1846	cg00080125	61679383	61679383	0.9193255	13659	0.9326608	12092	0.9122509	16356	0.9202307	16197
1847	cg00080148	58631373	58631373	0.9037646	3672	0.8996128	3516	0.9226794	4737	0.9093426	5680
1848	cg00080188	63639330	63639330	0.8953585	7096	0.8875244	5030	0.9150251	8479	0.9076244	7835
1849	cg00080252	12639444	12639444	0.1360661	2803	0.1975569	2274	0.1665673	3256	0.1957507	3430
1850	cg00080312	65713443	65713443	0.07889517	13513	0.08763629	9622	0.1071404	14675	0.1030147	13898
1851	cg00080333	39640492	39640492	0.2463191	11446	0.2704999	8961	0.3206365	14418	0.3040842	12926
1852	cg00080418	34662427	34662427	0.7538226	20174	0.7979993	20593	0.774373	22548	0.8059931	22693
1853	cg00080423	23808369	40767405	0.8938127	20345	0.9200972	17997	0.9069757	21776	0.9004431	22018
1854	cg00080682	52708343	52708343	0.3167702	4730	0.3167563	2132	0.3433242	5405	0.3665547	5258
1855	cg00080706	37762384	37762384	0.9079646	12895	0.9322297	9565	0.9391572	14495	0.9409537	13364
1856	cg00080972	51633479	51633479	0.8638021	7580	0.8764651	5275	0.8897905	9636	0.884495	9484
1857	cg00080987	16623472	16623472	0.818987	21241	0.8677612	24386	0.8184508	24235	0.8531147	24477
1858	cg00081019	65682310	10727433	0.9297355	19412	0.9307113	16757	0.9313973	21284	0.9392617	19838
1859	cg00081046	65645317	65645317	0.8596491	1895	0.8309399	1432	0.8585858	2375	0.8821138	2360
1860	cg00081084	66788475	66788475	0.8880662	15972	0.9326214	12916	0.8855415	18256	0.9082122	16351
1861	cg00081087	72809426	72809426	0.1505693	12107	0.1291034	7607	0.160449	12284	0.2003612	11529
1862	cg00081105	41736400	41736400	0.2311683	5104	0.2273699	4109	0.2466857	5859	0.2323567	5327
1863	cg00081141	36614451	65642319	0.8700513	17430	0.9056764	16407	0.8533227	18710	0.8898264	20640
1864	cg00081251	26633310	26633310	0.1067117	7603	0.09454363	3877	0.07393983	8177	0.06538769	6155
1865	cg00081324	52807416	52807416	0.4458619	22084	0.4853522	22702	0.5091121	25635	0.511301	27641
1866	cg00081347	62644449	10737498	0.9761617	18106	0.9778176	17211	0.9793588	20393	0.9767378	21824
1867	cg00081404	26727494	26727494	0.08520572	3327	0.1197103	2523	0.1061333	3650	0.136528	4324
1868	cg00081417	64739490	64739490	0.1288344	1204	0.2192623	1364	0.4178155	1786	0.4314204	2357
1869	cg00081439	43733345	43733345	0.3611489	5784	0.3805581	3161	0.4606263	5297	0.3463299	5363
1870	cg00081445	11695394	11695394	0.08014306	7449	0.07081642	4334	0.1897297	9851	0.1200652	7879
1871	cg00081465	60740503	52666329	0.08957628	6107	0.05793042	6684	0.04053561	8115	0.0619891	8708
1872	cg00081574	45742345	45742345	0.5538529	11255	0.611652	6371	0.5677332	13121	0.5944822	10484
1873	cg00081602	59616426	59616426	0.4369472	6910	0.4674864	4698	0.4439287	8086	0.4869031	7879
1874	cg00081666	17735311	35705373	0.07207846	8363	0.08643617	5164	0.07550505	7820	0.07894408	7893
1875	cg00081714	49654394	49654394	0.1036633	3749	0.1343653	3130	0.1083241	3528	0.09432773	4660
1876	cg00081729	43780337	43780337	0.8898289	15385	0.9288071	11418	0.8885497	17917	0.920285	17726
1877	cg00081799	25621453	21708478	0.9734733	8759	0.946536	4389	0.9654734	8560	0.963684	7913
1878	cg00081827	13806321	13806321	0.434078	2183	0.360059	1933	0.4466178	2354	0.4299534	2691
1879	cg00081835	25697381	25697381	0.9570211	11394	0.9319828	8045	0.9485099	12718	0.950076	13060
1880	cg00081852	71758408	64616335	0.6430256	12618	0.7139857	7043	0.6675045	13825	0.6893411	10661
1881	cg00081919	41765368	41765368	0.6310111	22795	0.698059	22156	0.6681949	26292	0.6823871	27783
1882	cg00081935	16628417	16628417	0.5861728	6973	0.6255376	3620	0.6773531	8665	0.6818243	7333
1883	cg00081975	72613432	19660330	0.05322727	15362	0.06924874	13171	0.04438273	18984	0.05964084	18109
1884	cg00082140	32779340	32779340	0.4244389	22266	0.4657873	16502	0.4888821	25984	0.4787097	23244
1885	cg00082178	53758459	53758459	0.7377425	11240	0.8117207	7920	0.7738059	12796	0.8088008	12808
1886	cg00082182	31625451	31625451	0.09216319	3307	0.109218	2189	0.146678	4611	0.1278328	4445
1887	cg00082219	38630436	38630436	0.8814179	6191	0.9074834	3067	0.9396325	7901	0.9307152	6164
1888	cg00082235	45651379	45651379	0.9244514	14619	0.9436684	10924	0.9440953	16607	0.9418876	15783
1889	cg00082285	71655473	71655473	0.8576624	17773	0.9311414	16993	0.8680223	20358	0.9013062	20570
1890	cg00082310	31807344	31807344	0.1147842	2078	0.1624905	1217	0.154972	2223	0.1349166	1879
1891	cg00082384	30711404	24642453	0.8858666	20525	0.910789	22117	0.8775446	22349	0.886526	23835
1892	cg00082411	45663414	45663414	0.9558509	8779	0.9529196	6442	0.9611838	9226	0.9573919	9593
1893	cg00082426	61736356	61736356	0.0848803	15522	0.06008584	12715	0.1753194	19778	0.1854319	18516
1894	cg00082491	60784309	30745465	0.02676493	5056	0.05362236	3406	0.02878179	5876	0.03546618	5370
1895	cg00082497	36789398	35617488	0.6593648	11267	0.7426351	8522	0.7592319	13440	0.7933917	12460
1896	cg00082540	47782475	47782475	0.582108	13638	0.6160057	12533	0.6067843	15937	0.6119235	15902
1897	cg00082656	33643328	33643328	0.8762327	1928	0.91336	2647	0.90361	2587	0.9033356	2838
1898	cg00082664	23671326	23671326	0.5340036	11737	0.5870892	6778	0.5336306	13132	0.5584081	12715
1899	cg00082713	48762334	48762334	0.5285923	10165	0.6287282	5734	0.5420069	11291	0.5976802	10849
1900	cg00082729	73615437	73615437	0.1057262	13312	0.0778138	8536	0.123921	13570	0.1312763	12507
1901	cg00082770	40749412	40749412	0.1931059	8429	0.2217152	5159	0.2062059	9536	0.2375544	8176
1902	cg00082787	73644326	73644326	0.9145604	3540	0.8973522	2657	0.9470512	4546	0.9306569	4558
1903	cg00082833	63623479	34715482	0.9795305	15875	0.9708772	11300	0.9822176	17108	0.9777394	16701
1904	cg00082874	26738372	26738372	0.4671505	2518	0.4799447	1346	0.6319805	3177	0.6599929	2697
1905	cg00082897	28768483	28768483	0.7559564	2838	0.748139	2318	0.7906908	3273	0.8041292	3678
1906	cg00082912	49730439	49730439	0.03002544	1865	0.07981492	1629	0.09631237	2205	0.06319569	2685
1907	cg00082939	53799304	53799304	0.8894249	18557	0.9181367	20251	0.896369	21988	0.9113246	22488
1908	cg00082954	30783499	30783499	0.8914346	2737	0.9265136	2295	0.9425188	3362	0.9617622	3509
1909	cg00082981	41652424	41652424	0.4673792	15994	0.5404494	12941	0.4968454	19554	0.5415965	18916
1910	cg00083018	35807407	35807407	0.9389701	7765	0.9184971	5090	0.942411	9763	0.936972	8896
1911	cg00083042	66606321	66606321	0.8985472	4030	0.8757622	2524	0.8970689	4301	0.9039512	4658
1912	cg00083046	22640404	22640404	0.9292873	12373	0.9434924	8536	0.9380488	12200	0.952093	12633
1913	cg00083059	35720490	35720490	0.6865603	15198	0.754715	9232	0.7171217	18286	0.709323	15646
1914	cg00083072	24726476	24726476	0.8822049	13814	0.9339237	11871	0.9075989	16047	0.9167687	16240
1915	cg00083139	41761363	31726322	0.01729797	11173	0.06584173	6446	0.04044118	11596	0.02920492	10138
1916	cg00083188	50715509	50715509	0.5647761	1575	0.55	1000	0.5134565	1795	0.4601391	1769
1917	cg00083193	69631338	69631338	0.09596522	8872	0.07982609	5650	0.1194283	9345	0.1111733	8832
1918	cg00083194	43729486	43729486	0.07671311	13822	0.06873185	10230	0.1023648	14827	0.09670842	13632
1919	cg00083206	67678444	67678444	0.7050178	11399	0.767457	7576	0.7035063	11907	0.7600443	10727
1920	cg00083223	66679333	66679333	0.6898707	13820	0.7636703	9556	0.7057829	15290	0.7377957	15079
1921	cg00083262	16705349	16705349	0.3012118	22263	0.3171102	17714	0.4379005	24248	0.4553733	24829
1922	cg00083265	55804450	55804450	0.9166521	11346	0.9405579	8934	0.9383101	12398	0.9403396	12974
1923	cg00083359	63794341	63794341	0.7970797	19282	0.845455	20373	0.8107036	22584	0.8264254	23665
1924	cg00083399	67804398	67804398		22375	0.8968943	15806	0.8444825	22084	0.8699018	20569
1925	cg00083401	49745497	56794313	0.9747999	12519		9538	0.9670855	14544	0.9679336	14713
1926	cg00083535	34679378	25810374	0.6501653	22282	0.6800486	18831	0.6739361	24478	0.6388059	24319
1927	cg00083596	69629399	69629399	0.07599717	4137	0.1061276	3066	0.08403201	5148	0.1039946	4381
1928	cg00083616	23707400	23707400	0.3390826	7901	0.373877	4241	0.3649504	7164	0.4114372	7804
1929	cg00083652	12807507	34801331	0.472584	19323	0.4559075	11580	0.4751647	21301	0.5075672	15758
1930	cg00083659	49727462	49727462	0.7506353	3048	0.7887603	2925	0.7599061	3307	0.8162606	3922
1931	cg00083685	49710312	49710312	0.6692952	12074	0.7364602	7618	0.690106	14434	0.7217785	12293
1932	cg00083765	62699475	50686491	0.02273786	10631	0.01690269	8656	0.01760563	12112	0.02011655	12427
1933	cg00083790	46801467	13659322	0.330619	10707	0.369711	8550	0.4376752	13458	0.4536365	13402
1934	cg00083801	43625468	72649429	0.970057	6212	0.9433479	2636	0.96903	6261	0.9726344	5089
1935	cg00083833	13749476	13749476	0.8107206	10683	0.8634857	8346	0.8270443	12117	0.8469704	11205
1936	cg00083937	28644334	28644334	0.8606294	14200	0.9242254	10616	0.8942383	16475	0.9078982	14840
1937	cg00083959	34617475	34617475	0.8435606	2540	0.8968139	2662	0.8962536	2676	0.9129173	3345
1938	cg00083993	26762374	26762374	0.8365566	4140	0.8430564	3054	0.8249305	4938	0.8357116	5226
1939	cg00084019	15755485	15755485	0.4593475	11486	0.4833887	8328	0.5068857	12317	0.5216452	12397
1940	cg00084094	69749362	69749362	0.7247932	7636	0.7595993	5291	0.7205967	8615	0.7307692	8792
1941	cg00084131	17688473	17688473	0.9160339	2139	0.8953219	2059	0.8968797	2528	0.9248987	3109
1942	cg00084184	49601422	49601422	0.6426837	12256	0.6594948	9242	0.6166763	17110	0.6116105	14697
1943	cg00084202	16803327	16803327	0.3205455	24611	0.3307891	21911	0.3822931	25969	0.3865537	26807
1944	cg00084271	36640339	36640339	0.6898343	22230	0.7444772	22669	0.6867229	25395	0.7520899	26337
1945	cg00084338	65632336	47779438	0.8957465	3497	0.8230399	2183	0.9305384	3931	0.900161	3626
1946	cg00084347	74662320	74662320	0.8072954	18021	0.8943518	15622	0.8458928	21119	0.8534833	20355
1947	cg00084398	14683355	14683355	0.7495616	12446	0.8078648	11267	0.7860262	13869	0.8205838	14358
1948	cg00084432	39626319	39626319	0.9230769	3774	0.9233227	3343	0.952103	4869	0.9248714	5344
1949	cg00084435	44704407	44704407	0.8227242	19333	0.8980601	20314	0.8216276	22510	0.8798994	22964
1950	cg00084577	30778481	30778481	0.921433	6404	0.9081586	4288	0.9138824	7622	0.9177243	6913
1951	cg00084604	22686498	22686498	0.9332918	4712	0.8835305	3197	0.9246416	5062	0.9160431	5379
1952	cg00084643	17744419	17744419	0.9252303	10867	0.925473	8568	0.9192163	13170	0.9370021	12202
1953	cg00084687	41630466	48771459	0.03059539	11405	0.0230303	10625	0.03422496	14480	0.01943349	13845
1954	cg00084720	35637407	35637407	0.0703125	1692	0.1603408	1191	0.09178744	1556	0.09886867	1933
1955	cg00084770	58734472	58734472	0.8582933	8220	0.8566191	4810	0.8404967	9323	0.873265	7609
1956	cg00084798	29809416	27792351	0.05169128	16692	0.03569967	19452	0.07873679	23269	0.08958961	23463
1957	cg00084958	60642426	60642426	0.7011814	19708	0.7916344	16683	0.7363415	22505	0.7825263	21544
1958	cg00085013	49629487	49629487	0.1329655	7150	0.1717019	5858	0.14154	7926	0.1881544	9068
1959	cg00085029	69706324	69706324	0.1320799	8357	0.1127243	7201	0.2190468	10957	0.2345791	10924
1960	cg00085061	39673498	39673498	0.8878132	17460	0.9257707	16605	0.900484	21183	0.9231229	21623
1961	cg00085122	42748453	42748453	0.2875817	1430	0.2840434	1097	0.4016346	1613	0.3300492	1930
1962	cg00085123	24662493	24662493	0.4909506	6475	0.5467967	3693	0.7925743	8438	0.8161957	8322
1963	cg00085199	36733333	36733333	0.1926272	7604	0.2040456	4992	0.1994593	8037	0.2052587	8153
1964	cg00085256	74808385	74808385	0.6548542	5318	0.7045166	4638	0.7116235	6232	0.7551766	6468
1965	cg00085281	16643372	16643372	0.8000701	19872	0.8649344	21260	0.8085734	24651	0.839917	24962
1966	cg00085370	14636306	14636306	0.3742643	17230	0.3833618	9841	0.4273552	19750	0.3818817	17937
1967	cg00085403	30732503	68782403	0.006501294	15743	0.01436948	15419	0.05302058	19383	0.01172365	18239
1968	cg00085416	31728491	31728491	0.9376	4275	0.9306514	3231	0.9450696	5143	0.9377396	5377
1969	cg00085430	51690448	51690448	0.1672072	12543	0.14047	7560	0.198633	14092	0.1863082	11542
1970	cg00085434	41600366	41600366	0.1731417	5537	0.2063763	3413	0.3202814	7434	0.3177056	5531
1971	cg00085438	52701346	52701346	0.5625982	3718	0.567363	3203	0.5887463	4965	0.5663831	5308
1972	cg00085448	58800510	58800510	0.5049774	20895	0.5914145	16719	0.5262848	23659	0.5584438	22597
1973	cg00085486	14625317	14625317	0.1270492	4048	0.1088819	4336	0.1260286	4518	0.110256	5877
1974	cg00085493	21711474	21711474	0.9062867	14359	0.9315862	11462	0.9057871	17180	0.9237958	16487
1975	cg00085619	20698445	20698445	0.5388624	13332	0.5994307	9736	0.6036103	14580	0.6253416	16000
1976	cg00085732	12706501	12706501	0.3741589	12384	0.4774072	7336	0.4485236	15072	0.4199704	12058
1977	cg00085747	42675304	42675304	0.8970469	15849	0.9355616	13184	0.9102727	17286	0.9234497	17235
1978	cg00085790	34753383	34753383	0.5705585	10572	0.6011946	7099	0.8151243	13904	0.8282286	12568
1979	cg00085830	34766343	34766343	0.07373272	12703	0.07374534	9026	0.0943985	12718	0.09621885	12621
1980	cg00085889	31682302	31682302	0.5253732	6935	0.4564573	6652	0.5539911	8707	0.5513924	8841
1981	cg00086113	63658342	63658342	0.873915	4508	0.8670775	3308	0.8825629	5784	0.8644068	5682
1982	cg00086171	52777422	52777422	0.9019928	2961	0.9082235	2101	0.9051795	3549	0.8948864	3420
1983	cg00086243	34674509	34674509	0.7430285	15571	0.7958631	10971	0.7951065	17270	0.8217528	15760
1984	cg00086266	58637332	11646380	0.03702845	12836	0.04274588	10942	0.06746866	13699	0.0339268	12987
1985	cg00086283	57653466	54769442	0.9494367	11529	0.9459276	8740	0.9592739	12570	0.9479377	12750
1986	cg00086297	15755389	12635438	0.0990991	788	0.06860159	658	0.2385787	688	0.07385229	902
1987	cg00086334	19692353	19692353	0.8728352	18608	0.9052747	19958	0.8778689	21729	0.8939348	23197
1988	cg00086346	65707497	65707497	0.4936709	13725	0.5532132	7727	0.5754926	15683	0.6071644	13132
1989	cg00086426	32710392	32710392	0.2489316	836	0.2991239	699	0.2283151	903	0.2772532	1065
1990	cg00086429	40603405	40603405	0.6791269	7872	0.6640523	6020	0.715231	8514	0.713864	8368
1991	cg00086488	63768303	63768303	0.1541808	1969	0.2102178	1094	0.6191899	2912	0.5670732	2852
1992	cg00086493	51809316	51809316	0.1409521	15423	0.1903401	10397	0.1495025	16281	0.1686739	15510
1993	cg00086577	22767380	22767380	0.7016262	16872	0.7589257	15165	0.6797082	19095	0.7335554	20013
1994	cg00086670	43676301	43676301	0.8836569	7885	0.9278266	4791	0.966633	9790	0.9474382	8956
1995	cg00086710	27723411	27723411	0.2388693	1315	0.2360431	921	0.2431572	1471	0.2399338	1713
1996	cg00086730	20667508	20667508	0.8132679	18049	0.9001995	15942	0.8272884	20744	0.8553013	22008
1997	cg00086809	63603392	63603392	0.1485444	11957	0.1617977	7910	0.1775966	13273	0.1575668	11457
1998	cg00086871	24743460	24743460	0.1101846	1579	0.1896208	902	0.1172962	2415	0.08176944	1392
1999	cg00087005	61610486	53778338	0.03184944	2663	0.09708738	1445	0.04227405	2644	0.06909091	2375
[truncated: 483,578 more rows]
